# Supplementary material for: Systematic Analysis of Experimental Phenotype Data Reveals Gene Functions
Source: PLoS One. 2013 Apr 16;8(4):e60847. doi: 10.1371/journal.pone.0060847 (PMC3628905; doi:10.1371/journal.pone.0060847)
Supplement: Supplement S1 — Inferred GO functions. A complete dataset of inferred GO annotations from phenotypes. Each file contains the gene idenfier and the novel GO functions we infer for each species. (ZIP) [file pone.0060847.s001.zip]

Archive with 6 entries (6 files):
- fish-new-go.txt
- fly-new-go.txt
- human-new-go.txt
- mouse-new-go.txt
- worm-new-go.txt
- yeast-new-go.txt
