# Supplementary material for: Systematic Analysis of Experimental Phenotype Data Reveals Gene Functions
Source: PLoS One. 2013 Apr 16;8(4):e60847. doi: 10.1371/journal.pone.0060847 (PMC3628905; doi:10.1371/journal.pone.0060847)
Supplement: Supplement S1 — Inferred GO functions. A complete dataset of inferred GO annotations from phenotypes. Each file contains the gene idenfier and the novel GO functions we infer for each species. (ZIP) [file pone.0060847.s001.zip › fish-new-go.txt]

ZDB-GENE-980526-89	GO:0001889
ZDB-GENE-980526-89	GO:0006915
ZDB-GENE-980526-89	GO:0007569
ZDB-GENE-980526-89	GO:0008283
ZDB-GENE-980526-89	GO:0008589
ZDB-GENE-980526-89	GO:0042692
ZDB-GENE-980526-89	GO:0045892
ZDB-GENE-980526-89	GO:0045893
ZDB-GENE-980526-89	GO:0048546
ZDB-GENE-980526-89	GO:0048709
ZDB-GENE-980526-89	GO:0048797
ZDB-GENE-980605-30	GO:0048853
ZDB-GENE-030616-450	GO:0001764
ZDB-GENE-030616-450	GO:0010842
ZDB-GENE-030616-450	GO:0035148
ZDB-GENE-030616-450	GO:0035765
ZDB-GENE-030131-2921	GO:0007601
ZDB-GENE-030131-2921	GO:0050881
ZDB-GENE-070117-57	GO:0050881
ZDB-GENE-070117-594	GO:0051216
ZDB-GENE-020123-2	GO:0008015
ZDB-GENE-980526-166	GO:0001889
ZDB-GENE-980526-166	GO:0006915
ZDB-GENE-980526-166	GO:0008045
ZDB-GENE-980526-166	GO:0008283
ZDB-GENE-980526-166	GO:0009790
ZDB-GENE-980526-166	GO:0031290
ZDB-GENE-980526-166	GO:0035118
ZDB-GENE-980526-166	GO:0042471
ZDB-GENE-980526-166	GO:0042692
ZDB-GENE-980526-166	GO:0045893
ZDB-GENE-980526-166	GO:0048797
ZDB-GENE-980526-166	GO:0050881
ZDB-GENE-980526-166	GO:0051146
ZDB-GENE-980526-166	GO:0060041
ZDB-GENE-980526-137	GO:0007517
ZDB-GENE-980526-137	GO:0007610
ZDB-GENE-980526-137	GO:0035095
ZDB-GENE-980526-137	GO:0050881
ZDB-GENE-011119-1	GO:0030203
ZDB-GENE-011119-1	GO:0034330
ZDB-GENE-990415-174	GO:0001966
ZDB-GENE-990415-174	GO:0009605
ZDB-GENE-990415-174	GO:0042742
ZDB-GENE-990415-174	GO:0050881
ZDB-GENE-990415-174	GO:0050975
ZDB-GENE-040715-4	GO:0001966
ZDB-GENE-040715-4	GO:0009605
ZDB-GENE-040715-4	GO:0050975
ZDB-GENE-030404-2	GO:0006915
ZDB-GENE-030404-2	GO:0007398
ZDB-GENE-030404-2	GO:0007411
ZDB-GENE-030404-2	GO:0008219
ZDB-GENE-030404-2	GO:0009605
ZDB-GENE-030404-2	GO:0009957
ZDB-GENE-030404-2	GO:0021522
ZDB-GENE-030404-2	GO:0021915
ZDB-GENE-030404-2	GO:0039014
ZDB-GENE-030404-2	GO:0042667
ZDB-GENE-030404-2	GO:0043473
ZDB-GENE-030404-2	GO:0043534
ZDB-GENE-030404-2	GO:0050881
ZDB-GENE-001207-3	GO:0009605
ZDB-GENE-001207-3	GO:0042417
ZDB-GENE-001207-3	GO:0050881
ZDB-GENE-001207-3	GO:0050975
ZDB-GENE-020419-19	GO:0042493
ZDB-GENE-020419-19	GO:0060047
ZDB-GENE-020419-14	GO:0007569
ZDB-GENE-020419-14	GO:0042493
ZDB-GENE-020419-11	GO:0009605
ZDB-GENE-020419-11	GO:0043473
ZDB-GENE-020419-11	GO:0050881
ZDB-GENE-020419-11	GO:0050975
ZDB-GENE-020419-11	GO:0060042
ZDB-GENE-030131-7696	GO:0009605
ZDB-GENE-030131-7696	GO:0010996
ZDB-GENE-030131-7696	GO:0042493
ZDB-GENE-030131-7696	GO:0060047
ZDB-GENE-980526-29	GO:0007411
ZDB-GENE-980526-29	GO:0007528
ZDB-GENE-021115-2	GO:0000278
ZDB-GENE-021115-2	GO:0001957
ZDB-GENE-021115-2	GO:0001958
ZDB-GENE-021115-2	GO:0001966
ZDB-GENE-021115-2	GO:0008344
ZDB-GENE-021115-2	GO:0009605
ZDB-GENE-021115-2	GO:0022832
ZDB-GENE-021115-2	GO:0040007
ZDB-GENE-021115-2	GO:0042438
ZDB-GENE-021115-2	GO:0050673
ZDB-GENE-021115-2	GO:0050881
ZDB-GENE-021115-2	GO:0071257
ZDB-GENE-010614-1	GO:0009617
ZDB-GENE-010614-1	GO:0048846
ZDB-GENE-030131-5532	GO:0001702
ZDB-GENE-030131-5532	GO:0007204
ZDB-GENE-030131-3445	GO:0002164
ZDB-GENE-030131-3445	GO:0007507
ZDB-GENE-030131-3445	GO:0030917
ZDB-GENE-030131-3445	GO:0043584
ZDB-GENE-030131-3445	GO:0060215
ZDB-GENE-030131-4909	GO:0010876
ZDB-GENE-030131-4909	GO:0048701
ZDB-GENE-030131-4909	GO:0090171
ZDB-GENE-990712-18	GO:0007626
ZDB-GENE-990712-18	GO:0030916
ZDB-GENE-990712-18	GO:0048752
ZDB-GENE-030131-2281	GO:0007601
ZDB-GENE-040721-1	GO:0042493
ZDB-GENE-030826-1	GO:0042493
ZDB-GENE-040712-6	GO:0008015
ZDB-GENE-040712-6	GO:0042493
ZDB-GENE-040712-6	GO:0048514
ZDB-GENE-040712-6	GO:0048844
ZDB-GENE-040712-6	GO:0060047
ZDB-GENE-030131-7949	GO:0042493
ZDB-GENE-040426-1333	GO:0042493
ZDB-GENE-011105-1	GO:0003007
ZDB-GENE-011105-1	GO:0006898
ZDB-GENE-011105-1	GO:0014019
ZDB-GENE-011105-1	GO:0042493
ZDB-GENE-011105-1	GO:0048069
ZDB-GENE-011105-1	GO:0070293
ZDB-GENE-040109-1	GO:0042493
ZDB-GENE-040109-1	GO:0060047
ZDB-GENE-000705-1	GO:0002040
ZDB-GENE-000705-1	GO:0008015
ZDB-GENE-030131-2453	GO:0006915
ZDB-GENE-030131-2453	GO:0008283
ZDB-GENE-030131-2453	GO:0030261
ZDB-GENE-030131-2453	GO:0031101
ZDB-GENE-030131-2453	GO:0051225
ZDB-GENE-040831-1	GO:0001935
ZDB-GENE-040831-1	GO:0008015
ZDB-GENE-030318-3	GO:0007610
ZDB-GENE-040426-1121	GO:0042493
ZDB-GENE-040426-1121	GO:0060047
ZDB-GENE-050913-156	GO:0042493
ZDB-GENE-030131-3238	GO:0042493
ZDB-GENE-030131-5268	GO:0001702
ZDB-GENE-030131-5268	GO:0007275
ZDB-GENE-030131-5268	GO:0055113
ZDB-GENE-030912-3	GO:0042493
ZDB-GENE-020905-1	GO:0050881
ZDB-GENE-020905-1	GO:0050885
ZDB-GENE-001212-1	GO:0008015
ZDB-GENE-001212-1	GO:0021555
ZDB-GENE-001212-1	GO:0060047
ZDB-GENE-021226-3	GO:0001757
ZDB-GENE-021226-3	GO:0006915
ZDB-GENE-021226-3	GO:0007015
ZDB-GENE-021226-3	GO:0007283
ZDB-GENE-021226-3	GO:0014028
ZDB-GENE-021226-3	GO:0021555
ZDB-GENE-021226-3	GO:0030903
ZDB-GENE-021226-3	GO:0033278
ZDB-GENE-021226-3	GO:0035282
ZDB-GENE-021226-3	GO:0042694
ZDB-GENE-021226-3	GO:0048570
ZDB-GENE-021226-3	GO:0048644
ZDB-GENE-021226-3	GO:0048741
ZDB-GENE-021226-3	GO:0060537
ZDB-GENE-990415-270	GO:0006915
ZDB-GENE-990415-270	GO:0008015
ZDB-GENE-990415-270	GO:0009790
ZDB-GENE-990415-270	GO:0010332
ZDB-GENE-990415-270	GO:0019538
ZDB-GENE-990415-270	GO:0031052
ZDB-GENE-990415-270	GO:0031572
ZDB-GENE-990415-270	GO:0045944
ZDB-GENE-990415-270	GO:0070231
ZDB-GENE-031006-2	GO:0009416
ZDB-GENE-031006-2	GO:0050881
ZDB-GENE-011128-10	GO:0007601
ZDB-GENE-011128-10	GO:0007632
ZDB-GENE-051220-1	GO:0007601
ZDB-GENE-051220-1	GO:0060005
ZDB-GENE-000125-4	GO:0003140
ZDB-GENE-000125-4	GO:0007398
ZDB-GENE-000125-4	GO:0048368
ZDB-GENE-030616-572	GO:0000132
ZDB-GENE-030616-572	GO:0014021
ZDB-GENE-030616-572	GO:0021561
ZDB-GENE-030616-572	GO:0060028
ZDB-GENE-040801-106	GO:0009605
ZDB-GENE-040801-106	GO:0050881
ZDB-GENE-070122-2	GO:0001764
ZDB-GENE-070122-2	GO:0021561
ZDB-GENE-020507-3	GO:0001702
ZDB-GENE-020507-3	GO:0021505
ZDB-GENE-020507-3	GO:0021561
ZDB-GENE-020507-3	GO:0060028
ZDB-GENE-041114-171	GO:0042493
ZDB-GENE-031112-7	GO:0001947
ZDB-GENE-031112-7	GO:0003146
ZDB-GENE-031112-7	GO:0006915
ZDB-GENE-031112-7	GO:0007492
ZDB-GENE-031112-7	GO:0008015
ZDB-GENE-031112-7	GO:0008283
ZDB-GENE-031112-7	GO:0021587
ZDB-GENE-031112-7	GO:0021589
ZDB-GENE-031112-7	GO:0021732
ZDB-GENE-031112-7	GO:0021797
ZDB-GENE-031112-7	GO:0021798
ZDB-GENE-031112-7	GO:0021930
ZDB-GENE-031112-7	GO:0031100
ZDB-GENE-031112-7	GO:0032602
ZDB-GENE-031112-7	GO:0048916
ZDB-GENE-031112-7	GO:0060047
ZDB-GENE-031112-7	GO:0060971
ZDB-GENE-990415-238	GO:0003404
ZDB-GENE-060118-1	GO:0001525
ZDB-GENE-060118-1	GO:0048570
ZDB-GENE-020712-1	GO:0002088
ZDB-GENE-020712-1	GO:0006898
ZDB-GENE-020712-1	GO:0007049
ZDB-GENE-020712-1	GO:0010458
ZDB-GENE-020712-1	GO:0010842
ZDB-GENE-020712-1	GO:0021555
ZDB-GENE-020712-1	GO:0043297
ZDB-GENE-020712-1	GO:0070293
ZDB-GENE-030131-6665	GO:0001966
ZDB-GENE-030131-6665	GO:0005267
ZDB-GENE-030131-6665	GO:0005272
ZDB-GENE-030131-6665	GO:0007411
ZDB-GENE-030131-6665	GO:0040011
ZDB-GENE-030131-6665	GO:0050881
ZDB-GENE-990415-9	GO:0008015
ZDB-GENE-990415-9	GO:0055011
ZDB-GENE-990415-9	GO:0055012
ZDB-GENE-990415-9	GO:0060028
ZDB-GENE-030219-1	GO:0007507
ZDB-GENE-030616-37	GO:0001964
ZDB-GENE-030616-37	GO:0050881
ZDB-GENE-990415-33	GO:0001702
ZDB-GENE-990415-33	GO:0008219
ZDB-GENE-990415-33	GO:0045893
ZDB-GENE-030530-1	GO:0008219
ZDB-GENE-031125-3	GO:0001889
ZDB-GENE-031125-3	GO:0004035
ZDB-GENE-031125-3	GO:0007492
ZDB-GENE-031125-3	GO:0016331
ZDB-GENE-031125-3	GO:0045175
ZDB-GENE-990415-171	GO:0006915
ZDB-GENE-990415-171	GO:0007049
ZDB-GENE-990415-171	GO:0010458
ZDB-GENE-990415-171	GO:0010842
ZDB-GENE-990415-171	GO:0014021
ZDB-GENE-990415-171	GO:0022007
ZDB-GENE-990415-171	GO:0045199
ZDB-GENE-990415-171	GO:0048069
ZDB-GENE-990415-171	GO:0060042
ZDB-GENE-010906-1	GO:0001964
ZDB-GENE-010906-1	GO:0001966
ZDB-GENE-010906-1	GO:0006915
ZDB-GENE-010906-1	GO:0007271
ZDB-GENE-010906-1	GO:0007411
ZDB-GENE-010906-1	GO:0007601
ZDB-GENE-010906-1	GO:0007610
ZDB-GENE-010906-1	GO:0007626
ZDB-GENE-010906-1	GO:0008306
ZDB-GENE-010906-1	GO:0009605
ZDB-GENE-010906-1	GO:0048812
ZDB-GENE-010906-1	GO:0050881
ZDB-GENE-030131-4827	GO:0008283
ZDB-GENE-030131-4827	GO:0042471
ZDB-GENE-030131-4827	GO:0050881
ZDB-GENE-020129-1	GO:0008015
ZDB-GENE-020129-1	GO:0060047
ZDB-GENE-020129-1	GO:0060048
ZDB-GENE-000626-1	GO:0001947
ZDB-GENE-000626-1	GO:0003161
ZDB-GENE-000626-1	GO:0010644
ZDB-GENE-000626-1	GO:0019722
ZDB-GENE-000626-1	GO:0055117
ZDB-GENE-000626-1	GO:0072554
ZDB-GENE-990415-225	GO:0001764
ZDB-GENE-990415-198	GO:0001702
ZDB-GENE-990415-198	GO:0001755
ZDB-GENE-990415-198	GO:0003370
ZDB-GENE-990415-198	GO:0007422
ZDB-GENE-990415-198	GO:0009790
ZDB-GENE-990415-198	GO:0009953
ZDB-GENE-990415-198	GO:0021570
ZDB-GENE-990415-198	GO:0030900
ZDB-GENE-990415-198	GO:0042074
ZDB-GENE-990415-47	GO:0001947
ZDB-GENE-990415-47	GO:0048368
ZDB-GENE-990415-47	GO:0048741
ZDB-GENE-020419-34	GO:0007067
ZDB-GENE-020419-34	GO:0007569
ZDB-GENE-050213-1	GO:0001503
ZDB-GENE-050213-1	GO:0003428
ZDB-GENE-050213-1	GO:0034330
ZDB-GENE-011207-1	GO:0008347
ZDB-GENE-011207-1	GO:0031101
ZDB-GENE-011207-1	GO:0032288
ZDB-GENE-011207-1	GO:0043473
ZDB-GENE-040426-2039	GO:0006306
ZDB-GENE-040426-2039	GO:0010424
ZDB-GENE-040426-2039	GO:0031101
ZDB-GENE-040426-2039	GO:0032776
ZDB-GENE-040426-2039	GO:0048798
ZDB-GENE-060125-1	GO:0001714
ZDB-GENE-060125-1	GO:0001889
ZDB-GENE-060125-1	GO:0002574
ZDB-GENE-060125-1	GO:0030217
ZDB-GENE-060125-1	GO:0030218
ZDB-GENE-060125-1	GO:0030223
ZDB-GENE-060125-1	GO:0031016
ZDB-GENE-060125-1	GO:0035701
ZDB-GENE-060125-1	GO:0060215
ZDB-GENE-060125-1	GO:0060216
ZDB-GENE-980526-485	GO:0000902
ZDB-GENE-980526-485	GO:0007369
ZDB-GENE-980526-485	GO:0007492
ZDB-GENE-980526-485	GO:0016192
ZDB-GENE-980526-485	GO:0016337
ZDB-GENE-980526-485	GO:0042074
ZDB-GENE-990706-8	GO:0007224
ZDB-GENE-990706-8	GO:0021871
ZDB-GENE-990706-8	GO:0042692
ZDB-GENE-990706-8	GO:0048514
ZDB-GENE-990706-8	GO:0050881
ZDB-GENE-000208-20	GO:0048793
ZDB-GENE-030321-1	GO:0060126
ZDB-GENE-030321-1	GO:0060127
ZDB-GENE-030321-1	GO:0060128
ZDB-GENE-030321-1	GO:0060129
ZDB-GENE-051108-1	GO:0001764
ZDB-GENE-051108-1	GO:0001947
ZDB-GENE-051108-1	GO:0007507
ZDB-GENE-051108-1	GO:0008015
ZDB-GENE-990603-12	GO:0001841
ZDB-GENE-990603-12	GO:0021501
ZDB-GENE-990603-12	GO:0048570
ZDB-GENE-990603-12	GO:0048593
ZDB-GENE-990603-12	GO:0048853
ZDB-GENE-990603-12	GO:0055110
ZDB-GENE-990603-12	GO:0060028
ZDB-GENE-000403-1	GO:0001947
ZDB-GENE-000403-1	GO:0007519
ZDB-GENE-000403-1	GO:0008015
ZDB-GENE-000403-1	GO:0030177
ZDB-GENE-000403-1	GO:0051450
ZDB-GENE-000403-1	GO:0061381
ZDB-GENE-030131-6458	GO:0050881
ZDB-GENE-030318-2	GO:0007601
ZDB-GENE-030318-2	GO:0010842
ZDB-GENE-030318-2	GO:0032438
ZDB-GENE-030318-2	GO:0050885
ZDB-GENE-990415-72	GO:0006915
ZDB-GENE-990415-72	GO:0007398
ZDB-GENE-990415-72	GO:0007417
ZDB-GENE-990415-72	GO:0007507
ZDB-GENE-990415-72	GO:0008015
ZDB-GENE-990415-72	GO:0008283
ZDB-GENE-990415-72	GO:0016331
ZDB-GENE-990415-72	GO:0021534
ZDB-GENE-990415-72	GO:0021549
ZDB-GENE-990415-72	GO:0021903
ZDB-GENE-990415-72	GO:0033278
ZDB-GENE-990415-72	GO:0048348
ZDB-GENE-990910-11	GO:0043473
ZDB-GENE-040822-18	GO:0000278
ZDB-GENE-040822-18	GO:0007059
ZDB-GENE-040822-18	GO:0071850
ZDB-GENE-051113-132	GO:0000278
ZDB-GENE-051113-132	GO:0007059
ZDB-GENE-051113-132	GO:0007346
ZDB-GENE-051113-132	GO:0048798
ZDB-GENE-051113-132	GO:0071850
ZDB-GENE-980526-474	GO:0001702
ZDB-GENE-980526-474	GO:0001707
ZDB-GENE-980526-474	GO:0009951
ZDB-GENE-980526-474	GO:0009952
ZDB-GENE-980526-474	GO:0050973
ZDB-GENE-980526-474	GO:0060027
ZDB-GENE-020104-1	GO:0001947
ZDB-GENE-020104-1	GO:0003161
ZDB-GENE-020104-1	GO:0007492
ZDB-GENE-020104-1	GO:0055117
ZDB-GENE-050913-90	GO:0001525
ZDB-GENE-990415-75	GO:0021508
ZDB-GENE-990415-75	GO:0021538
ZDB-GENE-990415-75	GO:0031016
ZDB-GENE-990415-75	GO:0051146
ZDB-GENE-051113-60	GO:0048798
ZDB-GENE-060119-1	GO:0048741
ZDB-GENE-060119-1	GO:0050881
ZDB-GENE-070117-2026	GO:0042384
ZDB-GENE-040724-10	GO:0000244
ZDB-GENE-040724-10	GO:0001947
ZDB-GENE-040724-10	GO:0035162
ZDB-GENE-041014-73	GO:0008015
ZDB-GENE-041014-73	GO:0048514
ZDB-GENE-020419-39	GO:0000087
ZDB-GENE-020419-39	GO:0001947
ZDB-GENE-020419-39	GO:0007079
ZDB-GENE-020419-39	GO:0007080
ZDB-GENE-020419-39	GO:0051301
ZDB-GENE-980526-501	GO:0008015
ZDB-GENE-980526-501	GO:0043542
ZDB-GENE-040426-1600	GO:0006915
ZDB-GENE-040426-1600	GO:0007129
ZDB-GENE-040426-1600	GO:0042127
ZDB-GENE-980526-87	GO:0035121
ZDB-GENE-980526-87	GO:0048570
ZDB-GENE-980526-87	GO:0060536
ZDB-GENE-070117-2515	GO:0001947
ZDB-GENE-070117-2515	GO:0002761
ZDB-GENE-070117-2515	GO:0007569
ZDB-GENE-070117-2515	GO:0031101
ZDB-GENE-070117-2515	GO:0035162
ZDB-GENE-070117-2515	GO:0048514
ZDB-GENE-040702-5	GO:0008015
ZDB-GENE-040702-5	GO:0019722
ZDB-GENE-040702-5	GO:0060047
ZDB-GENE-040702-5	GO:0061337
ZDB-GENE-070117-2345	GO:0008015
ZDB-GENE-040827-2	GO:0034672
ZDB-GENE-040827-2	GO:0045198
ZDB-GENE-040827-2	GO:0060271
ZDB-GENE-070117-512	GO:0001539
ZDB-GENE-070117-512	GO:0001947
ZDB-GENE-980526-268	GO:0008015
ZDB-GENE-980526-268	GO:0030223
ZDB-GENE-980526-268	GO:0043362
ZDB-GENE-030131-994	GO:0007067
ZDB-GENE-030131-994	GO:0008015
ZDB-GENE-030131-994	GO:0008219
ZDB-GENE-030131-994	GO:0009790
ZDB-GENE-030131-994	GO:0048666
ZDB-GENE-001031-1	GO:0001654
ZDB-GENE-001031-1	GO:0031018
ZDB-GENE-070705-417	GO:0005245
ZDB-GENE-000511-1	GO:0008078
ZDB-GENE-000511-1	GO:0045198
ZDB-GENE-000511-1	GO:0048565
ZDB-GENE-060718-1	GO:0035118
ZDB-GENE-060718-1	GO:0042472
ZDB-GENE-060718-1	GO:0048705
ZDB-GENE-060718-1	GO:0060059
ZDB-GENE-980526-437	GO:0001570
ZDB-GENE-980526-437	GO:0014028
ZDB-GENE-980526-437	GO:0051146
ZDB-GENE-000201-18	GO:0007492
ZDB-GENE-000201-18	GO:0031290
ZDB-GENE-031210-1	GO:0002523
ZDB-GENE-031210-1	GO:0048069
ZDB-GENE-031210-1	GO:0060047
ZDB-GENE-070427-12	GO:0048839
ZDB-GENE-070427-4	GO:0048839
ZDB-GENE-070426-3	GO:0048839
ZDB-GENE-040426-2854	GO:0008283
ZDB-GENE-070427-3	GO:0048839
ZDB-GENE-070426-2	GO:0048839
ZDB-GENE-070427-5	GO:0048839
ZDB-GENE-020919-3	GO:0008345
ZDB-GENE-020919-3	GO:0016203
ZDB-GENE-990415-256	GO:0035188
ZDB-GENE-041212-49	GO:0004252
ZDB-GENE-041212-49	GO:0007596
ZDB-GENE-041212-49	GO:0014045
ZDB-GENE-030131-6778	GO:0008015
ZDB-GENE-030131-6778	GO:0035050
ZDB-GENE-040426-2169	GO:0006915
ZDB-GENE-040426-2169	GO:0008283
ZDB-GENE-040426-2169	GO:0043616
ZDB-GENE-040426-2169	GO:0048798
ZDB-GENE-020419-32	GO:0001525
ZDB-GENE-020419-32	GO:0001570
ZDB-GENE-020419-32	GO:0021654
ZDB-GENE-020419-32	GO:0030902
ZDB-GENE-020419-32	GO:0043473
ZDB-GENE-070228-3	GO:0030187
ZDB-GENE-070228-3	GO:0030431
ZDB-GENE-070228-3	GO:0042746
ZDB-GENE-070228-3	GO:0050802
ZDB-GENE-021226-1	GO:0003140
ZDB-GENE-021226-1	GO:0008078
ZDB-GENE-021226-1	GO:0010842
ZDB-GENE-021226-1	GO:0014028
ZDB-GENE-021226-1	GO:0021555
ZDB-GENE-021226-1	GO:0030903
ZDB-GENE-021226-1	GO:0048565
ZDB-GENE-021226-1	GO:0048570
ZDB-GENE-021226-1	GO:0048741
ZDB-GENE-021226-1	GO:0048798
ZDB-GENE-021226-1	GO:0060537
ZDB-GENE-070117-2066	GO:0046548
ZDB-GENE-070117-2340	GO:0042384
ZDB-GENE-030131-574	GO:0030154
ZDB-GENE-030131-9823	GO:0033338
ZDB-GENE-030131-9823	GO:0033339
ZDB-GENE-030131-9823	GO:0048798
ZDB-GENE-030131-9823	GO:0071896
ZDB-GENE-000526-1	GO:0000278
ZDB-GENE-000526-1	GO:0001947
ZDB-GENE-000526-1	GO:0008015
ZDB-GENE-030131-2887	GO:0042791
ZDB-GENE-040426-1664	GO:0007601
ZDB-GENE-040426-1664	GO:0007634
ZDB-GENE-040426-1664	GO:0008283
ZDB-GENE-040426-2784	GO:0007099
ZDB-GENE-040426-2784	GO:0048798
ZDB-GENE-040724-125	GO:0001503
ZDB-GENE-040724-125	GO:0001649
ZDB-GENE-040724-125	GO:0001958
ZDB-GENE-040724-125	GO:0002063
ZDB-GENE-111017-2	GO:0001503
ZDB-GENE-111017-2	GO:0001649
ZDB-GENE-111017-2	GO:0001958
ZDB-GENE-111017-2	GO:0002063
ZDB-GENE-111017-2	GO:0003415
ZDB-GENE-070117-1553	GO:0048514
ZDB-GENE-080317-4	GO:0048514
ZDB-GENE-080317-5	GO:0048514
ZDB-GENE-980526-44	GO:0001501
ZDB-GENE-980526-44	GO:0001958
ZDB-GENE-980526-44	GO:0002088
ZDB-GENE-980526-44	GO:0008283
ZDB-GENE-980526-44	GO:0022414
ZDB-GENE-980526-44	GO:0060041
ZDB-GENE-990415-94	GO:0045214
ZDB-GENE-990415-94	GO:0050881
ZDB-GENE-050208-724	GO:0051877
ZDB-GENE-990715-10	GO:0001966
ZDB-GENE-040426-1947	GO:0000084
ZDB-GENE-040426-1947	GO:0006915
ZDB-GENE-990603-9	GO:0008015
ZDB-GENE-990603-9	GO:0060021
ZDB-GENE-990603-9	GO:0060047
ZDB-GENE-060503-416	GO:0001964
ZDB-GENE-060503-416	GO:0007270
ZDB-GENE-060503-416	GO:0007634
ZDB-GENE-060503-416	GO:0035677
ZDB-GENE-060825-45	GO:0001503
ZDB-GENE-060825-45	GO:0043473
ZDB-GENE-990415-277	GO:0001947
ZDB-GENE-990415-277	GO:0001966
ZDB-GENE-990415-277	GO:0008015
ZDB-GENE-990415-277	GO:0055117
ZDB-GENE-990415-277	GO:0060047
ZDB-GENE-980526-330	GO:0007440
ZDB-GENE-980526-330	GO:0016477
ZDB-GENE-980526-330	GO:0050881
ZDB-GENE-980526-330	GO:0060028
ZDB-GENE-020419-23	GO:0007569
ZDB-GENE-020419-23	GO:0043473
ZDB-GENE-020419-23	GO:0048069
ZDB-GENE-020419-23	GO:0060042
ZDB-GENE-080530-2	GO:0001845
ZDB-GENE-980526-196	GO:0001756
ZDB-GENE-980526-196	GO:0001958
ZDB-GENE-980526-196	GO:0007224
ZDB-GENE-980526-196	GO:0008283
ZDB-GENE-980526-196	GO:0042471
ZDB-GENE-071108-1	GO:0008283
ZDB-GENE-071108-1	GO:0008544
ZDB-GENE-071108-1	GO:0030216
ZDB-GENE-050616-5	GO:0008015
ZDB-GENE-050616-5	GO:0048738
ZDB-GENE-050616-5	GO:0060047
ZDB-GENE-990714-15	GO:0006915
ZDB-GENE-990714-15	GO:0006917
ZDB-GENE-030131-1531	GO:0008283
ZDB-GENE-030131-1531	GO:0043473
ZDB-GENE-030131-1531	GO:0046666
ZDB-GENE-030131-1531	GO:0048757
ZDB-GENE-030131-1531	GO:0051402
ZDB-GENE-030131-1531	GO:0060042
ZDB-GENE-021217-3	GO:0003351
ZDB-GENE-030616-47	GO:0008015
ZDB-GENE-030616-47	GO:0008283
ZDB-GENE-030616-47	GO:0008345
ZDB-GENE-030616-47	GO:0050881
ZDB-GENE-041024-9	GO:0048859
ZDB-GENE-031114-4	GO:0003094
ZDB-GENE-031114-4	GO:0007588
ZDB-GENE-031114-4	GO:0072111
ZDB-GENE-030131-2193	GO:0008283
ZDB-GENE-030131-2193	GO:0016203
ZDB-GENE-030131-2193	GO:0060536
ZDB-GENE-040426-731	GO:0001503
ZDB-GENE-040614-1	GO:0030154
ZDB-GENE-040614-1	GO:0031929
ZDB-GENE-990415-208	GO:0001755
ZDB-GENE-050417-158	GO:0007389
ZDB-GENE-990630-14	GO:0007626
ZDB-GENE-030131-4027	GO:0001757
ZDB-GENE-030131-4027	GO:0007067
ZDB-GENE-030131-555	GO:0001935
ZDB-GENE-030131-555	GO:0008015
ZDB-GENE-030131-555	GO:0045165
ZDB-GENE-030131-555	GO:0045216
ZDB-GENE-030131-555	GO:0048844
ZDB-GENE-030131-464	GO:0048798
ZDB-GENE-060612-1	GO:0010842
ZDB-GENE-060612-1	GO:0043297
ZDB-GENE-060612-1	GO:0048069
ZDB-GENE-010319-35	GO:0000132
ZDB-GENE-010319-35	GO:0014021
ZDB-GENE-070117-2123	GO:0003161
ZDB-GENE-021219-2	GO:0007569
ZDB-GENE-021219-2	GO:0043473
ZDB-GENE-021219-2	GO:0048069
ZDB-GENE-021219-2	GO:0060042
ZDB-GENE-040625-147	GO:0006355
ZDB-GENE-040625-147	GO:0007569
ZDB-GENE-040625-147	GO:0008283
ZDB-GENE-040625-147	GO:0010906
ZDB-GENE-040625-147	GO:0043362
ZDB-GENE-030131-2590	GO:0002523
ZDB-GENE-030131-2590	GO:0006954
ZDB-GENE-030131-2590	GO:0007569
ZDB-GENE-030131-2590	GO:0008219
ZDB-GENE-030131-2590	GO:0030263
ZDB-GENE-030131-2590	GO:0050673
ZDB-GENE-070117-694	GO:0001556
ZDB-GENE-070117-694	GO:0008298
ZDB-GENE-070117-694	GO:0019094
ZDB-GENE-070117-694	GO:0046844
ZDB-GENE-030605-1	GO:0001966
ZDB-GENE-030605-1	GO:0007507
ZDB-GENE-030605-1	GO:0008015
ZDB-GENE-030605-1	GO:0043473
ZDB-GENE-030605-1	GO:0060042
ZDB-GENE-030605-1	GO:0060047
ZDB-GENE-040823-3	GO:0010842
ZDB-GENE-090112-3	GO:0001568
ZDB-GENE-090112-3	GO:0008015
ZDB-GENE-090112-3	GO:0014028
ZDB-GENE-090112-3	GO:0030903
ZDB-GENE-090112-3	GO:0060047
ZDB-GENE-041011-3	GO:0001708
ZDB-GENE-041011-3	GO:0008283
ZDB-GENE-041011-3	GO:0030010
ZDB-GENE-020905-3	GO:0042127
ZDB-GENE-040426-2932	GO:0042127
ZDB-GENE-070912-274	GO:0009306
ZDB-GENE-070912-274	GO:0055016
ZDB-GENE-030131-6008	GO:0004620
ZDB-GENE-030131-6008	GO:0008233
ZDB-GENE-030131-6008	GO:0042593
ZDB-GENE-050105-3	GO:0001964
ZDB-GENE-050105-3	GO:0009605
ZDB-GENE-050105-3	GO:0050881
ZDB-GENE-030131-9878	GO:0004601
ZDB-GENE-030131-9878	GO:0006629
ZDB-GENE-030131-9878	GO:0048565
ZDB-GENE-050106-1	GO:0050910
ZDB-GENE-030131-7098	GO:0030593
ZDB-GENE-070117-2205	GO:0007097
ZDB-GENE-030131-2908	GO:0051216
ZDB-GENE-030131-5843	GO:0008015
ZDB-GENE-040714-3	GO:0031929
ZDB-GENE-030131-5935	GO:0048884
ZDB-GENE-980526-112	GO:0021955
ZDB-GENE-980526-112	GO:0040011
ZDB-GENE-980526-112	GO:0060047
ZDB-GENE-030421-3	GO:0001568
ZDB-GENE-030421-3	GO:0001945
ZDB-GENE-030421-3	GO:0008015
ZDB-GENE-050419-45	GO:0001764
ZDB-GENE-050419-45	GO:0007411
ZDB-GENE-050419-45	GO:0007528
ZDB-GENE-050419-45	GO:0035089
ZDB-GENE-050419-45	GO:0042353
ZDB-GENE-050419-45	GO:0070085
ZDB-GENE-070112-1042	GO:0001525
ZDB-GENE-070112-1042	GO:0001946
ZDB-GENE-070112-1042	GO:0002040
ZDB-GENE-070112-1042	GO:0060047
ZDB-GENE-990615-5	GO:0001702
ZDB-GENE-990615-5	GO:0001756
ZDB-GENE-990615-5	GO:0035121
ZDB-GENE-990615-5	GO:0048844
ZDB-GENE-990615-5	GO:0060030
ZDB-GENE-030131-9691	GO:0001525
ZDB-GENE-030131-9691	GO:0001570
ZDB-GENE-040908-1	GO:0001525
ZDB-GENE-040908-1	GO:0001570
ZDB-GENE-040825-2	GO:0001525
ZDB-GENE-040825-2	GO:0001570
ZDB-GENE-081104-470	GO:0006067
ZDB-GENE-081104-470	GO:0019887
ZDB-GENE-081104-470	GO:0032401
ZDB-GENE-081104-470	GO:0048149
ZDB-GENE-081104-470	GO:0071361
ZDB-GENE-030820-1	GO:0032288
ZDB-GENE-041111-282	GO:0000278
ZDB-GENE-041111-282	GO:0051306
ZDB-GENE-041111-282	GO:0060041
ZDB-GENE-040625-53	GO:0007626
ZDB-GENE-040625-53	GO:0050881
ZDB-GENE-040625-53	GO:0050885
ZDB-GENE-050522-492	GO:0006919
ZDB-GENE-050522-492	GO:0007343
ZDB-GENE-050522-492	GO:0030421
ZDB-GENE-050522-492	GO:0050673
ZDB-GENE-050522-492	GO:0060471
ZDB-GENE-040426-1279	GO:0000132
ZDB-GENE-040426-1279	GO:0045176
ZDB-GENE-980526-515	GO:0030902
ZDB-GENE-010426-1	GO:0014841
ZDB-GENE-010426-1	GO:0050881
ZDB-GENE-070117-2150	GO:0048854
ZDB-GENE-070117-651	GO:0001503
ZDB-GENE-070117-651	GO:0033336
ZDB-GENE-070117-651	GO:0051216
ZDB-GENE-991110-10	GO:0021510
ZDB-GENE-030113-2	GO:0006936
ZDB-GENE-030113-2	GO:0007411
ZDB-GENE-030113-2	GO:0007519
ZDB-GENE-030113-2	GO:0007522
ZDB-GENE-030113-2	GO:0008045
ZDB-GENE-030113-2	GO:0008217
ZDB-GENE-030113-2	GO:0014032
ZDB-GENE-030113-2	GO:0030239
ZDB-GENE-030113-2	GO:0048936
ZDB-GENE-030113-2	GO:0055003
ZDB-GENE-030113-2	GO:0055005
ZDB-GENE-020102-1	GO:0008015
ZDB-GENE-020102-1	GO:0043534
ZDB-GENE-031217-3	GO:0060047
ZDB-GENE-031217-3	GO:0060048
ZDB-GENE-980526-373	GO:0006915
ZDB-GENE-980526-373	GO:0043473
ZDB-GENE-980526-373	GO:0060384
ZDB-GENE-980526-373	GO:0060536
ZDB-GENE-070117-2173	GO:0051216
ZDB-GENE-090504-2	GO:0046651
ZDB-GENE-090504-3	GO:0046651
ZDB-GENE-040912-168	GO:0006096
ZDB-GENE-040912-168	GO:0007405
ZDB-GENE-040912-168	GO:0009060
ZDB-GENE-040912-168	GO:0014861
ZDB-GENE-040912-168	GO:0051402
ZDB-GENE-040912-168	GO:0060047
ZDB-GENE-030131-9877	GO:0001837
ZDB-GENE-030131-5784	GO:0070285
ZDB-GENE-021217-1	GO:0008015
ZDB-GENE-020419-37	GO:0001503
ZDB-GENE-020419-37	GO:0003428
ZDB-GENE-020419-37	GO:0034330
ZDB-GENE-020419-37	GO:0060350
ZDB-GENE-060526-68	GO:0035141
ZDB-GENE-081119-3	GO:0035141
ZDB-GENE-030131-6223	GO:0001958
ZDB-GENE-030131-6223	GO:0002062
ZDB-GENE-030131-6223	GO:0002072
ZDB-GENE-041014-322	GO:0035141
ZDB-GENE-040728-1	GO:0000088
ZDB-GENE-040728-1	GO:0051320
ZDB-GENE-030616-135	GO:0007270
ZDB-GENE-030616-135	GO:0007610
ZDB-GENE-030616-135	GO:0035677
ZDB-GENE-030616-135	GO:0050881
ZDB-GENE-040827-1	GO:0042384
ZDB-GENE-030131-2291	GO:0042384
ZDB-GENE-030131-2291	GO:0050908
ZDB-GENE-030131-9180	GO:0007634
ZDB-GENE-030131-9180	GO:0060005
ZDB-GENE-990415-173	GO:0003140
ZDB-GENE-990415-173	GO:0007398
ZDB-GENE-990415-173	GO:0007411
ZDB-GENE-990415-173	GO:0007528
ZDB-GENE-990415-173	GO:0021654
ZDB-GENE-990415-173	GO:0030902
ZDB-GENE-990415-173	GO:0048368
ZDB-GENE-010525-1	GO:0008015
ZDB-GENE-010525-1	GO:0042541
ZDB-GENE-010525-1	GO:0060047
ZDB-GENE-010525-1	GO:0070267
ZDB-GENE-031116-52	GO:0060322
ZDB-GENE-020423-2	GO:0008283
ZDB-GENE-020423-2	GO:0046666
ZDB-GENE-020423-2	GO:0051402
ZDB-GENE-020423-2	GO:0060042
ZDB-GENE-040718-259	GO:0060042
ZDB-GENE-050411-55	GO:0035141
ZDB-GENE-081119-1	GO:0035141
ZDB-GENE-070117-2501	GO:0001502
ZDB-GENE-070117-2501	GO:0002062
ZDB-GENE-070117-2501	GO:0032964
ZDB-GENE-070117-2501	GO:0050975
ZDB-GENE-070117-2501	GO:0051216
ZDB-GENE-040526-1	GO:0021508
ZDB-GENE-040526-1	GO:0048514
ZDB-GENE-040526-1	GO:0060271
ZDB-GENE-980526-143	GO:0043473
ZDB-GENE-980526-143	GO:0060536
ZDB-GENE-040426-2435	GO:0043473
ZDB-GENE-100629-1	GO:0005248
ZDB-GENE-100629-1	GO:0007638
ZDB-GENE-100629-1	GO:0019228
ZDB-GENE-100629-1	GO:0051402
ZDB-GENE-030131-7050	GO:0008594
ZDB-GENE-030131-7050	GO:0060059
ZDB-GENE-000828-1	GO:0050975
ZDB-GENE-100726-4	GO:0007638
ZDB-GENE-100726-4	GO:0010996
ZDB-GENE-100726-4	GO:0042221
ZDB-GENE-100726-4	GO:0050975
ZDB-GENE-100726-4	GO:0060005
ZDB-GENE-020107-1	GO:0008015
ZDB-GENE-020107-1	GO:0042074
ZDB-GENE-020107-1	GO:0060030
ZDB-GENE-020107-1	GO:0060031
ZDB-GENE-000209-4	GO:0001964
ZDB-GENE-000209-4	GO:0007634
ZDB-GENE-000209-4	GO:0009612
ZDB-GENE-000209-4	GO:0009646
ZDB-GENE-000209-4	GO:0010996
ZDB-GENE-000209-4	GO:0050881
ZDB-GENE-000209-4	GO:0050885
ZDB-GENE-000209-4	GO:0050957
ZDB-GENE-021003-1	GO:0008015
ZDB-GENE-100813-3	GO:0003146
ZDB-GENE-100813-2	GO:0001947
ZDB-GENE-100813-2	GO:0003146
ZDB-GENE-100813-1	GO:0001947
ZDB-GENE-100813-1	GO:0003146
ZDB-GENE-000502-1	GO:0003146
ZDB-GENE-000502-1	GO:0060047
ZDB-GENE-000502-1	GO:0071907
ZDB-GENE-080724-2	GO:0007610
ZDB-GENE-080724-2	GO:0050881
ZDB-GENE-080724-2	GO:0050885
ZDB-GENE-010606-1	GO:0043009
ZDB-GENE-990415-181	GO:0051146
ZDB-GENE-990415-181	GO:0060028
ZDB-GENE-030131-3606	GO:0009994
ZDB-GENE-030131-3606	GO:0048601
ZDB-GENE-040426-2173	GO:0007632
ZDB-GENE-040426-2173	GO:0030318
ZDB-GENE-040426-2173	GO:0042331
ZDB-GENE-040426-2173	GO:0050908
ZDB-GENE-040426-2173	GO:0071632
ZDB-GENE-050210-1	GO:0006551
ZDB-GENE-050210-1	GO:0007601
ZDB-GENE-050210-1	GO:0008345
ZDB-GENE-050210-1	GO:0022904
ZDB-GENE-050210-1	GO:0042331
ZDB-GENE-040426-1038	GO:0002089
ZDB-GENE-040426-1309	GO:0008015
ZDB-GENE-030131-2773	GO:0042541
ZDB-GENE-030131-2773	GO:0050881
ZDB-GENE-040801-77	GO:0007626
ZDB-GENE-040801-77	GO:0008298
ZDB-GENE-040801-77	GO:0022010
ZDB-GENE-040801-77	GO:0032287
ZDB-GENE-040801-77	GO:0048709
ZDB-GENE-001207-1	GO:0030218
ZDB-GENE-040426-1069	GO:0006915
ZDB-GENE-040426-1069	GO:0019835
ZDB-GENE-040426-1069	GO:0051301
ZDB-GENE-040513-7	GO:0007610
ZDB-GENE-040513-7	GO:0007634
ZDB-GENE-040513-7	GO:0035677
ZDB-GENE-040513-7	GO:0050881
ZDB-GENE-040513-7	GO:0050885
ZDB-GENE-040513-7	GO:0050910
ZDB-GENE-040513-7	GO:0060005
ZDB-GENE-030523-1	GO:0008015
ZDB-GENE-030523-1	GO:0055005
ZDB-GENE-990603-1	GO:0005260
ZDB-GENE-990603-1	GO:0048565
ZDB-GENE-070117-2423	GO:0008015
ZDB-GENE-070117-2423	GO:0060047
ZDB-GENE-050417-387	GO:0071076
ZDB-GENE-101123-1	GO:0060005
ZDB-GENE-060510-3	GO:0007140
ZDB-GENE-060510-3	GO:0008584
ZDB-GENE-060510-3	GO:0030237
ZDB-GENE-991110-14	GO:0043931
ZDB-GENE-991110-8	GO:0008015
ZDB-GENE-991110-8	GO:0031017
ZDB-GENE-991110-8	GO:0060047
ZDB-GENE-991110-8	GO:0061031
ZDB-GENE-991110-8	GO:0070365
ZDB-GENE-050222-4	GO:0031017
ZDB-GENE-050222-4	GO:0061031
ZDB-GENE-050222-4	GO:0070365
ZDB-GENE-040426-820	GO:0060971
ZDB-GENE-040426-820	GO:0060972
ZDB-GENE-030131-6560	GO:0021871
ZDB-GENE-030131-6560	GO:0021984
ZDB-GENE-030131-6560	GO:0048703
ZDB-GENE-030131-6560	GO:0048741
ZDB-GENE-030131-6560	GO:0048846
ZDB-GENE-990415-56	GO:0001568
ZDB-GENE-990415-56	GO:0001945
ZDB-GENE-990415-56	GO:0003207
ZDB-GENE-990415-56	GO:0008015
ZDB-GENE-100922-259	GO:0060215
ZDB-GENE-060929-592	GO:0060215
ZDB-GENE-030131-9762	GO:0003407
ZDB-GENE-030131-9762	GO:0006915
ZDB-GENE-030131-9762	GO:0008283
ZDB-GENE-030131-9762	GO:0010842
ZDB-GENE-030131-9762	GO:0048798
ZDB-GENE-000616-14	GO:0003407
ZDB-GENE-000616-14	GO:0006915
ZDB-GENE-000616-14	GO:0008283
ZDB-GENE-000616-14	GO:0010842
ZDB-GENE-000616-14	GO:0060322
ZDB-GENE-030131-2513	GO:0008219
ZDB-GENE-030131-2513	GO:0042982
ZDB-GENE-061207-9	GO:0031099
ZDB-GENE-050119-2	GO:0019827
ZDB-GENE-050119-2	GO:0030900
ZDB-GENE-050119-2	GO:0048677
ZDB-GENE-030131-2702	GO:0001764
ZDB-GENE-081104-340	GO:0004197
ZDB-GENE-050522-454	GO:0016265
ZDB-GENE-990415-230	GO:0007224
ZDB-GENE-030109-1	GO:0001889
ZDB-GENE-030109-1	GO:0008015
ZDB-GENE-030109-1	GO:0009790
ZDB-GENE-030109-1	GO:0031017
ZDB-GENE-030109-1	GO:0055123
ZDB-GENE-030109-1	GO:0060575
ZDB-GENE-050417-383	GO:0006468
ZDB-GENE-050417-383	GO:0007631
ZDB-GENE-050417-383	GO:0008152
ZDB-GENE-050417-383	GO:0014066
ZDB-GENE-050417-383	GO:0031929
ZDB-GENE-001103-3	GO:0071679
ZDB-GENE-040426-2209	GO:0006915
ZDB-GENE-040426-2209	GO:0008283
ZDB-GENE-040426-2209	GO:0043297
ZDB-GENE-040426-2209	GO:0070586
ZDB-GENE-030131-2179	GO:0003179
ZDB-GENE-030131-2179	GO:0003272
ZDB-GENE-030131-2179	GO:0060047
ZDB-GENE-030131-3782	GO:0003143
ZDB-GENE-030131-3782	GO:0055007
ZDB-GENE-021223-1	GO:0031987
ZDB-GENE-021223-1	GO:0048593
ZDB-GENE-071212-3	GO:0006936
ZDB-GENE-071212-3	GO:0008345
ZDB-GENE-040426-2317	GO:0006917
ZDB-GENE-040426-2317	GO:0009794
ZDB-GENE-040426-2317	GO:0030182
ZDB-GENE-040426-2317	GO:0060041
ZDB-GENE-030131-616	GO:0006917
ZDB-GENE-030131-616	GO:0009794
ZDB-GENE-030131-616	GO:0030182
ZDB-GENE-030131-616	GO:0060041
ZDB-GENE-110909-1	GO:0000237
ZDB-GENE-110909-1	GO:0007283
ZDB-GENE-070117-1259	GO:0000237
ZDB-GENE-070117-1259	GO:0000238
ZDB-GENE-070117-1259	GO:0007283
ZDB-GENE-110909-2	GO:0000237
ZDB-GENE-110909-2	GO:0000238
ZDB-GENE-110909-2	GO:0007283
ZDB-GENE-011010-3	GO:0039022
ZDB-GENE-010619-3	GO:0051966
ZDB-GENE-010619-3	GO:0071632
ZDB-GENE-110606-6	GO:0021591
ZDB-GENE-110606-6	GO:0043249
ZDB-GENE-110606-6	GO:0060215
ZDB-GENE-040624-12	GO:0001503
ZDB-GENE-040624-12	GO:0030282
ZDB-GENE-070122-3	GO:0009416
ZDB-GENE-070122-3	GO:0071482
ZDB-GENE-070122-3	GO:0071632
ZDB-GENE-030131-3831	GO:0001525
ZDB-GENE-030131-3831	GO:0002040
ZDB-GENE-030131-3831	GO:0016525
ZDB-GENE-030131-3831	GO:0030097
ZDB-GENE-030131-3831	GO:0030182
ZDB-GENE-060503-719	GO:0001964
ZDB-GENE-060503-719	GO:0007605
ZDB-GENE-060503-719	GO:0060876
ZDB-GENE-980526-260	GO:0008015
ZDB-GENE-980526-260	GO:0035912
ZDB-GENE-980526-260	GO:0060047
ZDB-GENE-980526-260	GO:0072554
ZDB-GENE-000616-15	GO:0003146
ZDB-GENE-000616-15	GO:0021999
ZDB-GENE-090610-1	GO:0001556
ZDB-GENE-090610-1	GO:0007140
ZDB-GENE-090610-1	GO:0007281
ZDB-GENE-020423-4	GO:0008015
ZDB-GENE-020419-4	GO:0048798
ZDB-GENE-040718-44	GO:0001525
ZDB-GENE-040907-1	GO:0048798
ZDB-GENE-030131-6435	GO:0048798
ZDB-GENE-040824-3	GO:0048798
ZDB-GENE-040426-59	GO:0048798
ZDB-GENE-030911-7	GO:0002062
ZDB-GENE-030911-7	GO:0060272
ZDB-GENE-030911-7	GO:0060325
ZDB-GENE-070117-2360	GO:0050881
ZDB-GENE-000208-25	GO:0001702
ZDB-GENE-000208-25	GO:0009952
ZDB-GENE-020905-2	GO:0048066
ZDB-GENE-070117-2392	GO:0050885
ZDB-GENE-030219-38	GO:0048066
ZDB-GENE-000920-1	GO:0001503
ZDB-GENE-070117-2143	GO:0050881
ZDB-GENE-070117-2143	GO:0050885
ZDB-GENE-030805-5	GO:0007422
ZDB-GENE-030805-5	GO:0007492
ZDB-GENE-030805-5	GO:0055123
ZDB-GENE-030805-5	GO:0060465
ZDB-GENE-040426-2452	GO:0006915
ZDB-GENE-040426-2452	GO:0009605
ZDB-GENE-040426-2452	GO:0030182
ZDB-GENE-040426-2452	GO:0050881
ZDB-GENE-041124-2	GO:0007610
ZDB-GENE-041124-2	GO:0050881
ZDB-GENE-081030-4	GO:0050881
ZDB-GENE-070117-2106	GO:0050881
ZDB-GENE-041124-3	GO:0001503
ZDB-GENE-041124-3	GO:0003428
ZDB-GENE-041124-3	GO:0030203
ZDB-GENE-041124-3	GO:0034330
ZDB-GENE-021031-4	GO:0050881
ZDB-GENE-010724-7	GO:0048066
ZDB-GENE-070117-2107	GO:0050881
ZDB-GENE-070117-2111	GO:0051216
ZDB-GENE-990415-8	GO:0008015
ZDB-GENE-990415-8	GO:0010842
ZDB-GENE-990415-8	GO:0021547
ZDB-GENE-990415-8	GO:0021554
ZDB-GENE-990415-8	GO:0031290
ZDB-GENE-990415-8	GO:0048486
ZDB-GENE-001229-1	GO:0042541
ZDB-GENE-070117-2395	GO:0050881
ZDB-GENE-040901-1	GO:0035141
ZDB-GENE-050302-80	GO:0055001
ZDB-GENE-070117-2467	GO:0050885
ZDB-GENE-011212-6	GO:0043473
ZDB-GENE-070117-2177	GO:0009605
ZDB-GENE-070117-2249	GO:0007601
ZDB-GENE-990415-22	GO:0001702
ZDB-GENE-990415-22	GO:0021508
ZDB-GENE-070117-2040	GO:0043473
ZDB-GENE-030505-1	GO:0042472
ZDB-GENE-070117-2069	GO:0043583
ZDB-GENE-040718-399	GO:0050881
ZDB-GENE-041020-1	GO:0001702
ZDB-GENE-011026-1	GO:0050881
ZDB-GENE-011026-1	GO:0060536
ZDB-GENE-070117-2049	GO:0050908
ZDB-GENE-080102-2	GO:0001964
ZDB-GENE-080102-2	GO:0007274
ZDB-GENE-080102-2	GO:0043113
ZDB-GENE-080102-2	GO:0050881
ZDB-GENE-070117-2062	GO:0050881
ZDB-GENE-030131-1613	GO:0050881
ZDB-GENE-030131-1613	GO:0050885
ZDB-GENE-030616-554	GO:0031290
ZDB-GENE-070117-2362	GO:0050881
ZDB-GENE-070117-2033	GO:0007610
ZDB-GENE-070117-2033	GO:0050881
ZDB-GENE-070117-2033	GO:0050885
ZDB-GENE-070521-2	GO:0003682
ZDB-GENE-070521-2	GO:0010842
ZDB-GENE-070521-2	GO:0035088
ZDB-GENE-070521-2	GO:0048798
ZDB-GENE-070117-2115	GO:0050881
ZDB-GENE-070117-2122	GO:0050881
ZDB-GENE-980526-253	GO:0030239
ZDB-GENE-070117-2137	GO:0050881
ZDB-GENE-070117-2252	GO:0051216
ZDB-GENE-070117-405	GO:0051216
ZDB-GENE-070117-347	GO:0051216
ZDB-GENE-070117-404	GO:0051216
ZDB-GENE-030616-3	GO:0007610
ZDB-GENE-030616-3	GO:0050881
ZDB-GENE-030616-3	GO:0050885
ZDB-GENE-070117-93	GO:0007610
ZDB-GENE-070117-93	GO:0050881
ZDB-GENE-070117-93	GO:0050885
ZDB-GENE-070117-94	GO:0007610
ZDB-GENE-070117-94	GO:0050881
ZDB-GENE-070117-94	GO:0050885
ZDB-GENE-070117-149	GO:0050881
ZDB-GENE-020709-1	GO:0007610
ZDB-GENE-020709-1	GO:0050881
ZDB-GENE-020709-1	GO:0050885
ZDB-GENE-070117-492	GO:0050881
ZDB-GENE-070117-492	GO:0051216
ZDB-GENE-070117-2520	GO:0001702
