# Supplementary material for: Systematic Analysis of Experimental Phenotype Data Reveals Gene Functions
Source: PLoS One. 2013 Apr 16;8(4):e60847. doi: 10.1371/journal.pone.0060847 (PMC3628905; doi:10.1371/journal.pone.0060847)
Supplement: Supplement S1 — Inferred GO functions. A complete dataset of inferred GO annotations from phenotypes. Each file contains the gene idenfier and the novel GO functions we infer for each species. (ZIP) [file pone.0060847.s001.zip › fly-new-go.txt]

FBgn0004907	14-3-3zeta	GO:0007612	learning	Benton et al., 2002, Dev. Cell 3(5): 659--671	Broadie et al., 1997, Neuron 19(2): 391--402	Gene Disruption Project members, 2001-, (Computer file)	Goldstein et al., 2001, Molec. Genet. Genomics 266(4): 695--700	Isaksson et al., 1997, Mech. Dev. 68(1,2): 59--67	Kockel et al., 1997, Genes Dev. 11(9): 1140--1147	Messaritou et al., 2009, FEBS Lett. 583(17): 2934--2938	Messaritou et al., 2010, J. Biol. Chem. 285(3): 1692--1700	Philip et al., 2001, J. Neurosci. 21(21): 8417--8425	Skoulakis and Davis, 1996, Neuron 17(5): 931--944	Spradling et al., 1999, Genetics 153(1): 135--177	Su et al., 2001, J. Cell Sci. 114(19): 3445--3454	
FBgn0004907	14-3-3zeta	GO:0007613	memory	Benton et al., 2002, Dev. Cell 3(5): 659--671	Broadie et al., 1997, Neuron 19(2): 391--402	Gene Disruption Project members, 2001-, (Computer file)	Goldstein et al., 2001, Molec. Genet. Genomics 266(4): 695--700	Isaksson et al., 1997, Mech. Dev. 68(1,2): 59--67	Kockel et al., 1997, Genes Dev. 11(9): 1140--1147	Messaritou et al., 2009, FEBS Lett. 583(17): 2934--2938	Messaritou et al., 2010, J. Biol. Chem. 285(3): 1692--1700	Philip et al., 2001, J. Neurosci. 21(21): 8417--8425	Skoulakis and Davis, 1996, Neuron 17(5): 931--944	Spradling et al., 1999, Genetics 153(1): 135--177	Su et al., 2001, J. Cell Sci. 114(19): 3445--3454	
FBgn0087035	AGO2	GO:0000278	mitotic cell cycle	Deshpande et al., 2005, Genes Dev. 19(14): 1680--1685	Fagegaltier et al., 2009, Proc. Natl. Acad. Sci. U.S.A. 106(50): 21258--21263	Hain et al., 2010, PLoS ONE 5(12): e15264	Kim et al., 2007, RNA, N.Y. 13(1): 22--29	Mueller et al., 2010, Proc. Natl. Acad. Sci. U.S.A. 107(45): 19390--19395	Okamura et al., 2004, Genes Dev. 18(14): 1655--1666	Xu et al., 2004, Curr. Biol. 14(12): 1025--1034	van Rij et al., 2006, Genes Dev. 20(21): 2985--2995	
FBgn0087035	AGO2	GO:0006955	immune response	Deshpande et al., 2005, Genes Dev. 19(14): 1680--1685	Fagegaltier et al., 2009, Proc. Natl. Acad. Sci. U.S.A. 106(50): 21258--21263	Hain et al., 2010, PLoS ONE 5(12): e15264	Kim et al., 2007, RNA, N.Y. 13(1): 22--29	Mueller et al., 2010, Proc. Natl. Acad. Sci. U.S.A. 107(45): 19390--19395	Okamura et al., 2004, Genes Dev. 18(14): 1655--1666	Xu et al., 2004, Curr. Biol. 14(12): 1025--1034	van Rij et al., 2006, Genes Dev. 20(21): 2985--2995	
FBgn0087035	AGO2	GO:0043069	negative regulation of programmed cell death	Deshpande et al., 2005, Genes Dev. 19(14): 1680--1685	Fagegaltier et al., 2009, Proc. Natl. Acad. Sci. U.S.A. 106(50): 21258--21263	Hain et al., 2010, PLoS ONE 5(12): e15264	Kim et al., 2007, RNA, N.Y. 13(1): 22--29	Mueller et al., 2010, Proc. Natl. Acad. Sci. U.S.A. 107(45): 19390--19395	Okamura et al., 2004, Genes Dev. 18(14): 1655--1666	Xu et al., 2004, Curr. Biol. 14(12): 1025--1034	van Rij et al., 2006, Genes Dev. 20(21): 2985--2995	
FBgn0000024	Ace	GO:0042221	response to chemical stimulus	Baines, 2003, J. Neurosci. 23(25): 8664--8672	Fournier et al., 1992, J. Biol. Chem. 267: 14270--14274	Gene Disruption Project members, 2001-, (Computer file)	Hall and Kankel, 1976, Genetics 83: 517--535	Hall et al., 1980, Genetics 96(4): 939--965	Hilliker et al., 1981, D. I. S. 56: 65--72	Incardona and Rosenberry, 1996, Molec. Biol. Cell 7(4): 613--630	Kim et al., 2011, Neurochem. Res. 36(5): 879--893	Mutero et al., 1994, Molec. gen. Genet. 243(6): 699--705	Nagoshi and Gelbart, 1987, Genetics 117(1): 487--502	Reuter et al., 1987, Molec. gen. Genet. 210: 429--436	Toutant and Arpagaus, 1989, Borkovec, Masler, 1989: 239--242	Yang and Kunes, 2004, Proc. Natl. Acad. Sci. USA 101(42): 15213--15218	
FBgn0003034	Acp70A	GO:0007619	courtship behavior	Carvalho et al., 2006, Curr. Biol. 16(7): 692--696	Kim et al., 2010, Proc. Natl. Acad. Sci. U.S.A. 107(14): 6520--6525	Yapici et al., 2008, Nature 451(7174): 33--37	
FBgn0000047	Act88F	GO:0060361	flight	Deak et al., 1982, J. Embryol. exp. Morphol. 69: 61--81	Haigh et al., 2010, Neuromuscul. Disord. 20(6): 363--374	Homyk and Emerson, 1988, Genetics 119: 105--121	Karlik and Fyrberg, 1985, Cell 41: 57--66	
FBgn0000667	Actn	GO:0060361	flight	Buszczak et al., 2007, Genetics 175(3): 1505--1531	Dubreuil and Wang, 2000, J. Muscle Res. Cell Motility 21(7): 705--713	Fyrberg et al., 1990, J. Cell Biol. 110: 1999--2011	Fyrberg et al., 1998, Biochem. Genet. 36(9-10): 299--310	Gene Disruption Project members, 2001-, (Computer file)	Homyk and Emerson, 1988, Genetics 119: 105--121	Homyk et al., 1980, Molec. gen. Genet. 177: 553--565	Kramers et al., 1983, Mutat. Res. 107: 187--201	Kramers et al., 1991, Mutat. Res. 252: 17--33	Perrimon et al., 1984, Dev. Biol. 105: 404--414	Perrimon et al., 1985, Genetics 111: 23--41	Perrimon et al., 1989, Genetics 121: 333--352	Peter et al., 2002, EMBO Rpts 3(1): 	Roulier et al., 1992, J. Cell Biol. 116(9-10): 911--922	Schaefer et al., 1999.3.29, P{lacW} insertions.	Schalet, 1986, Mutat. Res. 163: 115--144	Stronach et al., 1999, Molec. Biol. Cell 10(7): 2329--2342	The Moscow Regional Drosophila melanogaster Stock Center, Dubna, Russia, 1997, D. I. S. 80: 109--130	Wahlstrom et al., 2004, Mech. Dev. 121(11): 1377--1391	
FBgn0040505	Alk	GO:0045475	locomotor rhythm	Bazigou et al., 2007, Cell 128(5): 961--975	Loren et al., 2003, EMBO Rpts 4(8): 781--786	Rohrbough and Broadie, 2010, Development 137(20): 3523--3533	
FBgn0027356	Amph	GO:0060361	flight	Gene Disruption Project members, 2001-, (Computer file)	Kraut et al., 2001, Curr. Biol. 11(6): 	Leventis et al., 2001, Traffic 2(11): 839--850	Mathew et al., 2003, J. Neurosci. 23(33): 10710--10716	Razzaq et al., 2001, Genes Dev. 15(22): 2967--2979	Zelhof et al., 2001, Development 128(24): 5005--5015	
FBgn0260642	Antp	GO:0007635	chemosensory behavior	Abbott and Kaufman, 1986, Genetics 114: 919--942	Baker, 1974, D. I. S. 51: 21	Bantignies et al., 2011, Cell 144(2): 214--226	Bhojwani et al., 1997, Dev. Genes Evol. 207(3): 137--146	Brizuela and Kennison, 1997, Mech. Dev. 65(1-2): 209--220	Burgess and Duncan, 1990, Molec. gen. Genet. 221: 347--357	Casares and Mann, 1998, Nature 392(6677): 723--726	Casares and Mann, 2001, Science 293(5534): 1477--1480	Denell, 1994, Genetics 138(3): 549--552	Duncan and Kaufman, 1975, Genetics 80: 733--752	Emerald and Cohen, 2004, Dev. Biol. 267(2): 462--472	Gutierrez et al., 2003, Development 130(2): 343--354	Hannah and Stromnaes, 1955, D. I. S. 29: 121--123	Johnston et al., 1998, Genetics 149(1): 131--142	Jorgensen and Garber, 1987, Genes Dev. 1: 544--555	Kankel et al., 2004, Genetics 168(1): 161--180	Kaufman et al., 1980, Genetics 94(1): 115--133	Laughon et al., 1986, Molec. Cell. Biol. 6: 4676--4689	Lewis et al., 1980, Genetics 95(2): 367--381	Lewis et al., 1980, Genetics 95(2): 383--397	Lindsley and Grell, 1968, Publs Carnegie Instn 627: 469pp	Liu et al., 2007, Genetics 175(3): 1197--1212	McKenna et al., 1989, Proc. Natl. Acad. Sci. USA 86: 8118--8122	Moeller et al., 2005, J. molec. Biol. 352(2): 329--337	Possidente et al., 1990, Heredity 65(3): 321--327	Ragab et al., 2006, Genetics 172(2): 1069--1078	Riede, 1997, Cancer Genet. Cytogenet. 97(2): 143--154	Riede, 2000, D. I. S. 83: 140--144	Riede, 2004, D. I. S. 87: 54--59	Schneuwly et al., 1987, Nature 325: 816--818	Scott et al., 1983, Cell 35: 763--776	Simon et al., 1992, Development 114(2): 493--505	Sinclair et al., 1984, Genet. Res. 43(3): 257--275	Southworth and Kennison, 2002, Genetics 161(2): 733--746	Struhl, 1982, Proc. Natl. Acad. Sci. USA 79(23): 7380--7384	Talbert and Garber, 1994, Genetics 138(3): 709--720	Tsuji et al., 2008, Development 135(23): 3859--3869	Vazquez et al., 1999, Development 126(4): 733--742	Yazdani et al., 2008, Genetics 178(2): 919--929	Zraly et al., 2003, Dev. Biol. 253(2): 291--308	
FBgn0000108	Appl	GO:0007632	visual behavior	Ashley et al., 2005, J. Neurosci. 25(25): 5943--5955	Kim et al., 2007, Cell Death Diffn 14(1): 103--115	Luo et al., 1992, Neuron 9: 595--605	Rusu et al., 2007, Europ. J. Neurosci. 25(4): 1079--1086	Torroja et al., 1999, J. Neurosci. 19(18): 7793--7803	
FBgn0033926	Arc1	GO:0007626	locomotory behavior	Mattaliano et al., 2007, Mol. Cell. Neurosci. 36(2): 211--221	
FBgn0263864	Ark	GO:0042221	response to chemical stimulus	Arama et al., 2006, EMBO J. 25(1): 232--243	Choi et al., 2006, Development 133(11): 2223--2232	Igaki et al., 2002, J. Biol. Chem. 277(26): 23103--23106	Kanuka et al., 1999, Molec. Cell 4(5): 757--769	Kanuka et al., 2005, EMBO J. 24(21): 3793--3806	Link et al., 2007, J. Cell Biol. 178(4): 567--574	Mendes et al., 2006, EMBO Rpts 7(9): 933--939	Mills et al., 2006, J. Cell Biol. 172(6): 809--815	Oh et al., 2003, Genetics 163(1): 	Rodriguez et al., 1999, Nature Cell Biol. 1(5): 272--279	Rodriguez et al., 2002, EMBO J. 21(9): 2189--2197	Srivastava et al., 2007, Cell Death Diffn 14(1): 92--102	Williams et al., 2006, Nature Neurosci. 9(10): 1234--1236	Zhou and Steller, 2003, Dev. Cell 4(4): 599--605	Zhou et al., 1999, Molec. Cell 4(5): 745--755	
FBgn0000120	Arr1	GO:0043069	negative regulation of programmed cell death	Merrill et al., 2002, Proc. Natl. Acad. Sci. USA 99(3): 1633--1638	Satoh and Ready, 2005, Curr. Biol. 15(19): 1722--1733	
FBgn0002921	Atpalpha	GO:0042221	response to chemical stimulus	BDGP Project Members, 1994-1999, BDGP Project Members, 1994-1999, Berkeley Drosophila Genome Project. (Computer file)	Berg and Spradling, 1991, Genetics 127: 515--524	Buszczak et al., 2007, Genetics 175(3): 1505--1531	Feng et al., 1997, Genes Funct. 1(2): 99--117	Fergestad et al., 2006, Genetics 172(2): 1031--1042	Gene Disruption Project members, 2001-, (Computer file)	Hurd et al., 1996, Genetics 142(1): 195--204	Palladino et al., 2003, J. Neurosci. 23(4): 1276--1286	Pavlidis and Tanouye, 1995, J. Neurosci. 15(8): 5810--5819	Perrimon et al., 1996, Genetics 144(4): 1681--1692	Russell et al., 1998, Genome 41(1): 7--13	Schubiger et al., 1994, Neuron 12(2): 373--381	Schwarz and Benzer, 1997, Proc. Natl. Acad. Sci. USA 94(19): 10249--10254	Schwarz, 1996, Ph.D. Thesis, California Institute of Technology, CA: xi + 214pp	Spradling et al., 1999, Genetics 153(1): 135--177	Sun et al., 2001, Comp. Biochem. Physiol. B. Biochem. molec. Biol. 130(4): 521--536	Trotta et al., 2004, J. Neurobiol. 60(3): 328--347	
FBgn0070028	null	GO:0006950	response to stress	
FBgn0086380	null	GO:0007608	sensory perception of smell	
FBgn0070019	null	GO:0006950	response to stress	
FBgn0070018	null	GO:0006950	response to stress	
FBgn0070018	null	GO:0007608	sensory perception of smell	
FBgn0086406	null	GO:0007608	sensory perception of smell	
FBgn0070017	null	GO:0006950	response to stress	
FBgn0070017	null	GO:0007608	sensory perception of smell	
FBgn0070014	null	GO:0006950	response to stress	
FBgn0086383	null	GO:0007608	sensory perception of smell	
FBgn0086385	null	GO:0007608	sensory perception of smell	
FBgn0070003	null	GO:0006950	response to stress	
FBgn0070003	null	GO:0007608	sensory perception of smell	
FBgn0086407	null	GO:0007608	sensory perception of smell	
FBgn0086386	null	GO:0007608	sensory perception of smell	
FBgn0086387	null	GO:0007608	sensory perception of smell	
FBgn0086388	null	GO:0007608	sensory perception of smell	
FBgn0086405	null	GO:0007608	sensory perception of smell	
FBgn0086389	null	GO:0007608	sensory perception of smell	
FBgn0086390	null	GO:0007608	sensory perception of smell	
FBgn0086379	null	GO:0007608	sensory perception of smell	
FBgn0086391	null	GO:0007608	sensory perception of smell	
FBgn0086392	null	GO:0007608	sensory perception of smell	
FBgn0086393	null	GO:0007608	sensory perception of smell	
FBgn0086394	null	GO:0007608	sensory perception of smell	
FBgn0086395	null	GO:0007608	sensory perception of smell	
FBgn0086396	null	GO:0007608	sensory perception of smell	
FBgn0086397	null	GO:0007608	sensory perception of smell	
FBgn0086398	null	GO:0007608	sensory perception of smell	
FBgn0086399	null	GO:0007608	sensory perception of smell	
FBgn0086400	null	GO:0007608	sensory perception of smell	
FBgn0086401	null	GO:0007608	sensory perception of smell	
FBgn0086402	null	GO:0007608	sensory perception of smell	
FBgn0086403	null	GO:0007608	sensory perception of smell	
FBgn0086404	null	GO:0007608	sensory perception of smell	
FBgn0036199	Bmcp	GO:0006950	response to stress	Sanchez-Blanco et al., 2006, Genetics 172(3): 1699--1710	
FBgn0086694	Bre1	GO:0016049	cell growth	BDGP Project Members, 1994-1999, BDGP Project Members, 1994-1999, Berkeley Drosophila Genome Project. (Computer file)	Bray et al., 2005, Dev. Cell 8(2): 279--286	Spradling et al., 1999, Genetics 153(1): 135--177	
FBgn0037808	Bruce	GO:0043069	negative regulation of programmed cell death	Nezis et al., 2010, J. Cell Biol. 190(4): 523--531	
FBgn0261822	Bsg	GO:0006950	response to stress	BDGP Project Members, 1994-1999, BDGP Project Members, 1994-1999, Berkeley Drosophila Genome Project. (Computer file)	Besse et al., 2007, J. Cell Biol. 177(5): 843--855	Buszczak et al., 2007, Genetics 175(3): 1505--1531	Curtin et al., 2005, J. Cell Sci. 118(12): 2649--2660	Gene Disruption Project members, 2001-, (Computer file)	Munro et al., 2010, Gene 449(1-2): 50--58	Oh et al., 2003, Genetics 163(1): 	Roch et al., 1998, Molec. gen. Genet. 257(2): 103--112	Spradling et al., 1999, Genetics 153(1): 135--177	Weber, 2005, Genetics 169(3): 1461--1475	
FBgn0003502	Btk29A	GO:0007617	mating behavior	Asztalos et al., 1997, J. Neurogenet. 11: 144	Asztalos et al., 2007, J. Neurogenet. 21(1-2): 59--71	Baba et al., 1999, Molec. Cell. Biol. 19(6): 4405--4413	Guarnieri et al., 1998, Molec. Cell 1(6): 831--840	Hamada et al., 2005, FEBS Lett. 579(19): 4131--4137	Li et al., 2000, Genetics 156(2): 763--774	Matusek et al., 2006, Development 133(5): 957--966	Quinones-Coello, 2007, Genetics 175(3): 	Roulier and Beckendorf, 1996, A. Dros. Res. Conf. 37: 205	Roulier et al., 1998, Molec. Cell 1(6): 819--829	Spradling et al., 1999, Genetics 153(1): 135--177	Tateno et al., 2000, Science 287(5451): 324--327	Yamamoto et al., 1997, A. Dros. Res. Conf. 38: 45A	
FBgn0000242	Bx	GO:0060361	flight	Abdelilah-Seyfried et al., 2000, Genetics 155(2): 733--752	Asmar et al., 2008, Dev. Biol. 316(2): 487--497	Bejarano et al., 2008, Genetics 178(1): 307--323	Bejarano et al., 2010, Dev. Biol. 338(1): 63--73	Biryukova et al., 2009, Dev. Biol. 327(2): 487--496	Delanoue et al., 2002, Genes to Cells 7(12): 1255--1266	Edwards et al., 2009, BMC Biol. 7: 29	Fahmy and Fahmy, 1958, D. I. S. 32: 67--78	Georgiev and Gerasimova, 1989, Molec. gen. Genet. 220: 121--126	Hari et al., 2008, J. Neurosci. 28(37): 9145--9150	Jack and DeLotto, 1992, Genetics 131(2): 353--363	Lasek et al., 2011, Alcoholism, Clin. Exp. Res. 35(9): 1600--1606	Milan and Cohen, 1999, Molec. Cell 4(2): 267--273	Milan and Cohen, 2000, Development 127(14): 3069--3078	Milan et al., 1998, Genes Dev. 12(18): 2912--2920	Milan et al., 2001, Cell 106(6): 785--794	Milan et al., 2004, Mech. Dev. 121(5): 491--497	Rabinow et al., 1993, Genetics 134(4): 1175--1185	Shoresh et al., 1998, Genetics 150(1): 283--299	Tsai et al., 2004, PLoS Biol. 2(12): 2122--2134	Zeng et al., 1998, Proc. Natl. Acad. Sci. USA 95(18): 10637--10642	
FBgn0259228	C3G	GO:0007562	eclosion	Shirinian et al., 2010, PLoS ONE 5(3): e9403	
FBgn0013759	CASK	GO:0007619	courtship behavior	Gene Disruption Project members, 2001-, (Computer file)	Lu et al., 2003, Neuron 40(6): 1185--1197	Martin and Ollo, 1996, EMBO J. 15(8): 1865--1876	Slawson et al., 2011, Genetics 187(1): 171--184	Zordan et al., 2005, J. Neurophysiol. 94(2): 1074--1083	
FBgn0039774	CDase	GO:0043069	negative regulation of programmed cell death	Acharya et al., 2008, Neuron 57(1): 69--79	Rohrbough et al., 2004, J. Neurosci. 24(36): 7789--7803	Yuan et al., 2011, Mol. Biol. Cell 22(1): 33--43	
FBgn0034583	CG10527	GO:0042221	response to chemical stimulus	Zhang et al., 2010, Biochem. Biophys. Res. Commun. 401(2): 182--187	
FBgn0261446	CG13377	GO:0006950	response to stress	
FBgn0261446	CG13377	GO:0007608	sensory perception of smell	
FBgn0035168	null	GO:0007608	sensory perception of smell	
FBgn0039647	CG14509	GO:0007608	sensory perception of smell	Bloomington Drosophila Stock Center, 2004.11.6, Exelixis insertion alleles that are not in FlyBase.	
FBgn0027571	CG3523	GO:0043069	negative regulation of programmed cell death	
FBgn0261444	CG3638	GO:0006950	response to stress	
FBgn0261570	CG42684	GO:0007608	sensory perception of smell	
FBgn0032154	CG5924	GO:0016049	cell growth	Bloomington Drosophila Stock Center, 2004.11.6, Exelixis insertion alleles that are not in FlyBase.	
FBgn0034181	CG8963	GO:0007608	sensory perception of smell	
FBgn0029504	CHES-1-like	GO:0043069	negative regulation of programmed cell death	
FBgn0032210	CYLD	GO:0006955	immune response	Tsichritzis et al., 2007, Development 134(14): 2605--2614	Xue et al., 2007, Dev. Cell 13(3): 446--454	
FBgn0015609	CadN	GO:0007626	locomotory behavior	Brumby et al., 2004, Genetics 168(1): 227--251	Choe et al., 2006, Proc. Natl. Acad. Sci. USA 103(31): 11601--11606	Ding et al., 2011, Dev. Dyn. 240(1): 122--134	Hadjieconomou et al., 2011, Nat. Methods 8(3): 260--266	Hasegawa et al., 2011, Development 138(5): 983--993	Iwai et al., 1997, Neuron 19(1): 77--89	Lee et al., 2001, Neuron 30(2): 437--450	Nern et al., 2005, Proc. Natl. Acad. Sci. USA 102(36): 12944--12949	Nern et al., 2008, Neuron 58(1): 34--41	Prakash et al., 2009, Dev. Biol. 336(1): 10--19	Tong et al., 2011, Neuron 71(3): 447--459	Zhu and Luo, 2004, Neuron 42(1): 63--75	
FBgn0015609	CadN	GO:0007634	optokinetic behavior	Brumby et al., 2004, Genetics 168(1): 227--251	Choe et al., 2006, Proc. Natl. Acad. Sci. USA 103(31): 11601--11606	Ding et al., 2011, Dev. Dyn. 240(1): 122--134	Hadjieconomou et al., 2011, Nat. Methods 8(3): 260--266	Hasegawa et al., 2011, Development 138(5): 983--993	Iwai et al., 1997, Neuron 19(1): 77--89	Lee et al., 2001, Neuron 30(2): 437--450	Nern et al., 2005, Proc. Natl. Acad. Sci. USA 102(36): 12944--12949	Nern et al., 2008, Neuron 58(1): 34--41	Prakash et al., 2009, Dev. Biol. 336(1): 10--19	Tong et al., 2011, Neuron 71(3): 447--459	Zhu and Luo, 2004, Neuron 42(1): 63--75	
FBgn0000253	Cam	GO:0007610	behavior	Arredondo et al., 1998, Genetics 150(1): 265--274	BDGP Project Members, 1994-1999, BDGP Project Members, 1994-1999, Berkeley Drosophila Genome Project. (Computer file)	Buszczak et al., 2007, Genetics 175(3): 1505--1531	Harvie et al., 1998, Genetics 149(1): 217--231	Heiman et al., 1996, Proc. Natl. Acad. Sci. USA 93(6): 2420--2425	Liu et al., 2008, Neuron 59(5): 778--789	Nelson et al., 1997, Genetics 147(4): 1783--1798	Scott et al., 1997, Cell 91(3): 375--383	Spradling et al., 1999, Genetics 153(1): 135--177	Wang et al., 2000, A. Dros. Res. Conf. 41: 41	Wang et al., 2002, genesis 34(1-2): 86--90	Wang et al., 2003, Genetics 165(3): 1255--1268	
FBgn0000253	Cam	GO:0007626	locomotory behavior	Arredondo et al., 1998, Genetics 150(1): 265--274	BDGP Project Members, 1994-1999, BDGP Project Members, 1994-1999, Berkeley Drosophila Genome Project. (Computer file)	Buszczak et al., 2007, Genetics 175(3): 1505--1531	Harvie et al., 1998, Genetics 149(1): 217--231	Heiman et al., 1996, Proc. Natl. Acad. Sci. USA 93(6): 2420--2425	Liu et al., 2008, Neuron 59(5): 778--789	Nelson et al., 1997, Genetics 147(4): 1783--1798	Scott et al., 1997, Cell 91(3): 375--383	Spradling et al., 1999, Genetics 153(1): 135--177	Wang et al., 2000, A. Dros. Res. Conf. 41: 41	Wang et al., 2002, genesis 34(1-2): 86--90	Wang et al., 2003, Genetics 165(3): 1255--1268	
FBgn0000253	Cam	GO:0060361	flight	Arredondo et al., 1998, Genetics 150(1): 265--274	BDGP Project Members, 1994-1999, BDGP Project Members, 1994-1999, Berkeley Drosophila Genome Project. (Computer file)	Buszczak et al., 2007, Genetics 175(3): 1505--1531	Harvie et al., 1998, Genetics 149(1): 217--231	Heiman et al., 1996, Proc. Natl. Acad. Sci. USA 93(6): 2420--2425	Liu et al., 2008, Neuron 59(5): 778--789	Nelson et al., 1997, Genetics 147(4): 1783--1798	Scott et al., 1997, Cell 91(3): 375--383	Spradling et al., 1999, Genetics 153(1): 135--177	Wang et al., 2000, A. Dros. Res. Conf. 41: 41	Wang et al., 2002, genesis 34(1-2): 86--90	Wang et al., 2003, Genetics 165(3): 1255--1268	
FBgn0030758	CanA-14F	GO:0007626	locomotory behavior	Gene Disruption Project members, 2001-, (Computer file)	Nakai et al., 2011, J. Neurosci. 31(36): 12759--12766	
FBgn0010015	CanA1	GO:0007626	locomotory behavior	Nakai et al., 2011, J. Neurosci. 31(36): 12759--12766	
FBgn0015614	CanB2	GO:0060361	flight	Gajewski et al., 2003, Proc. Natl. Acad. Sci. USA 100(3): 1040--1045	Nakai et al., 2011, J. Neurosci. 31(36): 12759--12766	Sullivan and Rubin, 2002, Genetics 161(1): 183--193	Takeo et al., 2010, Dev. Biol. 344(2): 957--967	
FBgn0010014	CanB	GO:0007626	locomotory behavior	Bloomington Drosophila Stock Center, 2004.11.6, Exelixis insertion alleles that are not in FlyBase.	Nakai et al., 2011, J. Neurosci. 31(36): 12759--12766	
FBgn0259876	Cap-G	GO:0000278	mitotic cell cycle	Dej et al., 2004, Genetics 168(2): 895--906	Jager et al., 2005, Chromosoma 113(7): 350--361	Lasko and Pardue, 1988, Genetics 120: 495--502	Renn et al., 1998, J. Biol. Chem. 273(30): 19173--19182	Resnick et al., 2009, Genetics 181(3): 875--887	
FBgn0012058	Cdc27	GO:0000278	mitotic cell cycle	BDGP Project Members, 1994-1999, BDGP Project Members, 1994-1999, Berkeley Drosophila Genome Project. (Computer file)	Deak and Glover, 1999, Europ. Dros. Res. Conf. 16: 154	Deak et al., 2003, J. Cell Sci. 116(20): 4147--4158	Deak, 1999.9.15, mks corresponds to cdc27.	Huang and Raff, 2002, J. Cell Sci. 115(14): 2847--2856	Slack et al., 2006, BMC Genet. 7: 33	Spradling et al., 1999, Genetics 153(1): 135--177	
FBgn0012058	Cdc27	GO:0043069	negative regulation of programmed cell death	BDGP Project Members, 1994-1999, BDGP Project Members, 1994-1999, Berkeley Drosophila Genome Project. (Computer file)	Deak and Glover, 1999, Europ. Dros. Res. Conf. 16: 154	Deak et al., 2003, J. Cell Sci. 116(20): 4147--4158	Deak, 1999.9.15, mks corresponds to cdc27.	Huang and Raff, 2002, J. Cell Sci. 115(14): 2847--2856	Slack et al., 2006, BMC Genet. 7: 33	Spradling et al., 1999, Genetics 153(1): 135--177	
FBgn0011573	Cdc37	GO:0000278	mitotic cell cycle	
FBgn0010350	CdsA	GO:0007632	visual behavior	Krause et al., 2008, Neuron 59(4): 596--607	Kwon et al., 2008, Nat. Neurosci. 11(8): 871--873	Wang and Montell, 2006, J. Neurosci. 26(49): 12816--12825	Wu et al., 1995, Nature 373(6511): 216--222	
FBgn0086697	Cenp-C	GO:0000278	mitotic cell cycle	Heeger et al., 2005, Genes Dev. 19(17): 2041--2053	
FBgn0000303	Cha	GO:0007610	behavior	Baines et al., 2001, J. Neurosci. 21(5): 1523--1531	Baines, 2004, J. Neurosci. 24(31): 6904--6911	Fradkin et al., 2008, J. Neurosci. 28(19): 5105--5114	Gene Disruption Project members, 2001-, (Computer file)	Kitamoto and Salvaterra, 1993, Roux Arch. dev. Biol. 202(3): 159--169	Kitamoto and Salvaterra, 1995, J. Neurosci. 15(5 Pt. 1): 3509--3518	Kitamoto et al., 1992, J. Neurosci. 12: 1628--1639	Kitamoto et al., 2000, J. Neurobiol. 42(2): 161--171	Mauss et al., 2009, PLoS Biol. 7(9): e1000200	Takagawa and Salveterra, 1996, Neurosci. Res. 24(3): 237--243	Yang and Kunes, 2004, Proc. Natl. Acad. Sci. USA 101(42): 15213--15218	
FBgn0000303	Cha	GO:0007626	locomotory behavior	Baines et al., 2001, J. Neurosci. 21(5): 1523--1531	Baines, 2004, J. Neurosci. 24(31): 6904--6911	Fradkin et al., 2008, J. Neurosci. 28(19): 5105--5114	Gene Disruption Project members, 2001-, (Computer file)	Kitamoto and Salvaterra, 1993, Roux Arch. dev. Biol. 202(3): 159--169	Kitamoto and Salvaterra, 1995, J. Neurosci. 15(5 Pt. 1): 3509--3518	Kitamoto et al., 1992, J. Neurosci. 12: 1628--1639	Kitamoto et al., 2000, J. Neurobiol. 42(2): 161--171	Mauss et al., 2009, PLoS Biol. 7(9): e1000200	Takagawa and Salveterra, 1996, Neurosci. Res. 24(3): 237--243	Yang and Kunes, 2004, Proc. Natl. Acad. Sci. USA 101(42): 15213--15218	
FBgn0000319	Chc	GO:0043069	negative regulation of programmed cell death	Bazinet et al., 1993, Genetics 134(4): 1119--1134	Bazinet, 1997.10.3, Chc<up>1</up> and Chc<up>4</up>.	Bourbon et al., 2002, Mech. Dev. 110(1-2): 71--83	Eun et al., 2007, Genetics 175(3): 1163--1174	Fabrizio et al., 1998, Development 125(10): 1833--1843	Katzen and Bishop, 1996, Proc. Natl. Acad. Sci. USA 93(24): 13955--13960	Katzen, 1990, Ph.D. Thesis, University of California at San Francisco, CA: xvi + 348pp	Peralta et al., 2009, Mech. Dev. 126(3-4): 256--269	Peter et al., 2002, EMBO Rpts 3(1): 	Schaefer et al., 1999.8.12, Goettingen lethals - set 3.	Windler and Bilder, 2010, Curr. Biol. 20(6): 538--543	
FBgn0053348	CheB42a	GO:0007617	mating behavior	Lin et al., 2005, Proc. Natl. Acad. Sci. USA 102(36): 12831--12836	Park et al., 2006, Curr. Biol. 16(11): 1154--1159	
FBgn0053348	CheB42a	GO:0007619	courtship behavior	Lin et al., 2005, Proc. Natl. Acad. Sci. USA 102(36): 12831--12836	Park et al., 2006, Curr. Biol. 16(11): 1154--1159	
FBgn0053348	CheB42a	GO:0050909	sensory perception of taste	Lin et al., 2005, Proc. Natl. Acad. Sci. USA 102(36): 12831--12836	Park et al., 2006, Curr. Biol. 16(11): 1154--1159	
FBgn0000259	CkIIbeta	GO:0008062	eclosion rhythm	Akten et al., 2003, Nature Neurosci. 6(3): 251--257	Akten et al., 2009, J. Neurosci. 29(2): 466--475	Hall, 1990, A. Rev. Genet. 24: 659--697	Jackson, 2002.7.26, Andante.	Jauch et al., 2002, Gene 298(1): 29--39	Jauch et al., 2006, Gene 374: 142--152	Konopka et al., 1991, J. Neurogenet. 7: 103--114	Newby and Jackson, 1995, Dev. Genet. 16(1): 85--93	Newby et al., 1991, Genetics 128: 571--582	
FBgn0010314	Cks30A	GO:0051321	meiotic cell cycle	Lindsley and Zimm, 1992, The Genome of Drosophila melanogaster. 	Schupbach and Wieschaus, 1989, Genetics 121: 101--117	Swan and Schupbach, 2007, Development 134(5): 891--899	Swan et al., 2005, Development 132(16): 3669--3678	
FBgn0023076	Clk	GO:0007632	visual behavior	Allada et al., 1998, Cell 93(5): 791--804	Allada et al., 2003, EMBO J. 22(13): 3367--3375	Ceriani et al., 2002, J. Neurosci. 22(21): 9305--9319	Hung et al., 2009, J. Biol. Rhythms 24(3): 183--192	Kadener et al., 2008, PLoS Biol. 6(5): e119	Kadener et al., 2009, Genes Dev. 23(18): 2179--2191	Kim et al., 2002, Neuron 34(1): 69--81	Mazzoni et al., 2005, Neuron 45(2): 293--300	Stanewsky, 2003, J. Neurobiol. 54(1): 111--147	Wu et al., 2008, Sleep (Rochester) 31(4): 465--472	Xu et al., 2008, Cell Metab. 8(4): 289--300	Yoshii et al., 2005, Europ. J. Neurosci. 22(5): 1176--1184	
FBgn0023076	Clk	GO:0008062	eclosion rhythm	Allada et al., 1998, Cell 93(5): 791--804	Allada et al., 2003, EMBO J. 22(13): 3367--3375	Ceriani et al., 2002, J. Neurosci. 22(21): 9305--9319	Hung et al., 2009, J. Biol. Rhythms 24(3): 183--192	Kadener et al., 2008, PLoS Biol. 6(5): e119	Kadener et al., 2009, Genes Dev. 23(18): 2179--2191	Kim et al., 2002, Neuron 34(1): 69--81	Mazzoni et al., 2005, Neuron 45(2): 293--300	Stanewsky, 2003, J. Neurobiol. 54(1): 111--147	Wu et al., 2008, Sleep (Rochester) 31(4): 465--472	Xu et al., 2008, Cell Metab. 8(4): 289--300	Yoshii et al., 2005, Europ. J. Neurosci. 22(5): 1176--1184	
FBgn0019624	CoVa	GO:0000278	mitotic cell cycle	Liao et al., 2006, Genetics 174(1): 525--533	Mandal et al., 2005, Dev. Cell 9(6): 843--854	Mandal et al., 2010, J. Cell Biol. 188(4): 473--479	
FBgn0037574	Coq2	GO:0032502	developmental process	Cheng et al., 2011, Int. J. Immunogenet. 38(4): 331--337	Liao et al., 2006, Genetics 174(1): 525--533	Liu et al., 2011, J. Genet. Genomics 38(6): 225--234	
FBgn0037574	Coq2	GO:0045475	locomotor rhythm	Cheng et al., 2011, Int. J. Immunogenet. 38(4): 331--337	Liao et al., 2006, Genetics 174(1): 525--533	Liu et al., 2011, J. Genet. Genomics 38(6): 225--234	
FBgn0005585	Crc	GO:0007608	sensory perception of smell	Buszczak et al., 2007, Genetics 175(3): 1505--1531	Dodo et al., 1995, J. Neurochem. Suppl. 65: S217	Dodo et al., 1995, Jpn J. Genet. 70(6): 741	Gamo et al., 1998, Toxicol. Lett. 100-101: 329--337	Gamo et al., 2003, Anesthesiology 99(4): 867--875	Gene Disruption Project members, 2001-, (Computer file)	Salzberg et al., 1997, Genetics 147(4): 1723--1741	Sambandan et al., 2006, Genetics 174(3): 1349--1363	Stoltzfus et al., 2003, J. comp. Physiol. A. 189(6): 471--483	
FBgn0010382	CycE	GO:0000278	mitotic cell cycle	Ashburner et al., 1990, Genetics 126: 679--694	Ashburner et al., 1999, Genetics 153(1): 	BDGP Project Members, 1994-1999, BDGP Project Members, 1994-1999, Berkeley Drosophila Genome Project. (Computer file)	Berger et al., 2005, Nat. Cell Biol. 7(1): 56--62	Brumby et al., 2004, Genetics 168(1): 227--251	Duronio et al., 1998, Molec. Cell. Biol. 18(1): 141--151	Jones et al., 2000, Development 127(21): 4619--4630	Kania et al., 1995, Genetics 139(4): 1663--1678	Knoblich et al., 1994, Cell 77(1): 107--120	Lilly and Spradling, 1996, Genes Dev. 10(19): 2514--2526	McGovern et al., 2003, Mech. Dev. 120(10): 1193--1207	Moberg et al., 2001, Nature 413(6853): 311--316	Murphy, 2003, J. Cell Sci. 116(11): 2321--2332	Prokopenko and Bellen, 1997.1.7, Updates for FlyBase: bunched and quo vadis.	Roote, 1995.5.15, PZ alleles.	Roote, 1998.11.16, New P alleles.	Roote, 2003.1.8, P-Screen Project Update November 2002.	Royzman et al., 1997, Genes Dev. 11(15): 1999--2011	Secombe et al., 1997, A. Dros. Res. Conf. 38: 171B	Secombe et al., 1998, Genetics 149(4): 1867--1882	Sekelsky et al., 1999, Genetics 152(2): 529--542	Spradling et al., 1999, Genetics 153(1): 135--177	The Moscow Regional Drosophila melanogaster Stock Center, Dubna, Russia, 1997, D. I. S. 80: 109--130	Zraly et al., 2004, Genetics 168(1): 199--214	de Nooij et al., 1996, Cell 87(7): 1237--1247	
FBgn0010382	CycE	GO:0051321	meiotic cell cycle	Ashburner et al., 1990, Genetics 126: 679--694	Ashburner et al., 1999, Genetics 153(1): 	BDGP Project Members, 1994-1999, BDGP Project Members, 1994-1999, Berkeley Drosophila Genome Project. (Computer file)	Berger et al., 2005, Nat. Cell Biol. 7(1): 56--62	Brumby et al., 2004, Genetics 168(1): 227--251	Duronio et al., 1998, Molec. Cell. Biol. 18(1): 141--151	Jones et al., 2000, Development 127(21): 4619--4630	Kania et al., 1995, Genetics 139(4): 1663--1678	Knoblich et al., 1994, Cell 77(1): 107--120	Lilly and Spradling, 1996, Genes Dev. 10(19): 2514--2526	McGovern et al., 2003, Mech. Dev. 120(10): 1193--1207	Moberg et al., 2001, Nature 413(6853): 311--316	Murphy, 2003, J. Cell Sci. 116(11): 2321--2332	Prokopenko and Bellen, 1997.1.7, Updates for FlyBase: bunched and quo vadis.	Roote, 1995.5.15, PZ alleles.	Roote, 1998.11.16, New P alleles.	Roote, 2003.1.8, P-Screen Project Update November 2002.	Royzman et al., 1997, Genes Dev. 11(15): 1999--2011	Secombe et al., 1997, A. Dros. Res. Conf. 38: 171B	Secombe et al., 1998, Genetics 149(4): 1867--1882	Sekelsky et al., 1999, Genetics 152(2): 529--542	Spradling et al., 1999, Genetics 153(1): 135--177	The Moscow Regional Drosophila melanogaster Stock Center, Dubna, Russia, 1997, D. I. S. 80: 109--130	Zraly et al., 2004, Genetics 168(1): 199--214	de Nooij et al., 1996, Cell 87(7): 1237--1247	
FBgn0001992	Cyp303a1	GO:0007626	locomotory behavior	Willingham and Keil, 2004, Mech. Dev. 121(10): 1289--1297	
FBgn0001992	Cyp303a1	GO:0007635	chemosensory behavior	Willingham and Keil, 2004, Mech. Dev. 121(10): 1289--1297	
FBgn0001992	Cyp303a1	GO:0060361	flight	Willingham and Keil, 2004, Mech. Dev. 121(10): 1289--1297	
FBgn0000414	Dab	GO:0007626	locomotory behavior	Gene Disruption Project members, 2001-, (Computer file)	Kawasaki et al., 2011, Proc. Natl. Acad. Sci. U.S.A. 108(25): E222--E229	Song et al., 2010, Development 137(21): 3719--3727	Song, 2010.11.22, Dab[1] and Dab[2].	
FBgn0033659	Damm	GO:0043069	negative regulation of programmed cell death	Bloomington Drosophila Stock Center, 2004.11.6, Exelixis insertion alleles that are not in FlyBase.	
FBgn0261723	Dbx	GO:0007626	locomotory behavior	Lacin et al., 2009, Development 136(19): 3257--3266	
FBgn0261723	Dbx	GO:0060361	flight	Lacin et al., 2009, Development 136(19): 3257--3266	
FBgn0010501	Dcp-1	GO:0043068	positive regulation of programmed cell death	BDGP Project Members, 1994-1999, BDGP Project Members, 1994-1999, Berkeley Drosophila Genome Project. (Computer file)	Kondo et al., 2006, Molec. Cell. Biol. 26(19): 7258--7268	Laundrie and McCall, 2002, A. Dros. Res. Conf. 43: 925A	Lee et al., 2011, J. Comp. Neurol. 519(1): 34--48	McCall and Steller, 1998, Science 279(5348): 230--234	Mendes et al., 2006, EMBO Rpts 7(9): 933--939	Song et al., 1997, Science 275(5299): 536--540	Spradling et al., 1999, Genetics 153(1): 135--177	
FBgn0010501	Dcp-1	GO:0043069	negative regulation of programmed cell death	BDGP Project Members, 1994-1999, BDGP Project Members, 1994-1999, Berkeley Drosophila Genome Project. (Computer file)	Kondo et al., 2006, Molec. Cell. Biol. 26(19): 7258--7268	Laundrie and McCall, 2002, A. Dros. Res. Conf. 43: 925A	Lee et al., 2011, J. Comp. Neurol. 519(1): 34--48	McCall and Steller, 1998, Science 279(5348): 230--234	Mendes et al., 2006, EMBO Rpts 7(9): 933--939	Song et al., 1997, Science 275(5299): 536--540	Spradling et al., 1999, Genetics 153(1): 135--177	
FBgn0034246	Dcr-2	GO:0006955	immune response	Fagegaltier et al., 2009, Proc. Natl. Acad. Sci. U.S.A. 106(50): 21258--21263	Galiana-Arnoux et al., 2006, Nature Immunology 7(6): 590--597	Haynes et al., 2006, Curr. Biol. 16(22): 2222--2227	Lee et al., 2004, Cell 117(1): 69--81	Lim et al., 2008, Biochem. Biophys. Res. Commun. 371(3): 525--530	Mueller et al., 2010, Proc. Natl. Acad. Sci. U.S.A. 107(45): 19390--19395	Vagin et al., 2006, Science 313(5785): 320--324	Wang et al., 2006, Science 312(5772): 452--454	van Rij et al., 2006, Genes Dev. 20(21): 2985--2995	
FBgn0000422	Ddc	GO:0007612	learning	BDGP Project Members, 1994-1999, BDGP Project Members, 1994-1999, Berkeley Drosophila Genome Project. (Computer file)	Bishop and Wright, 1987, Genetics 115: 477--491	Bishop et al., 1999, Genetica 105(2): 117--124	Chen and Hodgetts, 1987, Molec. gen. Genet. 207(2-3): 441--445	Heslip and Hodgetts, 1994, Genetics 138(4): 1127--1135	Livingstone and Tempel, 1983, Nature 303: 67--70	Mace et al., 2005, Science 308(5720): 381--385	Marsh et al., 1985, Molec. gen. Genet. 198: 393--403	McCrady and Tolin, 1994, J. exp. Zool. 268(6): 469--476	Scholnick et al., 1983, Cell 34: 37--45	Shen et al., 1993, Molec. Cell. Biol. 13(8): 4549--4555	Spradling et al., 1999, Genetics 153(1): 135--177	Sykes and Condron, 2005, Dev. Biol. 286(1): 207--216	Wright et al., 1976, Genetics 84: 287--310	Wright et al., 1981, Dev. Genet. 2(3): 223--235	Wright et al., 1982, Molec. gen. Genet. 188: 18--26	
FBgn0000422	Ddc	GO:0007626	locomotory behavior	BDGP Project Members, 1994-1999, BDGP Project Members, 1994-1999, Berkeley Drosophila Genome Project. (Computer file)	Bishop and Wright, 1987, Genetics 115: 477--491	Bishop et al., 1999, Genetica 105(2): 117--124	Chen and Hodgetts, 1987, Molec. gen. Genet. 207(2-3): 441--445	Heslip and Hodgetts, 1994, Genetics 138(4): 1127--1135	Livingstone and Tempel, 1983, Nature 303: 67--70	Mace et al., 2005, Science 308(5720): 381--385	Marsh et al., 1985, Molec. gen. Genet. 198: 393--403	McCrady and Tolin, 1994, J. exp. Zool. 268(6): 469--476	Scholnick et al., 1983, Cell 34: 37--45	Shen et al., 1993, Molec. Cell. Biol. 13(8): 4549--4555	Spradling et al., 1999, Genetics 153(1): 135--177	Sykes and Condron, 2005, Dev. Biol. 286(1): 207--216	Wright et al., 1976, Genetics 84: 287--310	Wright et al., 1981, Dev. Genet. 2(3): 223--235	Wright et al., 1982, Molec. gen. Genet. 188: 18--26	
FBgn0000422	Ddc	GO:0042060	wound healing	BDGP Project Members, 1994-1999, BDGP Project Members, 1994-1999, Berkeley Drosophila Genome Project. (Computer file)	Bishop and Wright, 1987, Genetics 115: 477--491	Bishop et al., 1999, Genetica 105(2): 117--124	Chen and Hodgetts, 1987, Molec. gen. Genet. 207(2-3): 441--445	Heslip and Hodgetts, 1994, Genetics 138(4): 1127--1135	Livingstone and Tempel, 1983, Nature 303: 67--70	Mace et al., 2005, Science 308(5720): 381--385	Marsh et al., 1985, Molec. gen. Genet. 198: 393--403	McCrady and Tolin, 1994, J. exp. Zool. 268(6): 469--476	Scholnick et al., 1983, Cell 34: 37--45	Shen et al., 1993, Molec. Cell. Biol. 13(8): 4549--4555	Spradling et al., 1999, Genetics 153(1): 135--177	Sykes and Condron, 2005, Dev. Biol. 286(1): 207--216	Wright et al., 1976, Genetics 84: 287--310	Wright et al., 1981, Dev. Genet. 2(3): 223--235	Wright et al., 1982, Molec. gen. Genet. 188: 18--26	
FBgn0034072	Dg	GO:0007610	behavior	Bogdanik et al., 2008, PLoS ONE 3(4): e2084	Christoforou et al., 2008, Dev. Biol. 313(2): 519--532	Haines et al., 2007, Mol. Biol. Cell 18(12): 4721--4730	Mirouse et al., 2009, Dev. Cell 16(1): 	Mirouse et al., 2009, Dev. Cell 16(1): 83--92	Shcherbata et al., 2007, EMBO J. 26(2): 481--493	Takeuchi et al., 2001, Bellen, Taylor, 2001: 199	Takeuchi et al., 2009, Science 323(5922): 1740--1743	Wairkar et al., 2008, J. Neurosci. 28(14): 3781--3789	
FBgn0261797	Dhc64C	GO:0000278	mitotic cell cycle	Belecz et al., 2001, Curr. Biol. 11(2): 136--140	Cox and Spradling, 2006, Development 133(17): 3371--3377	Erdelyi and Szabad, 1989, Genetics 122: 111--127	Gepner et al., 1996, Genetics 142(3): 865--878	Haghnia et al., 2007, Molec. Biol. Cell: 	Horne-Badovinac and Bilder, 2008, PLoS Genet. 4(1): e8	Li et al., 2008, J. Cell Biol. 180(1): 31--38	Li et al., 2010, EMBO J. 29(5): 992--1006	Liu et al., 2000, Nature Cell Biol. 2(11): 776--783	Liu et al., 2010, J. Neurosci. 30(35): 11624--11634	Martin et al., 1999, Molec. Biol. Cell 10(11): 3717--3728	McGrail and Hays, 1997, Development 124(12): 2409--2419	McGrail et al., 1995, J. Cell Biol. 131(2): 411--425	Robinson et al., 1999, J. Cell Biol. 146(3): 597--608	Silvanovich et al., 2003, Molec. Biol. Cell 14(4): 1355--1365	Wojcik et al., 2001, Nature Cell Biol. 3(11): 1001--1007	
FBgn0011274	Dif	GO:0006955	immune response	Ayyar et al., 2007, PLoS ONE 2(11): e1178	Merriam, 2005.11.18, Merriam insertions.	
FBgn0035954	null	GO:0042221	response to chemical stimulus	
FBgn0011763	Dp	GO:0000278	mitotic cell cycle	Buszczak et al., 2007, Genetics 175(3): 1505--1531	Gehrke et al., 2010, Nature 466(7306): 637--641	Gene Disruption Project members, 2001-, (Computer file)	Lasko and Pardue, 1988, Genetics 120: 495--502	Moon et al., 2005, Dev. Cell 9(4): 463--475	Myster et al., 2000, Development 127(15): 3249--3261	Royzman et al., 1997, Genes Dev. 11(15): 1999--2011	Royzman et al., 2002, Mech. Dev. 119(2): 225--237	
FBgn0000492	Dr	GO:0000278	mitotic cell cycle	Abrahamson and Siegel, 1960, D. I. S. 34: 48	Buescher and Chia, 1997, Development 124(3): 673--681	Hamilton et al., 1995, Roux Arch. dev. Biol. 204(3): 187--192	Isshiki et al., 1997, Development 124(16): 3099--3109	Krivshenko, 1954, D. I. S. 28: 74--75	Milan et al., 2001, Development 128(17): 3263--3268	Mozer and Easwarachandran, 1999, Dev. Biol. 213(1): 54--69	Mozer, 1997.11.3, dr<up>FA30</up>.	Mozer, 2001, Dev. Biol. 233(2): 380--393	Renfranz and Benzer, 1989, Dev. Biol. 136(2): 411--429	Sprecher and Hirth, 2006, Dev. Dynamics 235(11): 2920--2929	Tearle et al., 1994, Molec. gen. Genet. 244(4): 426--434	Urbach et al., 2006, Development 133(21): 4315--4330	Villa-Cuesta and Modolell, 2005, Development 132(18): 4087--4096	
FBgn0000492	Dr	GO:0007626	locomotory behavior	Abrahamson and Siegel, 1960, D. I. S. 34: 48	Buescher and Chia, 1997, Development 124(3): 673--681	Hamilton et al., 1995, Roux Arch. dev. Biol. 204(3): 187--192	Isshiki et al., 1997, Development 124(16): 3099--3109	Krivshenko, 1954, D. I. S. 28: 74--75	Milan et al., 2001, Development 128(17): 3263--3268	Mozer and Easwarachandran, 1999, Dev. Biol. 213(1): 54--69	Mozer, 1997.11.3, dr<up>FA30</up>.	Mozer, 2001, Dev. Biol. 233(2): 380--393	Renfranz and Benzer, 1989, Dev. Biol. 136(2): 411--429	Sprecher and Hirth, 2006, Dev. Dynamics 235(11): 2920--2929	Tearle et al., 1994, Molec. gen. Genet. 244(4): 426--434	Urbach et al., 2006, Development 133(21): 4315--4330	Villa-Cuesta and Modolell, 2005, Development 132(18): 4087--4096	
FBgn0020381	Dredd	GO:0009314	response to radiation	Ayyar et al., 2007, PLoS ONE 2(11): e1178	Di Fruscio et al., 2003, Proc. Natl. Acad. Sci. USA 100(4): 1814--1819	Elrod-Erickson et al., 2000, Curr. Biol. 10(13): 781--784	Gene Disruption Project members, 2001-, (Computer file)	Georgel et al., 2001, Dev. Cell 1(4): 503--514	Leulier et al., 2000, EMBO Rpts 1(4): 353--358	Leulier et al., 2002, Curr. Biol. 12(12): 996--1000	Leulier et al., 2003, EMBO Rpts 4(10): 976--981	Ryu et al., 2006, EMBO J. 25(15): 3693--3701	Sevrioukov et al., 2007, genesis 45(4): 184--193	
FBgn0011766	E2f	GO:0000278	mitotic cell cycle	BDGP Project Members, 1994-1999, BDGP Project Members, 1994-1999, Berkeley Drosophila Genome Project. (Computer file)	Berger et al., 2005, Nat. Cell Biol. 7(1): 56--62	Cayirlioglu et al., 2003, Molec. Cell. Biol. 23(6): 2123--2134	Du, 2000, Development 127(2): 367--379	Duronio et al., 1995, Genes Dev. 9(12): 1445--1455	Duronio et al., 1998, Molec. Cell. Biol. 18(1): 141--151	Frolov et al., 2001, Genes Dev. 15(16): 2146--2160	Gene Disruption Project members, 2001-, (Computer file)	Lane et al., 2000, Genetics 155(1): 233--244	Merriam, 2005.11.18, Merriam insertions.	Neufeld et al., 1998, Cell 93(7): 1183--1193	Royzman et al., 1997, Genes Dev. 11(15): 1999--2011	Royzman et al., 1999, Genes Dev. 13(7): 827--840	Royzman et al., 2002, Mech. Dev. 119(2): 225--237	Sass and Henikoff, 1998, Genetics 148(2): 733--741	Seum et al., 1996, Development 122(6): 1949--1956	Spradling et al., 1999, Genetics 153(1): 135--177	Sun et al., 2000, Proc. Natl. Acad. Sci. U.S.A. 97(10): 5340--5345	
FBgn0011766	E2f	GO:0007610	behavior	BDGP Project Members, 1994-1999, BDGP Project Members, 1994-1999, Berkeley Drosophila Genome Project. (Computer file)	Berger et al., 2005, Nat. Cell Biol. 7(1): 56--62	Cayirlioglu et al., 2003, Molec. Cell. Biol. 23(6): 2123--2134	Du, 2000, Development 127(2): 367--379	Duronio et al., 1995, Genes Dev. 9(12): 1445--1455	Duronio et al., 1998, Molec. Cell. Biol. 18(1): 141--151	Frolov et al., 2001, Genes Dev. 15(16): 2146--2160	Gene Disruption Project members, 2001-, (Computer file)	Lane et al., 2000, Genetics 155(1): 233--244	Merriam, 2005.11.18, Merriam insertions.	Neufeld et al., 1998, Cell 93(7): 1183--1193	Royzman et al., 1997, Genes Dev. 11(15): 1999--2011	Royzman et al., 1999, Genes Dev. 13(7): 827--840	Royzman et al., 2002, Mech. Dev. 119(2): 225--237	Sass and Henikoff, 1998, Genetics 148(2): 733--741	Seum et al., 1996, Development 122(6): 1949--1956	Spradling et al., 1999, Genetics 153(1): 135--177	Sun et al., 2000, Proc. Natl. Acad. Sci. U.S.A. 97(10): 5340--5345	
FBgn0028738	ETH	GO:0007610	behavior	Park et al., 2002, Development 129(2): 493--503	
FBgn0000567	Eip74EF	GO:0043068	positive regulation of programmed cell death	Cooley et al., 1988, Science 239: 1121--1128	Fletcher and Thummel, 1995, Genetics 141(3): 1025--1035	Fletcher et al., 1995, Development 121(5): 1455--1465	Lee and Baehrecke, 2001, Development 128(8): 1443--1455	Spradling et al., 1999, Genetics 153(1): 135--177	Wang et al., 2008, Genetics 180(1): 269--281	
FBgn0020443	Elf	GO:0000910	cytokinesis	BDGP Project Members, 1994-1999, BDGP Project Members, 1994-1999, Berkeley Drosophila Genome Project. (Computer file)	Basu et al., 1998, Cell Motility Cytoskel. 39(4): 286--302	Buszczak et al., 2007, Genetics 175(3): 1505--1531	Chao et al., 2003, Genetics 165(2): 601--612	Gene Disruption Project members, 2001-, (Computer file)	Spradling et al., 1999, Genetics 153(1): 135--177	
FBgn0028515	EndoGI	GO:0060361	flight	O'Keefe et al., 2011, Mech. Dev. 128(1-2): 59--70	Temme et al., 2009, J. Biol. Chem. 284(13): 8337--8348	
FBgn0028434	Ercc1	GO:0042221	response to chemical stimulus	Radford et al., 2005, Genetics 170(4): 1737--1745	
FBgn0000635	Fas2	GO:0007612	learning	Adam et al., 2003, Development 130(11): 2397--2406	Ashley et al., 2005, J. Neurosci. 25(25): 5943--5955	Baines et al., 2002, J. Neurosci. 22(15): 6587--6595	Beumer et al., 2002, Development 129(14): 3381--3391	Bourbon et al., 2002, Mech. Dev. 110(1-2): 71--83	Buszczak et al., 2007, Genetics 175(3): 1505--1531	Cheng et al., 2001, Cell 105(6): 757--768	Davis et al., 1996, Neuron 17(4): 669--679	Garcia-Alonso et al., 1995, Proc. Natl. Acad. Sci. USA 92(23): 10501--10505	Grenningloh et al., 1991, Cell 67: 45--57	Hebbar and Fernandes, 2005, Dev. Biol. 285(1): 185--199	Koh et al., 2002, J. Neurosci. 22(7): 2496--2504	Kohsaka et al., 2007, J. Cell Biol. 179(6): 1289--1300	Kraut et al., 2001, Curr. Biol. 11(6): 	Kristiansen et al., 2005, Molec. Cell. Neurosci. 28(1): 141--152	Lin and Goodman, 1994, Neuron 13(3): 507--523	Lin et al., 1994, Neuron 13(5): 1055--1069	Mao and Freeman, 2009, Development 136(3): 473--481	Mathew et al., 2003, J. Neurosci. 23(33): 10710--10716	Peter et al., 2002, EMBO Rpts 3(1): 	Pignoni et al., 1997, Proc. Natl. Acad. Sci. USA 94(17): 9220--9225	Sanchez-Soriano and Prokop, 2005, J. Neurosci. 25(1): 78--87	Schaefer et al., 1999.12.2, Goettingen lethals - set 4.	Schaefer et al., 1999.3.29, P{lacW} insertions.	Schaefer et al., 1999.6.15, Goettingen lethals - set 2.	Schaefer et al., 1999.8.12, Goettingen lethals - set 3.	Schuster et al., 1996, Neuron 17(4): 641--654	Schuster et al., 1996, Neuron 17(4): 655--667	Sone et al., 2000, Development 127(19): 4157--4168	Stewart et al., 1996, J. Neurosci. 16(12): 3877--3886	Toba et al., 1999, Genetics 151(2): 725--737	Whitlock, 1993, Development 117(4): 1251--1260	
FBgn0000635	Fas2	GO:0007613	memory	Adam et al., 2003, Development 130(11): 2397--2406	Ashley et al., 2005, J. Neurosci. 25(25): 5943--5955	Baines et al., 2002, J. Neurosci. 22(15): 6587--6595	Beumer et al., 2002, Development 129(14): 3381--3391	Bourbon et al., 2002, Mech. Dev. 110(1-2): 71--83	Buszczak et al., 2007, Genetics 175(3): 1505--1531	Cheng et al., 2001, Cell 105(6): 757--768	Davis et al., 1996, Neuron 17(4): 669--679	Garcia-Alonso et al., 1995, Proc. Natl. Acad. Sci. USA 92(23): 10501--10505	Grenningloh et al., 1991, Cell 67: 45--57	Hebbar and Fernandes, 2005, Dev. Biol. 285(1): 185--199	Koh et al., 2002, J. Neurosci. 22(7): 2496--2504	Kohsaka et al., 2007, J. Cell Biol. 179(6): 1289--1300	Kraut et al., 2001, Curr. Biol. 11(6): 	Kristiansen et al., 2005, Molec. Cell. Neurosci. 28(1): 141--152	Lin and Goodman, 1994, Neuron 13(3): 507--523	Lin et al., 1994, Neuron 13(5): 1055--1069	Mao and Freeman, 2009, Development 136(3): 473--481	Mathew et al., 2003, J. Neurosci. 23(33): 10710--10716	Peter et al., 2002, EMBO Rpts 3(1): 	Pignoni et al., 1997, Proc. Natl. Acad. Sci. USA 94(17): 9220--9225	Sanchez-Soriano and Prokop, 2005, J. Neurosci. 25(1): 78--87	Schaefer et al., 1999.12.2, Goettingen lethals - set 4.	Schaefer et al., 1999.3.29, P{lacW} insertions.	Schaefer et al., 1999.6.15, Goettingen lethals - set 2.	Schaefer et al., 1999.8.12, Goettingen lethals - set 3.	Schuster et al., 1996, Neuron 17(4): 641--654	Schuster et al., 1996, Neuron 17(4): 655--667	Sone et al., 2000, Development 127(19): 4157--4168	Stewart et al., 1996, J. Neurosci. 16(12): 3877--3886	Toba et al., 1999, Genetics 151(2): 725--737	Whitlock, 1993, Development 117(4): 1251--1260	
FBgn0000636	Fas3	GO:0007613	memory	Dubnau et al., 2003, Curr. Biol. 13(4): 	Kose et al., 1997, Development 124(20): 4143--4152	
FBgn0028734	Fmr1	GO:0007113	endomitotic cell cycle	Banerjee et al., 2007, Genetics 175(3): 1241--1250	Banerjee et al., 2010, J. Neurosci. 30(19): 6782--6792	Beerman and Jongens, 2011, Neuroscience 181: 48--66	Bolduc et al., 2008, Nat. Neurosci. 11(10): 1143--1145	Choi et al., 2010, Biogerontology 11(3): 347--362	Deshpande et al., 2006, Genetics 174(3): 1287--1298	Dockendorff et al., 2002, Neuron 34(6): 973--984	Epstein et al., 2009, Dev. Biol. 330(1): 83--92	Inoue et al., 2002, Curr. Biol. 12(15): 1331--1335	Lee et al., 2003, Development 130(22): 5543--5552	Megosh et al., 2006, Curr. Biol. 16(19): 1884--1894	Michel et al., 2004, J. Neurosci. 24(25): 5798--5809	Monzo et al., 2006, Proc. Natl. Acad. Sci. USA 103(48): 18160--18165	Morales et al., 2002, Neuron 34(6): 961--972	Pan et al., 2004, Curr. Biol. 14(20): 1863--1870	Reeve et al., 2005, Curr. Biol. 15(12): 1156--1163	Reeve et al., 2008, J. Neurosci. 28(12): 3221--3226	Reeve, 2005, Curr. Biol. 15(12): 	Repicky and Broadie, 2009, J. Neurophysiol. 101(2): 672--687	Scantlebury et al., 2010, PLoS ONE 5(5): e10652	Schenck et al., 2004, Dev. Biol. 274(2): 260--270	Shulman and Feany, 2003, Genetics 165(3): 1233--1242	Xu et al., 2004, Curr. Biol. 14(12): 1025--1034	Zhang et al., 2001, Cell 107(5): 591--603	Zhang et al., 2004, Dev. Biol. 270(2): 290--307	
FBgn0028734	Fmr1	GO:0007619	courtship behavior	Banerjee et al., 2007, Genetics 175(3): 1241--1250	Banerjee et al., 2010, J. Neurosci. 30(19): 6782--6792	Beerman and Jongens, 2011, Neuroscience 181: 48--66	Bolduc et al., 2008, Nat. Neurosci. 11(10): 1143--1145	Choi et al., 2010, Biogerontology 11(3): 347--362	Deshpande et al., 2006, Genetics 174(3): 1287--1298	Dockendorff et al., 2002, Neuron 34(6): 973--984	Epstein et al., 2009, Dev. Biol. 330(1): 83--92	Inoue et al., 2002, Curr. Biol. 12(15): 1331--1335	Lee et al., 2003, Development 130(22): 5543--5552	Megosh et al., 2006, Curr. Biol. 16(19): 1884--1894	Michel et al., 2004, J. Neurosci. 24(25): 5798--5809	Monzo et al., 2006, Proc. Natl. Acad. Sci. USA 103(48): 18160--18165	Morales et al., 2002, Neuron 34(6): 961--972	Pan et al., 2004, Curr. Biol. 14(20): 1863--1870	Reeve et al., 2005, Curr. Biol. 15(12): 1156--1163	Reeve et al., 2008, J. Neurosci. 28(12): 3221--3226	Reeve, 2005, Curr. Biol. 15(12): 	Repicky and Broadie, 2009, J. Neurophysiol. 101(2): 672--687	Scantlebury et al., 2010, PLoS ONE 5(5): e10652	Schenck et al., 2004, Dev. Biol. 274(2): 260--270	Shulman and Feany, 2003, Genetics 165(3): 1233--1242	Xu et al., 2004, Curr. Biol. 14(12): 1025--1034	Zhang et al., 2001, Cell 107(5): 591--603	Zhang et al., 2004, Dev. Biol. 270(2): 290--307	
FBgn0028734	Fmr1	GO:0008062	eclosion rhythm	Banerjee et al., 2007, Genetics 175(3): 1241--1250	Banerjee et al., 2010, J. Neurosci. 30(19): 6782--6792	Beerman and Jongens, 2011, Neuroscience 181: 48--66	Bolduc et al., 2008, Nat. Neurosci. 11(10): 1143--1145	Choi et al., 2010, Biogerontology 11(3): 347--362	Deshpande et al., 2006, Genetics 174(3): 1287--1298	Dockendorff et al., 2002, Neuron 34(6): 973--984	Epstein et al., 2009, Dev. Biol. 330(1): 83--92	Inoue et al., 2002, Curr. Biol. 12(15): 1331--1335	Lee et al., 2003, Development 130(22): 5543--5552	Megosh et al., 2006, Curr. Biol. 16(19): 1884--1894	Michel et al., 2004, J. Neurosci. 24(25): 5798--5809	Monzo et al., 2006, Proc. Natl. Acad. Sci. USA 103(48): 18160--18165	Morales et al., 2002, Neuron 34(6): 961--972	Pan et al., 2004, Curr. Biol. 14(20): 1863--1870	Reeve et al., 2005, Curr. Biol. 15(12): 1156--1163	Reeve et al., 2008, J. Neurosci. 28(12): 3221--3226	Reeve, 2005, Curr. Biol. 15(12): 	Repicky and Broadie, 2009, J. Neurophysiol. 101(2): 672--687	Scantlebury et al., 2010, PLoS ONE 5(5): e10652	Schenck et al., 2004, Dev. Biol. 274(2): 260--270	Shulman and Feany, 2003, Genetics 165(3): 1233--1242	Xu et al., 2004, Curr. Biol. 14(12): 1025--1034	Zhang et al., 2001, Cell 107(5): 591--603	Zhang et al., 2004, Dev. Biol. 270(2): 290--307	
FBgn0001071	Fs(3)Zer	GO:0051321	meiotic cell cycle	Erdelyi and Szabad, 1989, Genetics 122: 111--127	
FBgn0001104	G-ialpha65A	GO:0007626	locomotory behavior	David et al., 2005, Nat. Cell Biol. 7(11): 1083--1090	Gene Disruption Project members, 2001-, (Computer file)	Hampoelz et al., 2005, Nature Cell Biol. 7(11): 1099--1105	Lineruth and Davis, 1992, Biochem. Soc. Trans. 20: 261S	Schwabe et al., 2005, Cell 123(1): 133--144	Wang et al., 2005, Nature Cell Biol. 7(11): 1091--1098	Yu et al., 2003, J. Cell Biol. 162(4): 623--633	
FBgn0001123	G-salpha60A	GO:0007608	sensory perception of smell	Davis and Lineruth, 1994, Biochem. Soc. Trans. 22(2): 134S	Hou et al., 2003, J. Neurosci. 23(13): 5897--5905	Kimura et al., 2004, Development 131(7): 1597--1606	Wolfgang et al., 1999, A. Dros. Res. Conf. 40: 1	Wolfgang et al., 2001, Genetics 158(3): 1189--1201	Wolfgang et al., 2004, Dev. Biol. 268(2): 295--311	Yao and Carlson, 2010, J. Neurosci. 30(13): 4562--4572	
FBgn0001123	G-salpha60A	GO:0007632	visual behavior	Davis and Lineruth, 1994, Biochem. Soc. Trans. 22(2): 134S	Hou et al., 2003, J. Neurosci. 23(13): 5897--5905	Kimura et al., 2004, Development 131(7): 1597--1606	Wolfgang et al., 1999, A. Dros. Res. Conf. 40: 1	Wolfgang et al., 2001, Genetics 158(3): 1189--1201	Wolfgang et al., 2004, Dev. Biol. 268(2): 295--311	Yao and Carlson, 2010, J. Neurosci. 30(13): 4562--4572	
FBgn0033799	GLaz	GO:0007626	locomotory behavior	Sanchez et al., 2006, Curr. Biol. 16(7): 680--686	Sanchez, 2006, Curr. Biol. 16(7): 	
FBgn0033799	GLaz	GO:0043069	negative regulation of programmed cell death	Sanchez et al., 2006, Curr. Biol. 16(7): 680--686	Sanchez, 2006, Curr. Biol. 16(7): 	
FBgn0025595	GRHR	GO:0006950	response to stress	Beller et al., 2010, Cell Metab. 12(5): 521--532	Bharucha et al., 2008, J. exp. Biol. 211(19): 3103--3110	Bloomington Drosophila Stock Center, 2004.11.6, Exelixis insertion alleles that are not in FlyBase.	Gene Disruption Project members, 2001-, (Computer file)	
FBgn0035147	Gale	GO:0042221	response to chemical stimulus	Sanders et al., 2010, Dis. Model Mech. 3(9-10): 628--638	
FBgn0004390	Gap1	GO:0000278	mitotic cell cycle	Buckles et al., 1992, Neuron 8: 1015--1029	Chou et al., 1993, Development 119(4): 1359--1369	Dobie et al., 2001, Genetics 157(4): 1623--1637	Dworkin and Gibson, 2006, Genetics 173(3): 1417--1431	Gaul et al., 1992, Cell 68: 1007--1019	Guo et al., 1997, Science 276(5313): 795--798	Lai and Rubin, 1992, Cell 70: 609--620	Nakato et al., 1995, Development 121(11): 3687--3702	Pignoni et al., 1997, Proc. Natl. Acad. Sci. USA 94(17): 9220--9225	Rogge et al., 1992, Proc. Natl. Acad. Sci. USA 89: 5271--5275	Rorth, 1996, Proc. Natl. Acad. Sci. USA 93(22): 12418--12422	
FBgn0046114	Gclm	GO:0007613	memory	Dubnau et al., 2003, Curr. Biol. 13(4): 	Gene Disruption Project members, 2001-, (Computer file)	
FBgn0263831	Gen	GO:0042221	response to chemical stimulus	Laurencon et al., 2004, Genetics 167(1): 217--231	
FBgn0028433	Ggamma30A	GO:0007600	sensory perception	Bloomington Drosophila Stock Center, 2004.11.6, Exelixis insertion alleles that are not in FlyBase.	Gene Disruption Project members, 2001-, (Computer file)	Yao and Carlson, 2010, J. Neurosci. 30(13): 4562--4572	
FBgn0015231	God	GO:0000278	mitotic cell cycle	Ruden and Jaeckle, 1995, Development 121(1): 63--73	Ruden et al., 1997, Dev. Biol. 191(2): 284--296	
FBgn0001128	Gpdh	GO:0060361	flight	Bewley et al., 1984, Comp. Biochem. Physiol. B. Comp. Bioch. 79: 23--32	Bubli et al., 1996, Heredity 77(6): 638--645	Burkhart et al., 1984, Genetics 107: 295--306	Davis and MacIntyre, 1988, Genetics 120: 755--766	Gene Disruption Project members, 2001-, (Computer file)	Gibson et al., 1990, Heredity 66(1): 75--82	Kamping and van Delden, 1991, D. I. S. 70: 117--118	Merritt et al., 2006, Genetics 172(1): 293--304	O'Brien, 1972, D. I. S. 48: 16	Parkash and Shamina, 1994, Biochem. Genet. 32(1-2): 63--73	Parkash et al., 1993, D. I. S. 72: 156	Racine et al., 1980, Environ. Mutagen. 2(2): 167--177	Weber, 2005, Genetics 169(3): 1461--1475	Wilanowski et al., 1995, Proc. Natl. Acad. Sci. USA 92(26): 12065--12069	Wilanowski et al., 1996, Genetica 97(2): 165--172	Wojtas et al., 1997, Molec. Biol. Cell 8(9): 1665--1675	
FBgn0022160	Gpo-1	GO:0060361	flight	BDGP Project Members, 1994-1999, BDGP Project Members, 1994-1999, Berkeley Drosophila Genome Project. (Computer file)	MacIntyre, 2007.8.30, GpO in Drosophila melanogaster.	Spradling et al., 1999, Genetics 153(1): 135--177	
FBgn0003747	Gr5a	GO:0007631	feeding behavior	Dahanukar et al., 2001, Nature Neurosci. 4(12): 1182--1186	Dahanukar et al., 2007, Neuron 56(3): 503--516	Jiao et al., 2008, Curr. Biol. 18(22): 1797--1801	Tanimura et al., 1982, J. comp. Physiol. A. 147(4): 433--437	Ueno et al., 2001, Curr. Biol. 11(18): 1451--1455	Ueno et al., 2006, J. Neurosci. 26(23): 6143--6152	Usui-Aoki et al., 2005, J. Neurogenet. 19(3--4): 123--141	Wisotsky et al., 2011, Nat. Neurosci. 14(12): 1534--1541	
FBgn0041229	Gr93a	GO:0007635	chemosensory behavior	Bloomington Drosophila Stock Center, 2004.11.6, Exelixis insertion alleles that are not in FlyBase.	Lee et al., 2009, Proc. Natl. Acad. Sci. U.S.A. 106(11): 4495--4500	
FBgn0026433	Grip128	GO:0000278	mitotic cell cycle	
FBgn0026432	Grip163	GO:0000278	mitotic cell cycle	Buszczak et al., 2007, Genetics 175(3): 1505--1531	
FBgn0032705	Grip71	GO:0000278	mitotic cell cycle	
FBgn0026431	Grip75	GO:0000278	mitotic cell cycle	Bloomington Drosophila Stock Center, 2004.11.6, Exelixis insertion alleles that are not in FlyBase.	Schnorrer et al., 2002, Dev. Cell 3(5): 685--696	Verollet et al., 2006, J. Cell Biol. 172(4): 517--528	Vogt et al., 2006, Development 133(20): 3963--3972	
FBgn0026430	Grip84	GO:0000278	mitotic cell cycle	Bourbon et al., 2002, Mech. Dev. 110(1-2): 71--83	Colombie et al., 2006, Molec. Biol. Cell 17(1): 272--282	
FBgn0026430	Grip84	GO:0051321	meiotic cell cycle	Bourbon et al., 2002, Mech. Dev. 110(1-2): 71--83	Colombie et al., 2006, Molec. Biol. Cell 17(1): 272--282	
FBgn0001142	Gs1	GO:0042221	response to chemical stimulus	Caggese et al., 1988, Biochem. Genet. 26(9--10): 571--584	Caggese et al., 1992, Dev. Genet. 13(5): 359--366	Caggese et al., 1994, Genetica 94(2-3): 275--281	Frenz and Glover, 1996, J. Cell Sci. 109(11): 2649--2660	
FBgn0038435	Gyc-89Da	GO:0050909	sensory perception of taste	Bloomington Drosophila Stock Center, 2004.11.6, Exelixis insertion alleles that are not in FlyBase.	Vermehren-Schmaedick et al., 2010, Genetics 186(1): 183--196	Vermehren-Schmaedick et al., 2011, J. Comp. Physiol. A, Neuroethol. Sens. Neural. Behav. Physiol. 197(7): 717--727	
FBgn0038436	null	GO:0050909	sensory perception of taste	
FBgn0261283	HLH106	GO:0043069	negative regulation of programmed cell death	Amarneh et al., 2009, J. Biol. Chem. 284(15): 9674--9682	Cooper et al., 2010, Genetics 185(3): 811--822	Horn et al., 2003, Genetics 163(2): 647--661	Kunte et al., 2006, Cell Metab. 3(6): 439--448	Matthews et al., 2009, Genetics 181(1): 119--128	
FBgn0022740	HLH54F	GO:0043069	negative regulation of programmed cell death	Ismat et al., 2010, Development 137(18): 3107--3117	
FBgn0263220	Hk	GO:0042221	response to chemical stimulus	Barros et al., 1991, Behav. Genet. 21(5): 445--451	Bushey et al., 2010, BMC Neurosci. 11: 56	Chouinard et al., 1995, Proc. Natl. Acad. Sci. USA 92(15): 6763--6767	Engel and Wu, 1998, J. Neurosci. 18(6): 2254--2267	Ganetzky and Wu, 1982, Genetics 100(4): 597--614	Gene Disruption Project members, 2001-, (Computer file)	Humphreys et al., 1996, Genome 39(4): 749--757	Kerscher et al., 1995, Dev. Biol. 168(2): 613--626	Pasternak and Kaplan, 1968, D. I. S. 43: 62	Rogina and Helfand, 1996, Genetics 143(4): 1643--1651	Rogina and Helfand, 1997, Mech. Dev. 63(1): 89--97	Stern and Ganetzky, 1992, J. Neurogenet. 8: 157--172	Stern et al., 1990, Genetics 124: 133--143	Trout and Kaplan, 1968, D. I. S. 43: 62	Trout and Kaplan, 1981, Exp. Gerontol. 16(6): 461--474	Wang et al., 2000, J. Neurosci. 20(16): 5958--5964	
FBgn0263782	Hmgcr	GO:0045475	locomotor rhythm	Belgacem and Martin, 2007, PLoS ONE 2: 	Berkeley Drosophila Genome Project, 1993.6.1, Insertion alleles.	Bloomington Drosophila Stock Center, 1999.6.29, Region 95A mutations from Susan Abmayr.	Gene Disruption Project members, 2001-, (Computer file)	Perrimon et al., 1996, Genetics 144(4): 1681--1692	Russell et al., 1998, Genome 41(1): 7--13	Santos and Lehmann, 2004, Dev. Cell 6(2): 283--293	Spradling et al., 1999, Genetics 153(1): 135--177	Treisman and Rubin, 1996, Mech. Dev. 56(1-2): 17--24	Van Doren et al., 1998, Nature 396(6710): 466--469	
FBgn0001214	Hpb	GO:0007608	sensory perception of smell	Kikuchi, 1973, Nature 243: 36--38	
FBgn0001222	Hsf	GO:0006955	immune response	BDGP Project Members, 1994-1999, BDGP Project Members, 1994-1999, Berkeley Drosophila Genome Project. (Computer file)	Baird, 2006, J. Biol. Chem. 281(50): 38675--38681	Chen et al., 2010, Proc. Natl. Acad. Sci. U.S.A. 107(48): 20774--20779	Jedlicka et al., 1997, EMBO J. 16(9): 2452--2462	Neal et al., 2006, Physiol. Genomics 25(3): 493--501	Nielsen et al., 2005, J. Insect Physiol. 51(12): 1320--1329	Spradling et al., 1999, Genetics 153(1): 135--177	
FBgn0001223	Hsp22	GO:0007626	locomotory behavior	Gene Disruption Project members, 2001-, (Computer file)	Kim et al., 2010, Exp. Gerontol. 45(7-8): 611--620	
FBgn0001226	Hsp27	GO:0006955	immune response	Chen et al., 2010, Proc. Natl. Acad. Sci. U.S.A. 107(48): 20774--20779	Gene Disruption Project members, 2001-, (Computer file)	
FBgn0031728	Hsp60C	GO:0060361	flight	Sarkar and Lakhotia, 2005, J. Genet. 84(3): 265--281	
FBgn0001233	Hsp83	GO:0045475	locomotor rhythm	BDGP Project Members, 1994-1999, BDGP Project Members, 1994-1999, Berkeley Drosophila Genome Project. (Computer file)	Dickson et al., 1996, Genetics 142(1): 163--171	Gene Disruption Project members, 2001-, (Computer file)	Hung et al., 2009, J. Biol. Rhythms 24(3): 183--192	Kaminker et al., 2001, Development 128(14): 2639--2648	Milton et al., 2005, Genetics 171(1): 119--130	Shaw et al., 2002, Nature 417(6886): 287--291	Simon et al., 1991, Cell 67(23): 701--716	Song et al., 2007, Genetics 176(4): 2213--2222	Spradling et al., 1999, Genetics 153(1): 135--177	Yue et al., 1999, Genetics 151(3): 1065--1079	van der Straten et al., 1997, EMBO J. 16(8): 1961--1969	
FBgn0038233	HtrA2	GO:0007626	locomotory behavior	Tain et al., 2009, Cell Death Differ. 16(8): 1118--1125	
FBgn0038233	HtrA2	GO:0042221	response to chemical stimulus	Tain et al., 2009, Cell Death Differ. 16(8): 1118--1125	
FBgn0038233	HtrA2	GO:0060361	flight	Tain et al., 2009, Cell Death Differ. 16(8): 1118--1125	
FBgn0026417	Hus1-like	GO:0001736	establishment of planar polarity	Abdu et al., 2007, J. Cell Sci. 120(Pt 6): 1042--1049	Gene Disruption Project members, 2001-, (Computer file)	Lamaze et al., 2011, EMBO Rep. 12(6): 549--557	
FBgn0026417	Hus1-like	GO:0009314	response to radiation	Abdu et al., 2007, J. Cell Sci. 120(Pt 6): 1042--1049	Gene Disruption Project members, 2001-, (Computer file)	Lamaze et al., 2011, EMBO Rep. 12(6): 549--557	
FBgn0026417	Hus1-like	GO:0042221	response to chemical stimulus	Abdu et al., 2007, J. Cell Sci. 120(Pt 6): 1042--1049	Gene Disruption Project members, 2001-, (Computer file)	Lamaze et al., 2011, EMBO Rep. 12(6): 549--557	
FBgn0015247	Iap2	GO:0006955	immune response	Huh et al., 2007, J. Biol. Chem. 282(3): 2056--2068	Leulier et al., 2006, Molec. Cell. Biol. 26(21): 7821--7831	Ribeiro et al., 2007, J. Cell Biol. 179(7): 1467--1480	
FBgn0015247	Iap2	GO:0009314	response to radiation	Huh et al., 2007, J. Biol. Chem. 282(3): 2056--2068	Leulier et al., 2006, Molec. Cell. Biol. 26(21): 7821--7831	Ribeiro et al., 2007, J. Cell Biol. 179(7): 1467--1480	
FBgn0015247	Iap2	GO:0042221	response to chemical stimulus	Huh et al., 2007, J. Biol. Chem. 282(3): 2056--2068	Leulier et al., 2006, Molec. Cell. Biol. 26(21): 7821--7831	Ribeiro et al., 2007, J. Cell Biol. 179(7): 1467--1480	
FBgn0019972	Ice	GO:0043069	negative regulation of programmed cell death	Kondo et al., 2006, Molec. Cell. Biol. 26(19): 7258--7268	Lee et al., 2011, J. Comp. Neurol. 519(1): 34--48	Link et al., 2007, J. Cell Biol. 178(4): 567--574	Muro et al., 2006, Development 133(17): 3305--3315	
FBgn0036046	Ilp2	GO:0007617	mating behavior	Grönke et al., 2010, PLoS Genet. 6(2): e1000857	Wigby et al., 2011, Proc. Biol. Sci. 278(1704): 424--431	
FBgn0036046	Ilp2	GO:0032502	developmental process	Grönke et al., 2010, PLoS Genet. 6(2): e1000857	Wigby et al., 2011, Proc. Biol. Sci. 278(1704): 424--431	
FBgn0044050	Ilp3	GO:0007617	mating behavior	Grönke et al., 2010, PLoS Genet. 6(2): e1000857	Wigby et al., 2011, Proc. Biol. Sci. 278(1704): 424--431	
FBgn0044048	Ilp5	GO:0007617	mating behavior	Grönke et al., 2010, PLoS Genet. 6(2): e1000857	Wigby et al., 2011, Proc. Biol. Sci. 278(1704): 424--431	
FBgn0260991	Incenp	GO:0000278	mitotic cell cycle	Chang et al., 2006, J. Cell Sci. 119(6): 1144--1153	Colombié et al., 2008, Development 135(19): 3239--3246	Resnick et al., 2006, Dev. Cell 11(1): 57--68	Schupbach and Wieschaus, 1989, Genetics 121: 101--117	Tseng and Hariharan, 2002, Genetics 162(1): 229--243	
FBgn0260991	Incenp	GO:0007049	cell cycle	Chang et al., 2006, J. Cell Sci. 119(6): 1144--1153	Colombié et al., 2008, Development 135(19): 3239--3246	Resnick et al., 2006, Dev. Cell 11(1): 57--68	Schupbach and Wieschaus, 1989, Genetics 121: 101--117	Tseng and Hariharan, 2002, Genetics 162(1): 229--243	
FBgn0260991	Incenp	GO:0045475	locomotor rhythm	Chang et al., 2006, J. Cell Sci. 119(6): 1144--1153	Colombié et al., 2008, Development 135(19): 3239--3246	Resnick et al., 2006, Dev. Cell 11(1): 57--68	Schupbach and Wieschaus, 1989, Genetics 121: 101--117	Tseng and Hariharan, 2002, Genetics 162(1): 229--243	
FBgn0260991	Incenp	GO:0051321	meiotic cell cycle	Chang et al., 2006, J. Cell Sci. 119(6): 1144--1153	Colombié et al., 2008, Development 135(19): 3239--3246	Resnick et al., 2006, Dev. Cell 11(1): 57--68	Schupbach and Wieschaus, 1989, Genetics 121: 101--117	Tseng and Hariharan, 2002, Genetics 162(1): 229--243	
FBgn0086359	Invadolysin	GO:0000278	mitotic cell cycle	Gatti and Baker, 1989, Genes Dev. 3: 438--453	McHugh et al., 2004, J. Cell Biol. 167(4): 673--686	
FBgn0038465	Irc	GO:0042221	response to chemical stimulus	
FBgn0011604	Iswi	GO:0000278	mitotic cell cycle	Arancio et al., 2010, Genetics 185(1): 129--140	Burgio et al., 2008, PLoS Genet. 4(6): e1000089	Corona et al., 2007, PLoS Biol. 5(9): e232	Deuring et al., 2000, Molec. Cell 5(2): 355--365	Onorati et al., 2011, PLoS Genet. 7(5): e1002096	Ragab, 2006, Genetics 172(2): 	Vanolst et al., 2005, Development 132(19): 4327--4338	
FBgn0040308	Jafrac2	GO:0043069	negative regulation of programmed cell death	Bloomington Drosophila Stock Center, 2004.11.6, Exelixis insertion alleles that are not in FlyBase.	
FBgn0001308	Khc	GO:0007610	behavior	BDGP Project Members, 1994-1999, BDGP Project Members, 1994-1999, Berkeley Drosophila Genome Project. (Computer file)	Barbosa et al., 2007, Genetics 176(4): 1967--1977	Brendza et al., 1999, J. Biol. Chem. 274(44): 31506--31514	Brendza et al., 2000, Molec. Biol. Cell 11(4): 1329--1343	Brendza et al., 2000, Science 289(5487): 2120--2122	Henthorn et al., 2011, Mol. Biol. Cell 22(21): 4038--4046	Hurd and Saxton, 1996, Genetics 144(3): 1075--1085	Hurd et al., 1996, Genetics 142(1): 195--204	Januschke et al., 2002, Curr. Biol. 12(23): 1971--1981	Liu et al., 1999, Development 126(20): 4477--4488	Medina et al., 2008, PLoS ONE 3(8): e3054	Moua et al., 2011, Development 138(6): 1087--1092	Satoh et al., 2008, Nat. Cell Biol. 10(10): 1164--1171	Saxton et al., 1991, Cell 64: 1093--1102	Serbus et al., 2005, Development 132(16): 3743--3752	Spradling et al., 1999, Genetics 153(1): 135--177	
FBgn0030268	Klp10A	GO:0000278	mitotic cell cycle	Bloomington Drosophila Stock Center, 2004.11.6, Exelixis insertion alleles that are not in FlyBase.	
FBgn0011606	Klp3A	GO:0000278	mitotic cell cycle	Baker and Carpenter, 1972, Genetics 71: 255--286	Mohler and Carroll, 1984, D. I. S. 60: 236--241	Page and Hawley, 2005, Genetics 170(4): 1797--1807	Williams et al., 1995, J. Cell Biol. 129(3): 709--723	Williams et al., 1997, Development 124(12): 2365--2376	
FBgn0011606	Klp3A	GO:0051321	meiotic cell cycle	Baker and Carpenter, 1972, Genetics 71: 255--286	Mohler and Carroll, 1984, D. I. S. 60: 236--241	Page and Hawley, 2005, Genetics 170(4): 1797--1807	Williams et al., 1995, J. Cell Biol. 129(3): 709--723	Williams et al., 1997, Development 124(12): 2365--2376	
FBgn0034824	null	GO:0000278	mitotic cell cycle	
FBgn0004378	Klp61F	GO:0000278	mitotic cell cycle	Cheerambathur et al., 2008, J. Cell Biol. 182(3): 429--436	Garcia et al., 2009, Curr. Biol. 19(19): 1670--1676	Goldstein, 2010.9.10, Klp61F alleles from Lawrence Goldstein.	Harvie et al., 1998, Genetics 149(1): 217--231	Heck et al., 1993, J. Cell Biol. 123(3): 665--679	Omel'yanchuk et al., 1997, Russ. J. Genet. 33(11): 1279--1285	Omelyanchuk and Lebedeva, 1997, Europ. Dros. Res. Conf. 15: 80	Slack et al., 2006, BMC Genet. 7: 33	Spradling et al., 1999, Genetics 153(1): 135--177	Wei et al., 2003, Genome 46(6): 1049--1058	Wilson and Fuller, 1992, A. Dros. Res. Conf. 33: 73	Wilson et al., 1997, J. Cell Sci. 110(4): 451--464	Wilson et al., 2004, J. Cell Sci. 117(21): 4921--4933	
FBgn0004378	Klp61F	GO:0000910	cytokinesis	Cheerambathur et al., 2008, J. Cell Biol. 182(3): 429--436	Garcia et al., 2009, Curr. Biol. 19(19): 1670--1676	Goldstein, 2010.9.10, Klp61F alleles from Lawrence Goldstein.	Harvie et al., 1998, Genetics 149(1): 217--231	Heck et al., 1993, J. Cell Biol. 123(3): 665--679	Omel'yanchuk et al., 1997, Russ. J. Genet. 33(11): 1279--1285	Omelyanchuk and Lebedeva, 1997, Europ. Dros. Res. Conf. 15: 80	Slack et al., 2006, BMC Genet. 7: 33	Spradling et al., 1999, Genetics 153(1): 135--177	Wei et al., 2003, Genome 46(6): 1049--1058	Wilson and Fuller, 1992, A. Dros. Res. Conf. 33: 73	Wilson et al., 1997, J. Cell Sci. 110(4): 451--464	Wilson et al., 2004, J. Cell Sci. 117(21): 4921--4933	
FBgn0027259	Kmn1	GO:0000278	mitotic cell cycle	Bloomington Drosophila Stock Center, 2004.11.6, Exelixis insertion alleles that are not in FlyBase.	Peter et al., 2002, EMBO Rpts 3(1): 	Schaefer et al., 1999.6.15, Goettingen lethals - set 2.	Venkei et al., 2011, Genetics 187(1): 131--140	
FBgn0002525	Lam	GO:0007626	locomotory behavior	BDGP Project Members, 1994-1999, BDGP Project Members, 1994-1999, Berkeley Drosophila Genome Project. (Computer file)	Buszczak et al., 2007, Genetics 175(3): 1505--1531	Capelson and Corces, 2005, Mol. Cell 20(1): 105--116	Gene Disruption Project members, 2001-, (Computer file)	Guillemin et al., 2001, Nature Cell Biol. 3(9): 848--851	Harvie et al., 1998, Genetics 149(1): 217--231	Kotarski et al., 1983, Genetics 105: 371--386	Lenz et al., 1995, Europ. Dros. Res. Conf. 14: 252	Lenz-Bohme et al., 1997, J. Cell Biol. 137(5): 1001--1016	Muñoz-Alarcón et al., 2007, PLoS ONE 2(6): e532	Osouda et al., 2005, Dev. Biol. 284(1): 219--232	Patterson et al., 2004, Molec. Biol. Cell 15(2): 600--610	Spradling et al., 1999, Genetics 153(1): 135--177	
FBgn0002525	Lam	GO:0016049	cell growth	BDGP Project Members, 1994-1999, BDGP Project Members, 1994-1999, Berkeley Drosophila Genome Project. (Computer file)	Buszczak et al., 2007, Genetics 175(3): 1505--1531	Capelson and Corces, 2005, Mol. Cell 20(1): 105--116	Gene Disruption Project members, 2001-, (Computer file)	Guillemin et al., 2001, Nature Cell Biol. 3(9): 848--851	Harvie et al., 1998, Genetics 149(1): 217--231	Kotarski et al., 1983, Genetics 105: 371--386	Lenz et al., 1995, Europ. Dros. Res. Conf. 14: 252	Lenz-Bohme et al., 1997, J. Cell Biol. 137(5): 1001--1016	Muñoz-Alarcón et al., 2007, PLoS ONE 2(6): e532	Osouda et al., 2005, Dev. Biol. 284(1): 219--232	Patterson et al., 2004, Molec. Biol. Cell 15(2): 600--610	Spradling et al., 1999, Genetics 153(1): 135--177	
FBgn0002525	Lam	GO:0060361	flight	BDGP Project Members, 1994-1999, BDGP Project Members, 1994-1999, Berkeley Drosophila Genome Project. (Computer file)	Buszczak et al., 2007, Genetics 175(3): 1505--1531	Capelson and Corces, 2005, Mol. Cell 20(1): 105--116	Gene Disruption Project members, 2001-, (Computer file)	Guillemin et al., 2001, Nature Cell Biol. 3(9): 848--851	Harvie et al., 1998, Genetics 149(1): 217--231	Kotarski et al., 1983, Genetics 105: 371--386	Lenz et al., 1995, Europ. Dros. Res. Conf. 14: 252	Lenz-Bohme et al., 1997, J. Cell Biol. 137(5): 1001--1016	Muñoz-Alarcón et al., 2007, PLoS ONE 2(6): e532	Osouda et al., 2005, Dev. Biol. 284(1): 219--232	Patterson et al., 2004, Molec. Biol. Cell 15(2): 600--610	Spradling et al., 1999, Genetics 153(1): 135--177	
FBgn0261800	LanB1	GO:0007155	cell adhesion	Molnar et al., 2006, Genetics 174(3): 1635--1659	Urbano et al., 2009, Development 136(24): 4165--4176	
FBgn0017581	Lk6	GO:0032502	developmental process	Arquier et al., 2005, Curr. Biol. 15(1): 19--23	Gene Disruption Project members, 2001-, (Computer file)	Huang and Rubin, 2000, Genetics 156(3): 1219--1230	Reiling et al., 2005, Curr. Biol. 15(1): 24--30	
FBgn0017581	Lk6	GO:0042221	response to chemical stimulus	Arquier et al., 2005, Curr. Biol. 15(1): 19--23	Gene Disruption Project members, 2001-, (Computer file)	Huang and Rubin, 2000, Genetics 156(3): 1219--1230	Reiling et al., 2005, Curr. Biol. 15(1): 24--30	
FBgn0028717	Lnk	GO:0007617	mating behavior	Bloomington Drosophila Stock Center, 2004.11.6, Exelixis insertion alleles that are not in FlyBase.	Slack et al., 2010, PLoS Genet. 6(3): e1000881	Song et al., 2010, Cell Metab. 11(5): 427--437	Werz et al., 2009, PLoS Genet. 5(8): e1000596	Wigby et al., 2011, Proc. Biol. Sci. 278(1704): 424--431	
FBgn0038816	Lrrk	GO:0007626	locomotory behavior	Lee et al., 2007, Biochem. Biophys. Res. Commun. 358(2): 534--539	Lee et al., 2010, J. Neurosci. 30(50): 16959--16969	
FBgn0038816	Lrrk	GO:0042221	response to chemical stimulus	Lee et al., 2007, Biochem. Biophys. Res. Commun. 358(2): 534--539	Lee et al., 2010, J. Neurosci. 30(50): 16959--16969	
FBgn0039114	Lsd-1	GO:0006950	response to stress	Beller et al., 2010, Cell Metab. 12(5): 521--532	
FBgn0034962	MAN1	GO:0007626	locomotory behavior	Pinto et al., 2008, Genetics 180(1): 133--145	Wagner et al., 2010, Dev. Biol. 339(1): 1--13	
FBgn0034962	MAN1	GO:0045475	locomotor rhythm	Pinto et al., 2008, Genetics 180(1): 133--145	Wagner et al., 2010, Dev. Biol. 339(1): 1--13	
FBgn0034962	MAN1	GO:0060361	flight	Pinto et al., 2008, Genetics 180(1): 133--145	Wagner et al., 2010, Dev. Biol. 339(1): 1--13	
FBgn0026873	MED18	GO:0016049	cell growth	
FBgn0037262	MED31	GO:0016049	cell growth	
FBgn0040305	MTF-1	GO:0032502	developmental process	Balamurugan et al., 2004, Biol. Chem. 385(7): 597--603	Egli et al., 2003, EMBO J. 22(1): 100--108	Selvaraj et al., 2005, Genes Dev. 19(8): 891--896	Yepiskoposyan et al., 2006, Nucleic Acids Res. 34(17): 4866--4877	
FBgn0027497	Madm	GO:0032502	developmental process	Gluderer et al., 2010, J. Biol. 9(1): 9	
FBgn0017577	Mcm5	GO:0051321	meiotic cell cycle	Lake et al., 2007, Genetics 176(4): 2151--2163	
FBgn0262782	Mdh1	GO:0042221	response to chemical stimulus	Alahiotis, 1974, D. I. S. 51: 88	Eanes et al., 2009, Genetics 181(2): 607--614	Gene Disruption Project members, 2001-, (Computer file)	Grell, 1969, D. I. S. 44: 46--47	Parkash and Shamina, 1994, Biochem. Genet. 32(1-2): 63--73	Parkash et al., 1993, D. I. S. 72: 156	Racine et al., 1980, Environ. Mutagen. 2(2): 167--177	
FBgn0011655	Med	GO:0000278	mitotic cell cycle	Chen et al., 1998, Development 125(9): 1759--1768	Cook, 2006.1.31, Characterization of deletions and Minutes in chromosomal region 99-100.	Das et al., 1998, Development 125(8): 1519--1528	Gatti and Baker, 1989, Genes Dev. 3: 438--453	Hudson et al., 1996, A. Dros. Res. Conf. 37: 347	Hudson et al., 1998, Development 125(8): 1407--1420	Kirilly et al., 2005, Dev. Cell 9(5): 651--662	Luschnig et al., 2004, Genetics 167(1): 	McCabe et al., 2004, Neuron 41(6): 891--905	Podos and Ferguson, 1998, A. Dros. Res. Conf. 39: 178A	Podos et al., 2001, Dev. Cell 1(4): 567--578	Raftery et al., 1995, Genetics 139(1): 241--254	Raftery, 1995.4.6, [title not yet available]	Zirin and Mann, 2004, Development 131(22): 5683--5693	
FBgn0086384	Mer	GO:0000278	mitotic cell cycle	Baumgartner et al., 2010, Dev. Cell 18(2): 309--316	Dorogova et al., 2008, BMC Cell Biol. 9: 1	Fehon et al., 1997, Genetics 146(1): 245--252	LaJeunesse et al., 1998, J. Cell Biol. 141(7): 1589--1599	LaJeunesse et al., 2001, Genetics 158(2): 667--679	MacDougall et al., 2001, Development 128(5): 665--673	Maitra et al., 2006, Curr. Biol. 16(7): 	McCartney et al., 2000, Development 127(6): 1315--1324	Pellock et al., 2007, Dev. Biol. 304(1): 102--115	
FBgn0086384	Mer	GO:0006950	response to stress	Baumgartner et al., 2010, Dev. Cell 18(2): 309--316	Dorogova et al., 2008, BMC Cell Biol. 9: 1	Fehon et al., 1997, Genetics 146(1): 245--252	LaJeunesse et al., 1998, J. Cell Biol. 141(7): 1589--1599	LaJeunesse et al., 2001, Genetics 158(2): 667--679	MacDougall et al., 2001, Development 128(5): 665--673	Maitra et al., 2006, Curr. Biol. 16(7): 	McCartney et al., 2000, Development 127(6): 1315--1324	Pellock et al., 2007, Dev. Biol. 304(1): 102--115	
FBgn0086384	Mer	GO:0007608	sensory perception of smell	Baumgartner et al., 2010, Dev. Cell 18(2): 309--316	Dorogova et al., 2008, BMC Cell Biol. 9: 1	Fehon et al., 1997, Genetics 146(1): 245--252	LaJeunesse et al., 1998, J. Cell Biol. 141(7): 1589--1599	LaJeunesse et al., 2001, Genetics 158(2): 667--679	MacDougall et al., 2001, Development 128(5): 665--673	Maitra et al., 2006, Curr. Biol. 16(7): 	McCartney et al., 2000, Development 127(6): 1315--1324	Pellock et al., 2007, Dev. Biol. 304(1): 102--115	
FBgn0086384	Mer	GO:0051321	meiotic cell cycle	Baumgartner et al., 2010, Dev. Cell 18(2): 309--316	Dorogova et al., 2008, BMC Cell Biol. 9: 1	Fehon et al., 1997, Genetics 146(1): 245--252	LaJeunesse et al., 1998, J. Cell Biol. 141(7): 1589--1599	LaJeunesse et al., 2001, Genetics 158(2): 667--679	MacDougall et al., 2001, Development 128(5): 665--673	Maitra et al., 2006, Curr. Biol. 16(7): 	McCartney et al., 2000, Development 127(6): 1315--1324	Pellock et al., 2007, Dev. Biol. 304(1): 102--115	
FBgn0002723	Met	GO:0042221	response to chemical stimulus	Abdou et al., 2011, Insect Biochem. Mol. Biol. 41(12): 938--945	Ashok et al., 1998, Proc. Natl. Acad. Sci. USA 95(6): 2761--2766	Gruntenko et al., 2000, J. Insect Physiol. 46(4): 451--456	Turner and Wilson, 1995, Arch. Insect Biochem. Physiol. 30(2-3): 133--147	Wilson and Ashok, 1998, Proc. Natl. Acad. Sci. USA 95(24): 14040--14044	Wilson and Fabian, 1986, Dev. Biol. 118: 190--201	Wilson et al., 1998, A. Dros. Res. Conf. 39: 498C	Wilson et al., 2006, Genetics 172(1): 253--264	Wilson, 1996, Arch. Insect Biochem. Physiol. 32(3-4): 641--649	Zhang et al., 2010, Biochem. Biophys. Res. Commun. 401(2): 182--187	
FBgn0086783	Mhc	GO:0007610	behavior	BDGP Project Members, 1994-1999, BDGP Project Members, 1994-1999, Berkeley Drosophila Genome Project. (Computer file)	Chanut-Delalande et al., 2007, Genetics 176(4): 2177--2187	Clyne et al., 2003, Genetics 165(3): 1433--1441	Cripps et al., 1994, Genetics 137(1): 151--164	Cripps et al., 1994, J. Cell Biol. 126(3): 689--699	Fieck et al., 1988, J. Cell Biol. 107: 257a	Generalova and Kryukova, 1991, Ontogenez 22(6): 591--599	Grell, 1969, D. I. S. 44: 46--47	Homyk and Emerson, 1988, Genetics 119: 105--121	Kronert et al., 1995, J. molec. Biol. 249(1): 111--125	Kronert et al., 1999, J. Cell Biol. 144(5): 989--1000	Kulkarni and Babu, 1981, D. I. S. 56: 192	Merriam, 2005.11.18, Merriam insertions.	Montana and Littleton, 2004, J. Cell Biol. 164(7): 1045--1054	Nongthomba and Ramachandra, 1999, Genetics 153(1): 261--274	Nongthomba et al., 2003, Genetics 164(1): 209--222	Quinones-Coello, 2007, Genetics 175(3): 	Ruggiero et al., 2006, A. Dros. Res. Conf. 47: 404A	Sparrow et al., 1995, A. Dros. Res. Conf. 36: 84B	Spradling et al., 1999, Genetics 153(1): 135--177	
FBgn0086783	Mhc	GO:0007630	jump response	BDGP Project Members, 1994-1999, BDGP Project Members, 1994-1999, Berkeley Drosophila Genome Project. (Computer file)	Chanut-Delalande et al., 2007, Genetics 176(4): 2177--2187	Clyne et al., 2003, Genetics 165(3): 1433--1441	Cripps et al., 1994, Genetics 137(1): 151--164	Cripps et al., 1994, J. Cell Biol. 126(3): 689--699	Fieck et al., 1988, J. Cell Biol. 107: 257a	Generalova and Kryukova, 1991, Ontogenez 22(6): 591--599	Grell, 1969, D. I. S. 44: 46--47	Homyk and Emerson, 1988, Genetics 119: 105--121	Kronert et al., 1995, J. molec. Biol. 249(1): 111--125	Kronert et al., 1999, J. Cell Biol. 144(5): 989--1000	Kulkarni and Babu, 1981, D. I. S. 56: 192	Merriam, 2005.11.18, Merriam insertions.	Montana and Littleton, 2004, J. Cell Biol. 164(7): 1045--1054	Nongthomba and Ramachandra, 1999, Genetics 153(1): 261--274	Nongthomba et al., 2003, Genetics 164(1): 209--222	Quinones-Coello, 2007, Genetics 175(3): 	Ruggiero et al., 2006, A. Dros. Res. Conf. 47: 404A	Sparrow et al., 1995, A. Dros. Res. Conf. 36: 84B	Spradling et al., 1999, Genetics 153(1): 135--177	
FBgn0086783	Mhc	GO:0060361	flight	BDGP Project Members, 1994-1999, BDGP Project Members, 1994-1999, Berkeley Drosophila Genome Project. (Computer file)	Chanut-Delalande et al., 2007, Genetics 176(4): 2177--2187	Clyne et al., 2003, Genetics 165(3): 1433--1441	Cripps et al., 1994, Genetics 137(1): 151--164	Cripps et al., 1994, J. Cell Biol. 126(3): 689--699	Fieck et al., 1988, J. Cell Biol. 107: 257a	Generalova and Kryukova, 1991, Ontogenez 22(6): 591--599	Grell, 1969, D. I. S. 44: 46--47	Homyk and Emerson, 1988, Genetics 119: 105--121	Kronert et al., 1995, J. molec. Biol. 249(1): 111--125	Kronert et al., 1999, J. Cell Biol. 144(5): 989--1000	Kulkarni and Babu, 1981, D. I. S. 56: 192	Merriam, 2005.11.18, Merriam insertions.	Montana and Littleton, 2004, J. Cell Biol. 164(7): 1045--1054	Nongthomba and Ramachandra, 1999, Genetics 153(1): 261--274	Nongthomba et al., 2003, Genetics 164(1): 209--222	Quinones-Coello, 2007, Genetics 175(3): 	Ruggiero et al., 2006, A. Dros. Res. Conf. 47: 404A	Sparrow et al., 1995, A. Dros. Res. Conf. 36: 84B	Spradling et al., 1999, Genetics 153(1): 135--177	
FBgn0053208	Mical	GO:0060361	flight	Beuchle et al., 2007, Mech. Dev. 124(5): 390--406	Hung et al., 2010, Nature 463(7282): 823--827	Kirilly et al., 2009, Nat. Neurosci. 12(12): 1497--1505	
FBgn0035725	Mis12	GO:0000278	mitotic cell cycle	Venkei et al., 2011, Genetics 187(1): 131--140	
FBgn0002773	Mlc2	GO:0060361	flight	Miller et al., 2011, Biophys. J. 100(7): 1737--1746	Moore et al., 2000, Biophys. J. 78(3): 1431--1440	Sparrow, 1995, Nature 374(6523): 592--593	Tohtong et al., 1995, Nature 374(6523): 650--653	Warmke et al., 1989, Genetics 122: 139--151	Warmke et al., 1992, J. Cell Biol. 119(6): 1523--1539	
FBgn0259481	Mob2	GO:0007613	memory	Buszczak et al., 2007, Genetics 175(3): 1505--1531	Dubnau et al., 2003, Curr. Biol. 13(4): 	
FBgn0011661	Moe	GO:0007608	sensory perception of smell	Bourbon et al., 2002, Mech. Dev. 110(1-2): 71--83	Hipfner et al., 2004, Genes Dev. 18(18): 2243--2248	Molnar and de Celis, 2005, Europ. Dros. Res. Conf. 19: SG15	Molnar and de Celis, 2006, Mech. Dev. 123(5): 337--351	Molnar et al., 2006, Genetics 174(3): 1635--1659	Neisch et al., 2010, J. Cell Biol. 189(2): 311--323	Peter et al., 2002, EMBO Rpts 3(1): 	Schaefer et al., 1999.3.29, P{lacW} insertions.	Schaefer et al., 1999.6.15, Goettingen lethals - set 2.	Schaefer et al., 1999.8.12, Goettingen lethals - set 3.	Speck et al., 2003, Nature 421(6918): 83--87	
FBgn0011672	Mvl	GO:0042221	response to chemical stimulus	D'Souza et al., 1999, J. exp. Biol. 202(14): 1909--1915	Gene Disruption Project members, 2001-, (Computer file)	Orgad et al., 1998, J. exp. Biol. 201(1): 115--120	Rodrigues et al., 1995, EMBO J. 14(13): 3007--3020	Southon et al., 2008, J. exp. Biol. 211(5): 709--716	
FBgn0002914	Myb	GO:0043069	negative regulation of programmed cell death	Andrejka et al., 2011, Proc. Natl. Acad. Sci. U.S.A. 108(42): 17438--17443	Beall et al., 2004, Genes Dev. 18(14): 1667--1680	Fung et al., 2003, Mech. Dev. 120(6): 711--720	Katzen and Bishop, 1996, Proc. Natl. Acad. Sci. USA 93(24): 13955--13960	Katzen et al., 1998, Genes Dev. 12(6): 831--843	Katzen, 1990, Ph.D. Thesis, University of California at San Francisco, CA: xvi + 348pp	Manak et al., 2002, Proc. Natl. Acad. Sci. USA 99(11): 7438--7443	Manak et al., 2007, Nat. Cell Biol. 9(5): 581--587	Nomura et al., 2004, J. Biol. Chem. 279(16): 16715--16726	Okada et al., 2002, EMBO J. 21(4): 675--684	Wen et al., 2008, Genes Dev. 22(5): 601--614	
FBgn0033402	Myd88	GO:0006955	immune response	Charatsi et al., 2003, Mech. Dev. 120(2): 219--226	Kambris et al., 2003, EMBO Rpts 4(1): 64--69	Luschnig et al., 2004, Genetics 167(1): 	Luschnig et al., 2004, Genetics 167(1): 325--342	Tauszig-Delamasure et al., 2002, Nature Immunology 3(1): 91--97	
FBgn0040298	Myt1	GO:0000278	mitotic cell cycle	Jin et al., 2005, Development 132(18): 4075--4085	
FBgn0037408	NPFR1	GO:0007613	memory	Bloomington Drosophila Stock Center, 2004.11.6, Exelixis insertion alleles that are not in FlyBase.	Krashes et al., 2009, Cell 139(2): 416--427	
FBgn0004647	N	GO:0001736	establishment of planar polarity	Abu-Issa and Cavicchi, 1996, J. Neurogenet. 10(4): 239--246	Adachi-Yamada et al., 1999, Molec. Cell. Biol. 19(3): 2322--2329	Alexander et al., 2006, Gene 368: 46--52	Anand et al., 1990, J. Genet. 69(3): 151--168	Barolo et al., 2000, Cell 103(6): 957--969	Barolo et al., 2002, Genes Dev. 16(15): 1964--1976	Bejarano et al., 2008, Genetics 178(1): 307--323	Bishop et al., 1999, Development 126(13): 2993--3003	Bourbon et al., 2002, Mech. Dev. 110(1-2): 71--83	Brennan et al., 1997, Genetics 147(1): 177--188	Cicak and Oster, 1957, D. I. S. 31: 80	Cooper and Bray, 1999, Nature 397(6719): 526--530	Cordero et al., 2004, Mech. Dev. 121(12): 1523--1530	Couso and Martinez Arias, 1994, Cell 79(2): 259--272	Couso et al., 1995, Curr. Biol. 5(12): 1437--1448	Dambly-Chaudiere and Leyns, 1992, Int. J. Dev. Biol. 36(1): 85--91	Demerec, 1940, Genetics 25: 618--627	Di Stefano et al., 2011, Genes Dev. 25(1): 17--28	Djiane et al., 2011, J. Cell Biol. 192(1): 189--200	Duan et al., 2011, EMBO J. 30(15): 3120--3133	Duus et al., 1992, Dev. Biol. 151: 34--47	Duvic et al., 2002, Curr. Biol. 12(22): 1923--1927	Eberl and Hilliker, 1988, Genetics 118: 109--120	Edenfeld et al., 2007, Dev. Biol. 301(1): 27--37	Eeken et al., 1985, Mutat. Res. 150: 261--275	Egoz-Matia et al., 2011, Dev. Biol. 351(1): 99--109	Eisses, 1991, D. I. S. 70: 63	Escudero et al., 2003, Development 130(25): 6305--6316	Escudero et al., 2005, Development 132(6): 1211--1222	Fahmy and Fahmy, 1958, D. I. S. 32: 67--78	Fanto and Mlodzik, 1999, Nature 397(6719): 523--526	Firth and Baker, 2005, Dev. Cell 8(4): 541--551	Florence and McGinnis, 1998, Genetics 150(4): 1497--1511	Foster, 1973, Dev. Biol. 32(2): 282--296	Fostier et al., 1998, Genetics 150(4): 1477--1485	Frise et al., 1996, Proc. Natl. Acad. Sci. USA 93(21): 11925--11932	Gallagher and Knoblich, 2006, Dev. Cell 11(5): 641--653	Ge et al., 2004, Proc. Natl. Acad. Sci. USA 101(27): 10172--10176	Giangrande et al., 1993, Development 117(3): 895--904	Giangrande, 1994, Development 120(3): 523--534	Giniger, 1998, Neuron 20(4): 667--681	Glass, 1933, J. Genet. 27: 233--241	Glise et al., 2002, Dev. Biol. 248(1): 93--106	Go and Artavanis-Tsakonas, 1998, Genetics 150(1): 211--220	Gorman and Girton, 1992, Genetics 131: 99--112	Green et al., 1993, Cell Tissue Res. 273(3): 583--598	Grimwade et al., 1985, Dev. Biol. 107: 503--519	Grushko et al., 1998, Hereditas 128(1): 91--94	Grushko et al., 1998, Hereditas 129(3): 251--257	Guo et al., 1999, J. Neurosci. 19(19): 8435--8442	Haberman et al., 2010, Development 137(13): 2157--2166	Hamel et al., 2010, J. Cell Biol. 188(4): 581--594	Hart et al., 1993, Mech. Dev. 43(2-3): 101--110	Hayman and Maddern, 1969, D. I. S. 44: 50	Heitzler and Simpson, 1991, Cell 64: 1083--1092	Held, 1990, Roux Arch. dev. Biol. 199(1): 31--47	Held, 1990, Roux Arch. dev. Biol. 199(1): 48--62	Herranz et al., 2006, EMBO Rpts 7(3): 297--302	Hing et al., 1994, Mech. Dev. 47(3): 261--268	Hing et al., 1999, Europ. J. Cell Biol. 78(10): 690--697	Ho et al., 1993, Genetics 134(3): 895--908	Indrasamy et al., 2000, Genetica 109(3): 151--159	Jack and DeLotto, 1992, Genetics 131(2): 353--363	Jaiswal et al., 2006, Development 133(5): 925--935	Kamimura et al., 2004, J. Cell Biol. 166(7): 	Kankel et al., 2007, Genetics 177(4): 2493--2505	Karim et al., 1996, Genetics 143(1): 315--329	Kelley et al., 1987, Molec. Cell. Biol. 7: 1545--1548	Kidd and Lieber, 2002, Mech. Dev. 115(1-2): 41--51	Kramers et al., 1983, Mutat. Res. 107: 187--201	Kuzina et al., 2011, Development 138(9): 1839--1849	Lai and Rubin, 2001, Dev. Biol. 231(1): 217--233	Lammel and Saumweber, 2000, Dev. Genes Evol. 210(11): 525--535	Larson et al., 2008, Mech. Dev. 125(3-4): 223--232	Le Gall and Giniger, 2004, J. Biol. Chem. 279(28): 29418--29426	Lefevre and Green, 1972, Chromosoma 36: 391--412	Lefevre, 1974, D. I. S. 51: 22	Lehmann et al., 1983, Roux Arch. dev. Biol. 192(2): 62--74	Lewis, 1945, Genetics 30: 137--166	Lieber et al., 1993, Genes Dev. 7(10): 1949--1965	Ligoxygakis et al., 1999, Development 126(10): 2205--2214	Lindsley and Grell, 1968, Publs Carnegie Instn 627: 469pp	Lindsley and Zimm, 1992, The Genome of Drosophila melanogaster. 	Long et al., 1996, Genetics 144(4): 1497--1510	Lyman and Yedvobnick, 1995, Genetics 141(4): 1491--1505	Lyman and Young, 1993, Proc. Natl. Acad. Sci. USA 90(21): 10395--10399	Major and Irvine, 2005, Development 132(17): 3823--3833	Mari-Beffa et al., 1991, Roux Arch. dev. Biol. 200(3): 132--142	Matsuno et al., 1995, Development 121(8): 2633--2644	Meyer, 1952, D. I. S. 26: 66--67	Micchelli and Perrimon, 2006, Nature 439(7075): 475--479	Mickey, 1952, D. I. S. 26: 67	Mickey, 1963, D. I. S. 38: 28--30	Milan et al., 1997, Mech. Dev. 67(2): 203--213	Moshkin et al., 2009, Mol. Cell 35(6): 782--793	Mukherjee et al., 2005, Nature Cell Biol. 7(12): 1191--1201	Murata et al., 1996, Genes & Genet. Systems 71(4): 247--254	Nagaraj et al., 1999, Development 126(5): 975--985	Neel, 1942, D. I. S. 16: 49--52	Oliver, 1937, D. I. S. 7: 19	Oliver, 1944, D. I. S. 18: 44	Orian et al., 2007, Proc. Natl. Acad. Sci. U.S.A. 104(40): 15771--15776	Palka et al., 1990, Development 109: 167--175	Park et al., 2011, PLoS Genet. 7(8): e1002241	Parrish et al., 2006, Genes Dev. 20(7): 820--835	Periz and Fortini, 1999, EMBO J. 18(21): 5983--5993	Perrimon et al., 1984, Dev. Biol. 105: 404--414	Perrimon et al., 1989, Genetics 121: 333--352	Peter et al., 2002, EMBO Rpts 3(1): 	Pi et al., 2001, Development 128(14): 2699--2710	Portin and Rantanen, 2000, D. I. S. 83: 36--37	Portin and Siren, 1976, Hereditas 84: 109--116	Poulson et al., 1967, D. I. S. 42: 81	Presente et al., 2004, Proc. Natl. Acad. Sci. USA 101(6): 1764--1768	Price et al., 1997, Genetics 147(3): 1139--1153	Rabinow and Birchler, 1990, Genetics 125: 41--50	Ramain et al., 2001, Curr. Biol. 11(22): 1729--1738	Ramos et al., 1989, Genetics 123: 337--348	Rauskolb and Irvine, 1999, Dev. Biol. 210(2): 339--350	Reddy and Rodrigues, 1999, Development 126(10): 2083--2092	Roch et al., 1998, Development 125(10): 1823--1832	Rollins et al., 1999, Genetics 152(2): 577--593	Rottgen et al., 1998, Molec. gen. Genet. 257(4): 442--451	Royet et al., 1998, EMBO J. 17(24): 7351--7360	Rulifson and Blair, 1995, Development 121(9): 2813--2824	Ruohola et al., 1991, Cell 66: 433--449	Sakata et al., 2004, Curr. Biol. 14(24): 2228--2236	Schalet, 1986, Mutat. Res. 163: 115--144	Schulze et al., 2005, Genetics 169(4): 2165--2177	Schweisguth et al., 1996, Dev. Genet. 18(1): 28--39	Selva et al., 2001, Nature Cell Biol. 3(9): 809--815	Seugnet et al., 1997, Dev. Biol. 192(2): 585--598	Shellenbarger and Mohler, 1975, Genetics 81: 143--162	Simpson et al., 1992, Cold Spring Harbor Symp. Quant. Biol. 57: 391--400	Song and Giniger, 2011, Dev. Dyn. 240(2): 324--332	Sotillos et al., 1997, Development 124(23): 4769--4779	Tang and Sun, 2002, genesis 34(1-2): 39--45	Tenney et al., 2006, Proc. Natl. Acad. Sci. USA 103(32): 11970--11974	Thompson et al., 1988, D. I. S. 67: 86	Thumm and Kadowaki, 2001, Molec. Genet. Genomics 266(4): 657--663	Tomlinson and Struhl, 1999, Development 126(24): 5725--5738	Udolph et al., 2009, Dev. Biol. 336(2): 156--168	Vassin et al., 1985, J. Neurogenet. 2: 291--308	Verheyen et al., 1996, Genetics 144(3): 1127--1141	Wang et al., 2006, Genes Dev. 20(24): 3453--3463	Wang et al., 2007, Nature 449(7158): 96--100	Wang et al., 2011, Dev. Biol. 350(2): 414--428	Welshons and Welshons, 1986, Genetics 113(2): 337--354	Welshons, 1974, Genetics 76: 775--794	Wesley and Mok, 2003, Molec. Cell. Biol. 23(16): 5581--5593	Whittle, 1977, D. I. S. 52: 2	Xu et al., 1990, Genes Dev. 4: 464--475	Ye and Fortini, 1999, J. Cell Biol. 146(6): 1351--1364	Zeng et al., 1998, Genes Dev. 12(8): 1086--1091	de Celis and Bray, 2000, Development 127(6): 1291--1302	de Celis and Garcia-Bellido, 1994, Genetics 136(1): 183--194	de Celis and Garcia-Bellido, 1994, Mech. Dev. 46(2): 109--122	de Celis et al., 1991, Proc. Natl. Acad. Sci. USA 88: 632--636	de Celis et al., 1991, Roux Arch. dev. Biol. 200(2): 64--76	de Celis et al., 1993, Proc. Natl. Acad. Sci. USA 90(9): 4037--4041	de Celis et al., 1996, Development 122(1): 359--369	de Celis et al., 1998, Development 125(23): 4617--4626	
FBgn0004647	N	GO:0006955	immune response	Abu-Issa and Cavicchi, 1996, J. Neurogenet. 10(4): 239--246	Adachi-Yamada et al., 1999, Molec. Cell. Biol. 19(3): 2322--2329	Alexander et al., 2006, Gene 368: 46--52	Anand et al., 1990, J. Genet. 69(3): 151--168	Barolo et al., 2000, Cell 103(6): 957--969	Barolo et al., 2002, Genes Dev. 16(15): 1964--1976	Bejarano et al., 2008, Genetics 178(1): 307--323	Bishop et al., 1999, Development 126(13): 2993--3003	Bourbon et al., 2002, Mech. Dev. 110(1-2): 71--83	Brennan et al., 1997, Genetics 147(1): 177--188	Cicak and Oster, 1957, D. I. S. 31: 80	Cooper and Bray, 1999, Nature 397(6719): 526--530	Cordero et al., 2004, Mech. Dev. 121(12): 1523--1530	Couso and Martinez Arias, 1994, Cell 79(2): 259--272	Couso et al., 1995, Curr. Biol. 5(12): 1437--1448	Dambly-Chaudiere and Leyns, 1992, Int. J. Dev. Biol. 36(1): 85--91	Demerec, 1940, Genetics 25: 618--627	Di Stefano et al., 2011, Genes Dev. 25(1): 17--28	Djiane et al., 2011, J. Cell Biol. 192(1): 189--200	Duan et al., 2011, EMBO J. 30(15): 3120--3133	Duus et al., 1992, Dev. Biol. 151: 34--47	Duvic et al., 2002, Curr. Biol. 12(22): 1923--1927	Eberl and Hilliker, 1988, Genetics 118: 109--120	Edenfeld et al., 2007, Dev. Biol. 301(1): 27--37	Eeken et al., 1985, Mutat. Res. 150: 261--275	Egoz-Matia et al., 2011, Dev. Biol. 351(1): 99--109	Eisses, 1991, D. I. S. 70: 63	Escudero et al., 2003, Development 130(25): 6305--6316	Escudero et al., 2005, Development 132(6): 1211--1222	Fahmy and Fahmy, 1958, D. I. S. 32: 67--78	Fanto and Mlodzik, 1999, Nature 397(6719): 523--526	Firth and Baker, 2005, Dev. Cell 8(4): 541--551	Florence and McGinnis, 1998, Genetics 150(4): 1497--1511	Foster, 1973, Dev. Biol. 32(2): 282--296	Fostier et al., 1998, Genetics 150(4): 1477--1485	Frise et al., 1996, Proc. Natl. Acad. Sci. USA 93(21): 11925--11932	Gallagher and Knoblich, 2006, Dev. Cell 11(5): 641--653	Ge et al., 2004, Proc. Natl. Acad. Sci. USA 101(27): 10172--10176	Giangrande et al., 1993, Development 117(3): 895--904	Giangrande, 1994, Development 120(3): 523--534	Giniger, 1998, Neuron 20(4): 667--681	Glass, 1933, J. Genet. 27: 233--241	Glise et al., 2002, Dev. Biol. 248(1): 93--106	Go and Artavanis-Tsakonas, 1998, Genetics 150(1): 211--220	Gorman and Girton, 1992, Genetics 131: 99--112	Green et al., 1993, Cell Tissue Res. 273(3): 583--598	Grimwade et al., 1985, Dev. Biol. 107: 503--519	Grushko et al., 1998, Hereditas 128(1): 91--94	Grushko et al., 1998, Hereditas 129(3): 251--257	Guo et al., 1999, J. Neurosci. 19(19): 8435--8442	Haberman et al., 2010, Development 137(13): 2157--2166	Hamel et al., 2010, J. Cell Biol. 188(4): 581--594	Hart et al., 1993, Mech. Dev. 43(2-3): 101--110	Hayman and Maddern, 1969, D. I. S. 44: 50	Heitzler and Simpson, 1991, Cell 64: 1083--1092	Held, 1990, Roux Arch. dev. Biol. 199(1): 31--47	Held, 1990, Roux Arch. dev. Biol. 199(1): 48--62	Herranz et al., 2006, EMBO Rpts 7(3): 297--302	Hing et al., 1994, Mech. Dev. 47(3): 261--268	Hing et al., 1999, Europ. J. Cell Biol. 78(10): 690--697	Ho et al., 1993, Genetics 134(3): 895--908	Indrasamy et al., 2000, Genetica 109(3): 151--159	Jack and DeLotto, 1992, Genetics 131(2): 353--363	Jaiswal et al., 2006, Development 133(5): 925--935	Kamimura et al., 2004, J. Cell Biol. 166(7): 	Kankel et al., 2007, Genetics 177(4): 2493--2505	Karim et al., 1996, Genetics 143(1): 315--329	Kelley et al., 1987, Molec. Cell. Biol. 7: 1545--1548	Kidd and Lieber, 2002, Mech. Dev. 115(1-2): 41--51	Kramers et al., 1983, Mutat. Res. 107: 187--201	Kuzina et al., 2011, Development 138(9): 1839--1849	Lai and Rubin, 2001, Dev. Biol. 231(1): 217--233	Lammel and Saumweber, 2000, Dev. Genes Evol. 210(11): 525--535	Larson et al., 2008, Mech. Dev. 125(3-4): 223--232	Le Gall and Giniger, 2004, J. Biol. Chem. 279(28): 29418--29426	Lefevre and Green, 1972, Chromosoma 36: 391--412	Lefevre, 1974, D. I. S. 51: 22	Lehmann et al., 1983, Roux Arch. dev. Biol. 192(2): 62--74	Lewis, 1945, Genetics 30: 137--166	Lieber et al., 1993, Genes Dev. 7(10): 1949--1965	Ligoxygakis et al., 1999, Development 126(10): 2205--2214	Lindsley and Grell, 1968, Publs Carnegie Instn 627: 469pp	Lindsley and Zimm, 1992, The Genome of Drosophila melanogaster. 	Long et al., 1996, Genetics 144(4): 1497--1510	Lyman and Yedvobnick, 1995, Genetics 141(4): 1491--1505	Lyman and Young, 1993, Proc. Natl. Acad. Sci. USA 90(21): 10395--10399	Major and Irvine, 2005, Development 132(17): 3823--3833	Mari-Beffa et al., 1991, Roux Arch. dev. Biol. 200(3): 132--142	Matsuno et al., 1995, Development 121(8): 2633--2644	Meyer, 1952, D. I. S. 26: 66--67	Micchelli and Perrimon, 2006, Nature 439(7075): 475--479	Mickey, 1952, D. I. S. 26: 67	Mickey, 1963, D. I. S. 38: 28--30	Milan et al., 1997, Mech. Dev. 67(2): 203--213	Moshkin et al., 2009, Mol. Cell 35(6): 782--793	Mukherjee et al., 2005, Nature Cell Biol. 7(12): 1191--1201	Murata et al., 1996, Genes & Genet. Systems 71(4): 247--254	Nagaraj et al., 1999, Development 126(5): 975--985	Neel, 1942, D. I. S. 16: 49--52	Oliver, 1937, D. I. S. 7: 19	Oliver, 1944, D. I. S. 18: 44	Orian et al., 2007, Proc. Natl. Acad. Sci. U.S.A. 104(40): 15771--15776	Palka et al., 1990, Development 109: 167--175	Park et al., 2011, PLoS Genet. 7(8): e1002241	Parrish et al., 2006, Genes Dev. 20(7): 820--835	Periz and Fortini, 1999, EMBO J. 18(21): 5983--5993	Perrimon et al., 1984, Dev. Biol. 105: 404--414	Perrimon et al., 1989, Genetics 121: 333--352	Peter et al., 2002, EMBO Rpts 3(1): 	Pi et al., 2001, Development 128(14): 2699--2710	Portin and Rantanen, 2000, D. I. S. 83: 36--37	Portin and Siren, 1976, Hereditas 84: 109--116	Poulson et al., 1967, D. I. S. 42: 81	Presente et al., 2004, Proc. Natl. Acad. Sci. USA 101(6): 1764--1768	Price et al., 1997, Genetics 147(3): 1139--1153	Rabinow and Birchler, 1990, Genetics 125: 41--50	Ramain et al., 2001, Curr. Biol. 11(22): 1729--1738	Ramos et al., 1989, Genetics 123: 337--348	Rauskolb and Irvine, 1999, Dev. Biol. 210(2): 339--350	Reddy and Rodrigues, 1999, Development 126(10): 2083--2092	Roch et al., 1998, Development 125(10): 1823--1832	Rollins et al., 1999, Genetics 152(2): 577--593	Rottgen et al., 1998, Molec. gen. Genet. 257(4): 442--451	Royet et al., 1998, EMBO J. 17(24): 7351--7360	Rulifson and Blair, 1995, Development 121(9): 2813--2824	Ruohola et al., 1991, Cell 66: 433--449	Sakata et al., 2004, Curr. Biol. 14(24): 2228--2236	Schalet, 1986, Mutat. Res. 163: 115--144	Schulze et al., 2005, Genetics 169(4): 2165--2177	Schweisguth et al., 1996, Dev. Genet. 18(1): 28--39	Selva et al., 2001, Nature Cell Biol. 3(9): 809--815	Seugnet et al., 1997, Dev. Biol. 192(2): 585--598	Shellenbarger and Mohler, 1975, Genetics 81: 143--162	Simpson et al., 1992, Cold Spring Harbor Symp. Quant. Biol. 57: 391--400	Song and Giniger, 2011, Dev. Dyn. 240(2): 324--332	Sotillos et al., 1997, Development 124(23): 4769--4779	Tang and Sun, 2002, genesis 34(1-2): 39--45	Tenney et al., 2006, Proc. Natl. Acad. Sci. USA 103(32): 11970--11974	Thompson et al., 1988, D. I. S. 67: 86	Thumm and Kadowaki, 2001, Molec. Genet. Genomics 266(4): 657--663	Tomlinson and Struhl, 1999, Development 126(24): 5725--5738	Udolph et al., 2009, Dev. Biol. 336(2): 156--168	Vassin et al., 1985, J. Neurogenet. 2: 291--308	Verheyen et al., 1996, Genetics 144(3): 1127--1141	Wang et al., 2006, Genes Dev. 20(24): 3453--3463	Wang et al., 2007, Nature 449(7158): 96--100	Wang et al., 2011, Dev. Biol. 350(2): 414--428	Welshons and Welshons, 1986, Genetics 113(2): 337--354	Welshons, 1974, Genetics 76: 775--794	Wesley and Mok, 2003, Molec. Cell. Biol. 23(16): 5581--5593	Whittle, 1977, D. I. S. 52: 2	Xu et al., 1990, Genes Dev. 4: 464--475	Ye and Fortini, 1999, J. Cell Biol. 146(6): 1351--1364	Zeng et al., 1998, Genes Dev. 12(8): 1086--1091	de Celis and Bray, 2000, Development 127(6): 1291--1302	de Celis and Garcia-Bellido, 1994, Genetics 136(1): 183--194	de Celis and Garcia-Bellido, 1994, Mech. Dev. 46(2): 109--122	de Celis et al., 1991, Proc. Natl. Acad. Sci. USA 88: 632--636	de Celis et al., 1991, Roux Arch. dev. Biol. 200(2): 64--76	de Celis et al., 1993, Proc. Natl. Acad. Sci. USA 90(9): 4037--4041	de Celis et al., 1996, Development 122(1): 359--369	de Celis et al., 1998, Development 125(23): 4617--4626	
FBgn0004647	N	GO:0007619	courtship behavior	Abu-Issa and Cavicchi, 1996, J. Neurogenet. 10(4): 239--246	Adachi-Yamada et al., 1999, Molec. Cell. Biol. 19(3): 2322--2329	Alexander et al., 2006, Gene 368: 46--52	Anand et al., 1990, J. Genet. 69(3): 151--168	Barolo et al., 2000, Cell 103(6): 957--969	Barolo et al., 2002, Genes Dev. 16(15): 1964--1976	Bejarano et al., 2008, Genetics 178(1): 307--323	Bishop et al., 1999, Development 126(13): 2993--3003	Bourbon et al., 2002, Mech. Dev. 110(1-2): 71--83	Brennan et al., 1997, Genetics 147(1): 177--188	Cicak and Oster, 1957, D. I. S. 31: 80	Cooper and Bray, 1999, Nature 397(6719): 526--530	Cordero et al., 2004, Mech. Dev. 121(12): 1523--1530	Couso and Martinez Arias, 1994, Cell 79(2): 259--272	Couso et al., 1995, Curr. Biol. 5(12): 1437--1448	Dambly-Chaudiere and Leyns, 1992, Int. J. Dev. Biol. 36(1): 85--91	Demerec, 1940, Genetics 25: 618--627	Di Stefano et al., 2011, Genes Dev. 25(1): 17--28	Djiane et al., 2011, J. Cell Biol. 192(1): 189--200	Duan et al., 2011, EMBO J. 30(15): 3120--3133	Duus et al., 1992, Dev. Biol. 151: 34--47	Duvic et al., 2002, Curr. Biol. 12(22): 1923--1927	Eberl and Hilliker, 1988, Genetics 118: 109--120	Edenfeld et al., 2007, Dev. Biol. 301(1): 27--37	Eeken et al., 1985, Mutat. Res. 150: 261--275	Egoz-Matia et al., 2011, Dev. Biol. 351(1): 99--109	Eisses, 1991, D. I. S. 70: 63	Escudero et al., 2003, Development 130(25): 6305--6316	Escudero et al., 2005, Development 132(6): 1211--1222	Fahmy and Fahmy, 1958, D. I. S. 32: 67--78	Fanto and Mlodzik, 1999, Nature 397(6719): 523--526	Firth and Baker, 2005, Dev. Cell 8(4): 541--551	Florence and McGinnis, 1998, Genetics 150(4): 1497--1511	Foster, 1973, Dev. Biol. 32(2): 282--296	Fostier et al., 1998, Genetics 150(4): 1477--1485	Frise et al., 1996, Proc. Natl. Acad. Sci. USA 93(21): 11925--11932	Gallagher and Knoblich, 2006, Dev. Cell 11(5): 641--653	Ge et al., 2004, Proc. Natl. Acad. Sci. USA 101(27): 10172--10176	Giangrande et al., 1993, Development 117(3): 895--904	Giangrande, 1994, Development 120(3): 523--534	Giniger, 1998, Neuron 20(4): 667--681	Glass, 1933, J. Genet. 27: 233--241	Glise et al., 2002, Dev. Biol. 248(1): 93--106	Go and Artavanis-Tsakonas, 1998, Genetics 150(1): 211--220	Gorman and Girton, 1992, Genetics 131: 99--112	Green et al., 1993, Cell Tissue Res. 273(3): 583--598	Grimwade et al., 1985, Dev. Biol. 107: 503--519	Grushko et al., 1998, Hereditas 128(1): 91--94	Grushko et al., 1998, Hereditas 129(3): 251--257	Guo et al., 1999, J. Neurosci. 19(19): 8435--8442	Haberman et al., 2010, Development 137(13): 2157--2166	Hamel et al., 2010, J. Cell Biol. 188(4): 581--594	Hart et al., 1993, Mech. Dev. 43(2-3): 101--110	Hayman and Maddern, 1969, D. I. S. 44: 50	Heitzler and Simpson, 1991, Cell 64: 1083--1092	Held, 1990, Roux Arch. dev. Biol. 199(1): 31--47	Held, 1990, Roux Arch. dev. Biol. 199(1): 48--62	Herranz et al., 2006, EMBO Rpts 7(3): 297--302	Hing et al., 1994, Mech. Dev. 47(3): 261--268	Hing et al., 1999, Europ. J. Cell Biol. 78(10): 690--697	Ho et al., 1993, Genetics 134(3): 895--908	Indrasamy et al., 2000, Genetica 109(3): 151--159	Jack and DeLotto, 1992, Genetics 131(2): 353--363	Jaiswal et al., 2006, Development 133(5): 925--935	Kamimura et al., 2004, J. Cell Biol. 166(7): 	Kankel et al., 2007, Genetics 177(4): 2493--2505	Karim et al., 1996, Genetics 143(1): 315--329	Kelley et al., 1987, Molec. Cell. Biol. 7: 1545--1548	Kidd and Lieber, 2002, Mech. Dev. 115(1-2): 41--51	Kramers et al., 1983, Mutat. Res. 107: 187--201	Kuzina et al., 2011, Development 138(9): 1839--1849	Lai and Rubin, 2001, Dev. Biol. 231(1): 217--233	Lammel and Saumweber, 2000, Dev. Genes Evol. 210(11): 525--535	Larson et al., 2008, Mech. Dev. 125(3-4): 223--232	Le Gall and Giniger, 2004, J. Biol. Chem. 279(28): 29418--29426	Lefevre and Green, 1972, Chromosoma 36: 391--412	Lefevre, 1974, D. I. S. 51: 22	Lehmann et al., 1983, Roux Arch. dev. Biol. 192(2): 62--74	Lewis, 1945, Genetics 30: 137--166	Lieber et al., 1993, Genes Dev. 7(10): 1949--1965	Ligoxygakis et al., 1999, Development 126(10): 2205--2214	Lindsley and Grell, 1968, Publs Carnegie Instn 627: 469pp	Lindsley and Zimm, 1992, The Genome of Drosophila melanogaster. 	Long et al., 1996, Genetics 144(4): 1497--1510	Lyman and Yedvobnick, 1995, Genetics 141(4): 1491--1505	Lyman and Young, 1993, Proc. Natl. Acad. Sci. USA 90(21): 10395--10399	Major and Irvine, 2005, Development 132(17): 3823--3833	Mari-Beffa et al., 1991, Roux Arch. dev. Biol. 200(3): 132--142	Matsuno et al., 1995, Development 121(8): 2633--2644	Meyer, 1952, D. I. S. 26: 66--67	Micchelli and Perrimon, 2006, Nature 439(7075): 475--479	Mickey, 1952, D. I. S. 26: 67	Mickey, 1963, D. I. S. 38: 28--30	Milan et al., 1997, Mech. Dev. 67(2): 203--213	Moshkin et al., 2009, Mol. Cell 35(6): 782--793	Mukherjee et al., 2005, Nature Cell Biol. 7(12): 1191--1201	Murata et al., 1996, Genes & Genet. Systems 71(4): 247--254	Nagaraj et al., 1999, Development 126(5): 975--985	Neel, 1942, D. I. S. 16: 49--52	Oliver, 1937, D. I. S. 7: 19	Oliver, 1944, D. I. S. 18: 44	Orian et al., 2007, Proc. Natl. Acad. Sci. U.S.A. 104(40): 15771--15776	Palka et al., 1990, Development 109: 167--175	Park et al., 2011, PLoS Genet. 7(8): e1002241	Parrish et al., 2006, Genes Dev. 20(7): 820--835	Periz and Fortini, 1999, EMBO J. 18(21): 5983--5993	Perrimon et al., 1984, Dev. Biol. 105: 404--414	Perrimon et al., 1989, Genetics 121: 333--352	Peter et al., 2002, EMBO Rpts 3(1): 	Pi et al., 2001, Development 128(14): 2699--2710	Portin and Rantanen, 2000, D. I. S. 83: 36--37	Portin and Siren, 1976, Hereditas 84: 109--116	Poulson et al., 1967, D. I. S. 42: 81	Presente et al., 2004, Proc. Natl. Acad. Sci. USA 101(6): 1764--1768	Price et al., 1997, Genetics 147(3): 1139--1153	Rabinow and Birchler, 1990, Genetics 125: 41--50	Ramain et al., 2001, Curr. Biol. 11(22): 1729--1738	Ramos et al., 1989, Genetics 123: 337--348	Rauskolb and Irvine, 1999, Dev. Biol. 210(2): 339--350	Reddy and Rodrigues, 1999, Development 126(10): 2083--2092	Roch et al., 1998, Development 125(10): 1823--1832	Rollins et al., 1999, Genetics 152(2): 577--593	Rottgen et al., 1998, Molec. gen. Genet. 257(4): 442--451	Royet et al., 1998, EMBO J. 17(24): 7351--7360	Rulifson and Blair, 1995, Development 121(9): 2813--2824	Ruohola et al., 1991, Cell 66: 433--449	Sakata et al., 2004, Curr. Biol. 14(24): 2228--2236	Schalet, 1986, Mutat. Res. 163: 115--144	Schulze et al., 2005, Genetics 169(4): 2165--2177	Schweisguth et al., 1996, Dev. Genet. 18(1): 28--39	Selva et al., 2001, Nature Cell Biol. 3(9): 809--815	Seugnet et al., 1997, Dev. Biol. 192(2): 585--598	Shellenbarger and Mohler, 1975, Genetics 81: 143--162	Simpson et al., 1992, Cold Spring Harbor Symp. Quant. Biol. 57: 391--400	Song and Giniger, 2011, Dev. Dyn. 240(2): 324--332	Sotillos et al., 1997, Development 124(23): 4769--4779	Tang and Sun, 2002, genesis 34(1-2): 39--45	Tenney et al., 2006, Proc. Natl. Acad. Sci. USA 103(32): 11970--11974	Thompson et al., 1988, D. I. S. 67: 86	Thumm and Kadowaki, 2001, Molec. Genet. Genomics 266(4): 657--663	Tomlinson and Struhl, 1999, Development 126(24): 5725--5738	Udolph et al., 2009, Dev. Biol. 336(2): 156--168	Vassin et al., 1985, J. Neurogenet. 2: 291--308	Verheyen et al., 1996, Genetics 144(3): 1127--1141	Wang et al., 2006, Genes Dev. 20(24): 3453--3463	Wang et al., 2007, Nature 449(7158): 96--100	Wang et al., 2011, Dev. Biol. 350(2): 414--428	Welshons and Welshons, 1986, Genetics 113(2): 337--354	Welshons, 1974, Genetics 76: 775--794	Wesley and Mok, 2003, Molec. Cell. Biol. 23(16): 5581--5593	Whittle, 1977, D. I. S. 52: 2	Xu et al., 1990, Genes Dev. 4: 464--475	Ye and Fortini, 1999, J. Cell Biol. 146(6): 1351--1364	Zeng et al., 1998, Genes Dev. 12(8): 1086--1091	de Celis and Bray, 2000, Development 127(6): 1291--1302	de Celis and Garcia-Bellido, 1994, Genetics 136(1): 183--194	de Celis and Garcia-Bellido, 1994, Mech. Dev. 46(2): 109--122	de Celis et al., 1991, Proc. Natl. Acad. Sci. USA 88: 632--636	de Celis et al., 1991, Roux Arch. dev. Biol. 200(2): 64--76	de Celis et al., 1993, Proc. Natl. Acad. Sci. USA 90(9): 4037--4041	de Celis et al., 1996, Development 122(1): 359--369	de Celis et al., 1998, Development 125(23): 4617--4626	
FBgn0085434	NaCP60E	GO:0007608	sensory perception of smell	Anholt et al., 1996, Genetics 143(1): 293--301	Fedorowicz et al., 1998, Genetics 148(4): 1885--1891	Kulkarni et al., 2002, Genetics 161(4): 1507--1516	
FBgn0026404	Nc	GO:0043069	negative regulation of programmed cell death	Arama et al., 2006, EMBO J. 25(1): 232--243	Chew et al., 2004, Dev. Cell 7(6): 897--907	Choi et al., 2006, Development 133(11): 2223--2232	Gene Disruption Project members, 2001-, (Computer file)	Kondo et al., 2006, Molec. Cell. Biol. 26(19): 7258--7268	Krieser et al., 2007, Development 134(13): 2407--2414	Kuo et al., 2006, Neuron 51(3): 283--290	Lee et al., 2011, J. Comp. Neurol. 519(1): 34--48	Link et al., 2007, J. Cell Biol. 178(4): 567--574	Waldhuber et al., 2005, Mech. Dev. 122(7-8): 914--927	Williams et al., 2006, Nature Neurosci. 9(10): 1234--1236	Xu et al., 2005, Development 132(9): 2125--2134	
FBgn0030500	null	GO:0000278	mitotic cell cycle	
FBgn0029970	null	GO:0000278	mitotic cell cycle	
FBgn0029970	null	GO:0000910	cytokinesis	
FBgn0020392	Nmt	GO:0043069	negative regulation of programmed cell death	BDGP Project Members, 1994-1999, BDGP Project Members, 1994-1999, Berkeley Drosophila Genome Project. (Computer file)	Beaton, 2000.1.31, BDGP P element Update.	Ntwasa et al., 2001, Exp. Cell Res. 262(2): 134--144	Spradling et al., 1999, Genetics 153(1): 135--177	
FBgn0034523	null	GO:0000278	mitotic cell cycle	
FBgn0051658	null	GO:0000278	mitotic cell cycle	
FBgn0024320	Npc1a	GO:0007562	eclosion	Fluegel et al., 2006, Genetics 172(1): 185--196	Huang et al., 2005, Development 132(22): 5115--5124	Phillips et al., 2008, J. Neurosci. 28(26): 6569--6582	
FBgn0024320	Npc1a	GO:0007568	aging	Fluegel et al., 2006, Genetics 172(1): 185--196	Huang et al., 2005, Development 132(22): 5115--5124	Phillips et al., 2008, J. Neurosci. 28(26): 6569--6582	
FBgn0002968	Nrg	GO:0007613	memory	Bieber et al., 1989, Cell 59(3): 447--460	Bouley et al., 2000, J. Neurosci. 20(12): 4515--4523	Cooley et al., 2002.10-2003.5, GFP Protein Trap Insertion Lines.	Garcia-Alonso et al., 2000, Neuron 28(3): 741--752	Godenschwege et al., 2006, Curr. Biol. 16(1): 12--23	Godenschwege, 2006, Curr. Biol. 16(1): 	Hall and Bieber, 1997, J. Neurobiol. 32(3): 325--340	King et al., 1986, Dev. Genet. 7: 1--20	Kristiansen et al., 2005, Molec. Cell. Neurosci. 28(1): 141--152	Liu et al., 2006, Nature 439(7076): 551--556	Perrimon et al., 1989, Genetics 121: 333--352	Peter et al., 2002, EMBO Rpts 3(1): 	Schaefer et al., 1999.12.2, Goettingen lethals - set 4.	Schaefer et al., 1999.6.15, Goettingen lethals - set 2.	Schalet, 1986, Mutat. Res. 163: 115--144	Schwabe et al., 2005, Cell 123(1): 133--144	Speicher et al., 1998, Neuron 20(2): 221--233	Varnam et al., 1996, J. Neurogenet. 11(1-2): 99--115	Williams, 2009, BMC Immunol. 10: 17	Yamamoto et al., 2006, Curr. Biol. 16(16): 1678--1683	Yamamoto, 2006, Curr. Biol. 16(16): 	
FBgn0031886	Nuf2	GO:0000278	mitotic cell cycle	Oh et al., 2003, Genetics 163(1): 	Oh et al., 2003, Genetics 163(1): 195--201	Schittenhelm et al., 2007, Chromosoma 116(4): 385--402	
FBgn0021761	Nup154	GO:0016049	cell growth	BDGP Project Members, 1994-1999, BDGP Project Members, 1994-1999, Berkeley Drosophila Genome Project. (Computer file)	Beaton, 2000.1.31, BDGP P element Update.	Gigliotti et al., 1997, Europ. Dros. Res. Conf. 15: 76	Gigliotti et al., 1998, J. Cell Biol. 142(5): 1195--1207	Jackle and Janning, 1998.8.10, Patterns of lacZ expression.	Kiger et al., 1996, A. Dros. Res. Conf. 37: 223	Kiger et al., 1999, Genetics 153(2): 799--812	Spradling et al., 1999, Genetics 153(1): 135--177	
FBgn0262647	Nup160	GO:0016049	cell growth	Oh et al., 2003, Genetics 163(1): 	Sawamura et al., 2010, Genetics 186(2): 669--676	
FBgn0010660	Nup214	GO:0016049	cell growth	BDGP Project Members, 1994-1999, BDGP Project Members, 1994-1999, Berkeley Drosophila Genome Project. (Computer file)	Spradling et al., 1999, Genetics 153(1): 135--177	
FBgn0034118	null	GO:0016049	cell growth	
FBgn0039120	Nup98-96	GO:0016049	cell growth	
FBgn0028946	Or35a	GO:0007635	chemosensory behavior	Yao et al., 2005, J. Neurosci. 25(37): 8359--8367	
FBgn0036080	Or67d	GO:0007608	sensory perception of smell	Kurtovic et al., 2007, Nature 446(7135): 	Kurtovic et al., 2007, Nature 446(7135): 542--546	
FBgn0015270	Orc2	GO:0000278	mitotic cell cycle	Baldinger and Gossen, 2009, Mol. Cell. Biol. 29(1): 140--149	Buszczak et al., 2007, Genetics 175(3): 1505--1531	Gatti and Baker, 1989, Genes Dev. 3: 438--453	Landis et al., 1997, Proc. Natl. Acad. Sci. USA 94(8): 3888--3892	Mortin et al., 1992, Genetics 131: 895--903	Pak et al., 1997, Cell 91(3): 311--323	Pflumm and Botchan, 2001, Development 128(9): 1697--1707	Tearle and Nusslein-Volhard, 1987, D. I. S. 66: 209--269	
FBgn0023180	Orc6	GO:0000278	mitotic cell cycle	Balasov et al., 2009, Proc. Natl. Acad. Sci. U.S.A. 106(26): 10672--10677	
FBgn0023180	Orc6	GO:0043069	negative regulation of programmed cell death	Balasov et al., 2009, Proc. Natl. Acad. Sci. U.S.A. 106(26): 10672--10677	
FBgn0037324	Orco	GO:0007608	sensory perception of smell	Benton et al., 2007, Nature 450(7167): 289--293	Fishilevich et al., 2005, Curr. Biol. 15(23): 2086--2096	Fujii et al., 2007, Curr. Biol. 17(3): 244--251	Gomez-Marin et al., 2011, Nat. Commun. 2: 441	Kong et al., 2010, Alcoholism, Clin. Exp. Res. 34(2): 302--316	Larsson et al., 2004, Neuron 43(5): 703--714	Libert et al., 2007, Science 315(5815): 1133--1137	Liu et al., 2007, Genetics 175(3): 1197--1212	Louis et al., 2008, Nat. Neurosci. 11(2): 187--199	Montague et al., 2011, J. Neurosci. 31(21): 7891--7899	Silbering et al., 2011, J. Neurosci. 31(38): 13357--13375	Wang and Anderson, 2010, Nature 463(7278): 227--231	
FBgn0037324	Orco	GO:0007617	mating behavior	Benton et al., 2007, Nature 450(7167): 289--293	Fishilevich et al., 2005, Curr. Biol. 15(23): 2086--2096	Fujii et al., 2007, Curr. Biol. 17(3): 244--251	Gomez-Marin et al., 2011, Nat. Commun. 2: 441	Kong et al., 2010, Alcoholism, Clin. Exp. Res. 34(2): 302--316	Larsson et al., 2004, Neuron 43(5): 703--714	Libert et al., 2007, Science 315(5815): 1133--1137	Liu et al., 2007, Genetics 175(3): 1197--1212	Louis et al., 2008, Nat. Neurosci. 11(2): 187--199	Montague et al., 2011, J. Neurosci. 31(21): 7891--7899	Silbering et al., 2011, J. Neurosci. 31(38): 13357--13375	Wang and Anderson, 2010, Nature 463(7278): 227--231	
FBgn0037324	Orco	GO:0007626	locomotory behavior	Benton et al., 2007, Nature 450(7167): 289--293	Fishilevich et al., 2005, Curr. Biol. 15(23): 2086--2096	Fujii et al., 2007, Curr. Biol. 17(3): 244--251	Gomez-Marin et al., 2011, Nat. Commun. 2: 441	Kong et al., 2010, Alcoholism, Clin. Exp. Res. 34(2): 302--316	Larsson et al., 2004, Neuron 43(5): 703--714	Libert et al., 2007, Science 315(5815): 1133--1137	Liu et al., 2007, Genetics 175(3): 1197--1212	Louis et al., 2008, Nat. Neurosci. 11(2): 187--199	Montague et al., 2011, J. Neurosci. 31(21): 7891--7899	Silbering et al., 2011, J. Neurosci. 31(38): 13357--13375	Wang and Anderson, 2010, Nature 463(7278): 227--231	
FBgn0030310	null	GO:0006955	immune response	
FBgn0035806	PGRP-SD	GO:0006955	immune response	Bischoff et al., 2004, Nature Immunology 5(11): 1175--1180	Wang et al., 2008, Proc. Natl. Acad. Sci. U.S.A. 105(33): 11881--11886	
FBgn0010247	Parp	GO:0001736	establishment of planar polarity	Tulin and Spradling, 2003, Science 299(5606): 560--562	Tulin et al., 2002, Genes Dev. 16(16): 2108--2119	Tulin et al., 2006, Genetics 172(1): 363--371	
FBgn0010247	Parp	GO:0007568	aging	Tulin and Spradling, 2003, Science 299(5606): 560--562	Tulin et al., 2002, Genes Dev. 16(16): 2108--2119	Tulin et al., 2006, Genetics 172(1): 363--371	
FBgn0010247	Parp	GO:0043069	negative regulation of programmed cell death	Tulin and Spradling, 2003, Science 299(5606): 560--562	Tulin et al., 2002, Genes Dev. 16(16): 2108--2119	Tulin et al., 2006, Genetics 172(1): 363--371	
FBgn0259225	Pde1c	GO:0007617	mating behavior	Bloomington Drosophila Stock Center, 2004.11.6, Exelixis insertion alleles that are not in FlyBase.	Morton et al., 2010, Genetics 186(1): 159--165	
FBgn0023178	null	GO:0048060	negative gravitaxis	
FBgn0260753	Pdfr	GO:0048060	negative gravitaxis	Lear et al., 2005, Neuron 48(2): 221--227	Lear et al., 2009, PLoS Biol. 7(7): e1000154	
FBgn0020386	Pdk1	GO:0042221	response to chemical stimulus	Cheng et al., 2011, J. Cell Biol. 194(6): 921--935	Cho et al., 2001, Proc. Natl. Acad. Sci. USA 98(11): 6144--6149	Eddison et al., 2011, Neuron 70(5): 979--990	Jones et al., 2009, Exp. Gerontol. 44(8): 532--540	Kraut et al., 2001, Curr. Biol. 11(6): 	Rintelen et al., 2001, Proc. Natl. Acad. Sci. USA 98(26): 15020--15025	Roote, 2003.9.11, Df(3L)ED4079.	
FBgn0016694	Pdp1	GO:0032502	developmental process	Buszczak et al., 2007, Genetics 175(3): 1505--1531	Cyran et al., 2003, Cell 112(3): 329--341	Gene Disruption Project members, 2001-, (Computer file)	Reddy et al., 2006, Dev. Biol. 289(1): 100--114	Zheng et al., 2009, J. Neurosci. 29(35): 10920--10927	
FBgn0011823	Pen	GO:0048060	negative gravitaxis	Gene Disruption Project members, 2001-, (Computer file)	Gorjanacz et al., 2002, Dev. Biol. 251(2): 271--282	Mason et al., 2002, Genetics 161(1): 157--170	Toma et al., 2002, Nature Genetics 31(4): 349--353	Viragh and Szlanka, 2002.7.17, Pen, oho31 and l(2)k14410.	
FBgn0250906	Pgk	GO:0007626	locomotory behavior	DiAntonio et al., 1993, Cell 73(7): 1281--1290	Lindsley and Zimm, 1992, The Genome of Drosophila melanogaster. 	Littleton and Bellen, 1994, Genetics 138(1): 111--123	Voelker et al., 1979, Biochem. Genet. 17: 769--783	Wang et al., 2004, J. Neurosci. 24(19): 4518--4529	
FBgn0029891	Pink1	GO:0006970	response to osmotic stress	Clark et al., 2006, Nature 441(7097): 1162--1166	Deng et al., 2008, Proc. Natl. Acad. Sci. U.S.A. 105(38): 14503--14508	Imai et al., 2010, PLoS Genet. 6(12): e1001229	Park et al., 2006, Nature 441(7097): 1157--1161	Park et al., 2009, Biochem. Biophys. Res. Commun. 378(3): 518--523	Tain et al., 2009, Cell Death Differ. 16(8): 1118--1125	Yang et al., 2008, Proc. Natl. Acad. Sci. U.S.A. 105(19): 7070--7075	
FBgn0029891	Pink1	GO:0007626	locomotory behavior	Clark et al., 2006, Nature 441(7097): 1162--1166	Deng et al., 2008, Proc. Natl. Acad. Sci. U.S.A. 105(38): 14503--14508	Imai et al., 2010, PLoS Genet. 6(12): e1001229	Park et al., 2006, Nature 441(7097): 1157--1161	Park et al., 2009, Biochem. Biophys. Res. Commun. 378(3): 518--523	Tain et al., 2009, Cell Death Differ. 16(8): 1118--1125	Yang et al., 2008, Proc. Natl. Acad. Sci. U.S.A. 105(19): 7070--7075	
FBgn0029891	Pink1	GO:0060361	flight	Clark et al., 2006, Nature 441(7097): 1162--1166	Deng et al., 2008, Proc. Natl. Acad. Sci. U.S.A. 105(38): 14503--14508	Imai et al., 2010, PLoS Genet. 6(12): e1001229	Park et al., 2006, Nature 441(7097): 1157--1161	Park et al., 2009, Biochem. Biophys. Res. Commun. 378(3): 518--523	Tain et al., 2009, Cell Death Differ. 16(8): 1118--1125	Yang et al., 2008, Proc. Natl. Acad. Sci. U.S.A. 105(19): 7070--7075	
FBgn0016926	Pino	GO:0007608	sensory perception of smell	Anholt et al., 1996, Genetics 143(1): 293--301	Buszczak et al., 2007, Genetics 175(3): 1505--1531	Fedorowicz et al., 1998, Genetics 148(4): 1885--1891	Gene Disruption Project members, 2001-, (Computer file)	Rollmann et al., 2005, J. Neurobiol. 63(2): 146--158	
FBgn0000273	Pka-C1	GO:0045475	locomotor rhythm	BDGP Project Members, 1994-1999, BDGP Project Members, 1994-1999, Berkeley Drosophila Genome Project. (Computer file)	Buszczak et al., 2007, Genetics 175(3): 1505--1531	Cho et al., 1999, Insect Biochem. Molec. Biol. 29(8): 701--710	Davis et al., 1993, A. Rep. Cold Spring Harbor Lab. 1992: 230--234	Dworkin and Gibson, 2006, Genetics 173(3): 1417--1431	Grau and Simpson, 1987, Dev. Biol. 122: 186--200	Harvie et al., 1998, Genetics 149(1): 217--231	Jiang and Struhl, 1995, Cell 80(4): 563--572	Kimura et al., 2004, Development 131(7): 1597--1606	Lane and Kalderon, 1993, Genes Dev. 7(7A): 1229--1243	Lepage et al., 1995, Nature 373(6516): 711--715	Levine et al., 1994, Neuron 13(4): 967--974	Lindsley and Zimm, 1992, The Genome of Drosophila melanogaster. 	Majercak et al., 1997, Molec. Cell. Biol. 17(10): 5915--5922	Perrimon et al., 1996, Genetics 144(4): 1681--1692	Phillips et al., 1999, Dev. Biol. 207(1): 150--162	Skoulakis et al., 1993, Neuron 11(2): 197--208	Spradling et al., 1999, Genetics 153(1): 135--177	Strutt and Mlodzik, 1995, Development 121(12): 4247--4256	Strutt et al., 1995, Nature 373(6516): 705--709	Treisman and Rubin, 1996, Mech. Dev. 56(1-2): 17--24	Wang et al., 1999, Genes Dev. 13(21): 2828--2837	Wehrli and Tomlinson, 1995, Development 121(8): 2451--2459	
FBgn0003130	Poxn	GO:0007637	proboscis extension reflex	Boll and Noll, 2002, Development 129(24): 5667--5681	Chen et al., 2010, J. Neurosci. 30(18): 6247--6252	Joseph et al., 2009, Proc. Natl. Acad. Sci. U.S.A. 106(27): 11352--11357	Krstic et al., 2009, PLoS ONE 4(2): e4457	
FBgn0003130	Poxn	GO:0050909	sensory perception of taste	Boll and Noll, 2002, Development 129(24): 5667--5681	Chen et al., 2010, J. Neurosci. 30(18): 6247--6252	Joseph et al., 2009, Proc. Natl. Acad. Sci. U.S.A. 106(27): 11352--11357	Krstic et al., 2009, PLoS ONE 4(2): e4457	
FBgn0003130	Poxn	GO:0060361	flight	Boll and Noll, 2002, Development 129(24): 5667--5681	Chen et al., 2010, J. Neurosci. 30(18): 6247--6252	Joseph et al., 2009, Proc. Natl. Acad. Sci. U.S.A. 106(27): 11352--11357	Krstic et al., 2009, PLoS ONE 4(2): e4457	
FBgn0004103	Pp1-87B	GO:0000278	mitotic cell cycle	Axton et al., 1990, Cell 63: 33--46	BDGP Project Members, 1994-1999, BDGP Project Members, 1994-1999, Berkeley Drosophila Genome Project. (Computer file)	Baksa et al., 1993, Genetics 135(1): 117--125	Balasov et al., 2000, Molec. gen. Genet. 264(1-2): 105--111	Bennett et al., 2003, Genetics 164(1): 235--245	Dombradi et al., 1990, FEBS Lett. 275: 39--43	Jiang et al., 2011, Oncogene 30(29): 3248--3260	Kirchner et al., 2007, Genetics 176(1): 273--281	Parkes et al., 1993, Genome 36(6): 1007--1014	Reuter et al., 1986, Molec. gen. Genet. 202(3): 481--487	Reuter et al., 1987, Molec. gen. Genet. 210: 429--436	Sass and Henikoff, 1998, Genetics 148(2): 733--741	Spradling et al., 1999, Genetics 153(1): 135--177	Vereshchagina et al., 2004, Molec. Biol. Cell 15(10): 4395--4405	
FBgn0011826	Pp2B-14D	GO:0007626	locomotory behavior	Nakai et al., 2011, J. Neurosci. 31(36): 12759--12766	
FBgn0035632	Ppat-Dpck	GO:0009314	response to radiation	Bosveld et al., 2008, BMC Res. Notes 1: 	Bosveld et al., 2008, Hum. Mol. Genet. 17(13): 	Bosveld et al., 2008, Hum. Molec. Genet. 17(13): 2058--2069	
FBgn0035632	Ppat-Dpck	GO:0042221	response to chemical stimulus	Bosveld et al., 2008, BMC Res. Notes 1: 	Bosveld et al., 2008, Hum. Mol. Genet. 17(13): 	Bosveld et al., 2008, Hum. Molec. Genet. 17(13): 2058--2069	
FBgn0035632	Ppat-Dpck	GO:0060361	flight	Bosveld et al., 2008, BMC Res. Notes 1: 	Bosveld et al., 2008, Hum. Mol. Genet. 17(13): 	Bosveld et al., 2008, Hum. Molec. Genet. 17(13): 2058--2069	
FBgn0261285	Ppcs	GO:0009314	response to radiation	Bosveld et al., 2008, BMC Res. Notes 1: 	Bosveld et al., 2008, BMC Res. Notes 1: 75	Bosveld et al., 2008, Hum. Mol. Genet. 17(13): 	Bosveld et al., 2008, Hum. Molec. Genet. 17(13): 2058--2069	
FBgn0261285	Ppcs	GO:0042221	response to chemical stimulus	Bosveld et al., 2008, BMC Res. Notes 1: 	Bosveld et al., 2008, BMC Res. Notes 1: 75	Bosveld et al., 2008, Hum. Mol. Genet. 17(13): 	Bosveld et al., 2008, Hum. Molec. Genet. 17(13): 2058--2069	
FBgn0261285	Ppcs	GO:0043069	negative regulation of programmed cell death	Bosveld et al., 2008, BMC Res. Notes 1: 	Bosveld et al., 2008, BMC Res. Notes 1: 75	Bosveld et al., 2008, Hum. Mol. Genet. 17(13): 	Bosveld et al., 2008, Hum. Molec. Genet. 17(13): 2058--2069	
FBgn0261285	Ppcs	GO:0060361	flight	Bosveld et al., 2008, BMC Res. Notes 1: 	Bosveld et al., 2008, BMC Res. Notes 1: 75	Bosveld et al., 2008, Hum. Mol. Genet. 17(13): 	Bosveld et al., 2008, Hum. Molec. Genet. 17(13): 2058--2069	
FBgn0003149	Prm	GO:0060361	flight	Berkeley Drosophila Genome Project, 1993.6.1, Insertion alleles.	Deak et al., 1997, Genetics 147(4): 1697--1722	Spradling et al., 1999, Genetics 153(1): 135--177	Szeged Stock Center, 1998-, Szeged Stock Center P-element collection. (Computer file)	
FBgn0015283	Pros54	GO:0032502	developmental process	Szlanka et al., 2003, J. Cell Sci. 116(6): 1023--1033	
FBgn0033688	Prp8	GO:0043069	negative regulation of programmed cell death	Coelho et al., 2005, Genetics 171(2): 597--614	
FBgn0019947	Psn	GO:0043069	negative regulation of programmed cell death	Guo et al., 1999, J. Neurosci. 19(19): 8435--8442	Lukinova et al., 1999, Genetics 153(4): 1789--1797	Mahoney et al., 2006, Genetics 172(4): 2309--2324	Ye and Fortini, 1999, J. Cell Biol. 146(6): 1351--1364	Ye et al., 1999, Nature 398(6727): 525--529	
FBgn0261985	Ptpmeg	GO:0007610	behavior	Gene Disruption Project members, 2001-, (Computer file)	Whited et al., 2007, Development 134(1): 43--53	
FBgn0261986	RASSF8	GO:0043068	positive regulation of programmed cell death	Langton et al., 2009, Curr. Biol. 19(23): 1969--1978	
FBgn0015790	Rab11	GO:0043069	negative regulation of programmed cell death	Abdelilah-Seyfried et al., 2000, Genetics 155(2): 733--752	Alone et al., 2005, Int. J. Dev. Biol. 49(7): 873--879	Bogard et al., 2007, Development 134(19): 3413--3418	Buszczak et al., 2007, Genetics 175(3): 1505--1531	Dollar et al., 2002, Development 129(2): 517--526	Giansanti et al., 2007, Mol. Biol. Cell 18(12): 5034--5047	Jankovics et al., 2001, Genetics 158(3): 1177--1188	Khodosh et al., 2006, Development 133(23): 4655--4665	Lighthouse et al., 2008, Dev. Biol. 317(1): 59--71	Perrimon et al., 1996, Genetics 144(4): 1681--1692	Rawls, 1998.7.3, l(3)93B genes.	Robinett et al., 2009, J. Cell Sci. 122(24): 4526--4534	Satoh et al., 2005, Development 132(7): 1487--1497	Spradling et al., 1999, Genetics 153(1): 135--177	Tiwari and Roy, 2009, Europ. J. Cell Biol. 88(8): 445--460	
FBgn0014010	Rab5	GO:0000278	mitotic cell cycle	BDGP Project Members, 1994-1999, BDGP Project Members, 1994-1999, Berkeley Drosophila Genome Project. (Computer file)	Dobie et al., 2001, Genetics 157(4): 1623--1637	Houalla et al., 2010, Mol. Brain 3: 19	Lu and Bilder, 2005, Nature Cell Biol. 7(12): 1232--1239	Menut et al., 2007, Genetics 177(3): 1667--1677	Satoh et al., 2008, Nat. Cell Biol. 10(10): 1164--1171	Spradling et al., 1999, Genetics 153(1): 135--177	Wucherpfennig et al., 2003, J. Cell Biol. 161(3): 609--624	
FBgn0014010	Rab5	GO:0060361	flight	BDGP Project Members, 1994-1999, BDGP Project Members, 1994-1999, Berkeley Drosophila Genome Project. (Computer file)	Dobie et al., 2001, Genetics 157(4): 1623--1637	Houalla et al., 2010, Mol. Brain 3: 19	Lu and Bilder, 2005, Nature Cell Biol. 7(12): 1232--1239	Menut et al., 2007, Genetics 177(3): 1667--1677	Satoh et al., 2008, Nat. Cell Biol. 10(10): 1164--1171	Spradling et al., 1999, Genetics 153(1): 135--177	Wucherpfennig et al., 2003, J. Cell Biol. 161(3): 609--624	
FBgn0010333	Rac1	GO:0001736	establishment of planar polarity	Higuchi et al., 2009, BMC Biol. 7: 21	Ng et al., 2002, Nature 416(6879): 442--447	Reeve et al., 2005, Curr. Biol. 15(12): 1156--1163	Srahna et al., 2006, PLoS Biol. 4(11): 	
FBgn0014011	Rac2	GO:0006955	immune response	Avet-Rochex et al., 2007, Genes Cells 12(10): 1193--1204	Mueller et al., 2005, Genetics 171(3): 1137--1152	Ng et al., 2002, Nature 416(6879): 442--447	Rodriguez Moncalvo and Campos, 2005, Dev. Biol. 286(2): 549--558	Tseng and Hariharan, 2002, Genetics 162(1): 229--243	Williams et al., 2005, Genes to Cells 10(8): 813--823	
FBgn0015286	Rala	GO:0001736	establishment of planar polarity	Bourbon et al., 2002, Mech. Dev. 110(1-2): 71--83	Cho and Fischer, 2011, Development 138(7): 1349--1359	Eun et al., 2007, Genetics 175(3): 1163--1174	Ghiglione et al., 2008, EMBO Rpts 9(7): 676--682	Peter et al., 2002, EMBO Rpts 3(1): 	Schaefer et al., 1999.12.2, Goettingen lethals - set 4.	Schaefer et al., 1999.6.15, Goettingen lethals - set 2.	Schaefer et al., 1999.8.12, Goettingen lethals - set 3.	Wang et al., 2008, Genetics 180(1): 269--281	
FBgn0003346	RanGap	GO:0051321	meiotic cell cycle	FlyBase, 1992-, FlyBase curation	McLean et al., 1994, Genetics 137(1): 201--209	
FBgn0003205	Ras85D	GO:0043068	positive regulation of programmed cell death	BDGP Project Members, 1994-1999, BDGP Project Members, 1994-1999, Berkeley Drosophila Genome Project. (Computer file)	Berkeley Drosophila Genome Project, 1993.6.1, Insertion alleles.	Doyle and Bishop, 1993, Genes Dev. 7(4): 633--646	Dworkin and Gibson, 2006, Genetics 173(3): 1417--1431	Fischer et al., 1997, Dev. Genet. 21(2): 167--174	Halfar et al., 2001, Development 128(9): 1687--1696	Koh et al., 2002, J. Neurosci. 22(7): 2496--2504	Kramer et al., 1999, Development 126(11): 2515--2525	Li et al., 1997, Proc. Natl. Acad. Sci. USA 94(23): 12515--12520	Luschnig et al., 2004, Genetics 167(1): 	Rorth, 1996, Proc. Natl. Acad. Sci. USA 93(22): 12418--12422	Schnorr and Berg, 1996, Genetics 144(4): 1545--1557	Simon et al., 1991, Cell 67(23): 701--716	Spradling et al., 1999, Genetics 153(1): 135--177	Strutt and Strutt, 2003, Curr. Biol. 13(16): 1451--1457	Tanenbaum et al., 2000, Genetics 156(1): 205--217	Wasserman and Freeman, 1998, Cell 95(3): 355--364	Wu et al., 2009, BMC Dev. Biol. 9: 53	
FBgn0017551	Rca1	GO:0000278	mitotic cell cycle	Bloomington Drosophila Stock Center, 2004.11.6, Exelixis insertion alleles that are not in FlyBase.	Spradling et al., 1999, Genetics 153(1): 135--177	
FBgn0004244	Rdl	GO:0042221	response to chemical stimulus	Bloomquist et al., 1991, Pestic. Sci. 32(4): 463--469	Hoeffer et al., 2003, J. Neurosci. 23(15): 6362--6372	Hold et al., 2000, Proc. Natl. Acad. Sci. USA 97(8): 3826--3831	Lee et al., 2003, J. Neurosci. 23(11): 4625--4634	Liu et al., 2007, Neuron 56(6): 1090--1102	Stilwell and Chouinard, 2006, A. Dros. Res. Conf. 47: 638A	Stilwell and ffrench-Constant, 1998, J. Neurobiol. 36(4): 468--484	Stilwell et al., 1995, J. molec. Biol. 253(2): 223--227	Zhang et al., 1994, J. Physiol. 479(1): 65--75	ffrench-Constant and Roush, 1991, Genet. Res. 57: 17--21	ffrench-Constant et al., 1990, J. econ. Ent. 83(5): 1733--1737	ffrench-Constant et al., 1993, Nature 363(6428): 449--451	ffrench-Constant et al., 1993, Proc. Natl. Acad. Sci. USA 90(5): 1957--1961	
FBgn0040290	RecQ4	GO:0007049	cell cycle	Capp et al., 2009, J. Biol. Chem. 284(45): 30845--30852	Wu et al., 2007, A. Dros. Res. Conf. 48: 808A	Wu et al., 2008, Dev. Biol. 323(1): 130--142	Xu et al., 2009, PLoS ONE 4(7): e6107	
FBgn0027375	RecQ5	GO:0032502	developmental process	Chen et al., 2010, Protein Cell 1(5): 478--490	Nakayama et al., 2009, DNA Repair 8(2): 232--241	Sakurai et al., 2011, FEBS Lett. 585(12): 1923--1928	
FBgn0260985	RfC4	GO:0000278	mitotic cell cycle	Dobie et al., 2001, Genetics 157(4): 1623--1637	Gatti and Baker, 1989, Genes Dev. 3: 438--453	Gatti and Goldberg, 1991, Methods Cell Biol. 35: 543--586	Krause et al., 2001, Molec. Cell. Biol. 21(15): 5156--5168	
FBgn0003249	null	GO:0007632	visual behavior	
FBgn0014019	Rh5	GO:0007632	visual behavior	Keene et al., 2011, J. Neurosci. 31(17): 6527--6534	
FBgn0014020	Rho1	GO:0001736	establishment of planar polarity	BDGP Project Members, 1994-1999, BDGP Project Members, 1994-1999, Berkeley Drosophila Genome Project. (Computer file)	Bayer et al., 2003, Genetics 165(3): 1417--1432	Billuart et al., 2001, Cell 107(2): 195--207	Homem and Peifer, 2008, Development 135(6): 1005--1018	Lee et al., 2000, Neuron 25(2): 307--316	Magie et al., 1999, Development 126(23): 5353--5364	Prokopenko et al., 1999, Genes Dev. 13(17): 2301--2314	Sepp and Auld, 2003, Development 130(9): 1825--1835	Spradling, 1999.12.9, Helping FlyBase with P-element paper.	Strutt et al., 1997, Nature 387(6630): 292--295	Strutt et al., 2002, Curr. Biol. 12(10): 813--824	Sweeney et al., 2008, Genetics 178(3): 1311--1325	Ward et al., 2003, Genetics 165(3): 1397--1415	Wood et al., 2002, Nature Cell Biol. 4(11): 907--912	
FBgn0261461	RhoGAP18B	GO:0007608	sensory perception of smell	Joseph et al., 2009, Proc. Natl. Acad. Sci. U.S.A. 106(27): 11352--11357	Rothenfluh et al., 2006, Cell 127(1): 199--211	
FBgn0003277	RpII215	GO:0042221	response to chemical stimulus	Bourbon et al., 2002, Mech. Dev. 110(1-2): 71--83	Brickey and Greenleaf, 1995, Genetics 140(2): 599--613	Chen et al., 1993, Molec. Cell. Biol. 13(7): 4214--4222	Eeken et al., 1985, Mutat. Res. 150: 261--275	Gene Disruption Project members, 2001-, (Computer file)	Jokerst et al., 1989, Molec. gen. Genet. 215: 266--275	Kim et al., 1994, J. molec. Biol. 244(7): 13--22	Krasnoselskaya et al., 1998, Molec. gen. Genet. 258(5): 457--465	Lindsley and Zimm, 1992, The Genome of Drosophila melanogaster. 	Mortin and Kaufman, 1982, Molec. gen. Genet. 187(1): 120--125	Mortin et al., 1985, Molec. gen. Genet. 199: 421--426	Mortin et al., 1988, Genetics 119: 863--873	Mortin, 1990, Proc. Natl. Acad. Sci. USA 87: 4864--4868	Perrimon et al., 1984, Dev. Biol. 105: 404--414	Perrimon et al., 1989, Genetics 121: 333--352	Peter et al., 2002, EMBO Rpts 3(1): 	Schaefer et al., 1999.3.29, P{lacW} insertions.	Voelker et al., 1984, Genetics 107: 279--294	Voelker et al., 1985, Molec. gen. Genet. 201: 437--445	Wilson and Fabian, 1986, Dev. Biol. 118: 190--201	
FBgn0002579	RpL36	GO:0032502	developmental process	Bourbon et al., 2002, Mech. Dev. 110(1-2): 71--83	Duffy et al., 1996, Genetics 142(3): 839--852	Eberl et al., 1988, D. I. S. 67: 36	Peter et al., 2002, EMBO Rpts 3(1): 	Schaefer et al., 1999.12.2, Goettingen lethals - set 4.	Voelker et al., 1989, Genetics 122: 625--642	
FBgn0261593	RpS10b	GO:0000278	mitotic cell cycle	Bridges, 1925, Proc. Natl. Acad. Sci. USA 11: 701--706	Bridges, 1937, D. I. S. 7: 5--17	
FBgn0005533	RpS17	GO:0032502	developmental process	Coelho et al., 2005, Genetics 171(2): 597--614	Ferrus, 1975, Genetics 79: 589--599	Leicht and Bonner, 1988, Genetics 119: 579--593	Lindsley and Zimm, 1992, The Genome of Drosophila melanogaster. 	Marygold et al., 2007, Genome Biol. 8(10): R216	
FBgn0017545	RpS3A	GO:0032502	developmental process	Coelho et al., 2005, Genetics 171(2): 597--614	Ferrus, 1975, Genetics 79: 589--599	Hochman, 1974, Cold Spring Harbor Symp. Quant. Biol. 38: 581--589	Hochman, 1976, Ashburner, Novitski, 1976 b: 903--928	Kronhamn and Rasmuson-Lestander, 1999, Genome 42(6): 1144--1149	
FBgn0002622	RpS3	GO:0032502	developmental process	Neufeld et al., 1998, Cell 93(7): 1183--1193	Saeboe-Larssen et al., 1998, Genetics 148(3): 1215--1224	
FBgn0015805	Rpd3	GO:0000278	mitotic cell cycle	Aggarwal and Calvi, 2004, Nature 430(6997): 	Aggarwal and Calvi, 2004, Nature 430(6997): 372--376	Berkeley Drosophila Genome Project, 1993.6.1, Insertion alleles.	Buszczak et al., 2007, Genetics 175(3): 1505--1531	Chang et al., 2001, Proc. Natl. Acad. Sci. USA 98(17): 9730--9735	Chen et al., 1999, Genes Dev. 13(17): 2218--2230	Czermin et al., 2001, EMBO Rpts 2(10): 915--919	De Rubertis et al., 1996, Nature 384(6609): 589--591	Gepner et al., 1996, Genetics 142(3): 865--878	Mannervik and Levine, 1999, Proc. Natl. Acad. Sci. USA 96(12): 6797--6801	Mottus et al., 2000, Genetics 154(2): 657--668	Perrimon et al., 1996, Genetics 144(4): 1681--1692	Pile et al., 2001, Cell. Molec. Life Sci. 58(11): 1715--1718	Rogina and Helfand, 2004, Proc. Natl. Acad. Sci. USA 101(45): 15998--16003	Rogina et al., 2002, Science 298(5599): 1745	Russell et al., 1998, Genome 41(1): 7--13	Sinclair et al., 1983, Molec. gen. Genet. 191(2): 326--333	Spradling et al., 1999, Genetics 153(1): 135--177	Tea et al., 2010, J. Neurosci. 30(29): 9939--9946	Zhu et al., 2008, PLoS Genet. 4(2): e1000009	
FBgn0053113	Rtnl1	GO:0007608	sensory perception of smell	Buszczak et al., 2007, Genetics 175(3): 1505--1531	Roper, 2007, J. Cell Sci. 120(Pt 6): 1081--1092	Wakefield and Tear, 2006, Cell. Molec. Life Sci. 63(17): 2027--2038	
FBgn0011286	Rya-r44F	GO:0007631	feeding behavior	BDGP Project Members, 1994-1999, BDGP Project Members, 1994-1999, Berkeley Drosophila Genome Project. (Computer file)	Gao et al., 2004, J. Biol. Chem. 279(14): 14225--14231	Prokopenko et al., 2000, Genetics 156(4): 1691--1715	Spradling et al., 1999, Genetics 153(1): 135--177	Sullivan et al., 2000, Proc. Natl. Acad. Sci. USA 97(11): 5942--5947	
FBgn0262866	S6kII	GO:0007613	memory	Kim et al., 2006, EMBO J. 25(13): 3056--3067	
FBgn0043865	SA-2	GO:0051321	meiotic cell cycle	Thomas et al., 2005, Cell 123(4): 555--568	
FBgn0027783	SMC2	GO:0000278	mitotic cell cycle	Bloomington Drosophila Stock Center, 2004.11.6, Exelixis insertion alleles that are not in FlyBase.	Cobbe et al., 2006, Genetics 172(2): 991--1008	
FBgn0035050	ST6Gal	GO:0042221	response to chemical stimulus	Repnikova et al., 2010, J. Neurosci. 30(18): 6466--6476	
FBgn0026369	Sara	GO:0043069	negative regulation of programmed cell death	Bokel et al., 2006, Science 314(5802): 	Bokel et al., 2006, Science 314(5802): 1135--1139	
FBgn0011020	Sas-4	GO:0000278	mitotic cell cycle	BDGP Project Members, 1994-1999, BDGP Project Members, 1994-1999, Berkeley Drosophila Genome Project. (Computer file)	Basto et al., 2006, Cell 125(4): 1375--1386	Gopalakrishnan et al., 2011, Nat. Commun. 2: 359	Januschke and Gonzalez, 2010, J. Cell Biol. 188(5): 693--706	Spradling et al., 1999, Genetics 153(1): 135--177	
FBgn0011020	Sas-4	GO:0007617	mating behavior	BDGP Project Members, 1994-1999, BDGP Project Members, 1994-1999, Berkeley Drosophila Genome Project. (Computer file)	Basto et al., 2006, Cell 125(4): 1375--1386	Gopalakrishnan et al., 2011, Nat. Commun. 2: 359	Januschke and Gonzalez, 2010, J. Cell Biol. 188(5): 693--706	Spradling et al., 1999, Genetics 153(1): 135--177	
FBgn0025391	Scgdelta	GO:0048060	negative gravitaxis	Allikian et al., 2007, Hum. Molec. Genet. 16(23): 2933--2943	Goldstein et al., 2011, Hum. Mol. Genet. 20(5): 894--904	
FBgn0044415	Scim12	GO:0000278	mitotic cell cycle	Dobie et al., 2001, Genetics 157(4): 1623--1637	
FBgn0044403	Scim24	GO:0000278	mitotic cell cycle	Dobie et al., 2001, Genetics 157(4): 1623--1637	
FBgn0044402	Scim25	GO:0000278	mitotic cell cycle	Dobie et al., 2001, Genetics 157(4): 1623--1637	
FBgn0044385	Scim9	GO:0000278	mitotic cell cycle	Dobie et al., 2001, Genetics 157(4): 1623--1637	
FBgn0010415	Sdc	GO:0006955	immune response	BDGP Project Members, 1994-1999, BDGP Project Members, 1994-1999, Berkeley Drosophila Genome Project. (Computer file)	Baron et al., 2009, Infect. Immun. 77(2): 860--866	Buszczak et al., 2007, Genetics 175(3): 1505--1531	De Luca et al., 2010, PLoS ONE 5(6): e11286	Franciscovich et al., 2008, Genetics 180(4): 2057--2071	Gene Disruption Project members, 2001-, (Computer file)	Johnson et al., 2004, Curr. Biol. 14(6): 499--504	Rawson et al., 2005, Curr. Biol. 15(9): 833--838	Schulz et al., 2011, EMBO Rep. 12(10): 1039--1046	Spradling et al., 1999, Genetics 153(1): 135--177	Staudt et al., 2005, PLoS Gen. 1(4): 499--506	Steigemann et al., 2004, Curr. Biol. 14(3): 225--230	
FBgn0014028	SdhB	GO:0006950	response to stress	Gene Disruption Project members, 2001-, (Computer file)	Walker et al., 2006, Proc. Natl. Acad. Sci. USA 103(44): 16382--16387	
FBgn0014028	SdhB	GO:0048060	negative gravitaxis	Gene Disruption Project members, 2001-, (Computer file)	Walker et al., 2006, Proc. Natl. Acad. Sci. USA 103(44): 16382--16387	
FBgn0250876	Sema-5c	GO:0007608	sensory perception of smell	Bahri et al., 2001, Dev. Dynamics 221(3): 322--330	Rollmann et al., 2007, Genetics 176(2): 947--956	Seong et al., 2001, Biogerontology 2(3): 209--217	
FBgn0003380	Sh	GO:0007608	sensory perception of smell	Balakrishnan and Rodrigues, 1991, J. exp. Biol. 157: 161--181	Barros et al., 1991, Behav. Genet. 21(5): 445--451	Beckman and Gryllis, 1991, D. I. S. 70: 32	Beckman, 1991, D. I. S. 70: 266	Bloomington Drosophila Stock Center, 2004.11.6, Exelixis insertion alleles that are not in FlyBase.	Broadie and Bate, 1993, J. Neurosci. 13(1): 167--180	Broadie and Bate, 1993, Neuron 11(4): 607--619	Cardnell et al., 2006, Genetics 172(4): 2351--2358	Circelli et al., 2005, Nature 434: 1087--1092	Cowan and Siegel, 1984, J. Neurogenet. 1(4): 333--344	Engel and Wu, 1992, J. comp. Physiol. A. 171: 93--104	Engel and Wu, 1998, J. Neurosci. 18(6): 2254--2267	Fahmy and Fahmy, 1959, D. I. S. 33: 82--94	Ferrus et al., 1990, Genetics 125: 383--398	Ganetzky and Wu, 1982, Genetics 100(4): 597--614	Ganetzky and Wu, 1983, J. Neurogenet. 1: 17--28	Gho and Ganetzky, 1992, J. exp. Biol. 170: 93--111	Gisselmann et al., 1989, EMBO J. 8: 2359--2364	Haugland and Wu, 1990, J. Neurosci. 10(4): 1357--1371	Honjo and Furukubo-Tokunaga, 2005, J. Neurosci. 25(35): 7905--7913	Huang and Stern, 2002, J. Neurosci. 22(5): 1698--1708	Humphreys et al., 1996, Genome 39(4): 749--757	Hurd et al., 1996, Genetics 142(1): 195--204	Kamb et al., 1987, Cell 50: 405--413	Kuebler et al., 2001, J. Neurophysiol. 86(3): 1211--1225	Leibovitch et al., 1995, J. Neurogenet. 10(1): 1--13	Madhavan et al., 2000, Pharmacol. Biochem. Behav. 67(4): 749--757	Mallart et al., 1991, J. Neurogenet. 7: 75--84	Mosca, 2005, Proc. Natl. Acad. Sci. USA 102(9): 3477--3482	Niven et al., 2003, Nature 421(6923): 630--634	Pasternak and Kaplan, 1968, D. I. S. 43: 62	Rogina and Helfand, 1996, Genetics 143(4): 1643--1651	Rogina and Helfand, 1997, Mech. Dev. 63(1): 89--97	Schmidt et al., 2000, J. Neurobiol. 44(4): 392--413	Sharma and Kumar, 1999, Curr. Sci. 76(2): 142--145	Stern and Ganetzky, 1992, J. Neurogenet. 8: 157--172	Stern et al., 1990, Genetics 124: 133--143	Thomas et al., 1997, Neuron 19(4): 787--799	Torroja et al., 1999, Curr. Biol. 9(9): 489--492	Trout and Kaplan, 1981, Exp. Gerontol. 16(6): 461--474	Vahasoyrinki et al., 2006, J. Neurosci. 26(10): 2652--2660	Wang et al., 2000, J. Neurosci. 20(16): 5958--5964	Weber et al., 2009, Anesthesiology 110(2): 313--316	Wu et al., 2010, Nat. Neurosci. 13(1): 69--75	Yuan et al., 2006, Curr. Biol. 16(11): 1051--1062	Zhong and Wu, 1993, J. Neurosci. 13(11): 4669--4679	
FBgn0003380	Sh	GO:0050909	sensory perception of taste	Balakrishnan and Rodrigues, 1991, J. exp. Biol. 157: 161--181	Barros et al., 1991, Behav. Genet. 21(5): 445--451	Beckman and Gryllis, 1991, D. I. S. 70: 32	Beckman, 1991, D. I. S. 70: 266	Bloomington Drosophila Stock Center, 2004.11.6, Exelixis insertion alleles that are not in FlyBase.	Broadie and Bate, 1993, J. Neurosci. 13(1): 167--180	Broadie and Bate, 1993, Neuron 11(4): 607--619	Cardnell et al., 2006, Genetics 172(4): 2351--2358	Circelli et al., 2005, Nature 434: 1087--1092	Cowan and Siegel, 1984, J. Neurogenet. 1(4): 333--344	Engel and Wu, 1992, J. comp. Physiol. A. 171: 93--104	Engel and Wu, 1998, J. Neurosci. 18(6): 2254--2267	Fahmy and Fahmy, 1959, D. I. S. 33: 82--94	Ferrus et al., 1990, Genetics 125: 383--398	Ganetzky and Wu, 1982, Genetics 100(4): 597--614	Ganetzky and Wu, 1983, J. Neurogenet. 1: 17--28	Gho and Ganetzky, 1992, J. exp. Biol. 170: 93--111	Gisselmann et al., 1989, EMBO J. 8: 2359--2364	Haugland and Wu, 1990, J. Neurosci. 10(4): 1357--1371	Honjo and Furukubo-Tokunaga, 2005, J. Neurosci. 25(35): 7905--7913	Huang and Stern, 2002, J. Neurosci. 22(5): 1698--1708	Humphreys et al., 1996, Genome 39(4): 749--757	Hurd et al., 1996, Genetics 142(1): 195--204	Kamb et al., 1987, Cell 50: 405--413	Kuebler et al., 2001, J. Neurophysiol. 86(3): 1211--1225	Leibovitch et al., 1995, J. Neurogenet. 10(1): 1--13	Madhavan et al., 2000, Pharmacol. Biochem. Behav. 67(4): 749--757	Mallart et al., 1991, J. Neurogenet. 7: 75--84	Mosca, 2005, Proc. Natl. Acad. Sci. USA 102(9): 3477--3482	Niven et al., 2003, Nature 421(6923): 630--634	Pasternak and Kaplan, 1968, D. I. S. 43: 62	Rogina and Helfand, 1996, Genetics 143(4): 1643--1651	Rogina and Helfand, 1997, Mech. Dev. 63(1): 89--97	Schmidt et al., 2000, J. Neurobiol. 44(4): 392--413	Sharma and Kumar, 1999, Curr. Sci. 76(2): 142--145	Stern and Ganetzky, 1992, J. Neurogenet. 8: 157--172	Stern et al., 1990, Genetics 124: 133--143	Thomas et al., 1997, Neuron 19(4): 787--799	Torroja et al., 1999, Curr. Biol. 9(9): 489--492	Trout and Kaplan, 1981, Exp. Gerontol. 16(6): 461--474	Vahasoyrinki et al., 2006, J. Neurosci. 26(10): 2652--2660	Wang et al., 2000, J. Neurosci. 20(16): 5958--5964	Weber et al., 2009, Anesthesiology 110(2): 313--316	Wu et al., 2010, Nat. Neurosci. 13(1): 69--75	Yuan et al., 2006, Curr. Biol. 16(11): 1051--1062	Zhong and Wu, 1993, J. Neurosci. 13(11): 4669--4679	
FBgn0010620	Sip1	GO:0007608	sensory perception of smell	BDGP Project Members, 1994-1999, BDGP Project Members, 1994-1999, Berkeley Drosophila Genome Project. (Computer file)	Hughes et al., 2010, J. Cell Sci. 123(7): 1099--1107	Spradling et al., 1999, Genetics 153(1): 135--177	
FBgn0027364	Six4	GO:0043069	negative regulation of programmed cell death	Clark et al., 2006, Dev. Biol. 294(1): 220--231	Gene Disruption Project members, 2001-, (Computer file)	Kirby et al., 2001, Curr. Biol. 11(13): 1044--1049	
FBgn0052484	Sk2	GO:0060361	flight	Herr et al., 2004, J. Biol. Chem. 279(13): 12685--12694	Yonamine et al., 2011, J. Cell Biol. 192(4): 557--567	
FBgn0052743	Smg1	GO:0042221	response to chemical stimulus	
FBgn0036641	Smn	GO:0007630	jump response	Chan et al., 2003, Hum. Molec. Genet. 12(12): 1367--1376	Chang et al., 2008, PLoS ONE 3(9): e3209	Gonsalvez et al., 2008, RNA 14(5): 878--887	Rajendra et al., 2007, J. Cell Biol. 176(6): 831--841	Shpargel et al., 2009, Mol. Biol. Cell 20(1): 90--101	
FBgn0036641	Smn	GO:0043069	negative regulation of programmed cell death	Chan et al., 2003, Hum. Molec. Genet. 12(12): 1367--1376	Chang et al., 2008, PLoS ONE 3(9): e3209	Gonsalvez et al., 2008, RNA 14(5): 878--887	Rajendra et al., 2007, J. Cell Biol. 176(6): 831--841	Shpargel et al., 2009, Mol. Biol. Cell 20(1): 90--101	
FBgn0036641	Smn	GO:0060361	flight	Chan et al., 2003, Hum. Molec. Genet. 12(12): 1367--1376	Chang et al., 2008, PLoS ONE 3(9): e3209	Gonsalvez et al., 2008, RNA 14(5): 878--887	Rajendra et al., 2007, J. Cell Biol. 176(6): 831--841	Shpargel et al., 2009, Mol. Biol. Cell 20(1): 90--101	
FBgn0025800	Smox	GO:0000278	mitotic cell cycle	Parker et al., 2006, Development 133(24): 4981--4991	Peter et al., 2002, EMBO Rpts 3(1): 	Schaefer et al., 1999.12.2, Goettingen lethals - set 4.	Takaesu et al., 2006, Genetics 174(3): 1299--1313	Zhu et al., 2008, Development 135(3): 513--521	
FBgn0263865	Smr	GO:0043069	negative regulation of programmed cell death	Bourbon et al., 2002, Mech. Dev. 110(1-2): 71--83	Gene Disruption Project members, 2001-, (Computer file)	Peter et al., 2002, EMBO Rpts 3(1): 	Schaefer et al., 1999.8.12, Goettingen lethals - set 3.	
FBgn0260004	Snmp1	GO:0007608	sensory perception of smell	
FBgn0010213	Sod2	GO:0048060	negative gravitaxis	Duttaroy et al., 2003, Genetics 165(4): 2295--2299	Paul et al., 2003, A. Dros. Res. Conf. 44 Suppl.: 1024A	Piazza et al., 2009, Biogerontology 10(5): 637--648	Wicks et al., 2009, Free Radical Biol. Med. 46(2): 176--181	
FBgn0003462	Sod	GO:0007610	behavior	Buszczak et al., 2007, Genetics 175(3): 1505--1531	Lakhotia, 1994, Curr. Sci. 66(1): 79--81	Lee et al., 1985, Proc. Natl. Acad. Sci. USA 82(3): 824--828	Missirlis et al., 2003, J. Biol. Chem. 278(48): 47365--47369	Mockett et al., 2003, Proc. Natl. Acad. Sci. USA 100(1): 301--306	O'Keefe et al., 2011, Hum. Mol. Genet. 20(3): 497--509	Parkes et al., 1998, Genome 41(5): 642--651	Parkes et al., 1998, Nature Genetics 19(2): 171--174	Phillips et al., 1995, Proc. Natl. Acad. Sci. USA 92(19): 8574--8578	Reveillaud et al., 1994, Molec. Cell. Biol. 14(2): 1302--1307	Rogina and Helfand, 2000, Biogerontology 1(2): 163--169	Staveley et al., 1991, Genome 34: 279--282	Vontas et al., 2001, Genome 44(4): 597--601	Wicks et al., 2009, Free Radical Biol. Med. 46(2): 176--181	
FBgn0037025	null	GO:0000278	mitotic cell cycle	
FBgn0087021	Spc25	GO:0000278	mitotic cell cycle	Schittenhelm et al., 2007, Chromosoma 116(4): 385--402	Thibault et al., 2004, Nature Genetics 36(3): 283--287	Williams et al., 2007, J. Cell Sci. 120(20): 3522--3533	
FBgn0010591	Sply	GO:0043069	negative regulation of programmed cell death	Herr et al., 2003, Development 130(11): 2443--2453	Spradling et al., 1999, Genetics 153(1): 135--177	
FBgn0010905	Spn	GO:0007608	sensory perception of smell	Berkeley Drosophila Genome Project, 1993.6.1, Insertion alleles.	Keegan et al., 2001, Genet. Res. 77(1): 27--39	
FBgn0262733	Src64B	GO:0007613	memory	Djagaeva et al., 2005, Dev. Biol. 284(1): 143--156	Djagaeva, 2005, Dev. Biol. 284(1): 	Dodson et al., 1998, Development 125(15): 2883--2892	Dubnau et al., 2003, Curr. Biol. 13(4): 	Gene Disruption Project members, 2001-, (Computer file)	Guarnieri et al., 1998, Molec. Cell 1(6): 831--840	Jackson and Berg, 2002, Development 129(19): 4423--4433	Nicolai et al., 2003, J. Neurobiol. 57(3): 291--302	Roulier et al., 1998, Molec. Cell 1(6): 819--829	
FBgn0262733	Src64B	GO:0043069	negative regulation of programmed cell death	Djagaeva et al., 2005, Dev. Biol. 284(1): 143--156	Djagaeva, 2005, Dev. Biol. 284(1): 	Dodson et al., 1998, Development 125(15): 2883--2892	Dubnau et al., 2003, Curr. Biol. 13(4): 	Gene Disruption Project members, 2001-, (Computer file)	Guarnieri et al., 1998, Molec. Cell 1(6): 831--840	Jackson and Berg, 2002, Development 129(19): 4423--4433	Nicolai et al., 2003, J. Neurobiol. 57(3): 291--302	Roulier et al., 1998, Molec. Cell 1(6): 819--829	
FBgn0035627	Sse	GO:0000278	mitotic cell cycle	Bloomington Drosophila Stock Center, 2004.11.6, Exelixis insertion alleles that are not in FlyBase.	Gatti and Baker, 1989, Genes Dev. 3: 438--453	Gatti and Goldberg, 1991, Methods Cell Biol. 35: 543--586	Jager et al., 2001, Genes Dev. 15(19): 2572--2584	Slack et al., 2006, BMC Genet. 7: 33	
FBgn0004837	Su(H)	GO:0000278	mitotic cell cycle	Ashburner et al., 1999, Genetics 153(1): 	Firth and Baker, 2005, Dev. Cell 8(4): 541--551	Gene Disruption Project members, 2001-, (Computer file)	Iyengar et al., 1999, Genetics 153(4): 1809--1824	Johnston and Edgar, 1998, Nature 394(6688): 82--84	Lecourtois and Schweisguth, 1995, Genes Dev. 9(21): 2598--2608	Lindsley and Zimm, 1992, The Genome of Drosophila melanogaster. 	Ma et al., 2009, BMC Genet. 10: 77	Morel and Schweisguth, 2000, Genes Dev. 14(3): 377--388	O'Donnell et al., 1977, Genetics 86: 553--566	Price et al., 1997, Genetics 147(3): 1139--1153	Roch et al., 1998, Molec. gen. Genet. 257(2): 103--112	Roote, 1998.11.16, New P alleles.	Schweisguth and Lecourtois, 1998, Dev. Genes Evol. 208(1): 19--27	Schweisguth and Posakony, 1992, Cell 69: 1199--1212	Schweisguth et al., 1994, Dev. Biol. 166(2): 812--814	Song et al., 2009, J. Neurogenet. 23(4): 405--411	Spradling et al., 1999, Genetics 153(1): 135--177	The Moscow Regional Drosophila melanogaster Stock Center, Dubna, Russia, 1997, D. I. S. 80: 109--130	Verheyen et al., 1996, Genetics 144(3): 1127--1141	Wang et al., 1997, Development 124(22): 4435--4446	Woodruff and Ashburner, 1979, Genetics 92: 133--149	Zaffran and Frasch, 2000, Development 127(5): 1115--1130	de Celis et al., 1997, Development 124(10): 1919--1928	de Celis et al., 1998, Development 125(23): 4617--4626	
FBgn0008654	Su(z)2	GO:0042221	response to chemical stimulus	Adler, 1984, Genetics 107(3/2): s1	BDGP Project Members, 1994-1999, BDGP Project Members, 1994-1999, Berkeley Drosophila Genome Project. (Computer file)	Boivin et al., 2003, Genetics 164(1): 195--208	Brunk and Adler, 1990, Genetics 124: 145--156	Brunk et al., 1991, Genetics 128: 119--132	Cryderman et al., 1999, EMBO J. 18(13): 3724--3735	Gene Disruption Project members, 2001-, (Computer file)	Kalisch and Rasmuson, 1974, Hereditas 78: 97--104	Shanower et al., 2005, Genetics 169(1): 173--184	Sharp et al., 1994, Dev. Biol. 161(2): 379--392	Silber et al., 1993, Molec. gen. Genet. 241(1-2): 42--48	Spradling et al., 1999, Genetics 153(1): 135--177	Wu and Howe, 1995, Genetics 140(1): 139--181	Wu et al., 1989, Molec. gen. Genet. 218: 559--564	
FBgn0003659	Sxl	GO:0007530	sex determination	
FBgn0003659	Sxl	GO:0007549	dosage compensation	
FBgn0003659	Sxl	GO:0007619	courtship behavior	
FBgn0004575	Syn	GO:0007626	locomotory behavior	Bloomington Drosophila Stock Center, 2004.11.6, Exelixis insertion alleles that are not in FlyBase.	Godenschwege et al., 2000, Europ. J. Cell Biol. 79(7): 495--501	Godenschwege et al., 2004, Europ. J. Neurosci. 20(3): 611--622	
FBgn0004242	Syt1	GO:0060361	flight	Adolfsen et al., 2004, J. Cell Biol. 166(2): 249--260	BDGP Project Members, 1994-1999, BDGP Project Members, 1994-1999, Berkeley Drosophila Genome Project. (Computer file)	Broadie et al., 1994, Proc. Natl. Acad. Sci. USA 91(22): 10727--10731	DiAntonio and Schwarz, 1994, Neuron 12(4): 909--920	DiAntonio et al., 1993, Cell 73(7): 1281--1290	Dickman et al., 2006, Curr. Biol. 16(6): 591--598	Fergestad et al., 2001, J. Neurosci. 21(23): 9142--9150	Jarecki and Keshishian, 1995, J. Neurosci. 15(12): 8177--8190	Littleton and Bellen, 1994, Genetics 138(1): 111--123	Littleton et al., 1993, Cell 74(6): 1125--1134	Littleton et al., 1994, Proc. Natl. Acad. Sci. USA 91(23): 10888--10892	Littleton et al., 2001, J. Neurosci. 21(5): 1421--1433	Loewen et al., 2001, genesis 31(1): 30--36	Mackler and Reist, 2001, J. comp. Neurol. 436(1): 4--16	Mackler et al., 2002, Nature 418(6895): 340--344	Poskanzer et al., 2006, Neuron 50(1): 49--62	Reist et al., 1998, J. Neurosci. 18(19): 7662--7673	Robinson et al., 2002, Nature 418(6895): 336--340	Saraswati et al., 2007, Proc. Natl. Acad. Sci. U.S.A. 104(35): 14122--14127	Spradling et al., 1999, Genetics 153(1): 135--177	Stowers and Schwarz, 1999, Genetics 152(4): 1631--1639	Stowers et al., 2002, Neuron 36(6): 1063--1077	Yoshihara and Littleton, 2002, Neuron 36(5): 897--908	Yoshihara et al., 2010, Proc. Natl. Acad. Sci. U.S.A. 107(33): 14869--14874	
FBgn0036341	Syx13	GO:0000278	mitotic cell cycle	BDGP Project Members, 1994-1999, BDGP Project Members, 1994-1999, Berkeley Drosophila Genome Project. (Computer file)	Fedorova et al., 2001, Hereditas 134(2): 125--134	Spradling et al., 1999, Genetics 153(1): 135--177	
FBgn0036341	Syx13	GO:0051321	meiotic cell cycle	BDGP Project Members, 1994-1999, BDGP Project Members, 1994-1999, Berkeley Drosophila Genome Project. (Computer file)	Fedorova et al., 2001, Hereditas 134(2): 125--134	Spradling et al., 1999, Genetics 153(1): 135--177	
FBgn0028541	TM9SF4	GO:0006955	immune response	Ashburner et al., 1999, Genetics 153(1): 179--219	Bergeret et al., 2008, J. Cell Sci. 121(20): 3325--3334	
FBgn0010355	Taf1	GO:0000278	mitotic cell cycle	Karim et al., 1996, Genetics 143(1): 315--329	Lewis et al., 1980, Genetics 95(2): 383--397	Wassarman et al., 2000, Proc. Natl. Acad. Sci. USA 97(3): 1154--1159	
FBgn0050404	Tango11	GO:0032502	developmental process	McDaniel and Karpen, 2011.7.27, Tango11[1] and Tango11[2].	
FBgn0026619	Taz	GO:0007626	locomotory behavior	Xu et al., 2006, Proc. Natl. Acad. Sci. USA 103(31): 11584--11588	Xu et al., 2009, J. Biol. Chem. 284(42): 29230--29239	
FBgn0010329	Tbh	GO:0045475	locomotor rhythm	Baier et al., 2002, J. exp. Biol. 205(9): 1233--1240	Brembs et al., 2007, J. Neurosci. 27(41): 11122--11131	Fox et al., 2006, J. Neurosci. 26(5): 1486--1498	Hardie et al., 2007, Dev. Neurobiol. 67(10): 1396--1405	Monastirioti et al., 1996, J. Neurosci. 16(12): 3900--3911	Monastirioti, 2003, Dev. Biol. 264(1): 38--49	Schwaerzel et al., 2003, J. Neurosci. 23(33): 10495--10502	Sitaraman et al., 2010, J. Comp. Physiol. A, Neuroethol. Sens. Neural. Behav. Physiol. 196(4): 299--305	Yarali and Gerber, 2010, Front. Behav. Neurosci. 4: 189	Zhou et al., 2008, Nat. Neurosci. 11(9): 1059--1067	
FBgn0010329	Tbh	GO:0060361	flight	Baier et al., 2002, J. exp. Biol. 205(9): 1233--1240	Brembs et al., 2007, J. Neurosci. 27(41): 11122--11131	Fox et al., 2006, J. Neurosci. 26(5): 1486--1498	Hardie et al., 2007, Dev. Neurobiol. 67(10): 1396--1405	Monastirioti et al., 1996, J. Neurosci. 16(12): 3900--3911	Monastirioti, 2003, Dev. Biol. 264(1): 38--49	Schwaerzel et al., 2003, J. Neurosci. 23(33): 10495--10502	Sitaraman et al., 2010, J. Comp. Physiol. A, Neuroethol. Sens. Neural. Behav. Physiol. 196(4): 299--305	Yarali and Gerber, 2010, Front. Behav. Neurosci. 4: 189	Zhou et al., 2008, Nat. Neurosci. 11(9): 1059--1067	
FBgn0261560	Thor	GO:0007568	aging	BDGP Project Members, 1994-1999, BDGP Project Members, 1994-1999, Berkeley Drosophila Genome Project. (Computer file)	Beaton, 2000.1.31, BDGP P element Update.	Bernal and Kimbrell, 2000, Proc. Natl. Acad. Sci. USA 97(11): 6019--6024	Bernal et al., 2004, D. I. S. 87: 81	Imai et al., 2008, EMBO J. 27(18): 2432--2443	Rodriguez et al., 1996, Genetics 143(2): 929--940	Tettweiler et al., 2005, Genes Dev. 19(16): 1840--1843	Zid et al., 2009, Cell 139(1): 149--160	
FBgn0032988	Tif-IA	GO:0016049	cell growth	Grewal et al., 2007, J. Cell Biol. 179(6): 1105--1113	
FBgn0026080	Tip60	GO:0000910	cytokinesis	Bloomington Drosophila Stock Center, 2004.11.6, Exelixis insertion alleles that are not in FlyBase.	
FBgn0004117	Tm2	GO:0060361	flight	Dunker et al., 1993, D. I. S. 72: 133	Homyk and Emerson, 1988, Genetics 119: 105--121	Karlik and Fyrberg, 1985, Cell 41: 57--66	Kreuz et al., 1996, J. Cell Biol. 135(3): 673--687	Naimi et al., 2001, Molec. Biol. Cell 12(5): 1529--1539	Rancourt et al., 1991, D. I. S. 70: 185	Zraly et al., 2002, Genetics 160(3): 1051--1065	
FBgn0004924	Top1	GO:0000278	mitotic cell cycle	Buszczak et al., 2007, Genetics 175(3): 1505--1531	Lee et al., 1993, Proc. Natl. Acad. Sci. USA 90(14): 6656--6660	Peter et al., 2002, EMBO Rpts 3(1): 	Schaefer et al., 1999.12.2, Goettingen lethals - set 4.	Schaefer et al., 1999.6.15, Goettingen lethals - set 2.	Song et al., 2007, J. Neurosci. 27(11): 2927--2937	Zhang et al., 1996, J. Cell Biol. 134(4): 923--934	Zhang et al., 2000, Dev. Biol. 222(1): 27--40	
FBgn0021796	Tor	GO:0043069	negative regulation of programmed cell death	BDGP Project Members, 1994-1999, BDGP Project Members, 1994-1999, Berkeley Drosophila Genome Project. (Computer file)	Ballard et al., 2010, Dev. Biol. 337(2): 375--385	Birse et al., 2010, Cell Metab. 12(5): 533--544	Gao et al., 2002, Nature Cell Biol. 4(9): 699--704	Koike-Kumagai et al., 2009, EMBO J. 28(24): 3879--3892	Kraut et al., 2001, Curr. Biol. 11(6): 	Lee et al., 2007, EMBO Rpts 8(4): 360--365	Saucedo et al., 2003, Nature Cell Biol. 5(6): 566--571	Scott et al., 2004, Dev. Cell 7(2): 167--178	Scott et al., 2007, Curr. Biol. 17(1): 1--11	Spradling et al., 1999, Genetics 153(1): 135--177	Zhang et al., 2000, Genes Dev. 14(21): 2712--2724	Zhang et al., 2006, Genetics 172(1): 355--362	
FBgn0021796	Tor	GO:0048060	negative gravitaxis	BDGP Project Members, 1994-1999, BDGP Project Members, 1994-1999, Berkeley Drosophila Genome Project. (Computer file)	Ballard et al., 2010, Dev. Biol. 337(2): 375--385	Birse et al., 2010, Cell Metab. 12(5): 533--544	Gao et al., 2002, Nature Cell Biol. 4(9): 699--704	Koike-Kumagai et al., 2009, EMBO J. 28(24): 3879--3892	Kraut et al., 2001, Curr. Biol. 11(6): 	Lee et al., 2007, EMBO Rpts 8(4): 360--365	Saucedo et al., 2003, Nature Cell Biol. 5(6): 566--571	Scott et al., 2004, Dev. Cell 7(2): 167--178	Scott et al., 2007, Curr. Biol. 17(1): 1--11	Spradling et al., 1999, Genetics 153(1): 135--177	Zhang et al., 2000, Genes Dev. 14(21): 2712--2724	Zhang et al., 2006, Genetics 172(1): 355--362	
FBgn0046687	Tre1	GO:0007635	chemosensory behavior	Coffman et al., 2002, Genetics 162(1): 273--284	Ishimoto et al., 2000, Science 289(5476): 116--119	Toba et al., 1999, Genetics 151(2): 725--737	
FBgn0010287	Trf	GO:0007610	behavior	Crowley et al., 1993, Nature 361(6412): 557--561	Crowley, 1997.7.14, Trf cluster.	Crowley, 1998, D. I. S. 81: 172--178	
FBgn0013263	Trl	GO:0051321	meiotic cell cycle	Bejarano and Busturia, 2004, Dev. Biol. 268(2): 327--341	Bhat et al., 1996, Development 122(4): 1113--1124	Brumby et al., 2004, Genetics 168(1): 227--251	Dorn et al., 1993, Genetics 133(2): 279--290	Dworkin and Gibson, 2006, Genetics 173(3): 1417--1431	Farkas et al., 1994, Nature 371(6500): 806--808	Gerasimova and Corces, 1998, Cell 92(4): 511--521	Granok et al., 2001, Genet. Res. 78(1): 13--21	Greenberg et al., 2004, Genetics 166(1): 279--289	Katokhin et al., 2001, Genetika, Moscow 37(4): 467--474	Laney and Biggin, 1996, Development 122(7): 2303--2311	Liaw et al., 1995, Genes Dev. 9(24): 3163--3176	Nakayama et al., 2007, Genes Dev. 21(5): 552--561	Sass and Henikoff, 1998, Genetics 148(2): 733--741	Sekelsky et al., 1999, Genetics 152(2): 529--542	Spradling et al., 1999, Genetics 153(1): 135--177	Weiler and Wakimoto, 2002, Molec. Genet. Genomics 266(6): 922--932	
FBgn0026317	Tsc1	GO:0032502	developmental process	Hietakangas and Cohen, 2007, Genes Dev. 21(6): 632--637	Hsieh et al., 2010, PLoS Genet. 6(8): 	Hsu et al., 2007, Nature 445(7129): 785--788	Junger et al., 2003, J. Biol. 2(3): 20	Patel et al., 2009, J. Cell Biol. 185(7): 1181--1194	Potter et al., 2001, Cell 105(3): 357--368	Potter et al., 2010, Cell 141(3): 536--548	Radimerski et al., 2002, Genes Dev. 16(20): 2627--2632	Reiling and Hafen, 2004, Genes Dev. 18(23): 2879--2892	Tapon et al., 2001, Cell 105(3): 345--355	Zhang et al., 2011, Cell Death Differ. 18(8): 1346--1355	
FBgn0061469	Ube3a	GO:0007626	locomotory behavior	Ferdousy et al., 2011, Neurobiol. Disease 41(3): 669--677	Lu et al., 2009, Hum. Molec. Genet. 18(3): 454--462	Wu et al., 2008, Proc. Natl. Acad. Sci. U.S.A. 105(34): 12399--12404	
FBgn0061469	Ube3a	GO:0045475	locomotor rhythm	Ferdousy et al., 2011, Neurobiol. Disease 41(3): 669--677	Lu et al., 2009, Hum. Molec. Genet. 18(3): 454--462	Wu et al., 2008, Proc. Natl. Acad. Sci. U.S.A. 105(34): 12399--12404	
FBgn0061469	Ube3a	GO:0048060	negative gravitaxis	Ferdousy et al., 2011, Neurobiol. Disease 41(3): 669--677	Lu et al., 2009, Hum. Molec. Genet. 18(3): 454--462	Wu et al., 2008, Proc. Natl. Acad. Sci. U.S.A. 105(34): 12399--12404	
FBgn0003943	Ubi-p63E	GO:0043069	negative regulation of programmed cell death	Gene Disruption Project members, 2001-, (Computer file)	
FBgn0030354	Upf1	GO:0000278	mitotic cell cycle	Avery et al., 2011, RNA 17(4): 624--638	Metzstein and Krasnow, 2006, PLoS Gen. 2(12): 	
FBgn0260964	Vmat	GO:0048060	negative gravitaxis	Oh et al., 2003, Genetics 163(1): 	Simon et al., 2009, Genetics 181(2): 525--541	
FBgn0038608	WRNexo	GO:0042221	response to chemical stimulus	Bloomington Drosophila Stock Center, 2004.11.6, Exelixis insertion alleles that are not in FlyBase.	Saunders et al., 2008, Aging Cell 7(3): 418--425	
FBgn0003997	W	GO:0007632	visual behavior	Abbott and Lengyel, 1991, Genetics 129: 783--789	Brennecke et al., 2003, Cell 113(1): 25--36	Choi et al., 2006, Development 133(11): 2223--2232	Cordero et al., 2004, Mech. Dev. 121(12): 1523--1530	Cox et al., 2000, Genetics 155(4): 1725--1740	Grether et al., 1995, Genes Dev. 9(14): 1694--1708	Hay et al., 1997, Proc. Natl. Acad. Sci. USA 94(10): 5195--5200	Krieser et al., 2007, Development 134(13): 2407--2414	Lindsley and Zimm, 1992, The Genome of Drosophila melanogaster. 	Moon et al., 2008, PLoS Genet. 4(8): e1000153	Spradling et al., 1999, Genetics 153(1): 135--177	Tanaka-Matakatsu et al., 2009, Dev. Biol. 326(2): 347--356	Wang et al., 2008, Genetics 180(1): 269--281	
FBgn0003997	W	GO:0043069	negative regulation of programmed cell death	Abbott and Lengyel, 1991, Genetics 129: 783--789	Brennecke et al., 2003, Cell 113(1): 25--36	Choi et al., 2006, Development 133(11): 2223--2232	Cordero et al., 2004, Mech. Dev. 121(12): 1523--1530	Cox et al., 2000, Genetics 155(4): 1725--1740	Grether et al., 1995, Genes Dev. 9(14): 1694--1708	Hay et al., 1997, Proc. Natl. Acad. Sci. USA 94(10): 5195--5200	Krieser et al., 2007, Development 134(13): 2407--2414	Lindsley and Zimm, 1992, The Genome of Drosophila melanogaster. 	Moon et al., 2008, PLoS Genet. 4(8): e1000153	Spradling et al., 1999, Genetics 153(1): 135--177	Tanaka-Matakatsu et al., 2009, Dev. Biol. 326(2): 347--356	Wang et al., 2008, Genetics 180(1): 269--281	
FBgn0003997	W	GO:0045475	locomotor rhythm	Abbott and Lengyel, 1991, Genetics 129: 783--789	Brennecke et al., 2003, Cell 113(1): 25--36	Choi et al., 2006, Development 133(11): 2223--2232	Cordero et al., 2004, Mech. Dev. 121(12): 1523--1530	Cox et al., 2000, Genetics 155(4): 1725--1740	Grether et al., 1995, Genes Dev. 9(14): 1694--1708	Hay et al., 1997, Proc. Natl. Acad. Sci. USA 94(10): 5195--5200	Krieser et al., 2007, Development 134(13): 2407--2414	Lindsley and Zimm, 1992, The Genome of Drosophila melanogaster. 	Moon et al., 2008, PLoS Genet. 4(8): e1000153	Spradling et al., 1999, Genetics 153(1): 135--177	Tanaka-Matakatsu et al., 2009, Dev. Biol. 326(2): 347--356	Wang et al., 2008, Genetics 180(1): 269--281	
FBgn0261113	Xrp1	GO:0007608	sensory perception of smell	Berkeley Drosophila Genome Project, 1993.6.1, Insertion alleles.	Buszczak et al., 2007, Genetics 175(3): 1505--1531	Harvie et al., 1998, Genetics 149(1): 217--231	Spradling et al., 1999, Genetics 153(1): 135--177	
FBgn0004052	null	GO:0000278	mitotic cell cycle	
FBgn0261854	aPKC	GO:0000278	mitotic cell cycle	Abdelilah-Seyfried et al., 2003, Development 130(9): 1927--1935	BDGP Project Members, 1994-1999, BDGP Project Members, 1994-1999, Berkeley Drosophila Genome Project. (Computer file)	Chabu and Doe, 2008, Development 135(16): 2739--2746	Kaplan et al., 2011, PLoS ONE 6(4): e18616	Kim et al., 2009, J. Cell Sci. 122(20): 3759--3771	Lee et al., 2006, Nature 439(7076): 594--598	Luschnig et al., 2004, Genetics 167(1): 	Luschnig et al., 2004, Genetics 167(1): 325--342	Ma et al., 2009, BMC Genet. 10: 77	Rolls et al., 2003, J. Cell Biol. 163(5): 1089--1098	Ruiz-Canada et al., 2004, Neuron 42(4): 567--580	Spradling et al., 1999, Genetics 153(1): 135--177	Wodarz et al., 2000, J. Cell Biol. 150(6): 1361--1374	
FBgn0261854	aPKC	GO:0001736	establishment of planar polarity	Abdelilah-Seyfried et al., 2003, Development 130(9): 1927--1935	BDGP Project Members, 1994-1999, BDGP Project Members, 1994-1999, Berkeley Drosophila Genome Project. (Computer file)	Chabu and Doe, 2008, Development 135(16): 2739--2746	Kaplan et al., 2011, PLoS ONE 6(4): e18616	Kim et al., 2009, J. Cell Sci. 122(20): 3759--3771	Lee et al., 2006, Nature 439(7076): 594--598	Luschnig et al., 2004, Genetics 167(1): 	Luschnig et al., 2004, Genetics 167(1): 325--342	Ma et al., 2009, BMC Genet. 10: 77	Rolls et al., 2003, J. Cell Biol. 163(5): 1089--1098	Ruiz-Canada et al., 2004, Neuron 42(4): 567--580	Spradling et al., 1999, Genetics 153(1): 135--177	Wodarz et al., 2000, J. Cell Biol. 150(6): 1361--1374	
FBgn0000014	abd-A	GO:0042221	response to chemical stimulus	Bender and Fitzgerald, 2002, Development 129(21): 4923--4930	Bender and Hudson, 2000, Development 127(18): 3981--3992	Berger et al., 2005, Nat. Cell Biol. 7(1): 56--62	Busturia et al., 1989, Development 107: 575--583	Casanova et al., 1988, EMBO J. 7: 1097--1105	Crosby et al., 1993, Genetics 134(3): 809--824	Cumberledge et al., 1992, Development 115(2): 395--402	Frayne and Sato, 1991, Dev. Biol. 146: 265--277	Gibson and Hogness, 1996, Science 271(5246): 200--203	Jijakli and Ghysen, 1992, Int. J. Dev. Biol. 36(1): 93--99	Karch et al., 1985, Cell 43: 81--96	Karch et al., 1990, Genes Dev. 4(9): 1573--1587	Salzberg et al., 1994, Neuron 13(2): 269--287	Sanchez-Herrero, 1991, Development 111: 437--449	Shimell et al., 1994, Science 264(5161): 968--971	Tiong et al., 1985, Molec. gen. Genet. 200: 335--342	
FBgn0000014	abd-A	GO:0043069	negative regulation of programmed cell death	Bender and Fitzgerald, 2002, Development 129(21): 4923--4930	Bender and Hudson, 2000, Development 127(18): 3981--3992	Berger et al., 2005, Nat. Cell Biol. 7(1): 56--62	Busturia et al., 1989, Development 107: 575--583	Casanova et al., 1988, EMBO J. 7: 1097--1105	Crosby et al., 1993, Genetics 134(3): 809--824	Cumberledge et al., 1992, Development 115(2): 395--402	Frayne and Sato, 1991, Dev. Biol. 146: 265--277	Gibson and Hogness, 1996, Science 271(5246): 200--203	Jijakli and Ghysen, 1992, Int. J. Dev. Biol. 36(1): 93--99	Karch et al., 1985, Cell 43: 81--96	Karch et al., 1990, Genes Dev. 4(9): 1573--1587	Salzberg et al., 1994, Neuron 13(2): 269--287	Sanchez-Herrero, 1991, Development 111: 437--449	Shimell et al., 1994, Science 264(5161): 968--971	Tiong et al., 1985, Molec. gen. Genet. 200: 335--342	
FBgn0024268	acd(2)5D10	GO:0007605	sensory perception of sound	Caldwell et al., 2003, Proc. Natl. Acad. Sci. USA 100(26): 16053--16058	Eberl et al., 1997, Proc. Natl. Acad. Sci. USA 94(26): 14837--14842	
FBgn0024267	acd(2)5E8	GO:0007605	sensory perception of sound	Eberl et al., 1997, Proc. Natl. Acad. Sci. USA 94(26): 14837--14842	
FBgn0024266	acd(2)5F3	GO:0007605	sensory perception of sound	Eberl et al., 1997, Proc. Natl. Acad. Sci. USA 94(26): 14837--14842	
FBgn0024265	acd(2)5G23	GO:0007605	sensory perception of sound	Eberl et al., 1997, Proc. Natl. Acad. Sci. USA 94(26): 14837--14842	
FBgn0024265	acd(2)5G23	GO:0007619	courtship behavior	Eberl et al., 1997, Proc. Natl. Acad. Sci. USA 94(26): 14837--14842	
FBgn0024264	acd(2)5L3	GO:0007605	sensory perception of sound	Eberl et al., 1997, Proc. Natl. Acad. Sci. USA 94(26): 14837--14842	
FBgn0024263	acd(2)5M38	GO:0007605	sensory perception of sound	Eberl et al., 1997, Proc. Natl. Acad. Sci. USA 94(26): 14837--14842	
FBgn0024262	acd(2)5M7	GO:0007605	sensory perception of sound	Eberl et al., 1997, Proc. Natl. Acad. Sci. USA 94(26): 14837--14842	
FBgn0024261	acd(2)5M8	GO:0007605	sensory perception of sound	Eberl et al., 1997, Proc. Natl. Acad. Sci. USA 94(26): 14837--14842	
FBgn0024261	acd(2)5M8	GO:0007619	courtship behavior	Eberl et al., 1997, Proc. Natl. Acad. Sci. USA 94(26): 14837--14842	
FBgn0024260	acd(2)5N15	GO:0007605	sensory perception of sound	Eberl et al., 1997, Proc. Natl. Acad. Sci. USA 94(26): 14837--14842	
FBgn0024259	acd(2)5N17	GO:0007605	sensory perception of sound	Eberl et al., 1997, Proc. Natl. Acad. Sci. USA 94(26): 14837--14842	
FBgn0024258	acd(2)5N18	GO:0007605	sensory perception of sound	Eberl et al., 1997, Proc. Natl. Acad. Sci. USA 94(26): 14837--14842	
FBgn0024258	acd(2)5N18	GO:0007608	sensory perception of smell	Eberl et al., 1997, Proc. Natl. Acad. Sci. USA 94(26): 14837--14842	
FBgn0024257	acd(2)5N29	GO:0007605	sensory perception of sound	Eberl et al., 1997, Proc. Natl. Acad. Sci. USA 94(26): 14837--14842	
FBgn0024256	acd(2)5N30	GO:0007605	sensory perception of sound	Eberl et al., 1997, Proc. Natl. Acad. Sci. USA 94(26): 14837--14842	
FBgn0024256	acd(2)5N30	GO:0007619	courtship behavior	Eberl et al., 1997, Proc. Natl. Acad. Sci. USA 94(26): 14837--14842	
FBgn0000028	acj6	GO:0007608	sensory perception of smell	Ayer and Carlson, 1991, Proc. Natl. Acad. Sci. USA 88(12): 5467--5471	Bloomington Drosophila Stock Center, 2004.11.6, Exelixis insertion alleles that are not in FlyBase.	Bourbon et al., 2002, Mech. Dev. 110(1-2): 71--83	Carlson, 1993, Chadwick, Marsh, Goode, 1993: 150--161; discussion 162--166	Certel et al., 2000, Development 127(11): 2395--2405	Clyne et al., 1999, Neuron 22(2): 339--347	Goldman et al., 2005, Neuron 45(5): 661--666	Komiyama and Luo, 2007, Curr. Biol. 17(3): 278--285	Komiyama et al., 2003, Cell 112(2): 157--167	Komiyama et al., 2004, Nature Neurosci. 7(8): 819--825	McKenna et al., 1989, Proc. Natl. Acad. Sci. USA 86: 8118--8122	
FBgn0000060	agn	GO:0000278	mitotic cell cycle	Savvateeva et al., 1985, D. I. S. 61: 144--146	Savvateeva et al., 1993, J. Neurogenet. 8: 247--248	Sharagina et al., 1997, Russ. J. Genet. 33(6): 659--661	
FBgn0000060	agn	GO:0007612	learning	Savvateeva et al., 1985, D. I. S. 61: 144--146	Savvateeva et al., 1993, J. Neurogenet. 8: 247--248	Sharagina et al., 1997, Russ. J. Genet. 33(6): 659--661	
FBgn0000060	agn	GO:0007626	locomotory behavior	Savvateeva et al., 1985, D. I. S. 61: 144--146	Savvateeva et al., 1993, J. Neurogenet. 8: 247--248	Sharagina et al., 1997, Russ. J. Genet. 33(6): 659--661	
FBgn0000063	ald	GO:0051321	meiotic cell cycle	Gilliland et al., 2005, Curr. Biol. 15(7): 672--677	Gilliland et al., 2007, PLoS Genet. 3(7): e113	Nielsen et al., 2006, A. Dros. Res. Conf. 47: 148C	
FBgn0263350	alpha-Adaptin	GO:0007626	locomotory behavior	Forjanic et al., 1997, Dev. Biol. 186(2): 139--154	Gonzalez-Gaitan and Jackle, 1997, Cell 88(6): 767--776	Gonzalez-Gaitan and Jackle, 1999, Mech. Dev. 87(1-2): 143--151	Orem et al., 2006, J. Cell Sci. 119(Pt 15): 3141--3148	Spradling et al., 1999, Genetics 153(1): 135--177	
FBgn0263350	alpha-Adaptin	GO:0060361	flight	Forjanic et al., 1997, Dev. Biol. 186(2): 139--154	Gonzalez-Gaitan and Jackle, 1997, Cell 88(6): 767--776	Gonzalez-Gaitan and Jackle, 1999, Mech. Dev. 87(1-2): 143--151	Orem et al., 2006, J. Cell Sci. 119(Pt 15): 3141--3148	Spradling et al., 1999, Genetics 153(1): 135--177	
FBgn0024253	null	GO:0007608	sensory perception of smell	
FBgn0086782	amn	GO:0007608	sensory perception of smell	Aldrich et al., 2010, J. Neurogenet. 24(1): 33--41	Bhattacharya et al., 2004, J. Biol. Chem. 279(36): 37291--37297	Bourbon et al., 2002, Mech. Dev. 110(1-2): 71--83	DeZazzo et al., 1999, J. Neurosci. 19(20): 8740--8746	Ejima et al., 2005, Curr. Biol. 15(3): 194--206	Feany and Quinn, 1995, Science 268(5212): 869--873	Folkers et al., 1993, Proc. Natl. Acad. Sci. USA 90(17): 8123--8127	Folkers, 1982, J. Insect Physiol. 28(6): 535--539	Gong et al., 1998, J. Insect Physiol. 44(12): 1149--1158	Guan et al., 2011, Learn. Mem. 18(4): 191--206	Honjo and Furukubo-Tokunaga, 2005, J. Neurosci. 25(35): 7905--7913	Kamyshev et al., 2000, Symp. Molecular and genetic bases of adaptive behavior: 307--314	Keene et al., 2004, Neuron 44(3): 521--533	Keene et al., 2006, Curr. Biol. 16(15): 1524--1530	Kraut et al., 2001, Curr. Biol. 11(6): 	Kraut et al., 2001, Curr. Biol. 11(6): 417--430	Lee et al., 2011, Proc. Natl. Acad. Sci. U.S.A. 108(33): 13794--13799	Mariath, 1985, J. Insect Physiol. 31(10): 779--788	Moore et al., 1997, Doe, Hall, 1997: 131	Moore et al., 1998, Cell 93(6): 997--1007	Park et al., 2000, J. Biol. Chem. 275(27): 20588--20596	Sakai et al., 2004, Proc. Natl. Acad. Sci. USA 101(45): 16058--16063	Tamura et al., 2003, Neuron 40(5): 1003--1011	Toba et al., 1999, Genetics 151(2): 725--737	Tully and Quinn, 1985, J. comp. Physiol. A. 157(2): 263--277	Tully et al., 1994, J. Neurosci. 14(1): 68--74	Wolf et al., 2002, J. Neurosci. 22(24): 11035--11044	Yin et al., 2009, Europ. J. Neurosci. 30(2): 279--288	Yu et al., 2005, Cell 123(5): 945--957	Yu et al., 2006, Neuron 52(5): 845--855	
FBgn0086782	amn	GO:0007619	courtship behavior	Aldrich et al., 2010, J. Neurogenet. 24(1): 33--41	Bhattacharya et al., 2004, J. Biol. Chem. 279(36): 37291--37297	Bourbon et al., 2002, Mech. Dev. 110(1-2): 71--83	DeZazzo et al., 1999, J. Neurosci. 19(20): 8740--8746	Ejima et al., 2005, Curr. Biol. 15(3): 194--206	Feany and Quinn, 1995, Science 268(5212): 869--873	Folkers et al., 1993, Proc. Natl. Acad. Sci. USA 90(17): 8123--8127	Folkers, 1982, J. Insect Physiol. 28(6): 535--539	Gong et al., 1998, J. Insect Physiol. 44(12): 1149--1158	Guan et al., 2011, Learn. Mem. 18(4): 191--206	Honjo and Furukubo-Tokunaga, 2005, J. Neurosci. 25(35): 7905--7913	Kamyshev et al., 2000, Symp. Molecular and genetic bases of adaptive behavior: 307--314	Keene et al., 2004, Neuron 44(3): 521--533	Keene et al., 2006, Curr. Biol. 16(15): 1524--1530	Kraut et al., 2001, Curr. Biol. 11(6): 	Kraut et al., 2001, Curr. Biol. 11(6): 417--430	Lee et al., 2011, Proc. Natl. Acad. Sci. U.S.A. 108(33): 13794--13799	Mariath, 1985, J. Insect Physiol. 31(10): 779--788	Moore et al., 1997, Doe, Hall, 1997: 131	Moore et al., 1998, Cell 93(6): 997--1007	Park et al., 2000, J. Biol. Chem. 275(27): 20588--20596	Sakai et al., 2004, Proc. Natl. Acad. Sci. USA 101(45): 16058--16063	Tamura et al., 2003, Neuron 40(5): 1003--1011	Toba et al., 1999, Genetics 151(2): 725--737	Tully and Quinn, 1985, J. comp. Physiol. A. 157(2): 263--277	Tully et al., 1994, J. Neurosci. 14(1): 68--74	Wolf et al., 2002, J. Neurosci. 22(24): 11035--11044	Yin et al., 2009, Europ. J. Neurosci. 30(2): 279--288	Yu et al., 2005, Cell 123(5): 945--957	Yu et al., 2006, Neuron 52(5): 845--855	
FBgn0027513	ana2	GO:0051321	meiotic cell cycle	
FBgn0000097	aop	GO:0043069	negative regulation of programmed cell death	Abdelilah-Seyfried et al., 2000, Genetics 155(2): 733--752	Baril and Therrien, 2006, Dev. Biol. 294(1): 232--245	Bidet, 2003, Mech. Dev. 120(9): 991--1007	Buszczak et al., 2007, Genetics 175(3): 1505--1531	Karim et al., 1996, Genetics 143(1): 315--329	Lai and Rubin, 1992, Cell 70: 609--620	Lai et al., 1996, Proc. Natl. Acad. Sci. USA 93(10): 5025--5030	Lai et al., 1997, Genetics 147(3): 1131--1137	Lukacsovich et al., 2001, Genetics 157(2): 727--742	Merriam, 2005.11.18, Merriam insertions.	Riesgo-Escovar and Hafen, 1997, Genes Dev. 11(13): 1717--1727	Rogge et al., 1995, Development 121(12): 3947--3958	Rorth et al., 1998, Development 125(6): 1049--1057	Spradling et al., 1999, Genetics 153(1): 135--177	Tei et al., 1992, Proc. Natl. Acad. Sci. USA 89: 6856--6860	Toba et al., 1999, Genetics 151(2): 725--737	Tseng and Hariharan, 2002, Genetics 162(1): 229--243	Weber et al., 2008, Dev. Biol. 316(1): 110--123	Yamada et al., 2003, Development 130(17): 4085--4096	
FBgn0004569	aos	GO:0007632	visual behavior	Alvarado et al., 2006, J. Biol. Chem. 281(39): 28993--29001	BDGP Project Members, 1994-1999, BDGP Project Members, 1994-1999, Berkeley Drosophila Genome Project. (Computer file)	Brown and Freeman, 2003, Development 130(22): 5401--5412	Brunner et al., 1993, J. Neurogenet. 8: 222	Brunner et al., 1994, Mech. Dev. 48(3): 175--185	Dworkin and Gibson, 2006, Genetics 173(3): 1417--1431	Freeman et al., 1992, Cell 69: 963--975	Gaengel and Mlodzik, 2003, Development 130(22): 5413--5423	Gene Disruption Project members, 2001-, (Computer file)	Kretzschmar et al., 1992, EMBO J. 11(7): 2531--2539	Okabe et al., 1996, Dev. Biol. 175(1): 37--49	Sawamoto et al., 1994, Dev. Biol. 164(1): 267--276	Schweitzer et al., 1995, Nature 376(6542): 699--702	Spradling et al., 1999, Genetics 153(1): 135--177	Strutt and Strutt, 2003, Curr. Biol. 13(16): 	Strutt and Strutt, 2003, Curr. Biol. 13(16): 1451--1457	Treisman and Rubin, 1996, Mech. Dev. 56(1-2): 17--24	Wemmer and Klaembt, 1995, Genetics 140(2): 629--641	Yang and Baker, 2001, Development 128(7): 1183--1191	Zartman et al., 2009, Development 136(17): 2903--2911	
FBgn0260941	app	GO:0007626	locomotory behavior	Giorgi et al., 1993, D. I. S. 72: 69	Giorgi et al., 1995, Europ. Dros. Res. Conf. 14: 303	Matakatsu and Blair, 2008, Curr. Biol. 18(18): 1390--1395	
FBgn0066375	arap	GO:0007613	memory	Dubnau et al., 2003, Curr. Biol. 13(4): 	
FBgn0066374	arl	GO:0007613	memory	Dubnau et al., 2003, Curr. Biol. 13(4): 	
FBgn0000117	arm	GO:0001736	establishment of planar polarity	Bourbon et al., 2002, Mech. Dev. 110(1-2): 71--83	Cavallo et al., 1998, Nature 395(6702): 604--608	Eberl and Hilliker, 1988, Genetics 118: 109--120	Gene Disruption Project members, 2001-, (Computer file)	Harris and Peifer, 2004, J. Cell Biol. 167(1): 135--147	Jones et al., 2010, J. Cell Sci. 123(13): 2179--2189	Kaplan et al., 2011, PLoS ONE 6(4): e18616	Lammel and Saumweber, 2000, Dev. Genes Evol. 210(11): 525--535	Lawrence et al., 2002, Development 129(11): 2749--2760	Pai et al., 1997, Development 124(11): 2255--2266	Peifer and Wieschaus, 1990, Cell 63: 1167--1178	Peifer et al., 1991, Development 111: 1029--1043	Perrimon et al., 1989, Genetics 121: 333--352	Peter et al., 2002, EMBO Rpts 3(1): 	Schaefer et al., 1999.12.10, Goettingen lethals - set 5.	Schaefer et al., 1999.12.2, Goettingen lethals - set 4.	Tearle and Nusslein-Volhard, 1987, D. I. S. 66: 209--269	Tikhmyanova et al., 2010, PLoS ONE 5(8): e12369	Toba et al., 1999, Genetics 151(2): 725--737	Tolwinski and Wieschaus, 2004, PLoS Biol. 2(4): 0486--0493	Wehrli and Tomlinson, 1998, Development 125(8): 1421--1432	
FBgn0000117	arm	GO:0043069	negative regulation of programmed cell death	Bourbon et al., 2002, Mech. Dev. 110(1-2): 71--83	Cavallo et al., 1998, Nature 395(6702): 604--608	Eberl and Hilliker, 1988, Genetics 118: 109--120	Gene Disruption Project members, 2001-, (Computer file)	Harris and Peifer, 2004, J. Cell Biol. 167(1): 135--147	Jones et al., 2010, J. Cell Sci. 123(13): 2179--2189	Kaplan et al., 2011, PLoS ONE 6(4): e18616	Lammel and Saumweber, 2000, Dev. Genes Evol. 210(11): 525--535	Lawrence et al., 2002, Development 129(11): 2749--2760	Pai et al., 1997, Development 124(11): 2255--2266	Peifer and Wieschaus, 1990, Cell 63: 1167--1178	Peifer et al., 1991, Development 111: 1029--1043	Perrimon et al., 1989, Genetics 121: 333--352	Peter et al., 2002, EMBO Rpts 3(1): 	Schaefer et al., 1999.12.10, Goettingen lethals - set 5.	Schaefer et al., 1999.12.2, Goettingen lethals - set 4.	Tearle and Nusslein-Volhard, 1987, D. I. S. 66: 209--269	Tikhmyanova et al., 2010, PLoS ONE 5(8): e12369	Toba et al., 1999, Genetics 151(2): 725--737	Tolwinski and Wieschaus, 2004, PLoS Biol. 2(4): 0486--0493	Wehrli and Tomlinson, 1998, Development 125(8): 1421--1432	
FBgn0000139	ash2	GO:0043069	negative regulation of programmed cell death	Adamson and Shearn, 1996, Genetics 144(2): 621--633	Amoros et al., 2002, Int. J. Dev. Biol. 46(3): 321--324	Angulo et al., 2004, Development 131(20): 4943--4953	Beltran et al., 2003, Proc. Natl. Acad. Sci. USA 100(6): 3293--3298	Beltran et al., 2007, Genome Biol. 8(4): R67	Deak et al., 1997, Genetics 147(4): 1697--1722	Kraut et al., 2001, Curr. Biol. 11(6): 	LaJeunesse and Shearn, 1995, Mech. Dev. 53(1): 123--139	
FBgn0261004	asl	GO:0051321	meiotic cell cycle	Bloomington Drosophila Stock Center, 2004.11.6, Exelixis insertion alleles that are not in FlyBase.	Bonaccorsi et al., 1992, A. Dros. Res. Conf. 33: 18	Bonaccorsi et al., 1998, J. Cell Biol. 142(3): 751--761	Bonaccorsi et al., 2000, Nature Cell Biol. 2(1): 54--56	Giansanti et al., 1991, Atti Ass. Genet. ital. 37: 261	Januschke and Gonzalez, 2010, J. Cell Biol. 188(5): 693--706	
FBgn0000140	asp	GO:0000278	mitotic cell cycle	Basto et al., 2000, Nature Cell Biol. 2(12): 939--943	Buffin et al., 2007, Nat. Cell Biol. 9(5): 565--572	Casal et al., 1990, Development 108(2): 251--260	Gonzalez et al., 1989, Genetics 123: 371--377	Gonzalez et al., 1990, J. Cell Sci. 96(4): 605--616	Horn et al., 2003, Genetics 163(2): 647--661	Inoue and Glover, 1998, Molec. gen. Genet. 258(4): 334--341	Rahmani et al., 2009, J. Cell Biol. 187(5): 597--605	Rebollo et al., 2004, PLoS Biol. 2(1): 0054--0064	Riparbelli et al., 2002, J. Cell Sci. 115(5): 913--922	Riparbelli et al., 2004, Exp. Cell Res. 298(1): 96--106	Ripoll et al., 1985, Cell 41: 907--912	Shimell et al., 1991, Cell 67: 469--481	Wakefield et al., 2001, J. Cell Biol. 153(4): 637--648	White-Cooper et al., 1996, Genetics 144(3): 1097--1111	Williams et al., 2007, J. Cell Sci. 120(20): 3522--3533	
FBgn0000140	asp	GO:0000910	cytokinesis	Basto et al., 2000, Nature Cell Biol. 2(12): 939--943	Buffin et al., 2007, Nat. Cell Biol. 9(5): 565--572	Casal et al., 1990, Development 108(2): 251--260	Gonzalez et al., 1989, Genetics 123: 371--377	Gonzalez et al., 1990, J. Cell Sci. 96(4): 605--616	Horn et al., 2003, Genetics 163(2): 647--661	Inoue and Glover, 1998, Molec. gen. Genet. 258(4): 334--341	Rahmani et al., 2009, J. Cell Biol. 187(5): 597--605	Rebollo et al., 2004, PLoS Biol. 2(1): 0054--0064	Riparbelli et al., 2002, J. Cell Sci. 115(5): 913--922	Riparbelli et al., 2004, Exp. Cell Res. 298(1): 96--106	Ripoll et al., 1985, Cell 41: 907--912	Shimell et al., 1991, Cell 67: 469--481	Wakefield et al., 2001, J. Cell Biol. 153(4): 637--648	White-Cooper et al., 1996, Genetics 144(3): 1097--1111	Williams et al., 2007, J. Cell Sci. 120(20): 3522--3533	
FBgn0039213	atl	GO:0007626	locomotory behavior	Gene Disruption Project members, 2001-, (Computer file)	Lee et al., 2009, Dev. Biol. 330(2): 250--262	
FBgn0010433	ato	GO:0007632	visual behavior	Caldwell et al., 2003, Proc. Natl. Acad. Sci. USA 100(26): 16053--16058	Chanut et al., 2002, Genetics 160(2): 623--635	Choi et al., 2009, Science 324(5923): 54	Cosetti et al., 2008, Ann. Otol. Rhinol. Laryngol. 117(11): 827--833	Eberl et al., 2000, J. Neurosci. 20(16): 5981--5988	Goulding et al., 2000, Neuron 25(1): 69--78	Grillenzoni et al., 2007, Dev. Genes Evol. 217(3): 209--219	Gupta and Rodrigues, 1997, Genes to Cells 2(3): 225--233	Hassan et al., 2000, Neuron 25(3): 549--561	Jarman et al., 1994, Nature 369(6479): 398--400	Jarman et al., 1995, Development 121(7): 2019--2030	Jhaveri and Rodrigues, 2002, Development 129(5): 1251--1260	Kwon et al., 2010, J. Neurosci. 30(31): 10465--10471	Ma and Jarman, 2011, J. Cell Sci. 124(15): 2622--2630	Reddy et al., 1997, Development 124(3): 703--712	Siddall et al., 2003, Dev. Genes Evol. 213(3): 107--119	Sun et al., 1998, Development 125(18): 3731--3740	Tauber and Eberl, 2001, J. comp. Physiol. A. 187(5): 341--348	White and Jarman, 2000, Development 127(8): 1681--1689	Wu et al., 2011, Neuron 70(2): 281--298	
FBgn0000147	aur	GO:0000278	mitotic cell cycle	Berdnik and Knoblich, 2002, Curr. Biol. 12(8): 640--647	Giet et al., 2002, J. Cell Biol. 156(3): 437--451	Glover et al., 1995, Cell 81(1): 95--105	Hutterer et al., 2006, Dev. Cell 11(2): 147--157	Inoue and Glover, 1998, Molec. gen. Genet. 258(4): 334--341	Lee et al., 2006, Genes Dev. 20(24): 3464--3474	Wang et al., 2006, Genes Dev. 20(24): 3453--3463	Wirtz-Peitz et al., 2008, Cell 135(1): 161--173	
FBgn0066373	avg	GO:0007613	memory	Dubnau et al., 2003, Curr. Biol. 13(4): 	
FBgn0027889	ball	GO:0000278	mitotic cell cycle	Cullen et al., 2005, J. Cell Biol. 171(4): 593--602	Klinge, 2004.2.25, Helping FlyBase: ADRC-10124.	Zhu et al., 2005, Genetics 170(2): 	
FBgn0027889	ball	GO:0051321	meiotic cell cycle	Cullen et al., 2005, J. Cell Biol. 171(4): 593--602	Klinge, 2004.2.25, Helping FlyBase: ADRC-10124.	Zhu et al., 2005, Genetics 170(2): 	
FBgn0000158	bam	GO:0000910	cytokinesis	Bopp et al., 1993, Development 118(3): 797--812	Gene Disruption Project members, 2001-, (Computer file)	Gilboa et al., 2003, Development 130(26): 6625--6634	Gonczy et al., 1997, Development 124(21): 4361--4371	Insco et al., 2009, Proc. Natl. Acad. Sci. U.S.A. 106(52): 22311--22316	Kai et al., 2005, Dev. Biol. 283(2): 486--502	McKearin and Spradling, 1990, Genes Dev. 4(12b): 2242--2251	Monk et al., 2010, Cell Stem Cell 6(4): 348--360	Ohlstein et al., 2000, Genetics 155(4): 1809--1819	Shen et al., 2009, Proc. Natl. Acad. Sci. U.S.A. 106(28): 11623--11628	Spradling et al., 1999, Genetics 153(1): 135--177	
FBgn0000158	bam	GO:0007049	cell cycle	Bopp et al., 1993, Development 118(3): 797--812	Gene Disruption Project members, 2001-, (Computer file)	Gilboa et al., 2003, Development 130(26): 6625--6634	Gonczy et al., 1997, Development 124(21): 4361--4371	Insco et al., 2009, Proc. Natl. Acad. Sci. U.S.A. 106(52): 22311--22316	Kai et al., 2005, Dev. Biol. 283(2): 486--502	McKearin and Spradling, 1990, Genes Dev. 4(12b): 2242--2251	Monk et al., 2010, Cell Stem Cell 6(4): 348--360	Ohlstein et al., 2000, Genetics 155(4): 1809--1819	Shen et al., 2009, Proc. Natl. Acad. Sci. U.S.A. 106(28): 11623--11628	Spradling et al., 1999, Genetics 153(1): 135--177	
FBgn0066372	barb	GO:0007613	memory	Dubnau et al., 2003, Curr. Biol. 13(4): 	
FBgn0014127	barr	GO:0000278	mitotic cell cycle	BDGP Project Members, 1994-1999, BDGP Project Members, 1994-1999, Berkeley Drosophila Genome Project. (Computer file)	Bhat et al., 1996, Cell 87(6): 1103--1114	Cobbe et al., 2006, Genetics 172(2): 991--1008	Dej et al., 2004, Genetics 168(2): 895--906	Gene Disruption Project members, 2001-, (Computer file)	Kania et al., 1995, Genetics 139(4): 1663--1678	Liu et al., 1999, Genetics 151(2): 685--695	Spradling et al., 1999, Genetics 153(1): 135--177	Xu et al., 2001, FEBS Lett. 508(3): 394--398	
FBgn0000163	baz	GO:0001736	establishment of planar polarity	Abdelilah-Seyfried et al., 2003, Development 130(9): 1927--1935	Buszczak et al., 2007, Genetics 175(3): 1505--1531	Campbell et al., 2009, J. Cell Sci. 122(15): 2604--2612	Doerflinger et al., 2010, Development 137(10): 1765--1773	Eberl and Hilliker, 1988, Genetics 118: 109--120	Gene Disruption Project members, 2001-, (Computer file)	Harris and Peifer, 2004, J. Cell Biol. 167(1): 135--147	Harris and Peifer, 2005, J. Cell Biol. 170(5): 813--823	McGill et al., 2009, J. Cell Biol. 185(5): 787--796	Muller and Wieschaus, 1996, J. Cell Biol. 134(1): 149--163	Peter et al., 2002, EMBO Rpts 3(1): 	Ramachandran et al., 2009, Dev. Neurobiol. 69(9): 583--602	Ruiz-Canada et al., 2004, Neuron 42(4): 567--580	Schaefer et al., 1999.12.2, Goettingen lethals - set 4.	Tearle and Nusslein-Volhard, 1987, D. I. S. 66: 209--269	Wieschaus and Noell, 1986, Roux Arch. dev. Biol. 195(1): 63--73	
FBgn0034049	bdg	GO:0001736	establishment of planar polarity	Rawls et al., 2007, Genetics 177(1): 313--328	
FBgn0034049	bdg	GO:0060361	flight	Rawls et al., 2007, Genetics 177(1): 313--328	
FBgn0263231	bel	GO:0000910	cytokinesis	BDGP Project Members, 1994-1999, BDGP Project Members, 1994-1999, Berkeley Drosophila Genome Project. (Computer file)	Berg and Spradling, 1991, Genetics 127: 515--524	Buszczak et al., 2007, Genetics 175(3): 1505--1531	Gene Disruption Project members, 2001-, (Computer file)	Johnstone et al., 2005, Dev. Biol. 277(1): 92--101	Matthews, 2001.4.12, bel alleles.	Pek and Kai, 2011, Proc. Natl. Acad. Sci. U.S.A. 108(29): 12007--12012	Spradling et al., 1999, Genetics 153(1): 135--177	Szeged Stock Center, 1998-, Szeged Stock Center P-element collection. (Computer file)	
FBgn0263231	bel	GO:0051321	meiotic cell cycle	BDGP Project Members, 1994-1999, BDGP Project Members, 1994-1999, Berkeley Drosophila Genome Project. (Computer file)	Berg and Spradling, 1991, Genetics 127: 515--524	Buszczak et al., 2007, Genetics 175(3): 1505--1531	Gene Disruption Project members, 2001-, (Computer file)	Johnstone et al., 2005, Dev. Biol. 277(1): 92--101	Matthews, 2001.4.12, bel alleles.	Pek and Kai, 2011, Proc. Natl. Acad. Sci. U.S.A. 108(29): 12007--12012	Spradling et al., 1999, Genetics 153(1): 135--177	Szeged Stock Center, 1998-, Szeged Stock Center P-element collection. (Computer file)	
FBgn0066371	beluy	GO:0007613	memory	Dubnau et al., 2003, Curr. Biol. 13(4): 	
FBgn0010395	betaInt-nu	GO:0007608	sensory perception of smell	Devenport and Brown, 2004, Development 131(21): 5405--5415	Kraut et al., 2001, Curr. Biol. 11(6): 	Sambandan et al., 2006, Genetics 174(3): 1349--1363	
FBgn0003888	betaTub60D	GO:0060361	flight	Dettman et al., 1996, Dev. Biol. 177(1): 117--135	Dettman et al., 2001, Genetics 158(1): 253--263	Gotwals and Fristrom, 1991, Genetics 127: 747--759	Hoyle et al., 2000, Dev. Biol. 221(2): 375--389	Kimble et al., 1990, Genetics 126: 991--1005	
FBgn0003889	betaTub85D	GO:0000910	cytokinesis	Fackenthal et al., 1993, Dev. Biol. 158(1): 213--227	Fackenthal et al., 1995, Genetics 139(1): 267--286	Fuller et al., 1988, J. Cell Biol. 107: 141--152	Fuller, 1986, Gall, 1986: 19--41	Hoyle and Raff, 1990, J. Cell Biol. 111(3): 1009--1026	Hoyle et al., 2001, Molec. Biol. Cell 12(7): 2185--2194	Kemphues et al., 1980, Cell 21(2): 445--451	Raff, 1984, J. Cell Biol. 99: 1--10	Regan and Fuller, 1988, Genes Dev. 2: 82--92	
FBgn0003889	betaTub85D	GO:0051321	meiotic cell cycle	Fackenthal et al., 1993, Dev. Biol. 158(1): 213--227	Fackenthal et al., 1995, Genetics 139(1): 267--286	Fuller et al., 1988, J. Cell Biol. 107: 141--152	Fuller, 1986, Gall, 1986: 19--41	Hoyle and Raff, 1990, J. Cell Biol. 111(3): 1009--1026	Hoyle et al., 2001, Molec. Biol. Cell 12(7): 2185--2194	Kemphues et al., 1980, Cell 21(2): 445--451	Raff, 1984, J. Cell Biol. 99: 1--10	Regan and Fuller, 1988, Genes Dev. 2: 82--92	
FBgn0004581	bgcn	GO:0000910	cytokinesis	Gilboa et al., 2003, Development 130(26): 6625--6634	Gonczy et al., 1997, Development 124(21): 4361--4371	Lavoie et al., 1999, Dev. Biol. 212(2): 405--413	Mahowald and Wei, 1994, Marsh, Goode, 1994: 193--201	Ohlstein et al., 2000, Genetics 155(4): 1809--1819	Partanen et al., 1991, Europ. Dros. Res. Conf. 12: 104	Schupbach and Wieschaus, 1991, Genetics 129: 1119--1136	Terry et al., 2006, Dev. Biol. 294(1): 246--257	
FBgn0004581	bgcn	GO:0051321	meiotic cell cycle	Gilboa et al., 2003, Development 130(26): 6625--6634	Gonczy et al., 1997, Development 124(21): 4361--4371	Lavoie et al., 1999, Dev. Biol. 212(2): 405--413	Mahowald and Wei, 1994, Marsh, Goode, 1994: 193--201	Ohlstein et al., 2000, Genetics 155(4): 1809--1819	Partanen et al., 1991, Europ. Dros. Res. Conf. 12: 104	Schupbach and Wieschaus, 1991, Genetics 129: 1119--1136	Terry et al., 2006, Dev. Biol. 294(1): 246--257	
FBgn0000179	bi	GO:0007610	behavior	Adachi-Yamada et al., 1999, Molec. Cell. Biol. 19(3): 2322--2329	Adachi-Yamada et al., 1999, Nature 400(6740): 166--169	Balles and Pflugfelder, 1994, Molec. gen. Genet. 245(6): 734--740	Banga et al., 1986, Chromosoma 93: 341--346	Bloomington Drosophila Stock Center, 2004.11.6, Exelixis insertion alleles that are not in FlyBase.	Brunner et al., 1992, J. Neurogenet. 8(1): 43--55	Bulthoff and Buchner, 1985, J. Comp. Physiol. A, Sens. Neural. Behav. Physiol. 156(1): 25--34	Capelson and Corces, 2005, Mol. Cell 20(1): 105--116	Capelson and Corces, 2006, EMBO J. 25(9): 1906--1914	Craymer and Roy, 1980, D. I. S. 55: 200--204	Dworkin and Gibson, 2006, Genetics 173(3): 1417--1431	Enerly et al., 2002, genesis 34(1-2): 152--155	Gorfinkiel et al., 1999, Mech. Dev. 86(1-2): 113--123	Grieder et al., 2007, Genetics 175(4): 	Grieder et al., 2007, Genetics 175(4): 1707--1718	Grimm and Pflugfelder, 1996, Science 271(5255): 1601--1604	Heisenberg et al., 1985, J. Neurogenet. 2(1): 1--30	Kerscher et al., 1993, Europ. Dros. Res. Conf. 13: Poster D19	Kopp and Duncan, 1997, Development 124(19): 3715--3726	Kopp and Duncan, 2002, Dev. Biol. 242(1): 15--30	Kopp et al., 2000, Nature 408(6812): 553--559	Lawrence et al., 2002, Development 129(11): 2749--2760	Lecuit et al., 1996, Nature 381(6581): 387--393	Pai et al., 2004, Mol. Cell 16(5): 737--748	Peter et al., 2002, EMBO Rpts 3(1): 	Pflugfelder et al., 1990, Genetics 126: 91--104	Pflugfelder et al., 1992, Proc. Natl. Acad. Sci. USA 89: 1199--1203	Poeck et al., 1993, Molec. gen. Genet. 238(3): 325--332	Rorth et al., 1998, Development 125(6): 1049--1057	Sen et al., 2010, Mol. Genet. Genomics 283(2): 147--156	Shen et al., 2008, Mech. Dev. 125(3-4): 233--246	Tang and Sun, 2002, genesis 34(1-2): 39--45	Tsai et al., 1997, Proc. Natl. Acad. Sci. USA 94(8): 3837--3841	del Alamo Rodriguez et al., 2004, Dev. Biol. 268(2): 481--492	
FBgn0000179	bi	GO:0007632	visual behavior	Adachi-Yamada et al., 1999, Molec. Cell. Biol. 19(3): 2322--2329	Adachi-Yamada et al., 1999, Nature 400(6740): 166--169	Balles and Pflugfelder, 1994, Molec. gen. Genet. 245(6): 734--740	Banga et al., 1986, Chromosoma 93: 341--346	Bloomington Drosophila Stock Center, 2004.11.6, Exelixis insertion alleles that are not in FlyBase.	Brunner et al., 1992, J. Neurogenet. 8(1): 43--55	Bulthoff and Buchner, 1985, J. Comp. Physiol. A, Sens. Neural. Behav. Physiol. 156(1): 25--34	Capelson and Corces, 2005, Mol. Cell 20(1): 105--116	Capelson and Corces, 2006, EMBO J. 25(9): 1906--1914	Craymer and Roy, 1980, D. I. S. 55: 200--204	Dworkin and Gibson, 2006, Genetics 173(3): 1417--1431	Enerly et al., 2002, genesis 34(1-2): 152--155	Gorfinkiel et al., 1999, Mech. Dev. 86(1-2): 113--123	Grieder et al., 2007, Genetics 175(4): 	Grieder et al., 2007, Genetics 175(4): 1707--1718	Grimm and Pflugfelder, 1996, Science 271(5255): 1601--1604	Heisenberg et al., 1985, J. Neurogenet. 2(1): 1--30	Kerscher et al., 1993, Europ. Dros. Res. Conf. 13: Poster D19	Kopp and Duncan, 1997, Development 124(19): 3715--3726	Kopp and Duncan, 2002, Dev. Biol. 242(1): 15--30	Kopp et al., 2000, Nature 408(6812): 553--559	Lawrence et al., 2002, Development 129(11): 2749--2760	Lecuit et al., 1996, Nature 381(6581): 387--393	Pai et al., 2004, Mol. Cell 16(5): 737--748	Peter et al., 2002, EMBO Rpts 3(1): 	Pflugfelder et al., 1990, Genetics 126: 91--104	Pflugfelder et al., 1992, Proc. Natl. Acad. Sci. USA 89: 1199--1203	Poeck et al., 1993, Molec. gen. Genet. 238(3): 325--332	Rorth et al., 1998, Development 125(6): 1049--1057	Sen et al., 2010, Mol. Genet. Genomics 283(2): 147--156	Shen et al., 2008, Mech. Dev. 125(3-4): 233--246	Tang and Sun, 2002, genesis 34(1-2): 39--45	Tsai et al., 1997, Proc. Natl. Acad. Sci. USA 94(8): 3837--3841	del Alamo Rodriguez et al., 2004, Dev. Biol. 268(2): 481--492	
FBgn0000179	bi	GO:0007634	optokinetic behavior	Adachi-Yamada et al., 1999, Molec. Cell. Biol. 19(3): 2322--2329	Adachi-Yamada et al., 1999, Nature 400(6740): 166--169	Balles and Pflugfelder, 1994, Molec. gen. Genet. 245(6): 734--740	Banga et al., 1986, Chromosoma 93: 341--346	Bloomington Drosophila Stock Center, 2004.11.6, Exelixis insertion alleles that are not in FlyBase.	Brunner et al., 1992, J. Neurogenet. 8(1): 43--55	Bulthoff and Buchner, 1985, J. Comp. Physiol. A, Sens. Neural. Behav. Physiol. 156(1): 25--34	Capelson and Corces, 2005, Mol. Cell 20(1): 105--116	Capelson and Corces, 2006, EMBO J. 25(9): 1906--1914	Craymer and Roy, 1980, D. I. S. 55: 200--204	Dworkin and Gibson, 2006, Genetics 173(3): 1417--1431	Enerly et al., 2002, genesis 34(1-2): 152--155	Gorfinkiel et al., 1999, Mech. Dev. 86(1-2): 113--123	Grieder et al., 2007, Genetics 175(4): 	Grieder et al., 2007, Genetics 175(4): 1707--1718	Grimm and Pflugfelder, 1996, Science 271(5255): 1601--1604	Heisenberg et al., 1985, J. Neurogenet. 2(1): 1--30	Kerscher et al., 1993, Europ. Dros. Res. Conf. 13: Poster D19	Kopp and Duncan, 1997, Development 124(19): 3715--3726	Kopp and Duncan, 2002, Dev. Biol. 242(1): 15--30	Kopp et al., 2000, Nature 408(6812): 553--559	Lawrence et al., 2002, Development 129(11): 2749--2760	Lecuit et al., 1996, Nature 381(6581): 387--393	Pai et al., 2004, Mol. Cell 16(5): 737--748	Peter et al., 2002, EMBO Rpts 3(1): 	Pflugfelder et al., 1990, Genetics 126: 91--104	Pflugfelder et al., 1992, Proc. Natl. Acad. Sci. USA 89: 1199--1203	Poeck et al., 1993, Molec. gen. Genet. 238(3): 325--332	Rorth et al., 1998, Development 125(6): 1049--1057	Sen et al., 2010, Mol. Genet. Genomics 283(2): 147--156	Shen et al., 2008, Mech. Dev. 125(3-4): 233--246	Tang and Sun, 2002, genesis 34(1-2): 39--45	Tsai et al., 1997, Proc. Natl. Acad. Sci. USA 94(8): 3837--3841	del Alamo Rodriguez et al., 2004, Dev. Biol. 268(2): 481--492	
FBgn0000179	bi	GO:0042331	phototaxis	Adachi-Yamada et al., 1999, Molec. Cell. Biol. 19(3): 2322--2329	Adachi-Yamada et al., 1999, Nature 400(6740): 166--169	Balles and Pflugfelder, 1994, Molec. gen. Genet. 245(6): 734--740	Banga et al., 1986, Chromosoma 93: 341--346	Bloomington Drosophila Stock Center, 2004.11.6, Exelixis insertion alleles that are not in FlyBase.	Brunner et al., 1992, J. Neurogenet. 8(1): 43--55	Bulthoff and Buchner, 1985, J. Comp. Physiol. A, Sens. Neural. Behav. Physiol. 156(1): 25--34	Capelson and Corces, 2005, Mol. Cell 20(1): 105--116	Capelson and Corces, 2006, EMBO J. 25(9): 1906--1914	Craymer and Roy, 1980, D. I. S. 55: 200--204	Dworkin and Gibson, 2006, Genetics 173(3): 1417--1431	Enerly et al., 2002, genesis 34(1-2): 152--155	Gorfinkiel et al., 1999, Mech. Dev. 86(1-2): 113--123	Grieder et al., 2007, Genetics 175(4): 	Grieder et al., 2007, Genetics 175(4): 1707--1718	Grimm and Pflugfelder, 1996, Science 271(5255): 1601--1604	Heisenberg et al., 1985, J. Neurogenet. 2(1): 1--30	Kerscher et al., 1993, Europ. Dros. Res. Conf. 13: Poster D19	Kopp and Duncan, 1997, Development 124(19): 3715--3726	Kopp and Duncan, 2002, Dev. Biol. 242(1): 15--30	Kopp et al., 2000, Nature 408(6812): 553--559	Lawrence et al., 2002, Development 129(11): 2749--2760	Lecuit et al., 1996, Nature 381(6581): 387--393	Pai et al., 2004, Mol. Cell 16(5): 737--748	Peter et al., 2002, EMBO Rpts 3(1): 	Pflugfelder et al., 1990, Genetics 126: 91--104	Pflugfelder et al., 1992, Proc. Natl. Acad. Sci. USA 89: 1199--1203	Poeck et al., 1993, Molec. gen. Genet. 238(3): 325--332	Rorth et al., 1998, Development 125(6): 1049--1057	Sen et al., 2010, Mol. Genet. Genomics 283(2): 147--156	Shen et al., 2008, Mech. Dev. 125(3-4): 233--246	Tang and Sun, 2002, genesis 34(1-2): 39--45	Tsai et al., 1997, Proc. Natl. Acad. Sci. USA 94(8): 3837--3841	del Alamo Rodriguez et al., 2004, Dev. Biol. 268(2): 481--492	
FBgn0263144	bin3	GO:0007608	sensory perception of smell	Gene Disruption Project members, 2001-, (Computer file)	Oh et al., 2003, Genetics 163(1): 	Singh et al., 2011, Dev. Biol. 352(1): 104--115	
FBgn0015907	bl	GO:0043069	negative regulation of programmed cell death	Abdelilah-Seyfried et al., 2000, Genetics 155(2): 733--752	BDGP Project Members, 1994-1999, BDGP Project Members, 1994-1999, Berkeley Drosophila Genome Project. (Computer file)	Charroux et al., 1999, Molec. Cell. Biol. 19(11): 7846--7856	Gates and Thummel, 2000, Genetics 156(4): 1765--1776	Gene Disruption Project members, 2001-, (Computer file)	Lukacsovich et al., 2001, Genetics 157(2): 727--742	
FBgn0036449	bmm	GO:0006950	response to stress	Beller et al., 2010, Cell Metab. 12(5): 521--532	Gronke et al., 2005, Cell Metab. 1(5): 323--330	
FBgn0011208	bob	GO:0051321	meiotic cell cycle	Castrillon et al., 1993, Genetics 135(2): 489--505	Morris et al., 2003, Genetics 164(4): 1435--1446	Spradling et al., 1999, Genetics 153(1): 135--177	
FBgn0011206	bol	GO:0051321	meiotic cell cycle	Castrillon et al., 1993, Genetics 135(2): 489--505	Eberhart et al., 1996, Nature 381(6585): 783--785	Gene Disruption Project members, 2001-, (Computer file)	Maines and Wasserman, 1999, Nature Cell Biol. 1(3): 171--174	Santel et al., 1997, Mech. Dev. 64(1-2): 19--30	Spradling et al., 1999, Genetics 153(1): 135--177	Tseng and Hariharan, 2002, Genetics 162(1): 229--243	
FBgn0026261	bonsai	GO:0032502	developmental process	Galloni and Edgar, 1999, Development 126(11): 2365--2375	Galloni, 2003, Dev. Biol. 264(2): 482--494	
FBgn0000206	boss	GO:0006950	response to stress	Hart et al., 1990, Genes Dev. 4(11): 1835--1847	Kohyama-Koganeya et al., 2008, Proc. Natl. Acad. Sci. U.S.A. 105(40): 15328--15333	Pignoni et al., 1997, Proc. Natl. Acad. Sci. USA 94(17): 9220--9225	
FBgn0000210	br	GO:0006955	immune response	Bayer et al., 1997, Dev. Biol. 187(2): 267--282	Bayer et al., 2003, Dev. Genes Evol. 213(10): 471--476	Belyaeva et al., 1980, Chromosoma 81(2): 281--306	Belyaeva et al., 1981, Chromosoma 84(2): 207--219	Belyaeva et al., 1982, D. I. S. 58: 184--190	Belyaeva et al., 1987, Chromosoma 95(4): 295--310	Bourbon et al., 2002, Mech. Dev. 110(1-2): 71--83	Brennan et al., 2001, Development 128(1): 1--11	Chen et al., 2004, Curr. Biol. 14(4): 309--313	D'Avino et al., 1995, Mech. Dev. 49(3): 161--171	Demakova et al., 1988, D. I. S. 67: 21--27	DiBello et al., 1991, Genetics 129: 385--397	Eeken et al., 1985, Mutat. Res. 150: 261--275	Emery et al., 1994, Development 120(11): 3275--3287	Fahmy and Fahmy, 1958, D. I. S. 32: 67--78	Fletcher and Thummel, 1995, Genetics 141(3): 1025--1035	Galceran et al., 1990, Nucleic Acids Res. 18: 539--545	Gonzy et al., 2002, Insect Biochem. Molec. Biol. 32(2): 121--132	Gonzy-Treboul et al., 1995, Genes Dev. 9(9): 1137--1148	Gotwals and Fristrom, 1991, Genetics 127: 747--759	Huang and Orr, 1992, Dev. Genet. 13(4): 277--288	Karim et al., 1993, Development 118(3): 977--988	Kiss et al., 1988, Genetics 118: 247--259	Lee and Baehrecke, 2001, Development 128(8): 1443--1455	Mazina et al., 1991, Molec. gen. Genet. 225: 99--105	O'Connell et al., 2003, A. Dros. Res. Conf. 44: 485B	Parrish et al., 2009, Neuron 63(6): 788--802	Perrimon et al., 1984, Dev. Biol. 105: 404--414	Perrimon et al., 1989, Genetics 121: 333--352	Peter et al., 2002, EMBO Rpts 3(1): 	Restifo and Merrill, 1994, Dev. Biol. 162(2): 465--485	Restifo and White, 1991, Dev. Biol. 148(1): 174--194	Sampedro et al., 1989, Molec. Cell. Biol. 9: 3588--3591	Sandstrom et al., 1997, Dev. Biol. 181(2): 168--185	Schaefer et al., 1999.3.29, P{lacW} insertions.	Schaefer et al., 1999.6.15, Goettingen lethals - set 2.	Schaefer et al., 1999.8.12, Goettingen lethals - set 3.	Schalet, 1986, Mutat. Res. 163: 115--144	Schubiger et al., 2005, Development 132(23): 5239--5248	Sorrentino et al., 2002, Dev. Biol. 243(1): 65--80	Tzolovsky et al., 1999, Genetics 153(3): 1371--1383	Wilson et al., 2006, Genetics 172(1): 253--264	
FBgn0000210	br	GO:0043068	positive regulation of programmed cell death	Bayer et al., 1997, Dev. Biol. 187(2): 267--282	Bayer et al., 2003, Dev. Genes Evol. 213(10): 471--476	Belyaeva et al., 1980, Chromosoma 81(2): 281--306	Belyaeva et al., 1981, Chromosoma 84(2): 207--219	Belyaeva et al., 1982, D. I. S. 58: 184--190	Belyaeva et al., 1987, Chromosoma 95(4): 295--310	Bourbon et al., 2002, Mech. Dev. 110(1-2): 71--83	Brennan et al., 2001, Development 128(1): 1--11	Chen et al., 2004, Curr. Biol. 14(4): 309--313	D'Avino et al., 1995, Mech. Dev. 49(3): 161--171	Demakova et al., 1988, D. I. S. 67: 21--27	DiBello et al., 1991, Genetics 129: 385--397	Eeken et al., 1985, Mutat. Res. 150: 261--275	Emery et al., 1994, Development 120(11): 3275--3287	Fahmy and Fahmy, 1958, D. I. S. 32: 67--78	Fletcher and Thummel, 1995, Genetics 141(3): 1025--1035	Galceran et al., 1990, Nucleic Acids Res. 18: 539--545	Gonzy et al., 2002, Insect Biochem. Molec. Biol. 32(2): 121--132	Gonzy-Treboul et al., 1995, Genes Dev. 9(9): 1137--1148	Gotwals and Fristrom, 1991, Genetics 127: 747--759	Huang and Orr, 1992, Dev. Genet. 13(4): 277--288	Karim et al., 1993, Development 118(3): 977--988	Kiss et al., 1988, Genetics 118: 247--259	Lee and Baehrecke, 2001, Development 128(8): 1443--1455	Mazina et al., 1991, Molec. gen. Genet. 225: 99--105	O'Connell et al., 2003, A. Dros. Res. Conf. 44: 485B	Parrish et al., 2009, Neuron 63(6): 788--802	Perrimon et al., 1984, Dev. Biol. 105: 404--414	Perrimon et al., 1989, Genetics 121: 333--352	Peter et al., 2002, EMBO Rpts 3(1): 	Restifo and Merrill, 1994, Dev. Biol. 162(2): 465--485	Restifo and White, 1991, Dev. Biol. 148(1): 174--194	Sampedro et al., 1989, Molec. Cell. Biol. 9: 3588--3591	Sandstrom et al., 1997, Dev. Biol. 181(2): 168--185	Schaefer et al., 1999.3.29, P{lacW} insertions.	Schaefer et al., 1999.6.15, Goettingen lethals - set 2.	Schaefer et al., 1999.8.12, Goettingen lethals - set 3.	Schalet, 1986, Mutat. Res. 163: 115--144	Schubiger et al., 2005, Development 132(23): 5239--5248	Sorrentino et al., 2002, Dev. Biol. 243(1): 65--80	Tzolovsky et al., 1999, Genetics 153(3): 1371--1383	Wilson et al., 2006, Genetics 172(1): 253--264	
FBgn0010300	brat	GO:0000278	mitotic cell cycle	BDGP Project Members, 1994-1999, BDGP Project Members, 1994-1999, Berkeley Drosophila Genome Project. (Computer file)	Beaucher et al., 2007, Dev. Biol. 301(1): 287--297	Bello et al., 2006, Development 133(14): 2639--2648	Berger et al., 2008, PLoS Genet. 4(5): e1000085	Betschinger et al., 2006, Cell 124(6): 1241--1253	Caussinus and Gonzalez, 2005, Nature Genetics 37(10): 1125--1129	Frank et al., 2002, Development 129(2): 399--407	Gene Disruption Project members, 2001-, (Computer file)	Harris et al., 2011, Dev. Cell 20(1): 72--83	Janic et al., 2010, Science 330(6012): 1824--1827	Lee et al., 2006, Dev. Cell 10(4): 441--449	Lukacsovich et al., 2001, Genetics 157(2): 727--742	Luschnig et al., 2004, Genetics 167(1): 	Luschnig et al., 2004, Genetics 167(1): 325--342	Merriam, 2005.11.18, Merriam insertions.	Schupbach and Wieschaus, 1991, Genetics 129: 1119--1136	Spradling et al., 1999, Genetics 153(1): 135--177	Woodhouse et al., 1998, Dev. Genes Evol. 207(8): 542--550	Wright et al., 1976, Genetics 84: 287--310	Wright, 1996, J. Hered. 87(3): 175--190	
FBgn0004101	bs	GO:0007613	memory	BDGP Project Members, 1994-1999, BDGP Project Members, 1994-1999, Berkeley Drosophila Genome Project. (Computer file)	Donlea et al., 2009, Science 324(5923): 105--108	Dworkin and Gibson, 2006, Genetics 173(3): 1417--1431	Egoz-Matia et al., 2011, Dev. Biol. 351(1): 99--109	Firth et al., 2000, Genetics 156(2): 733--748	Fristrom et al., 1994, Development 120(9): 2661--2671	Goldschmidt, 1944, D. I. S. 18: 40--44	Gotwals and Fristrom, 1991, Genetics 127: 747--759	Guillemin et al., 1996, Development 122(5): 1353--1362	Kimble et al., 1990, Genetics 126: 991--1005	Klein and Campos-Ortega, 1992, Roux Arch. dev. Biol. 202(1): 49--60	LaJeunesse et al., 2001, Genetics 158(2): 667--679	Matakatsu et al., 1999, Development 126(23): 5207--5216	Montagne et al., 1996, Development 122(9): 2589--2597	Plough and Ives, 1934, D. I. S. 1: 31--34	Prout et al., 1997, Genetics 146(1): 275--285	Roch et al., 1998, Development 125(10): 1823--1832	Ruden and Jaeckle, 1995, Development 121(1): 63--73	Spradling et al., 1999, Genetics 153(1): 135--177	Walsh and Brown, 1998, Genetics 150(2): 791--805	Ward et al., 2003, Genetics 165(3): 1397--1415	
FBgn0023096	btv	GO:0007608	sensory perception of smell	Caldwell et al., 2003, Proc. Natl. Acad. Sci. USA 100(26): 16053--16058	Eberl et al., 1997, Proc. Natl. Acad. Sci. USA 94(26): 14837--14842	Eberl et al., 2000, J. Neurosci. 20(16): 5981--5988	Gopfert and Robert, 2003, Proc. Natl. Acad. Sci. USA 100(9): 5514--5519	Kwon et al., 2010, J. Neurosci. 30(31): 10465--10471	Tauber and Eberl, 2001, J. comp. Physiol. A. 187(5): 341--348	
FBgn0000237	bul	GO:0060361	flight	Shamloula et al., 2002, Genetics 161(2): 693--710	Wemmer and Klaembt, 1995, Genetics 140(2): 629--641	
FBgn0028525	c(2)M	GO:0051321	meiotic cell cycle	Manheim and McKim, 2003, Curr. Biol. 13(4): 276--285	Nielsen et al., 2006, A. Dros. Res. Conf. 47: 148C	Page et al., 2007, Fly 1(3): 172--181	
FBgn0000246	c(3)G	GO:0051321	meiotic cell cycle	Page and Hawley, 2001, Genes Dev. 15(23): 3130--3143	
FBgn0263111	cac	GO:0007632	visual behavior	
FBgn0034068	casp	GO:0006955	immune response	Bloomington Drosophila Stock Center, 2004.11.6, Exelixis insertion alleles that are not in FlyBase.	Kim et al., 2006, Proc. Natl. Acad. Sci. USA 103(44): 16358--16363	
FBgn0026257	cav	GO:0000278	mitotic cell cycle	Badugu et al., 2003, J. Biol. Chem. 278(36): 34491--34498	Cenci et al., 2003, Nature Cell Biol. 5(1): 82--84	Gao et al., 2010, EMBO J. 29(4): 819--829	Li et al., 2011, PLoS Genet. 7(6): e1002122	
FBgn0000266	cbd	GO:0007613	memory	Heisenberg et al., 1985, J. Neurogenet. 2(1): 1--30	Liu et al., 2006, Nature 439(7076): 551--556	Varnam and Sokolowski, 1995, J. Neurogenet. 10(1): 61	Varnam et al., 1996, J. Neurogenet. 11(1-2): 99--115	
FBgn0000269	ccb	GO:0007613	memory	Heisenberg et al., 1985, J. Neurogenet. 2(1): 1--30	Liu et al., 2006, Nature 439(7076): 551--556	
FBgn0025781	null	GO:0000278	mitotic cell cycle	
FBgn0025781	null	GO:0043069	negative regulation of programmed cell death	
FBgn0027569	cert	GO:0006950	response to stress	Bloomington Drosophila Stock Center, 2004.11.6, Exelixis insertion alleles that are not in FlyBase.	Rao et al., 2007, Proc. Natl. Acad. Sci. U.S.A. 104(27): 11364--11369	
FBgn0027569	cert	GO:0007626	locomotory behavior	Bloomington Drosophila Stock Center, 2004.11.6, Exelixis insertion alleles that are not in FlyBase.	Rao et al., 2007, Proc. Natl. Acad. Sci. U.S.A. 104(27): 11364--11369	
FBgn0027569	cert	GO:0009408	response to heat	Bloomington Drosophila Stock Center, 2004.11.6, Exelixis insertion alleles that are not in FlyBase.	Rao et al., 2007, Proc. Natl. Acad. Sci. U.S.A. 104(27): 11364--11369	
FBgn0010104	null	GO:0007626	locomotory behavior	
FBgn0021760	chb	GO:0000278	mitotic cell cycle	Deak et al., 1997, Genetics 147(4): 1697--1722	Gene Disruption Project members, 2001-, (Computer file)	Huang and Rubin, 2000, Genetics 156(3): 1219--1230	Inoue et al., 2000, J. Cell Biol. 149(1): 153--166	Inoue et al., 2004, J. Cell Biol. 166(1): 49--60	Kraut et al., 2001, Curr. Biol. 11(6): 	Lee et al., 2004, Neuron 42(6): 913--926	Lemos et al., 2000, EMBO J. 19(14): 3668--3682	Lowery et al., 2010, Genetics 185(4): 1311--1325	Maiato et al., 2002, J. Cell Biol. 157(5): 749--760	Mathe et al., 2003, Development 130(5): 901--915	Omel'yanchuk et al., 1997, Russ. J. Genet. 33(11): 1279--1285	Omelyanchuk and Lebedeva, 1997, Europ. Dros. Res. Conf. 15: 80	Stramer et al., 2010, J. Cell Biol. 189(4): 681--689	
FBgn0021760	chb	GO:0000910	cytokinesis	Deak et al., 1997, Genetics 147(4): 1697--1722	Gene Disruption Project members, 2001-, (Computer file)	Huang and Rubin, 2000, Genetics 156(3): 1219--1230	Inoue et al., 2000, J. Cell Biol. 149(1): 153--166	Inoue et al., 2004, J. Cell Biol. 166(1): 49--60	Kraut et al., 2001, Curr. Biol. 11(6): 	Lee et al., 2004, Neuron 42(6): 913--926	Lemos et al., 2000, EMBO J. 19(14): 3668--3682	Lowery et al., 2010, Genetics 185(4): 1311--1325	Maiato et al., 2002, J. Cell Biol. 157(5): 749--760	Mathe et al., 2003, Development 130(5): 901--915	Omel'yanchuk et al., 1997, Russ. J. Genet. 33(11): 1279--1285	Omelyanchuk and Lebedeva, 1997, Europ. Dros. Res. Conf. 15: 80	Stramer et al., 2010, J. Cell Biol. 189(4): 681--689	
FBgn0021760	chb	GO:0007155	cell adhesion	Deak et al., 1997, Genetics 147(4): 1697--1722	Gene Disruption Project members, 2001-, (Computer file)	Huang and Rubin, 2000, Genetics 156(3): 1219--1230	Inoue et al., 2000, J. Cell Biol. 149(1): 153--166	Inoue et al., 2004, J. Cell Biol. 166(1): 49--60	Kraut et al., 2001, Curr. Biol. 11(6): 	Lee et al., 2004, Neuron 42(6): 913--926	Lemos et al., 2000, EMBO J. 19(14): 3668--3682	Lowery et al., 2010, Genetics 185(4): 1311--1325	Maiato et al., 2002, J. Cell Biol. 157(5): 749--760	Mathe et al., 2003, Development 130(5): 901--915	Omel'yanchuk et al., 1997, Russ. J. Genet. 33(11): 1279--1285	Omelyanchuk and Lebedeva, 1997, Europ. Dros. Res. Conf. 15: 80	Stramer et al., 2010, J. Cell Biol. 189(4): 681--689	
FBgn0014141	cher	GO:0007613	memory	Dubnau et al., 2003, Curr. Biol. 13(4): 	Landis et al., 2003, GenomeBiol. 4(2): R8.1--R8.14	Li et al., 1999, J. Cell Biol. 146(5): 1061--1074	Robinson et al., 1997, Genetics 145(4): 1063--1072	Sokol and Cooley, 2003, Dev. Biol. 260(1): 260--272	Zheng et al., 2011, PLoS ONE 6(8): e22956	
FBgn0066369	chyo	GO:0007613	memory	Dubnau et al., 2003, Curr. Biol. 13(4): 	
FBgn0040477	cid	GO:0000278	mitotic cell cycle	Blower et al., 2006, PLoS Genet. 2(7): e110	Schuh et al., 2007, Curr. Biol. 17(3): 	
FBgn0000326	clt	GO:0006950	response to stress	Ellis and Carney, 2010, BMC Genomics 11: 558	
FBgn0034087	clu	GO:0060361	flight	Buszczak et al., 2007, Genetics 175(3): 1505--1531	Cooley et al., 2002.10-2003.5, GFP Protein Trap Insertion Lines.	Cox and Spradling, 2009, Dis. Model Mech. 2(9-10): 490--499	
FBgn0040232	cmet	GO:0000278	mitotic cell cycle	Gene Disruption Project members, 2001-, (Computer file)	Perrimon et al., 1996, Genetics 144(4): 1681--1692	Spradling et al., 1999, Genetics 153(1): 135--177	Williams et al., 2003, Molec. Biol. Cell 14(4): 1379--1391	Yucel et al., 2000, J. Cell Biol. 150(1): 1--11	
FBgn0013765	cnn	GO:0000278	mitotic cell cycle	Buffin et al., 2007, Nat. Cell Biol. 9(5): 565--572	Dobie et al., 2001, Genetics 157(4): 1623--1637	Eisman et al., 2009, Genetics 182(4): 979--997	Gene Disruption Project members, 2001-, (Computer file)	Li et al., 1998, J. Cell Biol. 141(2): 455--467	Lucas and Raff, 2007, J. Cell Biol. 178(5): 725--732	Megraw et al., 1999, Development 126(13): 2829--2839	Schupbach and Wieschaus, 1989, Genetics 121: 101--117	Vaizel-Ohayon and Schejter, 1999, Curr. Biol. 9(16): 889--898	Zhang and Megraw, 2007, Mol. Biol. Cell 18(10): 4037--4049	
FBgn0013765	cnn	GO:0007049	cell cycle	Buffin et al., 2007, Nat. Cell Biol. 9(5): 565--572	Dobie et al., 2001, Genetics 157(4): 1623--1637	Eisman et al., 2009, Genetics 182(4): 979--997	Gene Disruption Project members, 2001-, (Computer file)	Li et al., 1998, J. Cell Biol. 141(2): 455--467	Lucas and Raff, 2007, J. Cell Biol. 178(5): 725--732	Megraw et al., 1999, Development 126(13): 2829--2839	Schupbach and Wieschaus, 1989, Genetics 121: 101--117	Vaizel-Ohayon and Schejter, 1999, Curr. Biol. 9(16): 889--898	Zhang and Megraw, 2007, Mol. Biol. Cell 18(10): 4037--4049	
FBgn0000346	comt	GO:0007617	mating behavior	Chan et al., 2002, Genetics 162(1): 135--153	Dellinger et al., 2000, Genetics 155(1): 203--211	Golby et al., 2001, Genetics 158(1): 265--278	Hoeffer et al., 2003, J. Neurosci. 23(15): 6362--6372	Kawasaki and Ordway, 2009, Proc. Natl. Acad. Sci. U.S.A. 106(34): 14658--14663	Kawasaki et al., 1998, J. Neurosci. 18(24): 10241--10249	Krishnan et al., 1996, J. Neurogenet. 10(4): 221--238	Krishnan et al., 2001, Neuron 30(1): 197--210	Littleton et al., 1998, Neuron 21(2): 401--413	Littleton et al., 2001, Proc. Natl. Acad. Sci. USA 98(21): 12233--12238	Pallanck et al., 1995, Nature 376(6535): 25	Sanyal and Krishnan, 2001, Neuroreport 12(7): 1363--1366	Sanyal et al., 1999, J. Neurosci. Rapid Comms. 19(24): RC47	Siddiqi and Benzer, 1976, Proc. Natl. Acad. Sci. USA 73: 3253--3257	Stimson et al., 2001, J. Neurosci. 21(9): 3034--3044	Wang et al., 2004, J. Neurosci. 24(19): 4518--4529	
FBgn0000346	comt	GO:0007626	locomotory behavior	Chan et al., 2002, Genetics 162(1): 135--153	Dellinger et al., 2000, Genetics 155(1): 203--211	Golby et al., 2001, Genetics 158(1): 265--278	Hoeffer et al., 2003, J. Neurosci. 23(15): 6362--6372	Kawasaki and Ordway, 2009, Proc. Natl. Acad. Sci. U.S.A. 106(34): 14658--14663	Kawasaki et al., 1998, J. Neurosci. 18(24): 10241--10249	Krishnan et al., 1996, J. Neurogenet. 10(4): 221--238	Krishnan et al., 2001, Neuron 30(1): 197--210	Littleton et al., 1998, Neuron 21(2): 401--413	Littleton et al., 2001, Proc. Natl. Acad. Sci. USA 98(21): 12233--12238	Pallanck et al., 1995, Nature 376(6535): 25	Sanyal and Krishnan, 2001, Neuroreport 12(7): 1363--1366	Sanyal et al., 1999, J. Neurosci. Rapid Comms. 19(24): RC47	Siddiqi and Benzer, 1976, Proc. Natl. Acad. Sci. USA 73: 3253--3257	Stimson et al., 2001, J. Neurosci. 21(9): 3034--3044	Wang et al., 2004, J. Neurosci. 24(19): 4518--4529	
FBgn0000351	cort	GO:0051321	meiotic cell cycle	Harms et al., 2000, Genetics 155(4): 1831--1839	Lieberfarb et al., 1996, Development 122(2): 579--588	Page and Orr-Weaver, 1996, J. Cell Sci. 109(7): 1707--1715	Schupbach and Wieschaus, 1989, Genetics 121: 101--117	Swan and Schupbach, 2007, Development 134(5): 891--899	
FBgn0000363	cpo	GO:0007608	sensory perception of smell	
FBgn0000363	cpo	GO:0042331	phototaxis	
FBgn0000363	cpo	GO:0048060	negative gravitaxis	
FBgn0000363	cpo	GO:0060361	flight	
FBgn0041605	cpx	GO:0007626	locomotory behavior	Gene Disruption Project members, 2001-, (Computer file)	Huntwork and Littleton, 2007, Nat. Neurosci. 10(10): 1235--1237	Xue et al., 2009, Neuron 64(3): 367--380	
FBgn0025680	cry	GO:0008062	eclosion rhythm	Bloomington Drosophila Stock Center, 2004.11.6, Exelixis insertion alleles that are not in FlyBase.	Busza et al., 2004, Science 304(5676): 1503--1506	Collins et al., 2005, Proc. Natl. Acad. Sci. USA 102(52): 19021--19026	Dolezelova et al., 2007, Genetics 177(1): 329--345	Emery et al., 2000, Nature 404(6777): 456--457	Emery et al., 2000, Neuron 26(2): 493--504	Gegear et al., 2008, Nature 454(7207): 1014--1018	Hanai and Ishida, 2009, Neuroreport 20(8): 755--758	Helfrich-Forster et al., 2001, Neuron 30(1): 249--261	Klarsfeld et al., 2004, J. Neurosci. 24(6): 1468--1477	Krishnan et al., 2001, Nature 411(6835): 313--317	Majercak et al., 2004, Molec. Cell. Biol. 24(8): 3359--3372	Peschel et al., 2006, Proc. Natl. Acad. Sci. USA 103(46): 17313--17318	Picot et al., 2007, PLoS Biol. 5(11): e315	Rieger et al., 2006, J. Neurosci. 26(9): 2531--2543	Stanewsky et al., 1998, Cell 95(5): 681--692	Stoleru et al., 2007, Cell 129(1): 207--219	Toma et al., 2002, Nature Genetics 31(4): 349--353	Yoshii et al., 2008, J. comp. Neurol. 508(6): 952--966	Yoshii et al., 2009, PLoS Biol. 7(4): e1000086	Yoshii et al., 2010, J. Biol. Rhythms 25(6): 387--398	
FBgn0025680	cry	GO:0048060	negative gravitaxis	Bloomington Drosophila Stock Center, 2004.11.6, Exelixis insertion alleles that are not in FlyBase.	Busza et al., 2004, Science 304(5676): 1503--1506	Collins et al., 2005, Proc. Natl. Acad. Sci. USA 102(52): 19021--19026	Dolezelova et al., 2007, Genetics 177(1): 329--345	Emery et al., 2000, Nature 404(6777): 456--457	Emery et al., 2000, Neuron 26(2): 493--504	Gegear et al., 2008, Nature 454(7207): 1014--1018	Hanai and Ishida, 2009, Neuroreport 20(8): 755--758	Helfrich-Forster et al., 2001, Neuron 30(1): 249--261	Klarsfeld et al., 2004, J. Neurosci. 24(6): 1468--1477	Krishnan et al., 2001, Nature 411(6835): 313--317	Majercak et al., 2004, Molec. Cell. Biol. 24(8): 3359--3372	Peschel et al., 2006, Proc. Natl. Acad. Sci. USA 103(46): 17313--17318	Picot et al., 2007, PLoS Biol. 5(11): e315	Rieger et al., 2006, J. Neurosci. 26(9): 2531--2543	Stanewsky et al., 1998, Cell 95(5): 681--692	Stoleru et al., 2007, Cell 129(1): 207--219	Toma et al., 2002, Nature Genetics 31(4): 349--353	Yoshii et al., 2008, J. comp. Neurol. 508(6): 952--966	Yoshii et al., 2009, PLoS Biol. 7(4): e1000086	Yoshii et al., 2010, J. Biol. Rhythms 25(6): 387--398	
FBgn0000382	csw	GO:0043069	negative regulation of programmed cell death	Allard et al., 1996, Development 122(4): 1137--1146	Allard et al., 1998, J. Biol. Chem. 273(21): 13129--13135	Ashton-Beaucage et al., 2010, Cell 143(2): 251--262	Cooper et al., 1996, Cell Growth Diffn 7(11): 1435--1441	Duffy et al., 1998, Development 125(12): 2263--2271	Dworkin and Gibson, 2006, Genetics 173(3): 1417--1431	Firth et al., 1998, A. Dros. Res. Conf. 39: 273A	Firth et al., 2000, Genetics 156(2): 733--748	Kramers et al., 1983, Mutat. Res. 107: 187--201	Lu et al., 1993, Genes Dev. 7(4): 621--632	Perkins et al., 1992, Cell 70: 225--236	Perkins et al., 1996, Dev. Biol. 180(1): 63--81	Perrimon et al., 1985, Genetics 111: 23--41	Perrimon et al., 1989, Genetics 121: 333--352	Peter et al., 2002, EMBO Rpts 3(1): 	Schaefer et al., 1999.3.29, P{lacW} insertions.	Schalet, 1986, Mutat. Res. 163: 115--144	Smith et al., 2002, Development 129(1): 71--82	Tsuda et al., 1993, Cell 72(3): 407--414	
FBgn0004198	ct	GO:0007610	behavior	Bezborodova et al., 1997, Molec. gen. Genet. 257(1): 83--90	Blochlinger et al., 1990, Genes Dev. 4(8): 1322--1331	Bourbon et al., 2002, Mech. Dev. 110(1-2): 71--83	Brewster and Bodmer, 1995, Development 121(9): 2923--2936	Cai and Levine, 1997, EMBO J. 16(7): 1732--1741	Capelson and Corces, 2005, Mol. Cell 20(1): 105--116	Dorsett, 1993, Genetics 134(4): 1135--1144	Drysdale et al., 1993, Roux Arch. dev. Biol. 202(5): 276--295	Ebacher et al., 2007, Fly 1(2): 86--94	Eberl and Hilliker, 1988, Genetics 118: 109--120	Eeken et al., 1985, Mutat. Res. 150: 261--275	Fahmy and Fahmy, 1959, D. I. S. 33: 82--94	Flavell et al., 1990, Molec. gen. Genet. 220: 181--185	Georgiev and Gerasimova, 1989, Molec. gen. Genet. 220: 121--126	Golovnin et al., 2008, EMBO Rep. 9(5): 440--445	Hardiman et al., 2002, Genetics 161(1): 231--247	Jack and DeLotto, 1992, Genetics 131(2): 353--363	Jack et al., 1991, Development 113: 735--747	Jackson and Blochlinger, 1997, Development 124(18): 3663--3672	Jinushi-Nakao et al., 2007, Neuron 56(6): 963--978	Johnson and Judd, 1979, Genetics 92: 485--502	Johnston et al., 1998, Genetics 149(1): 131--142	Komiyama and Luo, 2007, Curr. Biol. 17(3): 278--285	Krivshenko, 1956, D. I. S. 30: 74--76	Krupp et al., 2005, Genetics 170(4): 1775--1795	Lefevre and Johnson, 1973, Genetics 74: 633--645	Liu et al., 1991, Genetics 127: 151--159	Ludlow et al., 1996, Dev. Biol. 178(1): 149--159	McMillan and McGuire, 1992, Behav. Genet. 22(5): 557--573	Merritt et al., 1993, Neuron 10(4): 741--752	Micchelli et al., 1997, Development 124(8): 1485--1495	Mickey, 1963, D. I. S. 38: 28--30	Mogila et al., 1992, Genetica 86: 305--311	Mongelard et al., 2002, Genetics 160(4): 1481--1487	Morcillo et al., 1996, Genetics 144(3): 1143--1154	Perrimon et al., 1989, Genetics 121: 333--352	Plough and Ives, 1934, D. I. S. 1: 31--34	Proust et al., 1992, Mutat. Res. 268: 265--285	Prudhommeau and Proust, 1990, Mutat. Res. 230: 135--157	Rollins et al., 1999, Genetics 152(2): 577--593	Rollins et al., 2004, Molec. Cell. Biol. 24(8): 3100--3111	Roseman et al., 1995, Genetics 141(3): 1061--1074	Schalet, 1986, Mutat. Res. 163: 115--144	Sheen, 1993, D. I. S. 72: 131	Sun and Deng, 2005, Development 132(19): 4299--4308	Thumm and Kadowaki, 2001, Molec. Genet. Genomics 266(4): 657--663	Valencia, 1966, D. I. S. 41: 58	
FBgn0004198	ct	GO:0048060	negative gravitaxis	Bezborodova et al., 1997, Molec. gen. Genet. 257(1): 83--90	Blochlinger et al., 1990, Genes Dev. 4(8): 1322--1331	Bourbon et al., 2002, Mech. Dev. 110(1-2): 71--83	Brewster and Bodmer, 1995, Development 121(9): 2923--2936	Cai and Levine, 1997, EMBO J. 16(7): 1732--1741	Capelson and Corces, 2005, Mol. Cell 20(1): 105--116	Dorsett, 1993, Genetics 134(4): 1135--1144	Drysdale et al., 1993, Roux Arch. dev. Biol. 202(5): 276--295	Ebacher et al., 2007, Fly 1(2): 86--94	Eberl and Hilliker, 1988, Genetics 118: 109--120	Eeken et al., 1985, Mutat. Res. 150: 261--275	Fahmy and Fahmy, 1959, D. I. S. 33: 82--94	Flavell et al., 1990, Molec. gen. Genet. 220: 181--185	Georgiev and Gerasimova, 1989, Molec. gen. Genet. 220: 121--126	Golovnin et al., 2008, EMBO Rep. 9(5): 440--445	Hardiman et al., 2002, Genetics 161(1): 231--247	Jack and DeLotto, 1992, Genetics 131(2): 353--363	Jack et al., 1991, Development 113: 735--747	Jackson and Blochlinger, 1997, Development 124(18): 3663--3672	Jinushi-Nakao et al., 2007, Neuron 56(6): 963--978	Johnson and Judd, 1979, Genetics 92: 485--502	Johnston et al., 1998, Genetics 149(1): 131--142	Komiyama and Luo, 2007, Curr. Biol. 17(3): 278--285	Krivshenko, 1956, D. I. S. 30: 74--76	Krupp et al., 2005, Genetics 170(4): 1775--1795	Lefevre and Johnson, 1973, Genetics 74: 633--645	Liu et al., 1991, Genetics 127: 151--159	Ludlow et al., 1996, Dev. Biol. 178(1): 149--159	McMillan and McGuire, 1992, Behav. Genet. 22(5): 557--573	Merritt et al., 1993, Neuron 10(4): 741--752	Micchelli et al., 1997, Development 124(8): 1485--1495	Mickey, 1963, D. I. S. 38: 28--30	Mogila et al., 1992, Genetica 86: 305--311	Mongelard et al., 2002, Genetics 160(4): 1481--1487	Morcillo et al., 1996, Genetics 144(3): 1143--1154	Perrimon et al., 1989, Genetics 121: 333--352	Plough and Ives, 1934, D. I. S. 1: 31--34	Proust et al., 1992, Mutat. Res. 268: 265--285	Prudhommeau and Proust, 1990, Mutat. Res. 230: 135--157	Rollins et al., 1999, Genetics 152(2): 577--593	Rollins et al., 2004, Molec. Cell. Biol. 24(8): 3100--3111	Roseman et al., 1995, Genetics 141(3): 1061--1074	Schalet, 1986, Mutat. Res. 163: 115--144	Sheen, 1993, D. I. S. 72: 131	Sun and Deng, 2005, Development 132(19): 4299--4308	Thumm and Kadowaki, 2001, Molec. Genet. Genomics 266(4): 657--663	Valencia, 1966, D. I. S. 41: 58	
FBgn0011760	ctp	GO:0007610	behavior	Batlevi et al., 2010, Proc. Natl. Acad. Sci. U.S.A. 107(2): 742--747	Bourbon et al., 2002, Mech. Dev. 110(1-2): 71--83	Dick et al., 1996, Molec. Cell. Biol. 16(5): 1966--1977	Dick et al., 1997, Gene 199(1-2): 139--143	Ghosh-Roy et al., 2004, Molec. Biol. Cell 15(5): 2470--2483	Peter et al., 2002, EMBO Rpts 3(1): 	Phillis et al., 1994, A. Dros. Res. Conf. 35: 89	Phillis et al., 1996, Development 122(10): 2955--2963	Schaefer et al., 1999.12.2, Goettingen lethals - set 4.	Schaefer et al., 1999.6.15, Goettingen lethals - set 2.	Schaefer et al., 1999.8.12, Goettingen lethals - set 3.	
FBgn0259938	cwo	GO:0045475	locomotor rhythm	Kadener et al., 2007, Genes Dev. 21(13): 1675--1686	Lim et al., 2007, Curr. Biol. 17(12): 1082--1089	Matsumoto et al., 2007, Genes Dev. 21(13): 1687--1700	Richier et al., 2008, J. Biol. Rhythms 23(2): 103--116	
FBgn0023094	cyc	GO:0007632	visual behavior	Fujii et al., 2007, Curr. Biol. 17(3): 	Mazzoni et al., 2005, Neuron 45(2): 293--300	Park et al., 2000, Proc. Natl. Acad. Sci. USA 97(7): 3608--3613	Peng et al., 2003, PLoS Biol. 1(1): 32--40	Rutila et al., 1998, Cell 93(5): 805--814	Shaw et al., 2002, Nature 417(6886): 287--291	Tanoue et al., 2004, Curr. Biol. 14(8): 638--649	Yuan et al., 2006, Curr. Biol. 16(11): 1051--1062	
FBgn0023094	cyc	GO:0045475	locomotor rhythm	Fujii et al., 2007, Curr. Biol. 17(3): 	Mazzoni et al., 2005, Neuron 45(2): 293--300	Park et al., 2000, Proc. Natl. Acad. Sci. USA 97(7): 3608--3613	Peng et al., 2003, PLoS Biol. 1(1): 32--40	Rutila et al., 1998, Cell 93(5): 805--814	Shaw et al., 2002, Nature 417(6886): 287--291	Tanoue et al., 2004, Curr. Biol. 14(8): 638--649	Yuan et al., 2006, Curr. Biol. 16(11): 1051--1062	
FBgn0000413	da	GO:0043068	positive regulation of programmed cell death	Baker and Cronmiller, 2001, D. I. S. 84: 143--145	Brand and Campos-Ortega, 1990, Roux Arch. dev. Biol. 198(5): 275--285	Castanon et al., 2001, Development 128(16): 3145--3159	Cummings and Cronmiller, 1994, Development 120(2): 381--394	Keyes et al., 1992, Cell 68(5): 933--943	Mottus, 1995.7.20, da20 aka 77-11.	Smith and Cronmiller, 1999, A. Dros. Res. Conf. 40: 759B	Smith and Cronmiller, 2001, Development 128(23): 4705--4714	Smith et al., 2002, Development 129(13): 3255--3267	Wulbeck et al., 1994, Mech. Dev. 46: 73--85	
FBgn0263930	dally	GO:0006955	immune response	Abdelilah-Seyfried et al., 2000, Genetics 155(2): 733--752	Baron et al., 2009, Infect. Immun. 77(2): 860--866	Berkeley Drosophila Genome Project, 1993.6.1, Insertion alleles.	Bloomington Drosophila Stock Center, 2004.11.6, Exelixis insertion alleles that are not in FlyBase.	Buszczak et al., 2007, Genetics 175(3): 1505--1531	Eugster et al., 2007, Dev. Cell 13(1): 57--71	Franch-Marro et al., 2005, Development 132(4): 659--666	Haerry, 2011.12.5, l(3)SG18[1] does not complement dally[f01984].	Jackson et al., 1997, Development 124(20): 4113--4120	Lin and Perrimon, 1999, Nature 400(6741): 281--284	Nakato et al., 1995, Development 121(11): 3687--3702	Nakato et al., 2002, J. Cell Sci. 115(1): 123--130	Spradling et al., 1999, Genetics 153(1): 135--177	
FBgn0010316	dap	GO:0000278	mitotic cell cycle	Abdelilah-Seyfried et al., 2000, Genetics 155(2): 733--752	BDGP Project Members, 1994-1999, BDGP Project Members, 1994-1999, Berkeley Drosophila Genome Project. (Computer file)	Berger et al., 2005, Nat. Cell Biol. 7(1): 56--62	Buszczak et al., 2007, Genetics 175(3): 1505--1531	Lane et al., 1996, Cell 87(7): 1225--1235	Lane et al., 2000, Genetics 155(1): 233--244	Meyer et al., 2002, Development 129(2): 319--328	Spradling et al., 1999, Genetics 153(1): 135--177	de Nooij et al., 1996, Cell 87(7): 1237--1247	zur Lage and Jarman, 2010, BMC Dev. Biol. 10: 34	
FBgn0011209	dbf	GO:0051321	meiotic cell cycle	Castrillon et al., 1993, Genetics 135(2): 489--505	Ceprani et al., 2008, BMC Genet. 9: 32	Spradling et al., 1999, Genetics 153(1): 135--177	
FBgn0002413	dco	GO:0045475	locomotor rhythm	Andretic et al., 1999, Science 285(5430): 1066--1068	BDGP Project Members, 1994-1999, BDGP Project Members, 1994-1999, Berkeley Drosophila Genome Project. (Computer file)	Bao et al., 2001, J. Neurosci. 21(18): 7117--7126	Beaton, 2000.1.31, BDGP P element Update.	Deak et al., 1997, Genetics 147(4): 1697--1722	Dolezal et al., 2010, Int. J. Dev. Biol. 54(10): 1419--1424	Gene Disruption Project members, 2001-, (Computer file)	Jursnich et al., 1990, Dev. Biol. 140(2): 413--429	Klein et al., 2006, Curr. Biol. 16(13): 1337--1343	Kloss et al., 1998, Cell 94(1): 97--107	Nanda et al., 2009, Sex. Dev. 3(1): 26--37	Price et al., 1998, Cell 94(1): 83--95	Rothenfluh et al., 2000, Curr. Biol. 10(21): 1399--1402	Rothenfluh et al., 2000, Genetics 156(2): 665--675	Sehnal and Bryant, 1993, J. Insect Physiol. 39(12): 1051--1059	Sekine et al., 2008, J. Biol. Rhythms 23(1): 3--15	Sellix et al., 2010, J. Biol. Rhythms 25(3): 228--232	Spradling et al., 1999, Genetics 153(1): 135--177	Strutt et al., 2006, Curr. Biol. 16(13): 1329--1336	Szabad et al., 1991, Genetics 127: 525--533	Szeged Stock Center, 1998-, Szeged Stock Center P-element collection. (Computer file)	Woods et al., 1997, Dev. Genet. 20(2): 111--118	Yu et al., 2006, Genes Dev. 20(6): 723--733	Zilian et al., 1999, Development 126(23): 5409--5420	
FBgn0066367	diana	GO:0007613	memory	Dubnau et al., 2003, Curr. Biol. 13(4): 	
FBgn0261934	dikar	GO:0007613	memory	Bloomington Drosophila Stock Center, 2004.11.6, Exelixis insertion alleles that are not in FlyBase.	Dubnau et al., 2003, Curr. Biol. 13(4): 	Keuling et al., 2007, Genome 50(8): 767--777	
FBgn0001624	dlg1	GO:0060361	flight	Abbott and Natzle, 1992, Mech. Dev. 37: 43--56	Bourbon et al., 2002, Mech. Dev. 110(1-2): 71--83	Budnik et al., 1996, Neuron 17(4): 627--640	Buszczak et al., 2007, Genetics 175(3): 1505--1531	Gateff, 1977, D. I. S. 52: 4--5	Geer et al., 1983, J. exp. Zool. 225(1): 107--118	Goode and Perrimon, 1997, Genes Dev. 11(19): 2532--2544	Guan et al., 1996, Curr. Biol. 6(6): 695--706	Igaki et al., 2006, Curr. Biol. 16(11): 1139--1146	Karunanithi et al., 2002, J. Neurosci. 22(23): 10267--10276	Kiss et al., 1978, Molec. gen. Genet. 164(1): 77--83	Koh et al., 1999, Cell 98(3): 353--363	Lahey et al., 1994, Neuron 13(4): 823--835	Mendoza-Topaz et al., 2008, J. Neurosci. 28(1): 304--314	Perrimon et al., 1989, Genetics 121: 333--352	Peter et al., 2002, EMBO Rpts 3(1): 	Schaefer et al., 1999.12.14, Goettingen lethals - set 6.	Schaefer et al., 1999.6.15, Goettingen lethals - set 2.	Schaefer et al., 1999.8.12, Goettingen lethals - set 3.	Sehnal and Bryant, 1993, J. Insect Physiol. 39(12): 1051--1059	Tejedor et al., 1997, J. Neurosci. 17(1): 152--159	Thomas et al., 1997, Mech. Dev. 62(2): 161--174	Thomas et al., 1997, Neuron 19(4): 787--799	Woodhouse et al., 1998, Dev. Genes Evol. 207(8): 542--550	Woods and Bryant, 1989, Dev. Biol. 134: 222--235	Woods et al., 1996, J. Cell Biol. 134(6): 1469--1482	Woods et al., 1997, Dev. Genet. 20(2): 111--118	Zhang et al., 2007, Neuron 53(2): 201--215	Zhimulev et al., 1987, Biol. Zentbl. 106(6): 699--720	
FBgn0000479	dnc	GO:0007608	sensory perception of smell	Asztalos et al., 1991, Behav. Genet. 21: 495--511	Baines, 2003, J. Neurosci. 23(25): 8664--8672	Berke and Wu, 2002, J. Neurosci. 22(11): 4437--4447	Chapman et al., 1996, J. Insect Physiol. 42(11-12): 1007--1015	Corfas and Dudai, 1991, Proc. Natl. Acad. Sci. USA 88: 7252--7256	Dauwalder and Davis, 1993, J. Neurogenet. 8: 225	Dauwalder and Davis, 1995, J. Neurosci. 15(5 Pt. 1): 3490--3499	Davis et al., 1996, Neuron 17(4): 669--679	Duerr and Quinn, 1982, Proc. Natl. Acad. Sci. USA 79(11): 3646--3650	Ejima et al., 2005, Curr. Biol. 15(3): 194--206	Feany and Quinn, 1995, Science 268(5212): 869--873	Gene Disruption Project members, 2001-, (Computer file)	Gong et al., 1998, J. Insect Physiol. 44(12): 1149--1158	Guan et al., 2011, Learn. Mem. 18(4): 191--206	Honjo and Furukubo-Tokunaga, 2005, J. Neurosci. 25(35): 7905--7913	Honjo and Furukubo-Tokunaga, 2009, J. Neurosci. 29(3): 852--862	Kamyshev et al., 2000, Symp. Molecular and genetic bases of adaptive behavior: 307--314	Kuromi and Kidokoro, 2000, Neuron 27(1): 133--143	Lannutti and Schneider, 2001, Dev. Biol. 233(1): 174--185	Lee and O'Dowd, 2000, J. Neurosci. 20(6): 2104--2111	Livingstone et al., 1984, Cell 37: 205--215	Martin et al., 2001, J. comp. Physiol. A. 187(5): 359--370	Moore et al., 1998, Cell 93(6): 997--1007	Phillis et al., 1993, Genetics 133(3): 581--592	Renger et al., 2000, J. Neurosci. 20(11): 3980--3992	Sakai et al., 2004, Proc. Natl. Acad. Sci. USA 101(45): 16058--16063	Salz and Kiger, 1984, Genetics 108: 377--392	Schuster et al., 1996, Neuron 17(4): 655--667	Swan et al., 2001, Genome Res. 11(1): 67--77	Tully and Gold, 1993, J. Neurogenet. 9(1): 55--71	Tully et al., 1994, J. Neurosci. 14(1): 68--74	Ueyama and Fuyama, 2003, Genes & Genet. Systems 78(1): 29--36	Williams et al., 2001, Science 293(5538): 	Xia and Tully, 2007, PLoS Biol. 5(10): e264	Yao et al., 2000, J. Neurosci. 20(7): 2626--2637	Zhong and Wu, 2004, J. Neurosci. 24(6): 1439--1445	van Swinderen et al., 2009, PLoS ONE 4(6): e5989	van Swinderen, 2007, Science 315(5818): 1590--1593	
FBgn0000479	dnc	GO:0007619	courtship behavior	Asztalos et al., 1991, Behav. Genet. 21: 495--511	Baines, 2003, J. Neurosci. 23(25): 8664--8672	Berke and Wu, 2002, J. Neurosci. 22(11): 4437--4447	Chapman et al., 1996, J. Insect Physiol. 42(11-12): 1007--1015	Corfas and Dudai, 1991, Proc. Natl. Acad. Sci. USA 88: 7252--7256	Dauwalder and Davis, 1993, J. Neurogenet. 8: 225	Dauwalder and Davis, 1995, J. Neurosci. 15(5 Pt. 1): 3490--3499	Davis et al., 1996, Neuron 17(4): 669--679	Duerr and Quinn, 1982, Proc. Natl. Acad. Sci. USA 79(11): 3646--3650	Ejima et al., 2005, Curr. Biol. 15(3): 194--206	Feany and Quinn, 1995, Science 268(5212): 869--873	Gene Disruption Project members, 2001-, (Computer file)	Gong et al., 1998, J. Insect Physiol. 44(12): 1149--1158	Guan et al., 2011, Learn. Mem. 18(4): 191--206	Honjo and Furukubo-Tokunaga, 2005, J. Neurosci. 25(35): 7905--7913	Honjo and Furukubo-Tokunaga, 2009, J. Neurosci. 29(3): 852--862	Kamyshev et al., 2000, Symp. Molecular and genetic bases of adaptive behavior: 307--314	Kuromi and Kidokoro, 2000, Neuron 27(1): 133--143	Lannutti and Schneider, 2001, Dev. Biol. 233(1): 174--185	Lee and O'Dowd, 2000, J. Neurosci. 20(6): 2104--2111	Livingstone et al., 1984, Cell 37: 205--215	Martin et al., 2001, J. comp. Physiol. A. 187(5): 359--370	Moore et al., 1998, Cell 93(6): 997--1007	Phillis et al., 1993, Genetics 133(3): 581--592	Renger et al., 2000, J. Neurosci. 20(11): 3980--3992	Sakai et al., 2004, Proc. Natl. Acad. Sci. USA 101(45): 16058--16063	Salz and Kiger, 1984, Genetics 108: 377--392	Schuster et al., 1996, Neuron 17(4): 655--667	Swan et al., 2001, Genome Res. 11(1): 67--77	Tully and Gold, 1993, J. Neurogenet. 9(1): 55--71	Tully et al., 1994, J. Neurosci. 14(1): 68--74	Ueyama and Fuyama, 2003, Genes & Genet. Systems 78(1): 29--36	Williams et al., 2001, Science 293(5538): 	Xia and Tully, 2007, PLoS Biol. 5(10): e264	Yao et al., 2000, J. Neurosci. 20(7): 2626--2637	Zhong and Wu, 2004, J. Neurosci. 24(6): 1439--1445	van Swinderen et al., 2009, PLoS ONE 4(6): e5989	van Swinderen, 2007, Science 315(5818): 1590--1593	
FBgn0000479	dnc	GO:0007632	visual behavior	Asztalos et al., 1991, Behav. Genet. 21: 495--511	Baines, 2003, J. Neurosci. 23(25): 8664--8672	Berke and Wu, 2002, J. Neurosci. 22(11): 4437--4447	Chapman et al., 1996, J. Insect Physiol. 42(11-12): 1007--1015	Corfas and Dudai, 1991, Proc. Natl. Acad. Sci. USA 88: 7252--7256	Dauwalder and Davis, 1993, J. Neurogenet. 8: 225	Dauwalder and Davis, 1995, J. Neurosci. 15(5 Pt. 1): 3490--3499	Davis et al., 1996, Neuron 17(4): 669--679	Duerr and Quinn, 1982, Proc. Natl. Acad. Sci. USA 79(11): 3646--3650	Ejima et al., 2005, Curr. Biol. 15(3): 194--206	Feany and Quinn, 1995, Science 268(5212): 869--873	Gene Disruption Project members, 2001-, (Computer file)	Gong et al., 1998, J. Insect Physiol. 44(12): 1149--1158	Guan et al., 2011, Learn. Mem. 18(4): 191--206	Honjo and Furukubo-Tokunaga, 2005, J. Neurosci. 25(35): 7905--7913	Honjo and Furukubo-Tokunaga, 2009, J. Neurosci. 29(3): 852--862	Kamyshev et al., 2000, Symp. Molecular and genetic bases of adaptive behavior: 307--314	Kuromi and Kidokoro, 2000, Neuron 27(1): 133--143	Lannutti and Schneider, 2001, Dev. Biol. 233(1): 174--185	Lee and O'Dowd, 2000, J. Neurosci. 20(6): 2104--2111	Livingstone et al., 1984, Cell 37: 205--215	Martin et al., 2001, J. comp. Physiol. A. 187(5): 359--370	Moore et al., 1998, Cell 93(6): 997--1007	Phillis et al., 1993, Genetics 133(3): 581--592	Renger et al., 2000, J. Neurosci. 20(11): 3980--3992	Sakai et al., 2004, Proc. Natl. Acad. Sci. USA 101(45): 16058--16063	Salz and Kiger, 1984, Genetics 108: 377--392	Schuster et al., 1996, Neuron 17(4): 655--667	Swan et al., 2001, Genome Res. 11(1): 67--77	Tully and Gold, 1993, J. Neurogenet. 9(1): 55--71	Tully et al., 1994, J. Neurosci. 14(1): 68--74	Ueyama and Fuyama, 2003, Genes & Genet. Systems 78(1): 29--36	Williams et al., 2001, Science 293(5538): 	Xia and Tully, 2007, PLoS Biol. 5(10): e264	Yao et al., 2000, J. Neurosci. 20(7): 2626--2637	Zhong and Wu, 2004, J. Neurosci. 24(6): 1439--1445	van Swinderen et al., 2009, PLoS ONE 4(6): e5989	van Swinderen, 2007, Science 315(5818): 1590--1593	
FBgn0000479	dnc	GO:0042221	response to chemical stimulus	Asztalos et al., 1991, Behav. Genet. 21: 495--511	Baines, 2003, J. Neurosci. 23(25): 8664--8672	Berke and Wu, 2002, J. Neurosci. 22(11): 4437--4447	Chapman et al., 1996, J. Insect Physiol. 42(11-12): 1007--1015	Corfas and Dudai, 1991, Proc. Natl. Acad. Sci. USA 88: 7252--7256	Dauwalder and Davis, 1993, J. Neurogenet. 8: 225	Dauwalder and Davis, 1995, J. Neurosci. 15(5 Pt. 1): 3490--3499	Davis et al., 1996, Neuron 17(4): 669--679	Duerr and Quinn, 1982, Proc. Natl. Acad. Sci. USA 79(11): 3646--3650	Ejima et al., 2005, Curr. Biol. 15(3): 194--206	Feany and Quinn, 1995, Science 268(5212): 869--873	Gene Disruption Project members, 2001-, (Computer file)	Gong et al., 1998, J. Insect Physiol. 44(12): 1149--1158	Guan et al., 2011, Learn. Mem. 18(4): 191--206	Honjo and Furukubo-Tokunaga, 2005, J. Neurosci. 25(35): 7905--7913	Honjo and Furukubo-Tokunaga, 2009, J. Neurosci. 29(3): 852--862	Kamyshev et al., 2000, Symp. Molecular and genetic bases of adaptive behavior: 307--314	Kuromi and Kidokoro, 2000, Neuron 27(1): 133--143	Lannutti and Schneider, 2001, Dev. Biol. 233(1): 174--185	Lee and O'Dowd, 2000, J. Neurosci. 20(6): 2104--2111	Livingstone et al., 1984, Cell 37: 205--215	Martin et al., 2001, J. comp. Physiol. A. 187(5): 359--370	Moore et al., 1998, Cell 93(6): 997--1007	Phillis et al., 1993, Genetics 133(3): 581--592	Renger et al., 2000, J. Neurosci. 20(11): 3980--3992	Sakai et al., 2004, Proc. Natl. Acad. Sci. USA 101(45): 16058--16063	Salz and Kiger, 1984, Genetics 108: 377--392	Schuster et al., 1996, Neuron 17(4): 655--667	Swan et al., 2001, Genome Res. 11(1): 67--77	Tully and Gold, 1993, J. Neurogenet. 9(1): 55--71	Tully et al., 1994, J. Neurosci. 14(1): 68--74	Ueyama and Fuyama, 2003, Genes & Genet. Systems 78(1): 29--36	Williams et al., 2001, Science 293(5538): 	Xia and Tully, 2007, PLoS Biol. 5(10): e264	Yao et al., 2000, J. Neurosci. 20(7): 2626--2637	Zhong and Wu, 2004, J. Neurosci. 24(6): 1439--1445	van Swinderen et al., 2009, PLoS ONE 4(6): e5989	van Swinderen, 2007, Science 315(5818): 1590--1593	
FBgn0000479	dnc	GO:0045475	locomotor rhythm	Asztalos et al., 1991, Behav. Genet. 21: 495--511	Baines, 2003, J. Neurosci. 23(25): 8664--8672	Berke and Wu, 2002, J. Neurosci. 22(11): 4437--4447	Chapman et al., 1996, J. Insect Physiol. 42(11-12): 1007--1015	Corfas and Dudai, 1991, Proc. Natl. Acad. Sci. USA 88: 7252--7256	Dauwalder and Davis, 1993, J. Neurogenet. 8: 225	Dauwalder and Davis, 1995, J. Neurosci. 15(5 Pt. 1): 3490--3499	Davis et al., 1996, Neuron 17(4): 669--679	Duerr and Quinn, 1982, Proc. Natl. Acad. Sci. USA 79(11): 3646--3650	Ejima et al., 2005, Curr. Biol. 15(3): 194--206	Feany and Quinn, 1995, Science 268(5212): 869--873	Gene Disruption Project members, 2001-, (Computer file)	Gong et al., 1998, J. Insect Physiol. 44(12): 1149--1158	Guan et al., 2011, Learn. Mem. 18(4): 191--206	Honjo and Furukubo-Tokunaga, 2005, J. Neurosci. 25(35): 7905--7913	Honjo and Furukubo-Tokunaga, 2009, J. Neurosci. 29(3): 852--862	Kamyshev et al., 2000, Symp. Molecular and genetic bases of adaptive behavior: 307--314	Kuromi and Kidokoro, 2000, Neuron 27(1): 133--143	Lannutti and Schneider, 2001, Dev. Biol. 233(1): 174--185	Lee and O'Dowd, 2000, J. Neurosci. 20(6): 2104--2111	Livingstone et al., 1984, Cell 37: 205--215	Martin et al., 2001, J. comp. Physiol. A. 187(5): 359--370	Moore et al., 1998, Cell 93(6): 997--1007	Phillis et al., 1993, Genetics 133(3): 581--592	Renger et al., 2000, J. Neurosci. 20(11): 3980--3992	Sakai et al., 2004, Proc. Natl. Acad. Sci. USA 101(45): 16058--16063	Salz and Kiger, 1984, Genetics 108: 377--392	Schuster et al., 1996, Neuron 17(4): 655--667	Swan et al., 2001, Genome Res. 11(1): 67--77	Tully and Gold, 1993, J. Neurogenet. 9(1): 55--71	Tully et al., 1994, J. Neurosci. 14(1): 68--74	Ueyama and Fuyama, 2003, Genes & Genet. Systems 78(1): 29--36	Williams et al., 2001, Science 293(5538): 	Xia and Tully, 2007, PLoS Biol. 5(10): e264	Yao et al., 2000, J. Neurosci. 20(7): 2626--2637	Zhong and Wu, 2004, J. Neurosci. 24(6): 1439--1445	van Swinderen et al., 2009, PLoS ONE 4(6): e5989	van Swinderen, 2007, Science 315(5818): 1590--1593	
FBgn0020306	dom	GO:0006955	immune response	BDGP Project Members, 1994-1999, BDGP Project Members, 1994-1999, Berkeley Drosophila Genome Project. (Computer file)	Bloomington Drosophila Stock Center, 2004.11.6, Exelixis insertion alleles that are not in FlyBase.	Braun et al., 1997, Genetics 147(2): 623--634	Braun et al., 1998, Proc. Natl. Acad. Sci. USA 95(24): 14337--14342	Gause et al., 2006, Molec. Cell. Biol. 26(6): 2347--2359	Ragab, 2006, Genetics 172(2): 	Roch et al., 1998, Molec. gen. Genet. 257(2): 103--112	Ruhf et al., 2001, Development 128(8): 1429--1441	Spradling et al., 1999, Genetics 153(1): 135--177	Tea and Luo, 2011, Neural Dev. 6: 5	
FBgn0000490	dpp	GO:0043069	negative regulation of programmed cell death	Adachi-Yamada et al., 1999, Molec. Cell. Biol. 19(3): 2322--2329	Adachi-Yamada et al., 1999, Nature 400(6740): 166--169	Bach et al., 2003, Genetics 165(3): 1149--1166	Bangi and Wharton, 2006, Dev. Biol. 295(1): 178--193	Blackman et al., 1987, Cell 49(2): 497--505	Bryant, 1988, Dev. Biol. 128: 386--395	Capdevila et al., 1994, EMBO J. 13(1): 71--82	Chang et al., 2003, Dev. Biol. 263(1): 103--113	Chanut and Heberlein, 1997, Development 124(2): 559--567	Curtiss and Mlodzik, 2000, Development 127(6): 1325--1336	Diaz-Benjumea and Garcia-Bellido, 1990, Roux Arch. dev. Biol. 198(6): 336--354	Diaz-Benjumea et al., 1994, Nature 372(6502): 175--179	Eivers et al., 2009, PLoS ONE 4(8): e6543	Emerald and Roy, 1998, Dev. Genes Evol. 208(9): 504--516	Frandsen et al., 2008, Proc. Natl. Acad. Sci. U.S.A. 105(39): 14952--14957	Gelbart et al., 1998.9.3, Questionable LanA allele.	Gelbart, 1982, Proc. Natl. Acad. Sci. USA 79(8): 2636--2640	George and Terracol, 1997, Genetics 146(4): 1345--1363	Gorfinkiel et al., 2003, Development 130(2): 295--305	Hoffmann and Goodman, 1987, Genes Dev. 1(2): 615--625	Irish and Gelbart, 1987, Genes Dev. 1: 868--879	Jones et al., 2006, Genetics 173(2): 793--808	Khalsa et al., 1998, Development 125(14): 2723--2734	Lecuit et al., 1996, Nature 381(6581): 387--393	Lee et al., 2007, Development 134(7): 1301--1310	Lewis, 1945, Genetics 30: 137--166	Li et al., 2005, Genetics 171(4): 1629--1641	Lin et al., 2003, Development 130(14): 3125--3135	Littleton and Bellen, 1994, Genetics 138(1): 111--123	Mandal and Lakhotia, 1999, Curr. Sci. 77(7): 953--958	Masucci and Hoffmann, 1993, Dev. Biol. 159(1): 276--287	Masucci et al., 1990, Genes Dev. 4(12): 2011--2023	Maves and Schubiger, 1998, Development 125(1): 115--124	McCartney et al., 2000, Development 127(6): 1315--1324	McGovern et al., 2003, Mech. Dev. 120(10): 1193--1207	Newfeld and Takaesu, 2002, Genetics 161(2): 685--692	Newfeld et al., 1997, Genetics 145(2): 297--309	Nicholls and Gelbart, 1998, Genetics 149(1): 203--215	Podos et al., 2001, Dev. Cell 1(4): 567--578	Posakony et al., 1990, Mech. Dev. 33: 69--82	Raftery et al., 1995, Genetics 139(1): 241--254	Ray and Wharton, 2001, Development 128(20): 3913--3925	Rorth et al., 1998, Development 125(6): 1049--1057	Royet and Finkelstein, 1997, Development 124(23): 4793--4800	Saget et al., 1998, Genetics 149(4): 1823--1838	Segal and Gelbart, 1985, Genetics 109: 119--143	Sekelsky et al., 1995, Genetics 139(3): 1347--1358	Smith et al., 1993, Genetics 135(4): 1063--1076	Spencer et al., 1982, Cell 28(3): 451--461	Spradling et al., 1999, Genetics 153(1): 135--177	St. Johnston et al., 1990, Genes Dev. 4: 1114--1127	Staehling-Hampton et al., 1994, Cell Growth Diffn 5(6): 585--593	Stultz et al., 2005, genesis 42(3): 181--192	Stultz et al., 2006, Dev. Biol. 296(2): 329--339	Teleman and Cohen, 2000, Cell 103(6): 971--980	Treisman et al., 1997, Genes Dev. 11(15): 1949--1962	Tseng and Hariharan, 2002, Genetics 162(1): 229--243	Twombly et al., 1996, Development 122(5): 1555--1565	Twombly et al., 2009, Genetics 183(2): 563--579	Verheyen et al., 2001, Mech. Dev. 101(1-2): 119--132	Waltzer and Bienz, 1999, EMBO J. 18(6): 1630--1641	Wharton et al., 1993, Development 117(2): 807--822	Wharton et al., 1996, Genetics 142(2): 493--505	Yu et al., 1996, Development 122(12): 4033--4044	Yu et al., 2000, Development 127(10): 2143--2154	Zeng et al., 2007, Development 134(11): 2061--2071	de Navas et al., 2006, Development 133(22): 4495--4506	
FBgn0260006	drd	GO:0007631	feeding behavior	Blumenthal, 2007, A. Dros. Res. Conf. 48: 862A	Blumenthal, 2008, Fly 2(4): 180--188	Buchanan and Benzer, 1993, Neuron 10(5): 839--850	Homyk et al., 1986, Genetics 113: 367--389	Peller et al., 2009, J. Insect Physiol. 55(9): 834--839	
FBgn0066366	dru	GO:0007613	memory	Dubnau et al., 2003, Curr. Biol. 13(4): 	
FBgn0015381	dsf	GO:0007617	mating behavior	
FBgn0000504	dsx	GO:0007530	sex determination	Baker et al., 1991, Genetics 127: 125--138	Billeter et al., 2006, Curr. Biol. 16(11): 1063--1076	Duncan and Kaufman, 1975, Genetics 80: 733--752	Feng et al., 1991, Dev. Biol. 146: 451--460	Gene Disruption Project members, 2001-, (Computer file)	Humphreys et al., 1996, Genome 39(4): 749--757	Kopp et al., 2000, Nature 408(6812): 553--559	Lee and Hall, 2000, Behav. Genet. 30(4): 263--275	Li and Baker, 1998, Development 125(14): 2641--2651	Nothiger et al., 1987, Genet. Res. 50(2): 113--124	Oliver et al., 1993, Development 119(3): 897--908	Ota et al., 1981, Genetics 99(34): 429--441	Robinett et al., 2010, PLoS Biol. 8(5): e1000365	Schupbach, 1982, Dev. Biol. 89(1): 117--127	Taylor, 1992, Genetics 132(1): 179--191	Villella and Hall, 1996, Genetics 143(1): 331--344	Waterbury et al., 2000, Genetics 155(4): 1741--1756	
FBgn0023090	null	GO:0007632	visual behavior	
FBgn0000996	dup	GO:0000278	mitotic cell cycle	Buszczak et al., 2007, Genetics 175(3): 1505--1531	Roch et al., 1998, Molec. gen. Genet. 257(2): 103--112	Schupbach and Wieschaus, 1991, Genetics 129: 1119--1136	Spradling et al., 1999, Genetics 153(1): 135--177	Underwood et al., 1990, Genetics 126: 639--650	Whittaker et al., 2000, Genes Dev. 14(14): 1765--1776	
FBgn0000996	dup	GO:0043069	negative regulation of programmed cell death	Buszczak et al., 2007, Genetics 175(3): 1505--1531	Roch et al., 1998, Molec. gen. Genet. 257(2): 103--112	Schupbach and Wieschaus, 1991, Genetics 129: 1119--1136	Spradling et al., 1999, Genetics 153(1): 135--177	Underwood et al., 1990, Genetics 126: 639--650	Whittaker et al., 2000, Genes Dev. 14(14): 1765--1776	
FBgn0087008	e(y)3	GO:0007049	cell cycle	Buszczak et al., 2007, Genetics 175(3): 1505--1531	
FBgn0015218	eIF-4E	GO:0000278	mitotic cell cycle	Arquier et al., 2005, Curr. Biol. 15(1): 19--23	Buszczak et al., 2007, Genetics 175(3): 1505--1531	Deak et al., 1997, Genetics 147(4): 1697--1722	Dobie et al., 2001, Genetics 157(4): 1623--1637	Harvie et al., 1998, Genetics 149(1): 217--231	Hernandez et al., 2004, RNA, N.Y. 10(11): 1783--1797	Hernandez et al., 2005, Mech. Dev. 122(4): 529--543	Lachance et al., 2002, Molec. Cell. Biol. 22(6): 1656--1663	Ottone et al., 2011, Gene 470(1-2): 12--19	Spradling et al., 1999, Genetics 153(1): 135--177	Szeged Stock Center, 1998-, Szeged Stock Center P-element collection. (Computer file)	
FBgn0000527	e	GO:0007632	visual behavior	Brehme, 1941, Proc. Natl. Acad. Sci. USA 27: 254--261	Fernandez Gianotti, 1950, D. I. S. 24: 57	Henikoff, 1980, D. I. S. 55: 61--62	Hovemann et al., 1998, Gene 221(1): 1--9	Lefevre, 1940, D. I. S. 13: 50	Newby and Jackson, 1991, J. Neurogenet. 7: 85--101	Phillips et al., 2005, Gene 351: 131--142	Richardt et al., 2003, J. Biol. Chem. 278(42): 41160--41166	Takahashi et al., 2007, Genetics 177(2): 1233--1237	True et al., 1999, Curr. Biol. 9(23): 1382--1391	Wittkopp et al., 2002, Development 129(8): 1849--1858	
FBgn0000527	e	GO:0009408	response to heat	Brehme, 1941, Proc. Natl. Acad. Sci. USA 27: 254--261	Fernandez Gianotti, 1950, D. I. S. 24: 57	Henikoff, 1980, D. I. S. 55: 61--62	Hovemann et al., 1998, Gene 221(1): 1--9	Lefevre, 1940, D. I. S. 13: 50	Newby and Jackson, 1991, J. Neurogenet. 7: 85--101	Phillips et al., 2005, Gene 351: 131--142	Richardt et al., 2003, J. Biol. Chem. 278(42): 41160--41166	Takahashi et al., 2007, Genetics 177(2): 1233--1237	True et al., 1999, Curr. Biol. 9(23): 1382--1391	Wittkopp et al., 2002, Development 129(8): 1849--1858	
FBgn0000527	e	GO:0045475	locomotor rhythm	Brehme, 1941, Proc. Natl. Acad. Sci. USA 27: 254--261	Fernandez Gianotti, 1950, D. I. S. 24: 57	Henikoff, 1980, D. I. S. 55: 61--62	Hovemann et al., 1998, Gene 221(1): 1--9	Lefevre, 1940, D. I. S. 13: 50	Newby and Jackson, 1991, J. Neurogenet. 7: 85--101	Phillips et al., 2005, Gene 351: 131--142	Richardt et al., 2003, J. Biol. Chem. 278(42): 41160--41166	Takahashi et al., 2007, Genetics 177(2): 1233--1237	True et al., 1999, Curr. Biol. 9(23): 1382--1391	Wittkopp et al., 2002, Development 129(8): 1849--1858	
FBgn0000535	eag	GO:0007608	sensory perception of smell	Broadie and Bate, 1993, Neuron 11(4): 607--619	Cowan and Siegel, 1984, J. Neurogenet. 1(4): 333--344	Drysdale et al., 1991, Genetics 127: 497--505	Dubin et al., 1998, J. Neurosci. 18(15): 5603--5613	Engel and Wu, 1992, J. comp. Physiol. A. 171: 93--104	Engel and Wu, 1998, J. Neurosci. 18(6): 2254--2267	Ganetzky and Wu, 1983, J. Neurogenet. 1: 17--28	Griffith et al., 1994, Proc. Natl. Acad. Sci. USA 91(21): 10044--10048	Homyk and Pye, 1989, J. Neurogenet. 5: 37--48	Honjo and Furukubo-Tokunaga, 2005, J. Neurosci. 25(35): 7905--7913	Humphreys et al., 1996, Genome 39(4): 749--757	Hurd et al., 1996, Genetics 142(1): 195--204	Kuebler et al., 2001, J. Neurophysiol. 86(3): 1211--1225	Leibovitch et al., 1995, J. Neurogenet. 10(1): 1--13	Wang et al., 2000, J. Neurosci. 20(16): 5958--5964	Zhong and Wu, 1993, J. Neurosci. 13(11): 4669--4679	
FBgn0000535	eag	GO:0007613	memory	Broadie and Bate, 1993, Neuron 11(4): 607--619	Cowan and Siegel, 1984, J. Neurogenet. 1(4): 333--344	Drysdale et al., 1991, Genetics 127: 497--505	Dubin et al., 1998, J. Neurosci. 18(15): 5603--5613	Engel and Wu, 1992, J. comp. Physiol. A. 171: 93--104	Engel and Wu, 1998, J. Neurosci. 18(6): 2254--2267	Ganetzky and Wu, 1983, J. Neurogenet. 1: 17--28	Griffith et al., 1994, Proc. Natl. Acad. Sci. USA 91(21): 10044--10048	Homyk and Pye, 1989, J. Neurogenet. 5: 37--48	Honjo and Furukubo-Tokunaga, 2005, J. Neurosci. 25(35): 7905--7913	Humphreys et al., 1996, Genome 39(4): 749--757	Hurd et al., 1996, Genetics 142(1): 195--204	Kuebler et al., 2001, J. Neurophysiol. 86(3): 1211--1225	Leibovitch et al., 1995, J. Neurogenet. 10(1): 1--13	Wang et al., 2000, J. Neurosci. 20(16): 5958--5964	Zhong and Wu, 1993, J. Neurosci. 13(11): 4669--4679	
FBgn0000535	eag	GO:0042221	response to chemical stimulus	Broadie and Bate, 1993, Neuron 11(4): 607--619	Cowan and Siegel, 1984, J. Neurogenet. 1(4): 333--344	Drysdale et al., 1991, Genetics 127: 497--505	Dubin et al., 1998, J. Neurosci. 18(15): 5603--5613	Engel and Wu, 1992, J. comp. Physiol. A. 171: 93--104	Engel and Wu, 1998, J. Neurosci. 18(6): 2254--2267	Ganetzky and Wu, 1983, J. Neurogenet. 1: 17--28	Griffith et al., 1994, Proc. Natl. Acad. Sci. USA 91(21): 10044--10048	Homyk and Pye, 1989, J. Neurogenet. 5: 37--48	Honjo and Furukubo-Tokunaga, 2005, J. Neurosci. 25(35): 7905--7913	Humphreys et al., 1996, Genome 39(4): 749--757	Hurd et al., 1996, Genetics 142(1): 195--204	Kuebler et al., 2001, J. Neurophysiol. 86(3): 1211--1225	Leibovitch et al., 1995, J. Neurogenet. 10(1): 1--13	Wang et al., 2000, J. Neurosci. 20(16): 5958--5964	Zhong and Wu, 1993, J. Neurosci. 13(11): 4669--4679	
FBgn0000535	eag	GO:0050909	sensory perception of taste	Broadie and Bate, 1993, Neuron 11(4): 607--619	Cowan and Siegel, 1984, J. Neurogenet. 1(4): 333--344	Drysdale et al., 1991, Genetics 127: 497--505	Dubin et al., 1998, J. Neurosci. 18(15): 5603--5613	Engel and Wu, 1992, J. comp. Physiol. A. 171: 93--104	Engel and Wu, 1998, J. Neurosci. 18(6): 2254--2267	Ganetzky and Wu, 1983, J. Neurogenet. 1: 17--28	Griffith et al., 1994, Proc. Natl. Acad. Sci. USA 91(21): 10044--10048	Homyk and Pye, 1989, J. Neurogenet. 5: 37--48	Honjo and Furukubo-Tokunaga, 2005, J. Neurosci. 25(35): 7905--7913	Humphreys et al., 1996, Genome 39(4): 749--757	Hurd et al., 1996, Genetics 142(1): 195--204	Kuebler et al., 2001, J. Neurophysiol. 86(3): 1211--1225	Leibovitch et al., 1995, J. Neurogenet. 10(1): 1--13	Wang et al., 2000, J. Neurosci. 20(16): 5958--5964	Zhong and Wu, 1993, J. Neurosci. 13(11): 4669--4679	
FBgn0000536	eas	GO:0000278	mitotic cell cycle	Boquet et al., 2000, J. Neurobiol. 42(1): 33--48	Bourbon et al., 2002, Mech. Dev. 110(1-2): 71--83	Buszczak et al., 2007, Genetics 175(3): 1505--1531	Engel and Wu, 1994, J. comp. Physiol. A. 175(3): 267--278	Fergestad et al., 2006, Genetics 173(3): 1357--1364	Ganetzky and Wu, 1982, Genetics 100(4): 597--614	Gene Disruption Project members, 2001-, (Computer file)	Glasscock et al., 2005, Genetics 170(4): 1677--1689	Hekmat-Scafe et al., 2005, Genetics 169(3): 1477--1493	Hekmat-Scafe et al., 2010, Genetics 184(1): 171--183	Kuebler et al., 2001, J. Neurophysiol. 86(3): 1211--1225	Kulkarni et al., 1988, Genetics 118: 267--285	Parker et al., 2011, Genetics 187(2): 523--534	Pascual and Preat, 2001, Science 294(5544): 1115--1117	Pascual et al., 2005, Dev. Biol. 280(1): 177--186	Pavlidis and Tanouye, 1995, J. Neurosci. 15(8): 5810--5819	Pavlidis et al., 1994, Cell 79(1): 23--33	Song and Tanouye, 2007, Dev. Neurobiol. 67(14): 1944--1956	Song et al., 2007, J. Neurosci. 27(11): 2927--2937	Whelan et al., 2010, Brain Res. 1316C: 120--128	
FBgn0000536	eas	GO:0007613	memory	Boquet et al., 2000, J. Neurobiol. 42(1): 33--48	Bourbon et al., 2002, Mech. Dev. 110(1-2): 71--83	Buszczak et al., 2007, Genetics 175(3): 1505--1531	Engel and Wu, 1994, J. comp. Physiol. A. 175(3): 267--278	Fergestad et al., 2006, Genetics 173(3): 1357--1364	Ganetzky and Wu, 1982, Genetics 100(4): 597--614	Gene Disruption Project members, 2001-, (Computer file)	Glasscock et al., 2005, Genetics 170(4): 1677--1689	Hekmat-Scafe et al., 2005, Genetics 169(3): 1477--1493	Hekmat-Scafe et al., 2010, Genetics 184(1): 171--183	Kuebler et al., 2001, J. Neurophysiol. 86(3): 1211--1225	Kulkarni et al., 1988, Genetics 118: 267--285	Parker et al., 2011, Genetics 187(2): 523--534	Pascual and Preat, 2001, Science 294(5544): 1115--1117	Pascual et al., 2005, Dev. Biol. 280(1): 177--186	Pavlidis and Tanouye, 1995, J. Neurosci. 15(8): 5810--5819	Pavlidis et al., 1994, Cell 79(1): 23--33	Song and Tanouye, 2007, Dev. Neurobiol. 67(14): 1944--1956	Song et al., 2007, J. Neurosci. 27(11): 2927--2937	Whelan et al., 2010, Brain Res. 1316C: 120--128	
FBgn0243514	null	GO:0006955	immune response	
FBgn0000540	ebo	GO:0007613	memory	Ilius et al., 1994, J. Neurogenet. 9(3): 189--206	Liu et al., 2006, Nature 439(7076): 551--556	Varnam et al., 1996, J. Neurogenet. 11(1-2): 99--115	
FBgn0000540	ebo	GO:0060361	flight	Ilius et al., 1994, J. Neurogenet. 9(3): 189--206	Liu et al., 2006, Nature 439(7076): 551--556	Varnam et al., 1996, J. Neurogenet. 11(1-2): 99--115	
FBgn0035766	eco	GO:0000278	mitotic cell cycle	Williams et al., 2003, Curr. Biol. 13(23): 2025--2036	
FBgn0011217	eff	GO:0051321	meiotic cell cycle	BDGP Project Members, 1994-1999, BDGP Project Members, 1994-1999, Berkeley Drosophila Genome Project. (Computer file)	Berg and Spradling, 1991, Genetics 127: 515--524	Buszczak et al., 2007, Genetics 175(3): 1505--1531	Cenci et al., 1997, Genes Dev. 11(7): 863--875	Fauvarque et al., 2001, Genet. Res. 78(2): 137--148	Gene Disruption Project members, 2001-, (Computer file)	Harvie et al., 1998, Genetics 149(1): 217--231	Kuo et al., 2006, Neuron 51(3): 283--290	Lilly et al., 2000, Dev. Biol. 218(1): 53--63	Spradling et al., 1999, Genetics 153(1): 135--177	Watts et al., 2003, Neuron 38(6): 871--885	
FBgn0000560	eg	GO:0007626	locomotory behavior	Dittrich et al., 1997, Development 124(13): 2515--2525	Gritzan et al., 2002, Mech. Dev. 115(1-2): 91--100	Higashijima et al., 1996, Development 122(2): 527--536	Lundell and Hirsh, 1998, Development 125(3): 463--472	Puro and Arajarvi, 1969, Hereditas 62: 414--418	Puro, 1982, D. I. S. 58: 205--208	
FBgn0000560	eg	GO:0060361	flight	Dittrich et al., 1997, Development 124(13): 2515--2525	Gritzan et al., 2002, Mech. Dev. 115(1-2): 91--100	Higashijima et al., 1996, Development 122(2): 527--536	Lundell and Hirsh, 1998, Development 125(3): 463--472	Puro and Arajarvi, 1969, Hereditas 62: 414--418	Puro, 1982, D. I. S. 58: 205--208	
FBgn0086908	egg	GO:0007626	locomotory behavior	Brower-Toland et al., 2009, Genetics 181(4): 1303--1319	Clough et al., 2007, Development 134(1): 157--165	Cryderman et al., 2011, Transcription 2(2): 95--99	Koch et al., 2009, PLoS Genet. 5(9): e1000644	Phalke et al., 2009, Nature Genetics 41(6): 696--702	Seum et al., 2007, PLoS Genet. 3(5): e76	Tzeng et al., 2007, Proc. Natl. Acad. Sci. U.S.A. 104(31): 12691--12696	
FBgn0260400	elav	GO:0007610	behavior	Bourbon et al., 2002, Mech. Dev. 110(1-2): 71--83	Campos et al., 1985, J. Neurogenet. 2: 197--218	Campos et al., 1987, EMBO J. 6(2): 425--431	Haussmann et al., 2008, Genome Biol. 9(4): R73	Homyk and Pye, 1989, J. Neurogenet. 5: 37--48	Homyk et al., 1985, J. Neurogenet. 2: 309--324	Koushika et al., 1996, Curr. Biol. 6(12): 1634--1641	Kramers et al., 1983, Mutat. Res. 107: 187--201	Lisbin et al., 2000, Genetics 155(4): 1789--1798	Perrimon et al., 1989, Genetics 121: 333--352	Peter et al., 2002, EMBO Rpts 3(1): 	Samson et al., 1995, Genetics 141(3): 1101--1111	Schaefer et al., 1999.12.2, Goettingen lethals - set 4.	Simionato et al., 2007, Dev. Biol. 301(1): 166--177	Toba et al., 1999, Genetics 151(2): 725--737	
FBgn0260400	elav	GO:0007632	visual behavior	Bourbon et al., 2002, Mech. Dev. 110(1-2): 71--83	Campos et al., 1985, J. Neurogenet. 2: 197--218	Campos et al., 1987, EMBO J. 6(2): 425--431	Haussmann et al., 2008, Genome Biol. 9(4): R73	Homyk and Pye, 1989, J. Neurogenet. 5: 37--48	Homyk et al., 1985, J. Neurogenet. 2: 309--324	Koushika et al., 1996, Curr. Biol. 6(12): 1634--1641	Kramers et al., 1983, Mutat. Res. 107: 187--201	Lisbin et al., 2000, Genetics 155(4): 1789--1798	Perrimon et al., 1989, Genetics 121: 333--352	Peter et al., 2002, EMBO Rpts 3(1): 	Samson et al., 1995, Genetics 141(3): 1101--1111	Schaefer et al., 1999.12.2, Goettingen lethals - set 4.	Simionato et al., 2007, Dev. Biol. 301(1): 166--177	Toba et al., 1999, Genetics 151(2): 725--737	
FBgn0000575	emc	GO:0006950	response to stress	Abdelilah-Seyfried et al., 2000, Genetics 155(2): 733--752	BDGP Project Members, 1994-1999, BDGP Project Members, 1994-1999, Berkeley Drosophila Genome Project. (Computer file)	Baonza and Garcia-Bellido, 1999, Mech. Dev. 80(2): 133--146	Baonza et al., 2000, Development 127(11): 2383--2393	Berkeley Drosophila Genome Project, 1993.6.1, Insertion alleles.	Bhattacharya and Baker, 2009, Dev. Biol. 327(2): 288--300	Chen et al., 1996, Mech. Dev. 57(2): 215--227	Craymer, 1980, D. I. S. 55: 197--200	Cubas et al., 1991, Genes Dev. 5: 996--1008	Deak et al., 1997, Genetics 147(4): 1697--1722	Edwards et al., 2009, BMC Biol. 7: 29	Garcia-Alonso and Garcia-Bellido, 1988, Roux Arch. dev. Biol. 197(6): 328--338	Garrell and Modolell, 1990, Cell 61: 39--48	Harbison et al., 2004, Genetics 166(4): 1807--1823	Heitzler et al., 1996, Genetics 143(3): 1271--1286	Saito et al., 2002, Molec. Genet. Genomics 268(4): 446--454	Salzberg et al., 1997, Genetics 147(4): 1723--1741	Singh et al., 2005, Genetics 171(1): 169--183	Spradling et al., 1999, Genetics 153(1): 135--177	Szeged Stock Center, 1998-, Szeged Stock Center P-element collection. (Computer file)	Takahisa et al., 1996, Genes Dev. 10(14): 1783--1795	de Celis et al., 1991, Roux Arch. dev. Biol. 200(2): 64--76	de Celis et al., 1995, Mech. Dev. 53(2): 209--221	
FBgn0004875	enc	GO:0000278	mitotic cell cycle	Grossniklaus et al., 1989, Development 107: 189--200	Hawkins and Schupbach, 1992, A. Dros. Res. Conf. 33: 10	Hawkins et al., 1996, Development 122(1): 281--290	Hawkins et al., 1997, Development 124(23): 4801--4810	Van Buskirk and Schupbach, 2002, Dev. Cell 2(3): 343--353	
FBgn0001981	esg	GO:0007608	sensory perception of smell	Abdelilah-Seyfried et al., 2000, Genetics 155(2): 733--752	Ashburner et al., 1999, Genetics 153(1): 	Ashburner et al., 1999.10.12, Adh.	BDGP Project Members, 1994-1999, BDGP Project Members, 1994-1999, Berkeley Drosophila Genome Project. (Computer file)	Buszczak et al., 2007, Genetics 175(3): 1505--1531	Fuse et al., 1994, Genes Dev. 8(19): 2270--2281	Gonczy and DiNardo, 1996, Development 122(8): 2437--2447	Hayashi et al., 1993, Development 118(1): 105--115	Hekmat-Scafe et al., 2005, Genetics 169(3): 1477--1493	Jan, 1990.8.1, P{lacW} insertions.	Kania et al., 1995, Genetics 139(4): 1663--1678	Kassis, 1994, Genetics 136(3): 1025--1038	Pena-Rangel et al., 2002, Genetics 160(3): 1035--1050	Roch et al., 1998, Molec. gen. Genet. 257(2): 103--112	Rodriguez et al., 1996, Genetics 143(2): 929--940	Roote, 1995.5.15, PZ alleles.	Roote, 1998.11.16, New P alleles.	Rorth et al., 1998, Development 125(6): 1049--1057	Sambandan et al., 2006, Genetics 174(3): 1349--1363	Spradling et al., 1999, Genetics 153(1): 135--177	The Moscow Regional Drosophila melanogaster Stock Center, Dubna, Russia, 1997, D. I. S. 80: 109--130	Tseng and Hariharan, 2002, Genetics 162(1): 229--243	Whiteley et al., 1992, Mech. Dev. 36(19): 117--127	
FBgn0004583	ex	GO:0000278	mitotic cell cycle	BDGP Project Members, 1994-1999, BDGP Project Members, 1994-1999, Berkeley Drosophila Genome Project. (Computer file)	Baumgartner et al., 2010, Dev. Cell 18(2): 309--316	Blaumueller and Mlodzik, 2000, Mech. Dev. 92(2): 251--262	Boedigheimer and Laughon, 1993, Development 118(2): 1291--1301	Boedigheimer et al., 1997, Dev. Genet. 20(2): 103--110	Gene Disruption Project members, 2001-, (Computer file)	Genevet et al., 2010, Dev. Cell 18(2): 300--308	Harvie et al., 1998, Genetics 149(1): 217--231	Huettner and Bryant, 1988, D. I. S. 67: 110	Lee et al., 2008, Curr. Biol. 18(24): 	Maitra et al., 2006, Curr. Biol. 16(7): 	McCartney et al., 2000, Development 127(6): 1315--1324	Pellock et al., 2007, Dev. Biol. 304(1): 102--115	Spradling et al., 1999, Genetics 153(1): 135--177	Sun et al., 2008, Dev. Dyn. 237(1): 270--275	Toba et al., 1999, Genetics 151(2): 725--737	Tyler et al., 2007, Genetics 175(2): 643--657	Ziosi et al., 2010, PLoS Genet. 6(9): 	
FBgn0005558	ey	GO:0043069	negative regulation of programmed cell death	Callaerts et al., 2001, J. Neurobiol. 46(2): 73--88	Clements et al., 2008, Proc. Natl. Acad. Sci. U.S.A. 105(42): 16183--16188	Clements et al., 2009, Dev. Biol. 334(2): 503--512	Halder et al., 1998, Development 125(12): 2181--2191	Hochman et al., 1964, Genetica 35: 109--126	Hochman, 1971, Genetics 67: 235--252	Hochman, 1976, Ashburner, Novitski, 1976 b: 903--928	Hughes and Shelton, 1980, D. I. S. 55: 204--205	Jacobsson et al., 2009, Mol. Genet. Genomics 282(3): 217--231	Jiao et al., 2001, Development 128(17): 3307--3319	Kronhamn et al., 2002, Development 129(4): 1015--1026	Martini et al., 2000, Development 127(12): 2663--2672	Meyer, 1959, D. I. S. 33: 97	Niimi et al., 2002, genesis 34(1-2): 74--75	Niwa et al., 2004, Nature Genetics 36(3): 293--297	Pignoni, 2001.1.26, sine oculis and eyeless.	Renfranz and Benzer, 1989, Dev. Biol. 136(2): 411--429	
FBgn0000320	eya	GO:0043153	entrainment of circadian clock by photoperiod	Bachleitner et al., 2007, Proc. Natl. Acad. Sci. U.S.A. 104(9): 3538--3543	Bonini et al., 1993, Cell 72(3): 379--395	Bonini et al., 1997, Development 124(23): 4819--4826	Bonini et al., 1998, Dev. Biol. 196(1): 42--57	Bui et al., 2000, Genetics 155(2): 709--720	Eissenberg and Ryerse, 1991, D. I. S. 70: 266--268	Fabrizio et al., 2003, Dev. Biol. 258(1): 117--128	Gene Disruption Project members, 2001-, (Computer file)	Leiserson et al., 1994, Genetics 138(4): 1171--1179	Leiserson et al., 1998, Mech. Dev. 73(2): 193--202	Miguel-Aliaga et al., 2004, Development 131(23): 5837--5848	Mutsuddi, 2005, Genetics 170(2): 687--695	Pignoni et al., 1997, Cell 91(7): 881--891	Rebay et al., 2000, Genetics 154(2): 695--712	Zimmerman et al., 2000, Genetics 154(1): 237--246	
FBgn0000625	eyg	GO:0043069	negative regulation of programmed cell death	Bloomington Drosophila Stock Center, 2004.11.6, Exelixis insertion alleles that are not in FlyBase.	Dominguez et al., 2004, Nature Genetics 36(1): 31--39	Inoue, 1980, D. I. S. 55: 206	Jang et al., 2003, Development 130(13): 2939--2951	Wang et al., 2008, Dev. Biol. 321(2): 515--527	
FBgn0031414	eys	GO:0045475	locomotor rhythm	Cook et al., 2008, Nature 452(7185): 361--364	Sehadova et al., 2009, Neuron 64(2): 251--266	Zelhof et al., 2006, Nature 443(7112): 696--699	Zelhof, 2006, Nature 443(7112): 	
FBgn0022335	f36	GO:0051321	meiotic cell cycle	Chubykin and Omelyanchuk, 1997, Europ. Dros. Res. Conf. 15: 79	Fedorova et al., 1997, Europ. Dros. Res. Conf. 15: 99	Fedorova et al., 1997, Hereditas 126(2): 191--193	
FBgn0022334	f4	GO:0051321	meiotic cell cycle	Fedorova et al., 1997, Europ. Dros. Res. Conf. 15: 99	Fedorova et al., 1997, Hereditas 126(2): 191--193	
FBgn0022333	f7	GO:0051321	meiotic cell cycle	Fedorova et al., 1997, Europ. Dros. Res. Conf. 15: 99	Fedorova et al., 1997, Hereditas 126(2): 191--193	
FBgn0011205	fbl	GO:0007626	locomotory behavior	Afshar et al., 2001, Genetics 157(3): 1267--1276	BDGP Project Members, 1994-1999, BDGP Project Members, 1994-1999, Berkeley Drosophila Genome Project. (Computer file)	Bosveld et al., 2008, BMC Res. Notes 1: 	Bosveld et al., 2008, Hum. Mol. Genet. 17(13): 	Bosveld et al., 2008, Hum. Molec. Genet. 17(13): 2058--2069	Gutiérrez et al., 2010, FEBS Lett. 584(13): 2942--2946	Spradling et al., 1999, Genetics 153(1): 135--177	Wu et al., 2009, Hum. Mol. Genet. 18(19): 3659--3672	
FBgn0011205	fbl	GO:0009314	response to radiation	Afshar et al., 2001, Genetics 157(3): 1267--1276	BDGP Project Members, 1994-1999, BDGP Project Members, 1994-1999, Berkeley Drosophila Genome Project. (Computer file)	Bosveld et al., 2008, BMC Res. Notes 1: 	Bosveld et al., 2008, Hum. Mol. Genet. 17(13): 	Bosveld et al., 2008, Hum. Molec. Genet. 17(13): 2058--2069	Gutiérrez et al., 2010, FEBS Lett. 584(13): 2942--2946	Spradling et al., 1999, Genetics 153(1): 135--177	Wu et al., 2009, Hum. Mol. Genet. 18(19): 3659--3672	
FBgn0011205	fbl	GO:0042221	response to chemical stimulus	Afshar et al., 2001, Genetics 157(3): 1267--1276	BDGP Project Members, 1994-1999, BDGP Project Members, 1994-1999, Berkeley Drosophila Genome Project. (Computer file)	Bosveld et al., 2008, BMC Res. Notes 1: 	Bosveld et al., 2008, Hum. Mol. Genet. 17(13): 	Bosveld et al., 2008, Hum. Molec. Genet. 17(13): 2058--2069	Gutiérrez et al., 2010, FEBS Lett. 584(13): 2942--2946	Spradling et al., 1999, Genetics 153(1): 135--177	Wu et al., 2009, Hum. Mol. Genet. 18(19): 3659--3672	
FBgn0011205	fbl	GO:0060361	flight	Afshar et al., 2001, Genetics 157(3): 1267--1276	BDGP Project Members, 1994-1999, BDGP Project Members, 1994-1999, Berkeley Drosophila Genome Project. (Computer file)	Bosveld et al., 2008, BMC Res. Notes 1: 	Bosveld et al., 2008, Hum. Mol. Genet. 17(13): 	Bosveld et al., 2008, Hum. Molec. Genet. 17(13): 2058--2069	Gutiérrez et al., 2010, FEBS Lett. 584(13): 2942--2946	Spradling et al., 1999, Genetics 153(1): 135--177	Wu et al., 2009, Hum. Mol. Genet. 18(19): 3659--3672	
FBgn0061173	fd3F	GO:0007626	locomotory behavior	Cachero et al., 2011, PLoS Biol. 9(1): e1000568	
FBgn0000666	fli-385	GO:0060361	flight	
FBgn0000668	fliB	GO:0060361	flight	
FBgn0000669	fliC	GO:0060361	flight	Homyk and Emerson, 1988, Genetics 119: 105--121	
FBgn0001116	fliF	GO:0060361	flight	Deak et al., 1982, J. Embryol. exp. Morphol. 69: 61--81	Homyk and Emerson, 1988, Genetics 119: 105--121	
FBgn0000672	fliG	GO:0060361	flight	Bgatov et al., 1986, Biol. Zentbl. 105(4): 389--405	Zhimulev et al., 1987, Biol. Zentbl. 106(6): 699--720	Zhimulev, 1982, D. I. S. 58: 210--214	
FBgn0000709	fliI	GO:0060361	flight	Campbell et al., 1993, Proc. Natl. Acad. Sci. USA 90(23): 11386--11390	Deak et al., 1982, J. Embryol. exp. Morphol. 69: 61--81	Eeken et al., 1985, Mutat. Res. 150: 261--275	Gajewski et al., 2006, Dev. Biol. 289(1): 17--29	Homyk and Emerson, 1988, Genetics 119: 105--121	Kramers et al., 1983, Mutat. Res. 107: 187--201	Lifschytz and Yakobovitz, 1978, Molec. gen. Genet. 161(3): 275--284	Miklos and de Couet, 1990, J. Neurogenet. 6(3): 133--151	Munoz, 2003.12.10, Drosophila data.	Paradi et al., 1983, Mutat. Res. 111: 145--159	Perrimon et al., 1989, Genetics 121: 313--331	Perrimon et al., 1989, Genetics 121: 333--352	Schalet and Finnerty, 1968, D. I. S. 43: 128--129	Straub et al., 1996, J. Cell Sci. 109(1): 263--270	de Couet et al., 1987, J. Neurogenet. 4(2-3): 132--133	
FBgn0005633	fln	GO:0060361	flight	Barton et al., 2005, J. exp. Biol. 208(Pt 3): 549--560	Nongthomba et al., 2003, Genetics 164(1): 209--222	Reedy et al., 2000, J. Cell Biol. 151(7): 1483--1500	Tanner et al., 2011, Am. J. Physiol., Cell Physiol. 301(2): C383--C391	Vigoreaux et al., 1999, Molec. Biol. Cell 10(Suppl.): 167a	
FBgn0004105	flrd393	GO:0060361	flight	
FBgn0000677	flrd397	GO:0060361	flight	
FBgn0000678	null	GO:0060361	flight	
FBgn0000679	flrdB	GO:0007630	jump response	
FBgn0000679	flrdB	GO:0060361	flight	
FBgn0000680	flrdC	GO:0007619	courtship behavior	
FBgn0000680	flrdC	GO:0007630	jump response	
FBgn0000680	flrdC	GO:0060361	flight	
FBgn0000681	flrdD	GO:0007630	jump response	
FBgn0000681	flrdD	GO:0060361	flight	
FBgn0000682	flrdE	GO:0060361	flight	
FBgn0000683	flrdF	GO:0007630	jump response	
FBgn0000683	flrdF	GO:0060361	flight	
FBgn0000684	flrdG	GO:0007630	jump response	
FBgn0000684	flrdG	GO:0060361	flight	
FBgn0000685	flrdH	GO:0007630	jump response	
FBgn0000685	flrdH	GO:0060361	flight	
FBgn0000687	flrdJ	GO:0060361	flight	
FBgn0000688	flrdL	GO:0060361	flight	
FBgn0000711	flw	GO:0000278	mitotic cell cycle	Chen et al., 2007, Curr. Biol. 17(4): 293--303	Deak et al., 1982, J. Embryol. exp. Morphol. 69: 61--81	Homyk and Emerson, 1988, Genetics 119: 105--121	Kirchner et al., 2007, Genetics 175(4): 1741--1749	Kirchner et al., 2007, Genetics 176(1): 273--281	Neubueser and Hipfner, 2010, Mol. Biol. Cell 21(16): 2869--2879	Peter et al., 2002, EMBO Rpts 3(1): 	Raghavan et al., 2000, Curr. Biol. 10(5): 269--272	Schaefer et al., 1999.12.14, Goettingen lethals - set 6.	Vereshchagina et al., 2004, Molec. Biol. Cell 15(10): 4395--4405	Wang and Riechmann, 2007, Curr. Biol. 17(15): 1349--1355	
FBgn0000711	flw	GO:0007626	locomotory behavior	Chen et al., 2007, Curr. Biol. 17(4): 293--303	Deak et al., 1982, J. Embryol. exp. Morphol. 69: 61--81	Homyk and Emerson, 1988, Genetics 119: 105--121	Kirchner et al., 2007, Genetics 175(4): 1741--1749	Kirchner et al., 2007, Genetics 176(1): 273--281	Neubueser and Hipfner, 2010, Mol. Biol. Cell 21(16): 2869--2879	Peter et al., 2002, EMBO Rpts 3(1): 	Raghavan et al., 2000, Curr. Biol. 10(5): 269--272	Schaefer et al., 1999.12.14, Goettingen lethals - set 6.	Vereshchagina et al., 2004, Molec. Biol. Cell 15(10): 4395--4405	Wang and Riechmann, 2007, Curr. Biol. 17(15): 1349--1355	
FBgn0000711	flw	GO:0060361	flight	Chen et al., 2007, Curr. Biol. 17(4): 293--303	Deak et al., 1982, J. Embryol. exp. Morphol. 69: 61--81	Homyk and Emerson, 1988, Genetics 119: 105--121	Kirchner et al., 2007, Genetics 175(4): 1741--1749	Kirchner et al., 2007, Genetics 176(1): 273--281	Neubueser and Hipfner, 2010, Mol. Biol. Cell 21(16): 2869--2879	Peter et al., 2002, EMBO Rpts 3(1): 	Raghavan et al., 2000, Curr. Biol. 10(5): 269--272	Schaefer et al., 1999.12.14, Goettingen lethals - set 6.	Vereshchagina et al., 2004, Molec. Biol. Cell 15(10): 4395--4405	Wang and Riechmann, 2007, Curr. Biol. 17(15): 1349--1355	
FBgn0011591	fng	GO:0001736	establishment of planar polarity	BDGP Project Members, 1994-1999, BDGP Project Members, 1994-1999, Berkeley Drosophila Genome Project. (Computer file)	Cho and Choi, 1998, Nature 396(6708): 272--276	Cohen et al., 1997, Nature Genetics 16(3): 283--288	Correia et al., 2003, Proc. Natl. Acad. Sci. USA 100(11): 6404--6409	Dansereau et al., 2002, Development 129(24): 5553--5566	Dominguez and de Celis, 1998, Nature 396(6708): 276--278	Fleming et al., 1997, Development 124(15): 2973--2981	Grammont and Irvine, 2001, Development 128(12): 2243--2253	Irvine and Wieschaus, 1994, Cell 79(4): 595--606	Milan and Cohen, 2000, Development 127(14): 3069--3078	Papayannopoulos et al., 1998, Science 281(5385): 2031--2034	Singh et al., 2005, Genetics 171(1): 169--183	Spradling et al., 1999, Genetics 153(1): 135--177	Tseng and Hariharan, 2002, Genetics 162(1): 229--243	Yang et al., 1999, Development 126(24): 5857--5866	de Celis and Bray, 2000, Development 127(6): 1291--1302	de Celis et al., 1998, Development 125(23): 4617--4626	
FBgn0038197	foxo	GO:0000278	mitotic cell cycle	Demontis and Perrimon, 2010, Cell 143(5): 813--825	Dionne et al., 2006, Curr. Biol. 16(20): 1977--1985	Gene Disruption Project members, 2001-, (Computer file)	Junger et al., 2003, J. Biol. 2(3): 20	Liu and Lehmann, 2006, Dev. Genes Evol. 216(9): 531--535	Magwire et al., 2010, PLoS Genet. 6(7): e1001037	Tettweiler et al., 2005, Genes Dev. 19(16): 1840--1843	Vereshchagina et al., 2008, J. Cell Sci. 121(20): 3383--3392	Weber, 2005, Genetics 169(3): 1461--1475	
FBgn0038197	foxo	GO:0007635	chemosensory behavior	Demontis and Perrimon, 2010, Cell 143(5): 813--825	Dionne et al., 2006, Curr. Biol. 16(20): 1977--1985	Gene Disruption Project members, 2001-, (Computer file)	Junger et al., 2003, J. Biol. 2(3): 20	Liu and Lehmann, 2006, Dev. Genes Evol. 216(9): 531--535	Magwire et al., 2010, PLoS Genet. 6(7): e1001037	Tettweiler et al., 2005, Genes Dev. 19(16): 1840--1843	Vereshchagina et al., 2008, J. Cell Sci. 121(20): 3383--3392	Weber, 2005, Genetics 169(3): 1461--1475	
FBgn0011592	fra	GO:0007610	behavior	Andrews et al., 2008, Development 135(23): 3839--3848	Forsthoefel et al., 2005, Development 132(8): 1983--1994	Garbe et al., 2007, Development 134(24): 4325--4334	Keleman and Dickson, 2001, Neuron 32(4): 605--617	Kolodziej et al., 1996, Cell 87(2): 197--204	Mauss et al., 2009, PLoS Biol. 7(9): e1000200	Morikawa et al., 2011, Proc. Natl. Acad. Sci. U.S.A. 108(48): 19389--19394	Ratnaparkhi et al., 2002, J. Neurosci. 22(11): 4499--4508	Yang et al., 2009, Science 324(5929): 944--947	von Hilchen et al., 2010, Development 137(8): 1251--1262	
FBgn0004652	fru	GO:0007619	courtship behavior	Anand et al., 2001, Genetics 158(4): 1569--1595	Billeter et al., 2006, Curr. Biol. 16(11): 1063--1076	Castrillon et al., 1993, Genetics 135(2): 489--505	Demir and Dickson, 2005, Cell 121(5): 785--794	Gailey and Hall, 1989, Genetics 121: 773--785	Gene Disruption Project members, 2001-, (Computer file)	Goodwin et al., 2000, Genetics 154(2): 725--745	Ito et al., 1995, J. Neurogenet. 10(1): 30	Ito et al., 1996, Proc. Natl. Acad. Sci. USA 93(18): 9687--9692	Kimura et al., 2005, Nature 438(7065): 229--233	Kvitsiani and Dickson, 2006, Curr. Biol. 16(10): R355--R356	Lee and Hall, 2000, Behav. Genet. 30(4): 263--275	Lee and Hall, 2001, J. Neurosci. 21(2): 513--526	Lee et al., 2000, J. Neurobiol. 43(4): 404--426	Lee et al., 2001, J. Neurobiol. 47(2): 121--149	Lee et al., 2008, PLoS ONE 3(1): e1391	Manoli et al., 2005, Nature 436(7049): 395--400	Mellert et al., 2010, Development 137(2): 323--332	Nilsson et al., 2000, J. Neurogenet. 13(4): 213--232	Ryner et al., 1996, Cell 87(6): 1079--1089	Song et al., 2002, Genetics 162(4): 1703--1724	Spradling et al., 1999, Genetics 153(1): 135--177	Stockinger et al., 2005, Cell 121(5): 795--807	Taylor and Knittel, 1995, Development 121(9): 3079--3088	Tirian and Dickson, 2005, Europ. Dros. Res. Conf. 19: NB17	Usui-Aoki et al., 2000, Nature Cell Biol. 2(8): 500--506	Villella et al., 1997, Genetics 147(3): 1107--1130	
FBgn0000927	fs(1)Ya	GO:0007049	cell cycle	Bloomington Drosophila Stock Center, 2004.11.6, Exelixis insertion alleles that are not in FlyBase.	Lin and Wolfner, 1991, Cell 64: 49--62	Liu et al., 1995, Genetics 141(4): 1473--1481	Lopez et al., 1994, Dev. Biol. 163(1): 202--211	Mohler and Carroll, 1984, D. I. S. 60: 236--241	Mohler, 1977, Genetics 85: 259--272	Sackton et al., 2009, BMC Dev. Biol. 9: 43	Yu et al., 2002, Dev. Biol. 244(2): 429--441	
FBgn0001075	ft	GO:0007049	cell cycle	BDGP Project Members, 1994-1999, BDGP Project Members, 1994-1999, Berkeley Drosophila Genome Project. (Computer file)	Bryant et al., 1988, Dev. Biol. 129: 541--554	Buratovich and Bryant, 1997, Genetics 147(2): 657--670	Cho and Irvine, 2004, Development 131(18): 4489--4500	Fanto et al., 2003, Development 130(4): 763--774	Gambis et al., 2011, Dev. Biol. 351(1): 128--134	Garoia et al., 2000, Mech. Dev. 94(1-2): 95--109	Garoia et al., 2005, Mech. Dev. 122(2): 175--187	Gateff, 1977, D. I. S. 52: 4--5	Hogan et al., 2011, PLoS Genet. 7(2): e1001305	Jursnich et al., 1990, Dev. Biol. 140(2): 413--429	Ma et al., 2003, Nature 421(6922): 543--547	Mahoney et al., 1991, Cell 67: 853--868	Mao et al., 2006, Development 133(13): 2539--2551	Matakatsu and Blair, 2006, Development 133(12): 2315--2324	Matakatsu and Blair, 2008, Curr. Biol. 18(18): 1390--1395	Ren et al., 2010, Proc. Natl. Acad. Sci. U.S.A. 107(49): 21064--21069	Resino and Garcia-Bellido, 2004, Mech. Dev. 121(4): 351--364	Roch et al., 1998, Molec. gen. Genet. 257(2): 103--112	Sehnal and Bryant, 1993, J. Insect Physiol. 39(12): 1051--1059	Silva, 2006, Curr. Biol. 16(21): 	Szabad et al., 1991, Genetics 127: 525--533	Szidonya and Reuter, 1988, Genet. Res. 51(3): 197--208	Tick et al., 1999, Biochem. biophys. Res. Commun. 257(1): 34--43	Torok et al., 1993, Genetics 135(1): 71--80	Tyler et al., 2007, Genetics 175(2): 643--657	Willecke et al., 2006, Curr. Biol. 16(21): 2090--2100	Woods et al., 1997, Dev. Genet. 20(2): 111--118	Yang et al., 2002, Cell 108(5): 675--688	Zhimulev and Szidonya, 1991, D. I. S. 70: 234	Ziosi et al., 2010, PLoS Genet. 6(9): 	van de Bor et al., 2002, Genetics 160(3): 1095--1106	
FBgn0001078	ftz-f1	GO:0007608	sensory perception of smell	Argiropoulos et al., 2003, Mech. Dev. 120(12): 1443--1453	Broadus et al., 1999, Molec. Cell 3(2): 143--149	Buszczak et al., 2007, Genetics 175(3): 1505--1531	Gene Disruption Project members, 2001-, (Computer file)	Guichet et al., 1996, A. Dros. Res. Conf. 37: 185	Guichet et al., 1997, Nature 385(6616): 548--552	Hacker et al., 2003, Proc. Natl. Acad. Sci. USA 100(13): 7720--7725	Luschnig et al., 2004, Genetics 167(1): 	Perrimon et al., 1996, Genetics 144(4): 1681--1692	Sambandan et al., 2006, Genetics 174(3): 1349--1363	Schwartz et al., 2001, EMBO J. 20(3): 510--519	Spradling et al., 1999, Genetics 153(1): 135--177	Yamada et al., 2000, Development 127(23): 5083--5092	Yu et al., 1997, Nature 385(6616): 552--555	Yussa et al., 2001, Mech. Dev. 107(1-2): 39--53	
FBgn0001078	ftz-f1	GO:0043068	positive regulation of programmed cell death	Argiropoulos et al., 2003, Mech. Dev. 120(12): 1443--1453	Broadus et al., 1999, Molec. Cell 3(2): 143--149	Buszczak et al., 2007, Genetics 175(3): 1505--1531	Gene Disruption Project members, 2001-, (Computer file)	Guichet et al., 1996, A. Dros. Res. Conf. 37: 185	Guichet et al., 1997, Nature 385(6616): 548--552	Hacker et al., 2003, Proc. Natl. Acad. Sci. USA 100(13): 7720--7725	Luschnig et al., 2004, Genetics 167(1): 	Perrimon et al., 1996, Genetics 144(4): 1681--1692	Sambandan et al., 2006, Genetics 174(3): 1349--1363	Schwartz et al., 2001, EMBO J. 20(3): 510--519	Spradling et al., 1999, Genetics 153(1): 135--177	Yamada et al., 2000, Development 127(23): 5083--5092	Yu et al., 1997, Nature 385(6616): 552--555	Yussa et al., 2001, Mech. Dev. 107(1-2): 39--53	
FBgn0001084	fy	GO:0001736	establishment of planar polarity	Collier and Gubb, 1997, Development 124(20): 4029--4037	Grell, 1969, D. I. S. 44: 46--47	Lee and Adler, 2002, Genetics 160(4): 1535--1547	Toba et al., 1999, Genetics 151(2): 725--737	
FBgn0260639	gammaTub23C	GO:0000278	mitotic cell cycle	Eeken, 2000.2.29, Region 23CD mutations.	Ferro, 2002.12, 23CD mutation II.	Mahoney et al., 2006, Genetics 172(4): 2309--2324	Sampaio and Sunkel, 1995, Europ. Dros. Res. Conf. 14: 292	Sunkel et al., 1995, EMBO J. 14(1): 28--36	Vázquez et al., 2008, Genetics 180(2): 835--843	
FBgn0010097	gammaTub37C	GO:0051321	meiotic cell cycle	Hallen et al., 2008, Biophys. J. 95(6): 3048--3058	Hughes et al., 2011, PLoS Genet. 7(8): e1002209	Schnorrer et al., 2002, Dev. Cell 3(5): 685--696	Schupbach and Wieschaus, 1989, Genetics 121: 101--117	Tavosanis et al., 1997, EMBO J. 16(8): 1809--1819	Wright, 1996, J. Hered. 87(3): 175--190	
FBgn0039487	gb	GO:0007626	locomotory behavior	Augustin et al., 2007, J. Neurosci. 27(1): 111--123	Featherstone et al., 2008, Commun. Integr. Biol. 1(1): 14--17	Grosjean et al., 2008, Nat. Neurosci. 11(1): 54--61	
FBgn0005198	gig	GO:0007608	sensory perception of smell	Acebes and Ferrus, 2001, J. Neurosci. 21(16): 6264--6273	Canal et al., 1998, J. Neurosci. 18(3): 999--1008	Gao et al., 2002, Nature Cell Biol. 4(9): 699--704	Goberdhan et al., 2005, Development 132(10): 2365--2375	Hsieh et al., 2010, PLoS Genet. 6(8): 	Ito and Rubin, 1999, Cell 96(4): 529--539	Li et al., 2010, Cancer Cell 17(5): 469--480	Meinertzhagen, 1994, J. Neurogenet. 9(3): 157--176	Reiling and Hafen, 2004, Genes Dev. 18(23): 2879--2892	Resino and Garcia-Bellido, 2004, Mech. Dev. 121(4): 351--364	Tapon et al., 2001, Cell 105(3): 345--355	Zhang et al., 2006, Genetics 172(1): 355--362	
FBgn0004618	gl	GO:0007626	locomotory behavior	Busto et al., 1999, J. Neurosci. 19(9): 3337--3344	Collins et al., 2004, Proc. Natl. Acad. Sci. USA 101(7): 1945--1950	Edmondson, 1952, D. I. S. 26: 60--62	Helfrich-Forster et al., 2001, Neuron 30(1): 249--261	Klarsfeld et al., 2004, J. Neurosci. 24(6): 1468--1477	Liu et al., 2007, Genetics 175(3): 1197--1212	Mahoney et al., 2006, Genetics 172(4): 2309--2324	Malpel et al., 2002, Development 129(6): 1443--1453	Moses et al., 1989, Nature 340(6234): 531--536	Mukhopadhyay and Campos, 1995, Dev. Biol. 169(2): 629--643	O'Neill et al., 1995, Proc. Natl. Acad. Sci. USA 92(14): 6557--6561	Pignoni et al., 1997, Proc. Natl. Acad. Sci. USA 94(17): 9220--9225	Rebay et al., 2000, Genetics 154(2): 695--712	Robinson and Curtis, 1972, Canad. J. Genet. Cytol. 14: 129--137	Stark and Carlson, 1991, D. I. S. 70: 217--219	de Velasco et al., 2007, Dev. Biol. 302(1): 309--323	
FBgn0004618	gl	GO:0045475	locomotor rhythm	Busto et al., 1999, J. Neurosci. 19(9): 3337--3344	Collins et al., 2004, Proc. Natl. Acad. Sci. USA 101(7): 1945--1950	Edmondson, 1952, D. I. S. 26: 60--62	Helfrich-Forster et al., 2001, Neuron 30(1): 249--261	Klarsfeld et al., 2004, J. Neurosci. 24(6): 1468--1477	Liu et al., 2007, Genetics 175(3): 1197--1212	Mahoney et al., 2006, Genetics 172(4): 2309--2324	Malpel et al., 2002, Development 129(6): 1443--1453	Moses et al., 1989, Nature 340(6234): 531--536	Mukhopadhyay and Campos, 1995, Dev. Biol. 169(2): 629--643	O'Neill et al., 1995, Proc. Natl. Acad. Sci. USA 92(14): 6557--6561	Pignoni et al., 1997, Proc. Natl. Acad. Sci. USA 94(17): 9220--9225	Rebay et al., 2000, Genetics 154(2): 695--712	Robinson and Curtis, 1972, Canad. J. Genet. Cytol. 14: 129--137	Stark and Carlson, 1991, D. I. S. 70: 217--219	de Velasco et al., 2007, Dev. Biol. 302(1): 309--323	
FBgn0015391	glu	GO:0000278	mitotic cell cycle	Beaton, 2000.1.31, BDGP P element Update.	Cobbe et al., 1999, Europ. Dros. Res. Conf. 16: 194	Cobbe et al., 2006, Genetics 172(2): 991--1008	Kania et al., 1995, Genetics 139(4): 1663--1678	Spradling et al., 1999, Genetics 153(1): 135--177	Steffensen et al., 2001, Curr. Biol. 11(5): 295--307	
FBgn0015391	glu	GO:0043069	negative regulation of programmed cell death	Beaton, 2000.1.31, BDGP P element Update.	Cobbe et al., 1999, Europ. Dros. Res. Conf. 16: 194	Cobbe et al., 2006, Genetics 172(2): 991--1008	Kania et al., 1995, Genetics 139(4): 1663--1678	Spradling et al., 1999, Genetics 153(1): 135--177	Steffensen et al., 2001, Curr. Biol. 11(5): 295--307	
FBgn0001120	gnu	GO:0051321	meiotic cell cycle	Freeman and Glover, 1987, Genes Dev. 1(9): 924--930	Lee et al., 2003, Genes Dev. 17(23): 2979--2991	Mal'tseva et al., 1991, D. I. S. 70: 138	Pellicena-Palle et al., 1997, Mech. Dev. 62(1): 61--65	Shamanski and Orr-Weaver, 1991, Cell 66: 1289--1300	Tearle and Nusslein-Volhard, 1987, D. I. S. 66: 209--269	
FBgn0033039	gp210	GO:0007613	memory	Dubnau et al., 2003, Curr. Biol. 13(4): 	Gene Disruption Project members, 2001-, (Computer file)	
FBgn0001133	grau	GO:0051321	meiotic cell cycle	Chen et al., 2000, Development 127(6): 1243--1251	Harms et al., 2000, Genetics 155(4): 1831--1839	Lieberfarb et al., 1996, Development 122(2): 579--588	Page and Orr-Weaver, 1996, J. Cell Sci. 109(7): 1707--1715	Schupbach and Wieschaus, 1989, Genetics 121: 101--117	
FBgn0259211	grh	GO:0042060	wound healing	Almeida and Bray, 2005, Mech. Dev. 122(12): 1282--1293	BDGP Project Members, 1994-1999, BDGP Project Members, 1994-1999, Berkeley Drosophila Genome Project. (Computer file)	Baumgardt et al., 2009, Cell 139(5): 969--982	Bray and Kafatos, 1991, Genes Dev. 5(11): 1672--1683	Bray, 1996.5.13, grh300 and thr.	Cenci and Gould, 2005, Development 132(17): 3835--3845	Gambis et al., 2011, Dev. Biol. 351(1): 128--134	Kim and McGinnis, 2011, Proc. Natl. Acad. Sci. U.S.A. 108(2): 650--655	Lee and Adler, 2004, Mech. Dev. 121(1): 37--49	Mace et al., 2005, Science 308(5720): 381--385	Nusslein-Volhard et al., 1984, Roux Arch. dev. Biol. 193: 267--282	Spradling et al., 1999, Genetics 153(1): 135--177	Tearle and Nusslein-Volhard, 1987, D. I. S. 66: 209--269	Tearle, 1996.5.14, [title not yet available]	
FBgn0261278	grp	GO:0000278	mitotic cell cycle	Abdelilah-Seyfried et al., 2000, Genetics 155(2): 733--752	BDGP Project Members, 1994-1999, BDGP Project Members, 1994-1999, Berkeley Drosophila Genome Project. (Computer file)	Bi et al., 2005, Proc. Natl. Acad. Sci. USA 102(42): 15167--15172	Bloomington Drosophila Stock Center, 2004.11.6, Exelixis insertion alleles that are not in FlyBase.	Buszczak et al., 2007, Genetics 175(3): 1505--1531	Dobie et al., 2001, Genetics 157(4): 1623--1637	Fogarty et al., 1997, Curr. Biol. 7(6): 418--426	Gene Disruption Project members, 2001-, (Computer file)	Grosshans et al., 2003, Dev. Cell 5(2): 285--294	Jaklevic et al., 2006, Genetics 174(4): 1963--1972	LaRocque et al., 2007, Genetics 175(3): 1023--1033	Li and Baker, 1998, Development 125(2): 225--235	Masrouha et al., 2003, Genetics 163(3): 973--982	Rickmyre et al., 2007, J. Cell Sci. 120(20): 3565--3577	Sakaguchi et al., 2008, Genetics 179(1): 317--322	Sibon et al., 1997, Nature 388(6637): 93--97	Sibon et al., 1999, Curr. Biol. 9(6): 302--312	Spradling et al., 1999, Genetics 153(1): 135--177	Stumpff et al., 2005, Curr. Biol. 15(17): 1525--1534	Su et al., 1998, Dev. Biol. 196(2): 160--170	Su et al., 1999, Curr. Biol. 9(16): 919--922	Sullivan et al., 1993, Development 118(4): 1245--1254	
FBgn0261278	grp	GO:0009314	response to radiation	Abdelilah-Seyfried et al., 2000, Genetics 155(2): 733--752	BDGP Project Members, 1994-1999, BDGP Project Members, 1994-1999, Berkeley Drosophila Genome Project. (Computer file)	Bi et al., 2005, Proc. Natl. Acad. Sci. USA 102(42): 15167--15172	Bloomington Drosophila Stock Center, 2004.11.6, Exelixis insertion alleles that are not in FlyBase.	Buszczak et al., 2007, Genetics 175(3): 1505--1531	Dobie et al., 2001, Genetics 157(4): 1623--1637	Fogarty et al., 1997, Curr. Biol. 7(6): 418--426	Gene Disruption Project members, 2001-, (Computer file)	Grosshans et al., 2003, Dev. Cell 5(2): 285--294	Jaklevic et al., 2006, Genetics 174(4): 1963--1972	LaRocque et al., 2007, Genetics 175(3): 1023--1033	Li and Baker, 1998, Development 125(2): 225--235	Masrouha et al., 2003, Genetics 163(3): 973--982	Rickmyre et al., 2007, J. Cell Sci. 120(20): 3565--3577	Sakaguchi et al., 2008, Genetics 179(1): 317--322	Sibon et al., 1997, Nature 388(6637): 93--97	Sibon et al., 1999, Curr. Biol. 9(6): 302--312	Spradling et al., 1999, Genetics 153(1): 135--177	Stumpff et al., 2005, Curr. Biol. 15(17): 1525--1534	Su et al., 1998, Dev. Biol. 196(2): 160--170	Su et al., 1999, Curr. Biol. 9(16): 919--922	Sullivan et al., 1993, Development 118(4): 1245--1254	
FBgn0261278	grp	GO:0042221	response to chemical stimulus	Abdelilah-Seyfried et al., 2000, Genetics 155(2): 733--752	BDGP Project Members, 1994-1999, BDGP Project Members, 1994-1999, Berkeley Drosophila Genome Project. (Computer file)	Bi et al., 2005, Proc. Natl. Acad. Sci. USA 102(42): 15167--15172	Bloomington Drosophila Stock Center, 2004.11.6, Exelixis insertion alleles that are not in FlyBase.	Buszczak et al., 2007, Genetics 175(3): 1505--1531	Dobie et al., 2001, Genetics 157(4): 1623--1637	Fogarty et al., 1997, Curr. Biol. 7(6): 418--426	Gene Disruption Project members, 2001-, (Computer file)	Grosshans et al., 2003, Dev. Cell 5(2): 285--294	Jaklevic et al., 2006, Genetics 174(4): 1963--1972	LaRocque et al., 2007, Genetics 175(3): 1023--1033	Li and Baker, 1998, Development 125(2): 225--235	Masrouha et al., 2003, Genetics 163(3): 973--982	Rickmyre et al., 2007, J. Cell Sci. 120(20): 3565--3577	Sakaguchi et al., 2008, Genetics 179(1): 317--322	Sibon et al., 1997, Nature 388(6637): 93--97	Sibon et al., 1999, Curr. Biol. 9(6): 302--312	Spradling et al., 1999, Genetics 153(1): 135--177	Stumpff et al., 2005, Curr. Biol. 15(17): 1525--1534	Su et al., 1998, Dev. Biol. 196(2): 160--170	Su et al., 1999, Curr. Biol. 9(16): 919--922	Sullivan et al., 1993, Development 118(4): 1245--1254	
FBgn0035416	gry	GO:0007613	memory	Dubnau et al., 2003, Curr. Biol. 13(4): 	
FBgn0005103	gusA	GO:0050909	sensory perception of taste	Tompkins et al., 1979, Proc. Natl. Acad. Sci. USA 76: 884--887	
FBgn0005104	gusC	GO:0050909	sensory perception of taste	
FBgn0005105	gusD	GO:0050909	sensory perception of taste	
FBgn0005106	gusE	GO:0050909	sensory perception of taste	Tompkins, 1979, Dev. Biol. 73: 174--177	
FBgn0260399	gwl	GO:0000278	mitotic cell cycle	Archambault et al., 2007, PLoS Genet. 3(11): e200	Kraut et al., 2001, Curr. Biol. 11(6): 	White-Cooper et al., 1996, Genetics 144(3): 1097--1111	
FBgn0260399	gwl	GO:0008062	eclosion rhythm	Archambault et al., 2007, PLoS Genet. 3(11): e200	Kraut et al., 2001, Curr. Biol. 11(6): 	White-Cooper et al., 1996, Genetics 144(3): 1097--1111	
FBgn0001179	hay	GO:0043069	negative regulation of programmed cell death	Aguilar-Fuentes et al., 2008, PLoS Genet. 4(11): e1000253	Fuller, 1986, Gall, 1986: 19--41	Merino et al., 2002, Molec. Biol. Cell 13(9): 3246--3256	Mounkes and Fuller, 1999, Genetics 152(1): 291--297	Mounkes et al., 1992, Cell 71: 925--937	Regan and Fuller, 1988, Genes Dev. 2: 82--92	Regan and Fuller, 1990, Genetics 125: 77--90	
FBgn0010113	hdc	GO:0042331	phototaxis	Berger et al., 2008, PLoS Genet. 4(5): e1000085	Cook, 2006.1.31, Characterization of deletions and Minutes in chromosomal region 99-100.	Steneberg et al., 1998, Genes Dev. 12(7): 956--967	Steneberg, 2001.3.12, Helping FlyBase: Fus-6.	Weaver and White, 1995, Development 121(12): 4149--4160	
FBgn0029977	null	GO:0051321	meiotic cell cycle	
FBgn0010303	hep	GO:0043069	negative regulation of programmed cell death	Adachi-Yamada et al., 1999, Nature 400(6740): 166--169	Agnes et al., 1999, Development 126(23): 5453--5462	Bosch et al., 2005, Dev. Biol. 280(1): 73--86	Chen et al., 2002, Molec. Cell. Biol. 22(6): 1792--1803	Glise et al., 1995, Cell 83(3): 451--461	Holland et al., 1997, J. Biol. Chem. 272(40): 24994--24998	Hou et al., 1997, Genes Dev. 11(13): 1728--1737	Hull-Thompson et al., 2009, PLoS Genet. 5(4): e1000460	Jasper et al., 2001, Dev. Cell 1(4): 579--586	Jordan et al., 2006, BMC Dev. Biol. 6: 16	Miotto et al., 2006, Genes Dev. 20(1): 101--112	Noselli et al., 1993, Europ. Dros. Res. Conf. 13: Poster C5	Noselli et al., 1994, A. Dros. Res. Conf. 35: 160	Peter et al., 2002, EMBO Rpts 3(1): 	Polaski et al., 2006, Genetics 174(2): 719--733	Rallis et al., 2010, Dev. Biol. 339(1): 65--77	Ryoo et al., 2004, Dev. Cell 7(4): 491--501	Sato et al., 2006, Nature Neurosci. 9(1): 67--75	Schaefer et al., 1999.12.10, Goettingen lethals - set 5.	Schaefer et al., 1999.12.2, Goettingen lethals - set 4.	Srahna et al., 2006, PLoS Biol. 4(11): 	Takahashi et al., 1998, Mech. Dev. 78(1-2): 97--111	Tateno et al., 2000, Science 287(5451): 324--327	Wang et al., 2003, Dev. Cell 5(5): 811--816	Zeitlinger and Bohmann, 1999, Development 126(17): 3947--3956	Zeitlinger et al., 1997, EMBO J. 16(24): 7393--7401	
FBgn0030600	hiw	GO:0007626	locomotory behavior	McCabe et al., 2004, Neuron 41(6): 891--905	Wan et al., 2000, Neuron 26(2): 313--329	Watts et al., 2003, Neuron 38(6): 871--885	Wu et al., 2005, J. Neurosci. 25(42): 9557--9566	Xiong et al., 2010, J. Cell Biol. 191(1): 211--223	
FBgn0025777	homer	GO:0006950	response to stress	Buszczak et al., 2007, Genetics 175(3): 1505--1531	Diagana et al., 2002, J. Neurosci. 22(2): 428--436	Toba et al., 1999, Genetics 151(2): 725--737	Urizar et al., 2007, J. Neurosci. 27(17): 4541--4551	
FBgn0017397	how	GO:0060361	flight	BDGP Project Members, 1994-1999, BDGP Project Members, 1994-1999, Berkeley Drosophila Genome Project. (Computer file)	Baehrecke, 1997, Development 124(7): 1323--1332	Buszczak et al., 2007, Genetics 175(3): 1505--1531	Jan, 1990.8.1, P{lacW} insertions.	Lo and Frasch, 1997, Dev. Biol. 190(2): 241--256	Monk et al., 2010, Cell Stem Cell 6(4): 348--360	Nabel-Rosen et al., 2005, Curr. Biol. 15(4): 295--302	Prout et al., 1997, Genetics 146(1): 275--285	Prout, 1997.3.19, [title not yet available]	Spradling et al., 1999, Genetics 153(1): 135--177	Walsh and Brown, 1998, Genetics 150(2): 791--805	Zaffran et al., 1997, Development 124(10): 2087--2098	
FBgn0261456	hpo	GO:0000278	mitotic cell cycle	Colombani et al., 2006, Curr. Biol. 16(14): 1453--1458	Das Thakur et al., 2010, Curr. Biol. 20(7): 657--662	Hamaratoglu et al., 2006, Nature Cell Biol. 8(1): 27--36	Harvey et al., 2003, Cell 114(4): 457--467	Jia et al., 2003, Genes Dev. 17(20): 2514--2519	Pellock et al., 2007, Dev. Biol. 304(1): 102--115	Pfleger et al., 2007, Fly 1(2): 95--105	Ren et al., 2010, Proc. Natl. Acad. Sci. U.S.A. 107(49): 21064--21069	Udan et al., 2003, Nature Cell Biol. 5(10): 914--920	Wu et al., 2003, Cell 114(4): 445--456	
FBgn0261456	hpo	GO:0016049	cell growth	Colombani et al., 2006, Curr. Biol. 16(14): 1453--1458	Das Thakur et al., 2010, Curr. Biol. 20(7): 657--662	Hamaratoglu et al., 2006, Nature Cell Biol. 8(1): 27--36	Harvey et al., 2003, Cell 114(4): 457--467	Jia et al., 2003, Genes Dev. 17(20): 2514--2519	Pellock et al., 2007, Dev. Biol. 304(1): 102--115	Pfleger et al., 2007, Fly 1(2): 95--105	Ren et al., 2010, Proc. Natl. Acad. Sci. U.S.A. 107(49): 21064--21069	Udan et al., 2003, Nature Cell Biol. 5(10): 914--920	Wu et al., 2003, Cell 114(4): 445--456	
FBgn0001242	hypoA	GO:0007634	optokinetic behavior	
FBgn0001242	hypoA	GO:0060361	flight	
FBgn0001243	hypoC	GO:0007630	jump response	Homyk and Sheppard, 1977, Genetics 87: 95--104	O'Dell and Burnet, 1988, Heredity 61(2): 199--207	O'Dell et al., 1989, Heredity 62(3): 373--381	
FBgn0001243	hypoC	GO:0007634	optokinetic behavior	Homyk and Sheppard, 1977, Genetics 87: 95--104	O'Dell and Burnet, 1988, Heredity 61(2): 199--207	O'Dell et al., 1989, Heredity 62(3): 373--381	
FBgn0001243	hypoC	GO:0060361	flight	Homyk and Sheppard, 1977, Genetics 87: 95--104	O'Dell and Burnet, 1988, Heredity 61(2): 199--207	O'Dell et al., 1989, Heredity 62(3): 373--381	
FBgn0083087	null	GO:0006950	response to stress	
FBgn0083087	null	GO:0060361	flight	
FBgn0024227	null	GO:0000278	mitotic cell cycle	
FBgn0086693	iav	GO:0007617	mating behavior	Chentsova et al., 2002, J. comp. Physiol. B. 172(7): 643--650	Enan, 2005, Arch. Insect Biochem. Physiol. 59(3): 161--171	Gong et al., 2004, J. Neurosci. 24(41): 9059--9066	Homyk and Sheppard, 1977, Genetics 87: 95--104	Kaplan, 1977, D. I. S. 52: 1	Kwon et al., 2010, J. Neurosci. 30(31): 10465--10471	McClung and Hirsh, 1999, Curr. Biol. 9(16): 853--860	O'Dell and Burnet, 1988, Heredity 61(2): 199--207	O'Dell et al., 1989, Heredity 62(3): 373--381	O'Dell, 1993, Heredity 70(4): 393--399	
FBgn0086693	iav	GO:0042221	response to chemical stimulus	Chentsova et al., 2002, J. comp. Physiol. B. 172(7): 643--650	Enan, 2005, Arch. Insect Biochem. Physiol. 59(3): 161--171	Gong et al., 2004, J. Neurosci. 24(41): 9059--9066	Homyk and Sheppard, 1977, Genetics 87: 95--104	Kaplan, 1977, D. I. S. 52: 1	Kwon et al., 2010, J. Neurosci. 30(31): 10465--10471	McClung and Hirsh, 1999, Curr. Biol. 9(16): 853--860	O'Dell and Burnet, 1988, Heredity 61(2): 199--207	O'Dell et al., 1989, Heredity 62(3): 373--381	O'Dell, 1993, Heredity 70(4): 393--399	
FBgn0086657	ik2	GO:0043069	negative regulation of programmed cell death	Kozlova et al., 1998, Genetics 149(3): 1465--1475	Lee et al., 2009, Proc. Natl. Acad. Sci. U.S.A. 106(15): 6363--6368	Shapiro and Anderson, 2006, Development 133(8): 1467--1475	
FBgn0066363	ikar	GO:0007613	memory	Dubnau et al., 2003, Curr. Biol. 13(4): 	
FBgn0013983	imd	GO:0009314	response to radiation	Bloomington Drosophila Stock Center, 2004.11.6, Exelixis insertion alleles that are not in FlyBase.	Gene Disruption Project members, 2001-, (Computer file)	Taylor and Kimbrell, 2007, Fly 1(4): 197--204	
FBgn0001259	in	GO:0001736	establishment of planar polarity	Adler et al., 1994, Genetics 137(3): 829--836	Bloomington Drosophila Stock Center, 2004.11.6, Exelixis insertion alleles that are not in FlyBase.	Lee and Adler, 2002, Genetics 160(4): 1535--1547	Lu et al., 2010, Genetics 185(2): 549--558	Lukinova et al., 1999, Genetics 153(4): 1789--1797	
FBgn0004784	inaC	GO:0007632	visual behavior	Adamski et al., 1998, J. Biol. Chem. 273(28): 17713--17719	Bloomington Drosophila Stock Center, 2004.11.6, Exelixis insertion alleles that are not in FlyBase.	Gu et al., 2005, Curr. Biol. 15(13): 1228--1234	Hardie et al., 1993, Nature 363(6430): 634--637	Popescu et al., 2006, J. Neurosci. 26(33): 8570--8577	Rajaram et al., 2005, Proc. Natl. Acad. Sci. USA 102(49): 17840--17845	Wang et al., 2005, Neuron 45(3): 367--378	Wang et al., 2008, J. Neurosci. 28(6): 1444--1451	
FBgn0001263	inaD	GO:0007632	visual behavior	Gengs et al., 2002, J. Biol. Chem. 277(44): 42113--42120	Leung et al., 2000, J. Neurosci. 20(18): 6797--6803	Mishra et al., 2007, Cell 131(1): 80--92	Popescu et al., 2006, J. Neurosci. 26(33): 8570--8577	Sanxaridis and Tsunoda, 2010, Fly 4(2): 95--103	Scott and Zuker, 1998, Nature 395(6704): 805--808	Shieh and Niemeyer, 1995, Neuron 14(1): 201--210	Shieh and Zhu, 1996, Neuron 16(5): 991--998	Tsunoda et al., 1997, Nature 388(6639): 243--249	
FBgn0261244	inaE	GO:0007632	visual behavior	Bloomington Drosophila Stock Center, 2004.11.6, Exelixis insertion alleles that are not in FlyBase.	Gene Disruption Project members, 2001-, (Computer file)	Leung et al., 2008, Neuron 58(6): 884--896	
FBgn0260812	inaF-D	GO:0007632	visual behavior	Gene Disruption Project members, 2001-, (Computer file)	Li et al., 1999, Proc. Natl. Acad. Sci. USA 96(23): 13474--13479	
FBgn0011603	ine	GO:0007610	behavior	Bloomington Drosophila Stock Center, 2004.11.6, Exelixis insertion alleles that are not in FlyBase.	Huang et al., 2002, Genetics 160(2): 561--569	
FBgn0011603	ine	GO:0042221	response to chemical stimulus	Bloomington Drosophila Stock Center, 2004.11.6, Exelixis insertion alleles that are not in FlyBase.	Huang et al., 2002, Genetics 160(2): 561--569	
FBgn0027108	inx2	GO:0007608	sensory perception of smell	Bauer et al., 2002, J. Cell Sci. 115(9): 1859--1867	Bauer et al., 2004, Molec. Biol. Cell 15(6): 2992--3004	Bourbon et al., 2002, Mech. Dev. 110(1-2): 71--83	Mukai et al., 2011, Mech. Dev. 128(7-10): 510--523	Peter et al., 2002, EMBO Rpts 3(1): 	Schaefer et al., 1999.12.14, Goettingen lethals - set 6.	Schaefer et al., 1999.3.29, P{lacW} insertions.	Schaefer et al., 1999.6.15, Goettingen lethals - set 2.	Schaefer et al., 1999.8.12, Goettingen lethals - set 3.	
FBgn0001276	ix	GO:0007619	courtship behavior	Acharyya and Chatterjee, 2002, Genet. Res. 80(1): 7--14	Chase and Baker, 1995, Genetics 139(4): 1649--1661	Schupbach, 1982, Dev. Biol. 89(1): 117--127	Siegal and Baker, 2005, Dev. Genes Evol. 215(1): 1--12	
FBgn0066362	jack	GO:0007613	memory	Dubnau et al., 2003, Curr. Biol. 13(4): 	
FBgn0086677	jeb	GO:0045475	locomotor rhythm	BDGP Project Members, 1994-1999, BDGP Project Members, 1994-1999, Berkeley Drosophila Genome Project. (Computer file)	Bazigou et al., 2007, Cell 128(5): 961--975	Oh et al., 2003, Genetics 163(1): 	Rohrbough and Broadie, 2010, Development 137(20): 3523--3533	Spradling et al., 1999, Genetics 153(1): 135--177	Weiss et al., 2001, Cell 107(3): 387--398	
FBgn0086655	jing	GO:0043069	negative regulation of programmed cell death	BDGP Project Members, 1994-1999, BDGP Project Members, 1994-1999, Berkeley Drosophila Genome Project. (Computer file)	Culi et al., 2006, Genetics 173(1): 255--266	Liu and Montell, 1999, Development 126(9): 1869--1878	Roch et al., 1998, Molec. gen. Genet. 257(2): 103--112	Sedaghat and Sonnenfeld, 2002, Dev. Genes Evol. 212(6): 277--287	Sedaghat et al., 2002, Development 129(11): 2591--2606	Sonnenfeld et al., 2004, Mech. Dev. 121(12): 1531--1547	Spradling et al., 1999, Genetics 153(1): 135--177	Sun et al., 2006, Genetics 173(3): 1397--1415	
FBgn0066361	john	GO:0007613	memory	Dubnau et al., 2003, Curr. Biol. 13(4): 	
FBgn0015396	jumu	GO:0000278	mitotic cell cycle	BDGP Project Members, 1994-1999, BDGP Project Members, 1994-1999, Berkeley Drosophila Genome Project. (Computer file)	Buszczak et al., 2007, Genetics 175(3): 1505--1531	Cheah et al., 2000, Development 127(15): 3325--3335	Dobie et al., 2001, Genetics 157(4): 1623--1637	Dorn et al., 1993, Genetics 133(2): 279--290	Dubruille et al., 2002, Development 129(23): 5487--5498	Gene Disruption Project members, 2001-, (Computer file)	Harvie et al., 1998, Genetics 149(1): 217--231	Hofmann et al., 2009, Chromosome Res. 17(3): 347--358	Hofmann et al., 2010, Chromosome Res. 18(3): 307--324	Spradling et al., 1999, Genetics 153(1): 135--177	Strodicke et al., 2000, Mech. Dev. 96(1): 67--78	
FBgn0001297	kay	GO:0001736	establishment of planar polarity	Buszczak et al., 2007, Genetics 175(3): 1505--1531	Ciapponi and Bohmann, 2002, Mech. Dev. 115(1-2): 35--40	Ciapponi et al., 2001, Genes Dev. 15(12): 1540--1553	Gene Disruption Project members, 2001-, (Computer file)	Gritzan et al., 2002, Mech. Dev. 115(1-2): 91--100	Hudson and Goldstein, 2008, Gene 420(1): 76--81	Magwire et al., 2010, PLoS Genet. 6(7): e1001037	Ramet et al., 2002, Dev. Biol. 241(1): 145--156	Riesgo-Escovar and Hafen, 1997, Science 278(5338): 669--672	Weber et al., 2008, Dev. Biol. 316(1): 110--123	Zeitlinger and Bohmann, 1999, Development 126(17): 3947--3956	Zeitlinger et al., 1997, EMBO J. 16(24): 7393--7401	
FBgn0261955	kdn	GO:0032502	developmental process	Bourbon et al., 2002, Mech. Dev. 110(1-2): 71--83	Fergestad et al., 2006, Genetics 173(3): 1357--1364	Ganetzky and Wu, 1982, Genetics 100(4): 597--614	Pavlidis and Tanouye, 1995, J. Neurosci. 15(8): 5810--5819	Peter et al., 2002, EMBO Rpts 3(1): 	Schaefer et al., 1999.12.10, Goettingen lethals - set 5.	Schaefer et al., 1999.3.29, P{lacW} insertions.	Schaefer et al., 1999.8.12, Goettingen lethals - set 3.	
FBgn0001301	kel	GO:0043069	negative regulation of programmed cell death	Djagaeva et al., 2005, Dev. Biol. 284(1): 143--156	Robinson and Cooley, 1997, Development 124(7): 1405--1417	Schupbach and Wieschaus, 1991, Genetics 129: 1119--1136	Spradling et al., 1999, Genetics 153(1): 135--177	Tilney et al., 1996, J. Cell Biol. 133(1): 61--74	Xue and Cooley, 1993, Cell 72(5): 681--693	
FBgn0010504	kermit	GO:0007626	locomotory behavior	Djiane and Mlodzik, 2010, PLoS ONE 5(6): e11228	Kim et al., 2010, Biochem. Biophys. Res. Commun. 402(3): 565--570	Spradling et al., 1999, Genetics 153(1): 135--177	Toba et al., 1999, Genetics 151(2): 725--737	
FBgn0010504	kermit	GO:0009408	response to heat	Djiane and Mlodzik, 2010, PLoS ONE 5(6): e11228	Kim et al., 2010, Biochem. Biophys. Res. Commun. 402(3): 565--570	Spradling et al., 1999, Genetics 153(1): 135--177	Toba et al., 1999, Genetics 151(2): 725--737	
FBgn0001319	kn	GO:0007608	sensory perception of smell	Chang et al., 1999, A. Dros. Res. Conf. 40: 343C	Crozatier et al., 1999, Development 126(19): 4385--4394	Crozatier et al., 2002, Development 129(18): 4261--4269	Crozatier et al., 2004, PLoS Biol. 2(8): 1107--1113	Jinushi-Nakao et al., 2007, Neuron 56(6): 963--978	Mohler et al., 2000, Development 127(1): 55--63	Nestoras et al., 1997, Genetics 147(3): 1203--1212	Seecoomar et al., 2000, Mech. Dev. 91(1-2): 209--215	Vervoort et al., 1999, Curr. Biol. 9(12): 632--639	
FBgn0001612	l(1)dd4	GO:0000278	mitotic cell cycle	Barbosa et al., 2000, Genes Dev. 14(24): 3126--3139	Barbosa et al., 2003, J. Cell Sci. 116(5): 929--941	Bloomington Drosophila Stock Center, 2004.11.6, Exelixis insertion alleles that are not in FlyBase.	Gatti and Baker, 1989, Genes Dev. 3: 438--453	Perrimon et al., 1989, Genetics 121: 333--352	Peter et al., 2002, EMBO Rpts 3(1): 	Schaefer et al., 1999.12.2, Goettingen lethals - set 4.	Vázquez et al., 2008, Genetics 180(2): 835--843	
FBgn0002121	l(2)gl	GO:0001736	establishment of planar polarity	Baek and Hanratty, 1996, D. I. S. 77: 90--92	Baek and Hanratty, 1997, Cancer Lett. 111(1-2): 233--238	Beaucher et al., 2007, Dev. Biol. 301(1): 287--297	Betschinger et al., 2006, Cell 124(6): 1241--1253	Brumby et al., 2004, Genetics 168(1): 227--251	Buszczak et al., 2007, Genetics 175(3): 1505--1531	Gateff and Schneiderman, 1969, D. I. S. 44: 47--48	Huang et al., 2009, Proc. Natl. Acad. Sci. U.S.A. 106(20): 8284--8289	Igaki et al., 2006, Curr. Biol. 16(11): 1139--1146	Kaplan and Tolwinski, 2010, J. Cell Sci. 123(18): 3157--3165	Klaembt and Schmidt, 1986, EMBO J. 5(11): 2955--2961	Lee et al., 2006, Nature 439(7076): 594--598	Manfruelli et al., 1996, Development 122(7): 2283--2294	Menut et al., 2007, Genetics 177(3): 1667--1677	Opper et al., 1987, Oncogene 1: 91--96	Rolls et al., 2003, J. Cell Biol. 163(5): 1089--1098	Saha and Sinha, 1996, J. Genet. 75(2): 161--172	Szabad et al., 1991, Genetics 127: 525--533	Tamori et al., 2010, PLoS Biol. 8(7): e1000422	Wirtz-Peitz et al., 2008, Cell 135(1): 161--173	Woodhouse et al., 1998, Dev. Genes Evol. 207(8): 542--550	Woodhouse et al., 2003, Proc. Natl. Acad. Sci. USA 100(20): 11463--11468	Woods et al., 1997, Dev. Genet. 20(2): 111--118	Zarnescu et al., 2005, Dev. Cell 8(1): 43--52	
FBgn0002440	l(3)mbn	GO:0006955	immune response	Dreschers et al., 1994, Europ. J. Cell Biol. 63(Suppl.): 82	Gateff, 1977, D. I. S. 52: 4--5	
FBgn0261618	larp	GO:0051321	meiotic cell cycle	Blagden et al., 2009, Dev. Biol. 334(1): 186--197	Buszczak et al., 2007, Genetics 175(3): 1505--1531	Deak et al., 1997, Genetics 147(4): 1697--1722	Horn et al., 2003, Genetics 163(2): 647--661	Ichihara et al., 2007, Cell Struct. Funct. 32(2): 89--100	
FBgn0066344	laska	GO:0007613	memory	Dubnau et al., 2003, Curr. Biol. 13(4): 	
FBgn0005654	lat	GO:0007612	learning	Boynton and Tully, 1992, Genetics 131: 655--672	Lasko and Pardue, 1988, Genetics 120: 495--502	Pinto et al., 1999, Neuron 23(1): 45--54	Renn et al., 1998, J. Biol. Chem. 273(30): 19173--19182	Rohrbough et al., 1999, Neuron 23(1): 55--70	Tamura et al., 2003, Neuron 40(5): 1003--1011	Tully et al., 1990, Cold Spring Harbor Symp. Quant. Biol. 55: 203--211	
FBgn0005654	lat	GO:0007613	memory	Boynton and Tully, 1992, Genetics 131: 655--672	Lasko and Pardue, 1988, Genetics 120: 495--502	Pinto et al., 1999, Neuron 23(1): 45--54	Renn et al., 1998, J. Biol. Chem. 273(30): 19173--19182	Rohrbough et al., 1999, Neuron 23(1): 55--70	Tamura et al., 2003, Neuron 40(5): 1003--1011	Tully et al., 1990, Cold Spring Harbor Symp. Quant. Biol. 55: 203--211	
FBgn0002542	lds	GO:0051321	meiotic cell cycle	Erdelyi and Szabad, 1989, Genetics 122: 111--127	Girdham and Glover, 1991, Genes Dev. 5: 1786--1799	Szabad et al., 1995, Genetics 139(4): 1585--1599	Szalontai et al., 2009, Genetics 181(2): 367--377	
FBgn0041111	lilli	GO:0007608	sensory perception of smell	BDGP Project Members, 1994-1999, BDGP Project Members, 1994-1999, Berkeley Drosophila Genome Project. (Computer file)	Dickson et al., 1996, Genetics 142(1): 163--171	Eeken, 2000.2.29, Region 23CD mutations.	Gene Disruption Project members, 2001-, (Computer file)	Jackle and Janning, 1998.8.10, Patterns of lacZ expression.	Luschnig et al., 2004, Genetics 167(1): 	Luschnig et al., 2004, Genetics 167(1): 325--342	Neufeld et al., 1998, Genetics 148(1): 277--286	Perrimon et al., 1996, Genetics 144(4): 1681--1692	Rebay et al., 2000, Genetics 154(2): 695--712	Spradling et al., 1999, Genetics 153(1): 135--177	Su et al., 2001, Genetics 157(2): 717--725	Tang et al., 2001, Development 128(5): 801--813	Wang et al., 2008, Learning Memory 15(3): 133--142	Wittwer et al., 2001, Development 128(5): 791--800	
FBgn0015509	lin19	GO:0043069	negative regulation of programmed cell death	BDGP Project Members, 1994-1999, BDGP Project Members, 1994-1999, Berkeley Drosophila Genome Project. (Computer file)	Doronkin et al., 2003, Dev. Cell 4(5): 699--710	Kuo et al., 2006, Neuron 51(3): 283--290	Spradling et al., 1999, Genetics 153(1): 135--177	Watts et al., 2003, Neuron 38(6): 871--885	
FBgn0066343	lis	GO:0007613	memory	Dubnau et al., 2003, Curr. Biol. 13(4): 	
FBgn0038167	lkb1	GO:0000278	mitotic cell cycle	Bonaccorsi et al., 2007, Development 134(11): 2183--2193	Funakoshi et al., 2011, Biochem. Biophys. Res. Commun. 405(4): 667--672	Lee et al., 2006, Cell Death Diffn 13(7): 1110--1122	Lee et al., 2007, Nature 447(7147): 1017--1020	Martin and St. Johnston, 2003, Nature 421(6921): 379--384	Martin et al., 2003, Development 130(17): 4201--4215	
FBgn0020278	loco	GO:0000278	mitotic cell cycle	Gene Disruption Project members, 2001-, (Computer file)	Granderath et al., 1999, Development 126(8): 1781--1791	Kaplow et al., 2008, Genetics 178(4): 2003--2016	Klaembt, 1995.10.24, P{lacZ-un1}loco[rC56] and P{lwB}AA142.	McGurk et al., 2008, BMC Dev. Biol. 8: 37	Schwabe et al., 2005, Cell 123(1): 133--144	Yu et al., 2005, Genes Dev. 19(11): 1341--1353	
FBgn0020278	loco	GO:0007626	locomotory behavior	Gene Disruption Project members, 2001-, (Computer file)	Granderath et al., 1999, Development 126(8): 1781--1791	Kaplow et al., 2008, Genetics 178(4): 2003--2016	Klaembt, 1995.10.24, P{lacZ-un1}loco[rC56] and P{lwB}AA142.	McGurk et al., 2008, BMC Dev. Biol. 8: 37	Schwabe et al., 2005, Cell 123(1): 133--144	Yu et al., 2005, Genes Dev. 19(11): 1341--1353	
FBgn0019686	lok	GO:0009314	response to radiation	Abdu et al., 2007, J. Cell Sci. 120(Pt 6): 1042--1049	Takada et al., 2003, Cell 113(1): 87--99	Wichmann et al., 2006, Proc. Natl. Acad. Sci. USA 103(26): 9952--9957	Xu and Du, 2003, FEBS Lett. 545(2-3): 209--212	Xu et al., 2001, FEBS Lett. 508(3): 394--398	
FBgn0019686	lok	GO:0042221	response to chemical stimulus	Abdu et al., 2007, J. Cell Sci. 120(Pt 6): 1042--1049	Takada et al., 2003, Cell 113(1): 87--99	Wichmann et al., 2006, Proc. Natl. Acad. Sci. USA 103(26): 9952--9957	Xu and Du, 2003, FEBS Lett. 545(2-3): 209--212	Xu et al., 2001, FEBS Lett. 508(3): 394--398	
FBgn0261279	lqfR	GO:0000278	mitotic cell cycle	Berkeley Drosophila Genome Project, 1993.6.1, Insertion alleles.	Gatti and Baker, 1989, Genes Dev. 3: 438--453	Lee et al., 2009, Dev. Biol. 331(1): 1--13	Leventis et al., 2011, PLoS ONE 6(10): e25466	Spradling et al., 1999, Genetics 153(1): 135--177	
FBgn0002567	ltd	GO:0007613	memory	Cheli et al., 2010, Hum. Mol. Genet. 19(5): 	Cheli et al., 2010, Hum. Mol. Genet. 19(5): 861--878	Dubnau et al., 2003, Curr. Biol. 13(4): 	Gene Disruption Project members, 2001-, (Computer file)	
FBgn0002576	lz	GO:0007608	sensory perception of smell	Arvelighetsinstitutten, University, Oslo, 1951, D. I. S. 25: 69	Bateman, 1951, D. I. S. 25: 77--78	Batterham et al., 1996, J. Neurogenet. 10(4): 193--220	Behan et al., 2002, Dev. Genes Evol. 212(6): 267--276	Bellen and Gehring, 1999.8.1, Insertions and alleles.	Burdick, 1963, D. I. S. 37: 47	Crew et al., 1997, Dev. Genes Evol. 206(8): 481--493	Daga et al., 1996, Genes Dev. 10(10): 1194--1205	Davies and Batterham, 1991, D. I. S. 70: 60--62	Flores et al., 1998, Development 125(18): 3681--3687	Fuyama, 1995, Behav. Genet. 25(6): 581--587	Galko and Krasnow, 2004, PLoS Biol. 2(8): 1114--1126	Georgiev and Gerasimova, 1989, Molec. gen. Genet. 220: 121--126	Goulding et al., 2000, Neuron 25(1): 69--78	Green and Green, 1956, Z. indukt. Abstamm.- u. VererbLehre 87: 708--721	Gupta and Rodrigues, 1995, J. Neurogenet. 10(3): 137--151	Gupta et al., 1998, Dev. Biol. 203(2): 400--411	Jhaveri and Rodrigues, 2002, Development 129(5): 1251--1260	Kaminker et al., 2001, Development 128(14): 2639--2648	Kiil, 1946, D. I. S. 20: 66	Krivshenko, 1956, D. I. S. 30: 74--76	Li and Gergen, 1999, Development 126(15): 3313--3322	Mayo, 1960, D. I. S. 34: 51	Meyer, 1959, D. I. S. 33: 97	Mickey, 1952, D. I. S. 26: 67	Mickey, 1963, D. I. S. 38: 28--30	Neel, 1942, D. I. S. 16: 49--52	Ortiz, 1959, D. I. S. 33: 98	Ortiz, 1962, D. I. S. 36: 39	Riesgo-Escovar et al., 1997, J. comp. Physiol. A. 180(2): 143--150	Riesgo-Escovar et al., 1997, J. comp. Physiol. A. 180(2): 151--160	Schwalm et al., 1970, D. I. S. 45: 91--92	Siddall et al., 2003, Dev. Genes Evol. 213(3): 107--119	Siddall et al., 2009, BMC Dev. Biol. 9: 64	Stark and Carlson, 2000, D. I. S. 83: 49--51	Voloshina and Golubovsky, 1994, D. I. S. 75: 111--112	Waddle, 1991, D. I. S. 70: 276	Yan et al., 2003, Dev. Biol. 263(2): 323--329	
FBgn0002576	lz	GO:0043069	negative regulation of programmed cell death	Arvelighetsinstitutten, University, Oslo, 1951, D. I. S. 25: 69	Bateman, 1951, D. I. S. 25: 77--78	Batterham et al., 1996, J. Neurogenet. 10(4): 193--220	Behan et al., 2002, Dev. Genes Evol. 212(6): 267--276	Bellen and Gehring, 1999.8.1, Insertions and alleles.	Burdick, 1963, D. I. S. 37: 47	Crew et al., 1997, Dev. Genes Evol. 206(8): 481--493	Daga et al., 1996, Genes Dev. 10(10): 1194--1205	Davies and Batterham, 1991, D. I. S. 70: 60--62	Flores et al., 1998, Development 125(18): 3681--3687	Fuyama, 1995, Behav. Genet. 25(6): 581--587	Galko and Krasnow, 2004, PLoS Biol. 2(8): 1114--1126	Georgiev and Gerasimova, 1989, Molec. gen. Genet. 220: 121--126	Goulding et al., 2000, Neuron 25(1): 69--78	Green and Green, 1956, Z. indukt. Abstamm.- u. VererbLehre 87: 708--721	Gupta and Rodrigues, 1995, J. Neurogenet. 10(3): 137--151	Gupta et al., 1998, Dev. Biol. 203(2): 400--411	Jhaveri and Rodrigues, 2002, Development 129(5): 1251--1260	Kaminker et al., 2001, Development 128(14): 2639--2648	Kiil, 1946, D. I. S. 20: 66	Krivshenko, 1956, D. I. S. 30: 74--76	Li and Gergen, 1999, Development 126(15): 3313--3322	Mayo, 1960, D. I. S. 34: 51	Meyer, 1959, D. I. S. 33: 97	Mickey, 1952, D. I. S. 26: 67	Mickey, 1963, D. I. S. 38: 28--30	Neel, 1942, D. I. S. 16: 49--52	Ortiz, 1959, D. I. S. 33: 98	Ortiz, 1962, D. I. S. 36: 39	Riesgo-Escovar et al., 1997, J. comp. Physiol. A. 180(2): 143--150	Riesgo-Escovar et al., 1997, J. comp. Physiol. A. 180(2): 151--160	Schwalm et al., 1970, D. I. S. 45: 91--92	Siddall et al., 2003, Dev. Genes Evol. 213(3): 107--119	Siddall et al., 2009, BMC Dev. Biol. 9: 64	Stark and Carlson, 2000, D. I. S. 83: 49--51	Voloshina and Golubovsky, 1994, D. I. S. 75: 111--112	Waddle, 1991, D. I. S. 70: 276	Yan et al., 2003, Dev. Biol. 263(2): 323--329	
FBgn0038678	mRpL55	GO:0032502	developmental process	Tselykh et al., 2005, Exp. Cell Res. 307(2): 354--366	
FBgn0035640	mad2	GO:0000278	mitotic cell cycle	Buffin et al., 2007, Nat. Cell Biol. 9(5): 565--572	
FBgn0002736	mago	GO:0016049	cell growth	Bardsley et al., 1993, Development 119(1): 207--219	Boswell et al., 1991, Development 113(1): 373--384	Jankovics et al., 2001, Genetics 158(3): 1177--1188	Micklem et al., 1997, Curr. Biol. 7(7): 468--478	Newmark and Boswell, 1994, Development 120(5): 1303--1313	Newmark et al., 1997, Development 124(16): 3197--3207	
FBgn0034641	mahj	GO:0032502	developmental process	Tamori et al., 2010, PLoS Biol. 8(7): e1000422	
FBgn0002641	mal	GO:0042221	response to chemical stimulus	Fahmy and Fahmy, 1958, D. I. S. 32: 67--78	Humphreys et al., 1993, Genome 36(1): 162--165	Reaume et al., 1991, Genetics 129: 1099--1109	Schalet and Finnerty, 1968, D. I. S. 43: 65--66	Schalet, 1960, D. I. S. 35: 46--47	
FBgn0002648	mar	GO:0000278	mitotic cell cycle	Alphey et al., 1998, Biochim. biophys. Acta 1395(2): 159--164	Gonzalez et al., 1989, Genetics 123: 371--377	Ripoll et al., 1987, BioEssays 7: 204--210	
FBgn0033845	mars	GO:0000278	mitotic cell cycle	Bloomington Drosophila Stock Center, 2004.11.6, Exelixis insertion alleles that are not in FlyBase.	Li et al., 2009, J. Biomed. Sci. 16: 51	Tan et al., 2008, J. Cell Biol. 182(1): 27--33	Zhang et al., 2009, J. Cell Sci. 122(4): 535--545	
FBgn0011653	mas	GO:0007608	sensory perception of smell	Murugasu-Oei et al., 1995, Genes Dev. 9(2): 139--154	Murugasu-Oei et al., 1996, Mech. Dev. 57(1): 91--101	
FBgn0011653	mas	GO:0050909	sensory perception of taste	Murugasu-Oei et al., 1995, Genes Dev. 9(2): 139--154	Murugasu-Oei et al., 1996, Mech. Dev. 57(1): 91--101	
FBgn0004662	mbd	GO:0007610	behavior	Heisenberg et al., 1985, J. Neurogenet. 2(1): 1--30	
FBgn0262732	mbf1	GO:0006950	response to stress	Jindra et al., 2004, EMBO J. 23(17): 3538--3547	Liu et al., 2003, Development 130(4): 719--728	
FBgn0262732	mbf1	GO:0042221	response to chemical stimulus	Jindra et al., 2004, EMBO J. 23(17): 3538--3547	Liu et al., 2003, Development 130(4): 719--728	
FBgn0002688	mbmB	GO:0007610	behavior	Heisenberg et al., 1985, J. Neurogenet. 2(1): 1--30	Serway et al., 2009, J. Neurogenet. 23(1): 173--184	de Belle and Heisenberg, 1996, Proc. Natl. Acad. Sci. USA 93(18): 9875--9880	
FBgn0002689	mbmC	GO:0007610	behavior	Heisenberg et al., 1985, J. Neurogenet. 2(1): 1--30	Serway et al., 2009, J. Neurogenet. 23(1): 173--184	
FBgn0002689	mbmC	GO:0007626	locomotory behavior	Heisenberg et al., 1985, J. Neurogenet. 2(1): 1--30	Serway et al., 2009, J. Neurogenet. 23(1): 173--184	
FBgn0086912	mbm	GO:0007608	sensory perception of smell	Albert et al., 1995, J. Neurogenet. 10(1): 15	Heisenberg et al., 1985, J. Neurogenet. 2(1): 1--30	Liu et al., 1999, Nature 400(6746): 753--756	Peng et al., 2007, J. Neurosci. 27(19): 5139--5145	Raabe et al., 2004, Proc. Natl. Acad. Sci. USA 101(39): 14276--14281	Serway et al., 2009, J. Neurogenet. 23(1): 173--184	Tang and Guo, 2001, Science 294(5546): 1543--1547	de Belle and Heisenberg, 1996, Proc. Natl. Acad. Sci. USA 93(18): 9875--9880	
FBgn0086912	mbm	GO:0007613	memory	Albert et al., 1995, J. Neurogenet. 10(1): 15	Heisenberg et al., 1985, J. Neurogenet. 2(1): 1--30	Liu et al., 1999, Nature 400(6746): 753--756	Peng et al., 2007, J. Neurosci. 27(19): 5139--5145	Raabe et al., 2004, Proc. Natl. Acad. Sci. USA 101(39): 14276--14281	Serway et al., 2009, J. Neurogenet. 23(1): 173--184	Tang and Guo, 2001, Science 294(5546): 1543--1547	de Belle and Heisenberg, 1996, Proc. Natl. Acad. Sci. USA 93(18): 9875--9880	
FBgn0019685	null	GO:0007626	locomotory behavior	
FBgn0027952	mei(2)yh92	GO:0051321	meiotic cell cycle	Hirai and Yamamoto, 1999, Europ. Dros. Res. Conf. 16: 156	Hirai et al., 2004, Genetics 166(4): 1795--1806	
FBgn0002709	mei-218	GO:0006281	DNA repair	Apionishev et al., 2001, Genes to Cells 6(3): 215--224	Bloomington Drosophila Stock Center, 2004.11.6, Exelixis insertion alleles that are not in FlyBase.	McKim et al., 1996, Genetics 144(1): 215--228	
FBgn0002709	mei-218	GO:0051321	meiotic cell cycle	Apionishev et al., 2001, Genes to Cells 6(3): 215--224	Bloomington Drosophila Stock Center, 2004.11.6, Exelixis insertion alleles that are not in FlyBase.	McKim et al., 1996, Genetics 144(1): 215--228	
FBgn0004367	mei-41	GO:0000278	mitotic cell cycle	Banga et al., 1991, Mutat. Res. 255: 79--88	Banga et al., 1995, Molec. gen. Genet. 246(2): 148--155	Jaklevic and Su, 2004, Curr. Biol. 14(1): 23--32	Kasravi et al., 1999, Genetics 152(3): 1025--1035	Kondo and Perrimon, 2011, Sci. Signal. 4(154): rs1	LaRocque et al., 2007, Genetics 175(3): 1023--1033	LaRocque et al., 2007, Genetics 176(3): 1441--1451	Laurencon et al., 2003, Genetics 164(2): 589--601	Leonhardt and Boyd, 1993, Mutat. Res. 301(2): 121--124	Mason et al., 1981, Mutat. Res. 81(3): 329--343	Mohler and Carroll, 1984, D. I. S. 60: 236--241	Mohler, 1977, Genetics 85: 259--272	Rickmyre et al., 2007, J. Cell Sci. 120(20): 3565--3577	Smith, 1976, Molec. gen. Genet. 149: 73--85	Trowbridge et al., 2007, Genetics 176(4): 1993--2001	Wichmann et al., 2006, Proc. Natl. Acad. Sci. USA 103(26): 9952--9957	Yamamoto et al., 1990, Mutat. Res. 229(1): 17--28	
FBgn0004367	mei-41	GO:0009314	response to radiation	Banga et al., 1991, Mutat. Res. 255: 79--88	Banga et al., 1995, Molec. gen. Genet. 246(2): 148--155	Jaklevic and Su, 2004, Curr. Biol. 14(1): 23--32	Kasravi et al., 1999, Genetics 152(3): 1025--1035	Kondo and Perrimon, 2011, Sci. Signal. 4(154): rs1	LaRocque et al., 2007, Genetics 175(3): 1023--1033	LaRocque et al., 2007, Genetics 176(3): 1441--1451	Laurencon et al., 2003, Genetics 164(2): 589--601	Leonhardt and Boyd, 1993, Mutat. Res. 301(2): 121--124	Mason et al., 1981, Mutat. Res. 81(3): 329--343	Mohler and Carroll, 1984, D. I. S. 60: 236--241	Mohler, 1977, Genetics 85: 259--272	Rickmyre et al., 2007, J. Cell Sci. 120(20): 3565--3577	Smith, 1976, Molec. gen. Genet. 149: 73--85	Trowbridge et al., 2007, Genetics 176(4): 1993--2001	Wichmann et al., 2006, Proc. Natl. Acad. Sci. USA 103(26): 9952--9957	Yamamoto et al., 1990, Mutat. Res. 229(1): 17--28	
FBgn0004367	mei-41	GO:0042221	response to chemical stimulus	Banga et al., 1991, Mutat. Res. 255: 79--88	Banga et al., 1995, Molec. gen. Genet. 246(2): 148--155	Jaklevic and Su, 2004, Curr. Biol. 14(1): 23--32	Kasravi et al., 1999, Genetics 152(3): 1025--1035	Kondo and Perrimon, 2011, Sci. Signal. 4(154): rs1	LaRocque et al., 2007, Genetics 175(3): 1023--1033	LaRocque et al., 2007, Genetics 176(3): 1441--1451	Laurencon et al., 2003, Genetics 164(2): 589--601	Leonhardt and Boyd, 1993, Mutat. Res. 301(2): 121--124	Mason et al., 1981, Mutat. Res. 81(3): 329--343	Mohler and Carroll, 1984, D. I. S. 60: 236--241	Mohler, 1977, Genetics 85: 259--272	Rickmyre et al., 2007, J. Cell Sci. 120(20): 3565--3577	Smith, 1976, Molec. gen. Genet. 149: 73--85	Trowbridge et al., 2007, Genetics 176(4): 1993--2001	Wichmann et al., 2006, Proc. Natl. Acad. Sci. USA 103(26): 9952--9957	Yamamoto et al., 1990, Mutat. Res. 229(1): 17--28	
FBgn0004367	mei-41	GO:0043068	positive regulation of programmed cell death	Banga et al., 1991, Mutat. Res. 255: 79--88	Banga et al., 1995, Molec. gen. Genet. 246(2): 148--155	Jaklevic and Su, 2004, Curr. Biol. 14(1): 23--32	Kasravi et al., 1999, Genetics 152(3): 1025--1035	Kondo and Perrimon, 2011, Sci. Signal. 4(154): rs1	LaRocque et al., 2007, Genetics 175(3): 1023--1033	LaRocque et al., 2007, Genetics 176(3): 1441--1451	Laurencon et al., 2003, Genetics 164(2): 589--601	Leonhardt and Boyd, 1993, Mutat. Res. 301(2): 121--124	Mason et al., 1981, Mutat. Res. 81(3): 329--343	Mohler and Carroll, 1984, D. I. S. 60: 236--241	Mohler, 1977, Genetics 85: 259--272	Rickmyre et al., 2007, J. Cell Sci. 120(20): 3565--3577	Smith, 1976, Molec. gen. Genet. 149: 73--85	Trowbridge et al., 2007, Genetics 176(4): 1993--2001	Wichmann et al., 2006, Proc. Natl. Acad. Sci. USA 103(26): 9952--9957	Yamamoto et al., 1990, Mutat. Res. 229(1): 17--28	
FBgn0004367	mei-41	GO:0043069	negative regulation of programmed cell death	Banga et al., 1991, Mutat. Res. 255: 79--88	Banga et al., 1995, Molec. gen. Genet. 246(2): 148--155	Jaklevic and Su, 2004, Curr. Biol. 14(1): 23--32	Kasravi et al., 1999, Genetics 152(3): 1025--1035	Kondo and Perrimon, 2011, Sci. Signal. 4(154): rs1	LaRocque et al., 2007, Genetics 175(3): 1023--1033	LaRocque et al., 2007, Genetics 176(3): 1441--1451	Laurencon et al., 2003, Genetics 164(2): 589--601	Leonhardt and Boyd, 1993, Mutat. Res. 301(2): 121--124	Mason et al., 1981, Mutat. Res. 81(3): 329--343	Mohler and Carroll, 1984, D. I. S. 60: 236--241	Mohler, 1977, Genetics 85: 259--272	Rickmyre et al., 2007, J. Cell Sci. 120(20): 3565--3577	Smith, 1976, Molec. gen. Genet. 149: 73--85	Trowbridge et al., 2007, Genetics 176(4): 1993--2001	Wichmann et al., 2006, Proc. Natl. Acad. Sci. USA 103(26): 9952--9957	Yamamoto et al., 1990, Mutat. Res. 229(1): 17--28	
FBgn0004367	mei-41	GO:0051321	meiotic cell cycle	Banga et al., 1991, Mutat. Res. 255: 79--88	Banga et al., 1995, Molec. gen. Genet. 246(2): 148--155	Jaklevic and Su, 2004, Curr. Biol. 14(1): 23--32	Kasravi et al., 1999, Genetics 152(3): 1025--1035	Kondo and Perrimon, 2011, Sci. Signal. 4(154): rs1	LaRocque et al., 2007, Genetics 175(3): 1023--1033	LaRocque et al., 2007, Genetics 176(3): 1441--1451	Laurencon et al., 2003, Genetics 164(2): 589--601	Leonhardt and Boyd, 1993, Mutat. Res. 301(2): 121--124	Mason et al., 1981, Mutat. Res. 81(3): 329--343	Mohler and Carroll, 1984, D. I. S. 60: 236--241	Mohler, 1977, Genetics 85: 259--272	Rickmyre et al., 2007, J. Cell Sci. 120(20): 3565--3577	Smith, 1976, Molec. gen. Genet. 149: 73--85	Trowbridge et al., 2007, Genetics 176(4): 1993--2001	Wichmann et al., 2006, Proc. Natl. Acad. Sci. USA 103(26): 9952--9957	Yamamoto et al., 1990, Mutat. Res. 229(1): 17--28	
FBgn0002707	mei-9	GO:0009314	response to radiation	Bloomington Drosophila Stock Center, 2004.11.6, Exelixis insertion alleles that are not in FlyBase.	Brown and Boyd, 1981, Molec. gen. Genet. 183(2): 356--362	Dusenbery et al., 1983, Mutat. Res. 112: 215--230	Eeken et al., 1985, Mutat. Res. 150: 261--275	Fernandez and Munoz, 1991, Revta bras. Genet. 14(1): 21--32	Ferro and Eeken, 1993, Mutat. Res. 285(2): 313--325	Flores and Engels, 1999, Proc. Natl. Acad. Sci. USA 96(6): 2964--2969	Gamo et al., 1990, Mutat. Res. 235: 9--13	Gatti, 1979, Proc. Natl. Acad. Sci. USA 76: 1377--1381	Gene Disruption Project members, 2001-, (Computer file)	Jassim et al., 2003, EMBO J. 22(20): 5622--5632	Mason et al., 1981, Mutat. Res. 81(3): 329--343	McKim et al., 1993, Nature 362(6418): 364--366	Oliveri et al., 1990, Mutat. Res. 235: 25--31	Olsen and Green, 1982, Mutat. Res. 92(12): 107--115	Radford et al., 2005, Genetics 170(4): 1737--1745	Radford et al., 2007, Genetics 176(1): 63--72	Sarantseva and Khromykh, 2001, Genetika, Moscow 37(6): 770--778	Semenov, 1998, D. I. S. 81: 162	Smith, 1976, Molec. gen. Genet. 149: 73--85	Todo and Ryo, 1992, Mutat. Res. 273(1): 85--93	Yamamoto et al., 1990, Mutat. Res. 229(1): 17--28	Yildiz et al., 2002, Molec. Cell 10(6): 1503--1509	Yildiz et al., 2004, Genetics 167(1): 263--273	
FBgn0002707	mei-9	GO:0042221	response to chemical stimulus	Bloomington Drosophila Stock Center, 2004.11.6, Exelixis insertion alleles that are not in FlyBase.	Brown and Boyd, 1981, Molec. gen. Genet. 183(2): 356--362	Dusenbery et al., 1983, Mutat. Res. 112: 215--230	Eeken et al., 1985, Mutat. Res. 150: 261--275	Fernandez and Munoz, 1991, Revta bras. Genet. 14(1): 21--32	Ferro and Eeken, 1993, Mutat. Res. 285(2): 313--325	Flores and Engels, 1999, Proc. Natl. Acad. Sci. USA 96(6): 2964--2969	Gamo et al., 1990, Mutat. Res. 235: 9--13	Gatti, 1979, Proc. Natl. Acad. Sci. USA 76: 1377--1381	Gene Disruption Project members, 2001-, (Computer file)	Jassim et al., 2003, EMBO J. 22(20): 5622--5632	Mason et al., 1981, Mutat. Res. 81(3): 329--343	McKim et al., 1993, Nature 362(6418): 364--366	Oliveri et al., 1990, Mutat. Res. 235: 25--31	Olsen and Green, 1982, Mutat. Res. 92(12): 107--115	Radford et al., 2005, Genetics 170(4): 1737--1745	Radford et al., 2007, Genetics 176(1): 63--72	Sarantseva and Khromykh, 2001, Genetika, Moscow 37(6): 770--778	Semenov, 1998, D. I. S. 81: 162	Smith, 1976, Molec. gen. Genet. 149: 73--85	Todo and Ryo, 1992, Mutat. Res. 273(1): 85--93	Yamamoto et al., 1990, Mutat. Res. 229(1): 17--28	Yildiz et al., 2002, Molec. Cell 10(6): 1503--1509	Yildiz et al., 2004, Genetics 167(1): 263--273	
FBgn0002707	mei-9	GO:0051321	meiotic cell cycle	Bloomington Drosophila Stock Center, 2004.11.6, Exelixis insertion alleles that are not in FlyBase.	Brown and Boyd, 1981, Molec. gen. Genet. 183(2): 356--362	Dusenbery et al., 1983, Mutat. Res. 112: 215--230	Eeken et al., 1985, Mutat. Res. 150: 261--275	Fernandez and Munoz, 1991, Revta bras. Genet. 14(1): 21--32	Ferro and Eeken, 1993, Mutat. Res. 285(2): 313--325	Flores and Engels, 1999, Proc. Natl. Acad. Sci. USA 96(6): 2964--2969	Gamo et al., 1990, Mutat. Res. 235: 9--13	Gatti, 1979, Proc. Natl. Acad. Sci. USA 76: 1377--1381	Gene Disruption Project members, 2001-, (Computer file)	Jassim et al., 2003, EMBO J. 22(20): 5622--5632	Mason et al., 1981, Mutat. Res. 81(3): 329--343	McKim et al., 1993, Nature 362(6418): 364--366	Oliveri et al., 1990, Mutat. Res. 235: 25--31	Olsen and Green, 1982, Mutat. Res. 92(12): 107--115	Radford et al., 2005, Genetics 170(4): 1737--1745	Radford et al., 2007, Genetics 176(1): 63--72	Sarantseva and Khromykh, 2001, Genetika, Moscow 37(6): 770--778	Semenov, 1998, D. I. S. 81: 162	Smith, 1976, Molec. gen. Genet. 149: 73--85	Todo and Ryo, 1992, Mutat. Res. 273(1): 85--93	Yamamoto et al., 1990, Mutat. Res. 229(1): 17--28	Yildiz et al., 2002, Molec. Cell 10(6): 1503--1509	Yildiz et al., 2004, Genetics 167(1): 263--273	
FBgn0016036	mei-P22	GO:0051321	meiotic cell cycle	Liu et al., 2002, Genetics 162(1): 245--258	McKim et al., 1998, Science 279(5352): 876--878	Sekelsky et al., 1999, Genetics 152(2): 529--542	
FBgn0026206	mei-P26	GO:0051321	meiotic cell cycle	Glasscock et al., 2005, Genetics 170(4): 1677--1689	Page and Hawley, 2000, A. Dros. Res. Conf. 41: 343C	Page et al., 1999, A. Dros. Res. Conf. 40: 280C	Page et al., 2000, Genetics 155(4): 1757--1772	Sekelsky et al., 1999, Genetics 152(2): 529--542	
FBgn0002714	mei-S282	GO:0000278	mitotic cell cycle	Baker and Hall, 1976, Ashburner, Novitski, 1976 a: 351--434	Baker et al., 1978, Genetics 90(3): 531--578	Sandler et al., 1968, Genetics 60: 525--558	
FBgn0002715	mei-S332	GO:0000278	mitotic cell cycle	Bickel et al., 1998, Genetics 150(4): 1467--1476	Gethmann, 1974, Genetics 78: 1127--1142	Kerrebrock et al., 1992, Genetics 130: 827--841	Kerrebrock et al., 1995, Cell 83(2): 247--256	Magwire et al., 2010, PLoS Genet. 6(7): e1001037	Sandler et al., 1968, Genetics 60: 525--558	Tang et al., 1998, Genes Dev. 12(24): 3843--3856	Williams et al., 1996, J. Cell Biol. 134(5): 1127--1140	
FBgn0002715	mei-S332	GO:0051321	meiotic cell cycle	Bickel et al., 1998, Genetics 150(4): 1467--1476	Gethmann, 1974, Genetics 78: 1127--1142	Kerrebrock et al., 1992, Genetics 130: 827--841	Kerrebrock et al., 1995, Cell 83(2): 247--256	Magwire et al., 2010, PLoS Genet. 6(7): e1001037	Sandler et al., 1968, Genetics 60: 525--558	Tang et al., 1998, Genes Dev. 12(24): 3843--3856	Williams et al., 1996, J. Cell Biol. 134(5): 1127--1140	
FBgn0002716	mei-W68	GO:0051321	meiotic cell cycle	BDGP Project Members, 1994-1999, BDGP Project Members, 1994-1999, Berkeley Drosophila Genome Project. (Computer file)	McKim et al., 1998, Science 279(5352): 876--878	Shulman and McKim, 2000.6.20, l(2)k05603 and EP(2)1144.	Shulman et al., 2000, Cell 101(4): 377--388	Spradling et al., 1999, Genetics 153(1): 135--177	
FBgn0261786	mi	GO:0032502	developmental process	Oh et al., 2003, Genetics 163(1): 	Schupbach and Wieschaus, 1991, Genetics 129: 1119--1136	Szuplewski et al., 2009, Genes Dev. 23(17): 1998--2003	Weisman and Zakharov, 1997, D. I. S. 80: 19--21	
FBgn0261786	mi	GO:0043069	negative regulation of programmed cell death	Oh et al., 2003, Genetics 163(1): 	Schupbach and Wieschaus, 1991, Genetics 129: 1119--1136	Szuplewski et al., 2009, Genes Dev. 23(17): 1998--2003	Weisman and Zakharov, 1997, D. I. S. 80: 19--21	
FBgn0066342	mil	GO:0007613	memory	Dubnau et al., 2003, Curr. Biol. 13(4): 	
FBgn0262872	milt	GO:0007626	locomotory behavior	BDGP Project Members, 1994-1999, BDGP Project Members, 1994-1999, Berkeley Drosophila Genome Project. (Computer file)	Bloomington Drosophila Stock Center, 2004.11.6, Exelixis insertion alleles that are not in FlyBase.	Cox and Spradling, 2006, Development 133(17): 3371--3377	Merriam, 2005.11.18, Merriam insertions.	Spradling et al., 1999, Genetics 153(1): 135--177	Stowers et al., 2002, Neuron 36(6): 1063--1077	
FBgn0262447	mir-14	GO:0006970	response to osmotic stress	BDGP Project Members, 1994-1999, BDGP Project Members, 1994-1999, Berkeley Drosophila Genome Project. (Computer file)	Spradling et al., 1999, Genetics 153(1): 135--177	
FBgn0262432	mir-8	GO:0032502	developmental process	Kennell et al., 2012, Dev. Dyn. 241(1): 161--168	
FBgn0066341	mirta	GO:0007613	memory	Dubnau et al., 2003, Curr. Biol. 13(4): 	
FBgn0004643	mit(1)15	GO:0000278	mitotic cell cycle	Fahmy and Fahmy, 1959, D. I. S. 33: 82--94	Garcia-Bellido and Robbins, 1983, Genetics 103: 235--247	Judd et al., 1972, Genetics 71: 139--156	Kramers et al., 1983, Mutat. Res. 107: 187--201	Lim and Snyder, 1974, Genet. Res. 24: 1--10	Liu and Lim, 1975, Genetics 79: 601--611	Paradi et al., 1983, Mutat. Res. 111: 145--159	Perrimon et al., 1989, Genetics 121: 333--352	Robbins, 1983, Genetics 103: 633--648	Scaerou et al., 2001, J. Cell Sci. 114(17): 3103--3114	Schalet, 1986, Mutat. Res. 163: 115--144	Shannon et al., 1972, Genetics 72: 615--638	Smith et al., 1985, Genetics 110: 647--670	Williams and Goldberg, 1994, J. Cell Sci. 107(4): 785--798	Williams et al., 1992, J. Cell Biol. 118(4): 759--773	Williams et al., 1996, J. Cell Biol. 134(5): 1127--1140	
FBgn0004643	mit(1)15	GO:0051321	meiotic cell cycle	Fahmy and Fahmy, 1959, D. I. S. 33: 82--94	Garcia-Bellido and Robbins, 1983, Genetics 103: 235--247	Judd et al., 1972, Genetics 71: 139--156	Kramers et al., 1983, Mutat. Res. 107: 187--201	Lim and Snyder, 1974, Genet. Res. 24: 1--10	Liu and Lim, 1975, Genetics 79: 601--611	Paradi et al., 1983, Mutat. Res. 111: 145--159	Perrimon et al., 1989, Genetics 121: 333--352	Robbins, 1983, Genetics 103: 633--648	Scaerou et al., 2001, J. Cell Sci. 114(17): 3103--3114	Schalet, 1986, Mutat. Res. 163: 115--144	Shannon et al., 1972, Genetics 72: 615--638	Smith et al., 1985, Genetics 110: 647--670	Williams and Goldberg, 1994, J. Cell Sci. 107(4): 785--798	Williams et al., 1992, J. Cell Biol. 118(4): 759--773	Williams et al., 1996, J. Cell Biol. 134(5): 1127--1140	
FBgn0002774	mle	GO:0042221	response to chemical stimulus	Bloomington Drosophila Stock Center, 2004.11.6, Exelixis insertion alleles that are not in FlyBase.	Bloomquist et al., 1989, Arch. Insect Biochem. Physiol. 10(4): 293--302	Bone et al., 1994, Genes Dev. 8(1): 96--104	Budnik et al., 1990, J. Neurosci. 10: 3754--3768	Chandrashekaran and Sarla, 1993, Genetica 90(1): 61--71	Chiang and Kurnit, 2003, Genetics 165(3): 1167--1181	Cicchetti and Loverre, 1989, Genetica 78(3): 159--167	Cowan and Siegel, 1984, J. Neurogenet. 1(4): 333--344	Elkins and Ganetzky, 1990, J. Neurogenet. 6: 207--219	Engel and Wu, 1992, J. comp. Physiol. A. 171: 93--104	Fergestad et al., 2006, Genetics 172(2): 1031--1042	Fukunaga, 1980, J. Hered. 71(5): 349--352	Ganetzky, 1984, Genetics 108: 897--911	Hall et al., 1982, Evered, O'Connor, Whelan, 1982: 207--220	Hilfiker et al., 1994, EMBO J. 13(15): 3542--3550	Hurd et al., 1996, Genetics 142(1): 195--204	Jackson et al., 1984, Nature 308: 189--191	Jarecki and Keshishian, 1995, J. Neurosci. 15(12): 8177--8190	Kernan et al., 1991, Cell 66: 949--959	Kuebler et al., 2001, J. Neurophysiol. 86(3): 1211--1225	Lee et al., 1997, EMBO J. 16(10): 2671--2681	Leibovitch et al., 1995, J. Neurogenet. 10(1): 1--13	Lnenicka et al., 2003, J. Neurobiol. 54(2): 337--345	Nelson and Wyman, 1990, J. Neurobiol. 21: 453--469	Okuno et al., 1984, Jpn J. Genet. 59: 237--247	Pavlidis and Tanouye, 1995, J. Neurosci. 15(8): 5810--5819	Peixoto and Hall, 1998, Genetics 148(2): 827--838	Prabhakaran and Kelley, 2010, BMC Biol. 8: 80	Rastelli and Kuroda, 1998, Mech. Dev. 71(1,2): 107--117	Reenan and Rogina, 2008, Aging Cell 7(2): 179--186	Richter et al., 1996, Genes to Cells 1(3): 325--336	Sakai et al., 1989, Cell Diffn Dev. 26: 107--118	Skripsky and Lucchesi, 1982, Dev. Biol. 94: 153--162	Spierer et al., 2008, PLoS Genet. 4(5): e1000066	Stern et al., 1990, Genetics 124: 133--143	Uenoyama et al., 1982, Genetics 102: 233--243	Wakimoto et al., 2004, Genetics 167(1): 207--216	Wang et al., 2000, J. Neurosci. 20(16): 5958--5964	Zhong and Wu, 2004, J. Neurosci. 24(6): 1439--1445	
FBgn0021775	mmei-1	GO:0051321	meiotic cell cycle	Fedorova et al., 1997, Europ. Dros. Res. Conf. 15: 99	Fedorova et al., 1997, Hereditas 126(2): 191--193	
FBgn0066340	mmp	GO:0007613	memory	Dubnau et al., 2003, Curr. Biol. 13(4): 	
FBgn0002781	mod(mdg4)	GO:0051321	meiotic cell cycle	BDGP Project Members, 1994-1999, BDGP Project Members, 1994-1999, Berkeley Drosophila Genome Project. (Computer file)	Buchner et al., 2000, Genetics 155(1): 141--157	Buszczak et al., 2007, Genetics 175(3): 1505--1531	Capelson and Corces, 2005, Mol. Cell 20(1): 105--116	Chen and Corces, 2001, Genetics 159(4): 1649--1658	Dorn et al., 1993, Genetics 133(2): 279--290	Dorn et al., 1993, Proc. Natl. Acad. Sci. U.S.A. 90(23): 11376--11380	Gabler, 2005, Genetics 169(2): 723--736	Gerasimova and Corces, 1998, Cell 92(4): 511--521	Gerasimova et al., 1995, Cell 82(4): 587--597	Gorczyca et al., 1999, J. Neurobiol. 39(3): 447--460	Mongelard et al., 2002, Genetics 160(4): 1481--1487	Perrimon et al., 1996, Genetics 144(4): 1681--1692	Soltani-Bejnood et al., 2007, Genetics 176(1): 161--180	Spradling et al., 1999, Genetics 153(1): 135--177	Sun et al., 2000, Proc. Natl. Acad. Sci. U.S.A. 97(10): 5340--5345	Thomas et al., 2005, Cell 123(4): 555--568	Toba et al., 1999, Genetics 151(2): 725--737	Umemiya et al., 2002, J. Neurobiol. 51(3): 205--214	Weiler and Wakimoto, 2002, Molec. Genet. Genomics 266(6): 922--932	
FBgn0086711	mol	GO:0007613	memory	Ashburner et al., 1999, Genetics 153(1): 	Ashburner et al., 1999, Genetics 153(1): 179--219	BDGP Project Members, 1994-1999, BDGP Project Members, 1994-1999, Berkeley Drosophila Genome Project. (Computer file)	Crosby and Roote, 2006.3.2, mol = l(2)35Bb? (again).	Dubnau et al., 2003, Curr. Biol. 13(4): 	O'Donnell et al., 1977, Genetics 86: 553--566	Oh et al., 2003, Genetics 163(1): 	Roote, 2000.6.13, New P derivatives.	Roote, 2004.9.30, Exel insertions.	Spradling et al., 1999, Genetics 153(1): 135--177	The Moscow Regional Drosophila melanogaster Stock Center, Dubna, Russia, 1997, D. I. S. 80: 109--130	Woodruff and Ashburner, 1979, Genetics 92: 133--149	Xie et al., 2010, Int. J. Biol. Sci. 6(3): 252--267	
FBgn0033773	null	GO:0043069	negative regulation of programmed cell death	
FBgn0260660	mp	GO:0032502	developmental process	Bloomington Drosophila Stock Center, 2004.11.6, Exelixis insertion alleles that are not in FlyBase.	Meyer and Moussian, 2009, Dev., Growth Diffn 51(5): 483--498	Momota et al., 2011, Matrix Biol. 30(4): 258--266	
FBgn0020270	mre11	GO:0000278	mitotic cell cycle	Bi et al., 2004, Curr. Biol. 14(15): 1348--1353	Bi et al., 2005, Genetics 171(2): 845--847	Oikemus et al., 2006, PLoS Gen. 2(5): 693--706	
FBgn0020270	mre11	GO:0009314	response to radiation	Bi et al., 2004, Curr. Biol. 14(15): 1348--1353	Bi et al., 2005, Genetics 171(2): 845--847	Oikemus et al., 2006, PLoS Gen. 2(5): 693--706	
FBgn0039507	mrt	GO:0007613	memory	Dubnau et al., 2003, Curr. Biol. 13(4): 	Gene Disruption Project members, 2001-, (Computer file)	
FBgn0035209	msd1	GO:0000278	mitotic cell cycle	Bloomington Drosophila Stock Center, 2004.11.6, Exelixis insertion alleles that are not in FlyBase.	Wainman et al., 2009, Genes Dev. 23(16): 1876--1881	
FBgn0035209	msd1	GO:0051321	meiotic cell cycle	Bloomington Drosophila Stock Center, 2004.11.6, Exelixis insertion alleles that are not in FlyBase.	Wainman et al., 2009, Genes Dev. 23(16): 1876--1881	
FBgn0011666	msi	GO:0051321	meiotic cell cycle	Gene Disruption Project members, 2001-, (Computer file)	Nakamura et al., 1994, Neuron 13(1): 67--81	Okabe et al., 2001, Nature 411(6833): 94--98	Siddall et al., 2006, Proc. Natl. Acad. Sci. USA 103(22): 8402--8407	
FBgn0027948	msps	GO:0000278	mitotic cell cycle	Brittle and Ohkura, 2005, EMBO J. 24(7): 1387--1396	Cullen and Ohkura, 2001, Nature Cell Biol. 3(7): 637--642	Cullen et al., 1999, J. Cell Biol. 146(5): 1005--1018	Lowery et al., 2010, Genetics 185(4): 1311--1325	Pokrywka et al., 2009, Mech. Dev. 126(5-6): 289--300	
FBgn0013672	null	GO:0006950	response to stress	
FBgn0013672	null	GO:0007626	locomotory behavior	
FBgn0010438	mtSSB	GO:0016049	cell growth	Bloomington Drosophila Stock Center, 2004.11.6, Exelixis insertion alleles that are not in FlyBase.	Deak et al., 1997, Genetics 147(4): 1697--1722	Maier et al., 2001, Molec. Biol. Cell 12(4): 821--830	
FBgn0037778	null	GO:0016049	cell growth	
FBgn0262598	mtsh	GO:0051321	meiotic cell cycle	Bergner et al., 2010, DNA Cell Biol. 29(9): 487--498	
FBgn0002873	mud	GO:0007626	locomotory behavior	Campbell and Nash, 2001, J. Neurobiol. 49(4): 339--349	Guan et al., 2000, Proc. Natl. Acad. Sci. USA 97(14): 8122--8127	Serway et al., 2009, J. Neurogenet. 23(1): 173--184	Walcourt and Nash, 2000, J. Neurobiol. 42(1): 69--78	Yu et al., 2006, Genetics 173(1): 243--253	de Belle and Heisenberg, 1996, Proc. Natl. Acad. Sci. USA 93(18): 9875--9880	
FBgn0002873	mud	GO:0042221	response to chemical stimulus	Campbell and Nash, 2001, J. Neurobiol. 49(4): 339--349	Guan et al., 2000, Proc. Natl. Acad. Sci. USA 97(14): 8122--8127	Serway et al., 2009, J. Neurogenet. 23(1): 173--184	Walcourt and Nash, 2000, J. Neurobiol. 42(1): 69--78	Yu et al., 2006, Genetics 173(1): 243--253	de Belle and Heisenberg, 1996, Proc. Natl. Acad. Sci. USA 93(18): 9875--9880	
FBgn0037705	mura	GO:0007613	memory	Dubnau et al., 2003, Curr. Biol. 13(4): 	Gene Disruption Project members, 2001-, (Computer file)	
FBgn0002878	mus101	GO:0006281	DNA repair	Brown and Boyd, 1981, Molec. gen. Genet. 183(2): 356--362	Ferro and Eeken, 1993, Mutat. Res. 285(2): 313--325	Kondo and Perrimon, 2011, Sci. Signal. 4(154): rs1	Olsen and Green, 1982, Mutat. Res. 92(12): 107--115	Perrimon and Gans, 1983, Dev. Biol. 100: 365--373	Smith et al., 1985, Genetics 110: 647--670	Yamamoto et al., 2000, Genetics 156(2): 711--721	
FBgn0002878	mus101	GO:0009314	response to radiation	Brown and Boyd, 1981, Molec. gen. Genet. 183(2): 356--362	Ferro and Eeken, 1993, Mutat. Res. 285(2): 313--325	Kondo and Perrimon, 2011, Sci. Signal. 4(154): rs1	Olsen and Green, 1982, Mutat. Res. 92(12): 107--115	Perrimon and Gans, 1983, Dev. Biol. 100: 365--373	Smith et al., 1985, Genetics 110: 647--670	Yamamoto et al., 2000, Genetics 156(2): 711--721	
FBgn0002878	mus101	GO:0042221	response to chemical stimulus	Brown and Boyd, 1981, Molec. gen. Genet. 183(2): 356--362	Ferro and Eeken, 1993, Mutat. Res. 285(2): 313--325	Kondo and Perrimon, 2011, Sci. Signal. 4(154): rs1	Olsen and Green, 1982, Mutat. Res. 92(12): 107--115	Perrimon and Gans, 1983, Dev. Biol. 100: 365--373	Smith et al., 1985, Genetics 110: 647--670	Yamamoto et al., 2000, Genetics 156(2): 711--721	
FBgn0002891	mus205	GO:0006281	DNA repair	Boyd and Harris, 1981, Chromosoma 82(2): 249--257	Boyd and Harris, 1987, Genetics 116: 233--239	Brown and Boyd, 1981, Molec. gen. Genet. 183(2): 356--362	Eeken et al., 1997, A. Dros. Res. Conf. 38: 271C	Eeken et al., 2001, Mutat. Res. 485(3): 237--253	Gamo et al., 1990, Mutat. Res. 235: 9--13	Henderson and Grigliatti, 1992, Mutagenesis 7(6): 399--405	Laurencon et al., 2004, Genetics 167(1): 217--231	Levina, 1995, A. Dros. Res. Conf. 36: 292B	Lindsley and Zimm, 1992, The Genome of Drosophila melanogaster. 	Smith and Dusenbery, 1988, Friedberg, Hanawalt, 1988b: 251--255	Snyder and Smith, 1982, Molec. gen. Genet. 188(2): 249--255	Todo and Ryo, 1992, Mutat. Res. 273(1): 85--93	
FBgn0002891	mus205	GO:0009314	response to radiation	Boyd and Harris, 1981, Chromosoma 82(2): 249--257	Boyd and Harris, 1987, Genetics 116: 233--239	Brown and Boyd, 1981, Molec. gen. Genet. 183(2): 356--362	Eeken et al., 1997, A. Dros. Res. Conf. 38: 271C	Eeken et al., 2001, Mutat. Res. 485(3): 237--253	Gamo et al., 1990, Mutat. Res. 235: 9--13	Henderson and Grigliatti, 1992, Mutagenesis 7(6): 399--405	Laurencon et al., 2004, Genetics 167(1): 217--231	Levina, 1995, A. Dros. Res. Conf. 36: 292B	Lindsley and Zimm, 1992, The Genome of Drosophila melanogaster. 	Smith and Dusenbery, 1988, Friedberg, Hanawalt, 1988b: 251--255	Snyder and Smith, 1982, Molec. gen. Genet. 188(2): 249--255	Todo and Ryo, 1992, Mutat. Res. 273(1): 85--93	
FBgn0002891	mus205	GO:0042221	response to chemical stimulus	Boyd and Harris, 1981, Chromosoma 82(2): 249--257	Boyd and Harris, 1987, Genetics 116: 233--239	Brown and Boyd, 1981, Molec. gen. Genet. 183(2): 356--362	Eeken et al., 1997, A. Dros. Res. Conf. 38: 271C	Eeken et al., 2001, Mutat. Res. 485(3): 237--253	Gamo et al., 1990, Mutat. Res. 235: 9--13	Henderson and Grigliatti, 1992, Mutagenesis 7(6): 399--405	Laurencon et al., 2004, Genetics 167(1): 217--231	Levina, 1995, A. Dros. Res. Conf. 36: 292B	Lindsley and Zimm, 1992, The Genome of Drosophila melanogaster. 	Smith and Dusenbery, 1988, Friedberg, Hanawalt, 1988b: 251--255	Snyder and Smith, 1982, Molec. gen. Genet. 188(2): 249--255	Todo and Ryo, 1992, Mutat. Res. 273(1): 85--93	
FBgn0002892	mus206	GO:0042221	response to chemical stimulus	Boyd and Shaw, 1982, Molec. gen. Genet. 186(2): 289--294	Huang and Smith, 1997, Mutat. Res. 384(2): 81--88	Smith and Dusenbery, 1988, Friedberg, Hanawalt, 1988b: 251--255	Snyder and Smith, 1982, Molec. gen. Genet. 188(2): 249--255	
FBgn0005655	mus209	GO:0006281	DNA repair	BDGP Project Members, 1994-1999, BDGP Project Members, 1994-1999, Berkeley Drosophila Genome Project. (Computer file)	Henderson and Glover, 1998, Mutagenesis 13(1): 57--60	Henderson et al., 1994, EMBO J. 13(6): 1450--1459	Henderson et al., 2000, Genetics 154(4): 1721--1733	Roch et al., 1998, Molec. gen. Genet. 257(2): 103--112	Shellenbarger and Duttagupta, 1978, Mutat. Res. 52(3): 395--407	Spradling et al., 1999, Genetics 153(1): 135--177	Thacker et al., 2003, Curr. Biol. 13(1): 53--58	
FBgn0002899	mus301	GO:0009314	response to radiation	Abdu et al., 2003, Genetics 165(1): 197--204	Boyd et al., 1981, Genetics 97(34): 607--623	Gamo et al., 1990, Mutat. Res. 235: 9--13	Gene Disruption Project members, 2001-, (Computer file)	Laurencon et al., 2004, Genetics 167(1): 217--231	McCaffrey et al., 2006, Genetics 174(3): 1273--1285	Oliveri et al., 1990, Mutat. Res. 235: 25--31	
FBgn0002899	mus301	GO:0042221	response to chemical stimulus	Abdu et al., 2003, Genetics 165(1): 197--204	Boyd et al., 1981, Genetics 97(34): 607--623	Gamo et al., 1990, Mutat. Res. 235: 9--13	Gene Disruption Project members, 2001-, (Computer file)	Laurencon et al., 2004, Genetics 167(1): 217--231	McCaffrey et al., 2006, Genetics 174(3): 1273--1285	Oliveri et al., 1990, Mutat. Res. 235: 25--31	
FBgn0002901	mus304	GO:0042221	response to chemical stimulus	Boyd et al., 1981, Genetics 97(34): 607--623	Brodsky et al., 2000, Genes Dev. 14(6): 666--678	Harris and Boyd, 1993, Mutat. Res. 301(1): 51--55	Laurencon et al., 2004, Genetics 167(1): 217--231	
FBgn0002901	mus304	GO:0043069	negative regulation of programmed cell death	Boyd et al., 1981, Genetics 97(34): 607--623	Brodsky et al., 2000, Genes Dev. 14(6): 666--678	Harris and Boyd, 1993, Mutat. Res. 301(1): 51--55	Laurencon et al., 2004, Genetics 167(1): 217--231	
FBgn0002903	mus306	GO:0042221	response to chemical stimulus	Boyd and Harris, 1981, Chromosoma 82(2): 249--257	Boyd et al., 1981, Genetics 97(34): 607--623	Boyd et al., 1990, Genetics 125: 813--819	Ferro and Eeken, 1993, Mutat. Res. 285(2): 313--325	Harris and Boyd, 1993, Mutat. Res. 301(1): 51--55	Smith and Dusenbery, 1988, Friedberg, Hanawalt, 1988b: 251--255	
FBgn0002905	mus308	GO:0009314	response to radiation	Boyd and Harris, 1981, Chromosoma 82(2): 249--257	Boyd and Shaw, 1982, Molec. gen. Genet. 186(2): 289--294	Boyd et al., 1981, Genetics 97(34): 607--623	Boyd et al., 1990, Genetics 125: 813--819	Chan et al., 2010, PLoS Genet. 6: e1001005	Deak et al., 1997, Genetics 147(4): 1697--1722	Ferro and Eeken, 1993, Mutat. Res. 285(2): 313--325	Harris and Boyd, 1993, Mutat. Res. 301(1): 51--55	Laurencon et al., 2004, Genetics 167(1): 217--231	Leonhardt et al., 1993, Genetics 133(1): 87--96	Oliveri et al., 1990, Mutat. Res. 235: 25--31	Smith and Dusenbery, 1988, Friedberg, Hanawalt, 1988b: 251--255	Todo and Ryo, 1992, Mutat. Res. 273(1): 85--93	
FBgn0002905	mus308	GO:0042221	response to chemical stimulus	Boyd and Harris, 1981, Chromosoma 82(2): 249--257	Boyd and Shaw, 1982, Molec. gen. Genet. 186(2): 289--294	Boyd et al., 1981, Genetics 97(34): 607--623	Boyd et al., 1990, Genetics 125: 813--819	Chan et al., 2010, PLoS Genet. 6: e1001005	Deak et al., 1997, Genetics 147(4): 1697--1722	Ferro and Eeken, 1993, Mutat. Res. 285(2): 313--325	Harris and Boyd, 1993, Mutat. Res. 301(1): 51--55	Laurencon et al., 2004, Genetics 167(1): 217--231	Leonhardt et al., 1993, Genetics 133(1): 87--96	Oliveri et al., 1990, Mutat. Res. 235: 25--31	Smith and Dusenbery, 1988, Friedberg, Hanawalt, 1988b: 251--255	Todo and Ryo, 1992, Mutat. Res. 273(1): 85--93	
FBgn0002906	mus309	GO:0043069	negative regulation of programmed cell death	Beall and Rio, 1996, Genes Dev. 10(8): 921--933	Boyd et al., 1981, Genetics 97(34): 607--623	Johnson-Schlitz and Engels, 2006, Proc. Natl. Acad. Sci. USA 103(45): 16840--16845	Kooistra et al., 1999, Molec. Cell. Biol. 19(9): 6269--6275	Kusano et al., 2001, Science 291(5513): 2600--2602	McVey et al., 2007, Genetics 176(4): 1979--1992	Szabad, 1998.4.8, mus309 et al.	Trowbridge et al., 2007, Genetics 176(4): 1993--2001	
FBgn0002909	mus312	GO:0009314	response to radiation	Andersen et al., 2011, PLoS Genet. 7(10): e1002315	Boyd et al., 1981, Genetics 97(34): 607--623	Kondo and Perrimon, 2011, Sci. Signal. 4(154): rs1	Laurencon et al., 2004, Genetics 167(1): 217--231	Oliveri et al., 1990, Mutat. Res. 235: 25--31	Olsen and Green, 1982, Mutat. Res. 92(12): 107--115	Yildiz et al., 2002, Molec. Cell 10(6): 1503--1509	
FBgn0002909	mus312	GO:0042221	response to chemical stimulus	Andersen et al., 2011, PLoS Genet. 7(10): e1002315	Boyd et al., 1981, Genetics 97(34): 607--623	Kondo and Perrimon, 2011, Sci. Signal. 4(154): rs1	Laurencon et al., 2004, Genetics 167(1): 217--231	Oliveri et al., 1990, Mutat. Res. 235: 25--31	Olsen and Green, 1982, Mutat. Res. 92(12): 107--115	Yildiz et al., 2002, Molec. Cell 10(6): 1503--1509	
FBgn0002909	mus312	GO:0051321	meiotic cell cycle	Andersen et al., 2011, PLoS Genet. 7(10): e1002315	Boyd et al., 1981, Genetics 97(34): 607--623	Kondo and Perrimon, 2011, Sci. Signal. 4(154): rs1	Laurencon et al., 2004, Genetics 167(1): 217--231	Oliveri et al., 1990, Mutat. Res. 235: 25--31	Olsen and Green, 1982, Mutat. Res. 92(12): 107--115	Yildiz et al., 2002, Molec. Cell 10(6): 1503--1509	
FBgn0040347	mus81	GO:0042221	response to chemical stimulus	Andersen et al., 2011, PLoS Genet. 7(10): e1002315	Grieder et al., 2007, Genetics 175(4): 	Johnson-Schlitz and Engels, 2006, Proc. Natl. Acad. Sci. USA 103(45): 16840--16845	Trowbridge et al., 2004, A. Dros. Res. Conf. 45: 206B	Trowbridge et al., 2007, Genetics 176(4): 1993--2001	
FBgn0260963	mwh	GO:0001736	establishment of planar polarity	
FBgn0004657	mys	GO:0060361	flight	Ayyub and Paranjape, 2002, J. Neurogenet. 16(3): 165--174	Ayyub et al., 1990, J. Neurogenet. 6: 243--262	Ayyub et al., 2000, Molec. gen. Genet. 263(3): 498--504	Beumer et al., 1999, Development 126(24): 5833--5846	Beumer et al., 2002, Development 129(14): 3381--3391	Billuart et al., 2001, Cell 107(2): 195--207	Bourbon et al., 2002, Mech. Dev. 110(1-2): 71--83	Brabant and Brower, 1993, Dev. Biol. 157(1): 49--59	Bunch et al., 1992, Genetics 132: 519--528	Deak et al., 1982, J. Embryol. exp. Morphol. 69: 61--81	Drysdale et al., 1993, Roux Arch. dev. Biol. 202(5): 276--295	Duffy et al., 1998, Development 125(12): 2263--2271	Fraichard et al., 2010, Dev. Biol. 340(2): 504--517	Grinblat et al., 1994, Development 120(1): 91--102	Jannuzi et al., 2002, Molec. Biol. Cell 13(4): 1352--1365	Jannuzi et al., 2004, Molec. Biol. Cell 15(8): 3829--3840	Perrimon et al., 1989, Genetics 121: 333--352	Peter et al., 2002, EMBO Rpts 3(1): 	Prout et al., 1997, Genetics 146(1): 275--285	Schaefer et al., 1999.12.2, Goettingen lethals - set 4.	Schaefer et al., 1999.6.15, Goettingen lethals - set 2.	Schaefer et al., 1999.8.12, Goettingen lethals - set 3.	Siddiqi, 1998, Rpt. Natn Centre Biol. Sci., TIFR 1995-1997: 44--48	Stevens and Jacobs, 2002, J. Neurosci. 22(11): 4448--4455	Walsh and Brown, 1998, Genetics 150(2): 791--805	Wessendorf et al., 1992, Cold Spring Harbor Symp. Quant. Biol. 57: 241--248	Zusman et al., 1990, Development 108(3): 391--402	Zusman et al., 1993, Development 118(3): 737--750	
FBgn0013342	n-syb	GO:0007610	behavior	Bhattacharya et al., 2002, Proc. Natl. Acad. Sci. USA 99(21): 13867--13872	Deitcher et al., 1998, J. Neurosci. 18(6): 2028--2039	Saitoe et al., 2001, Science 293(5529): 514--517	Stewart et al., 2000, Proc. Natl. Acad. Sci. USA 97(25): 13955--13960	Yoshihara et al., 1999, J. Neurosci. 19(7): 2432--2441	
FBgn0002917	na	GO:0045475	locomotor rhythm	Bloomington Drosophila Stock Center, 2004.11.6, Exelixis insertion alleles that are not in FlyBase.	Campbell and Nash, 2001, J. Neurobiol. 49(4): 339--349	Humphrey et al., 2007, Curr. Biol. 17(7): 624--629	Leibovitch et al., 1995, J. Neurogenet. 10(1): 1--13	Madhavan et al., 2000, Pharmacol. Biochem. Behav. 67(4): 749--757	Mir et al., 1997, Genetics 147(2): 701--712	Nash et al., 2002, Curr. Biol. 12(24): 2152--2158	
FBgn0002917	na	GO:0048060	negative gravitaxis	Bloomington Drosophila Stock Center, 2004.11.6, Exelixis insertion alleles that are not in FlyBase.	Campbell and Nash, 2001, J. Neurobiol. 49(4): 339--349	Humphrey et al., 2007, Curr. Biol. 17(7): 624--629	Leibovitch et al., 1995, J. Neurogenet. 10(1): 1--13	Madhavan et al., 2000, Pharmacol. Biochem. Behav. 67(4): 749--757	Mir et al., 1997, Genetics 147(2): 701--712	Nash et al., 2002, Curr. Biol. 12(24): 2152--2158	
FBgn0036414	nan	GO:0007610	behavior	Kamikouchi et al., 2009, Nature 458(7235): 165--171	Kim et al., 2003, Nature 424(6944): 81--84	Kwon et al., 2010, J. Neurosci. 30(31): 10465--10471	Liu et al., 2007, Nature 450(7167): 294--298	
FBgn0261530	nbs	GO:0000278	mitotic cell cycle	Bi et al., 2005, Proc. Natl. Acad. Sci. USA 102(42): 15167--15172	Ciapponi et al., 2006, Genetics 173(3): 1447--1454	Gao et al., 2008, Proc. Natl. Acad. Sci. U.S.A. 105(37): 13999--14004	Leicht and Bonner, 1988, Genetics 119: 579--593	Mukherjee et al., 2009, DNA Repair 8(7): 803--812	Oikemus et al., 2006, PLoS Gen. 2(5): 693--706	
FBgn0261530	nbs	GO:0009314	response to radiation	Bi et al., 2005, Proc. Natl. Acad. Sci. USA 102(42): 15167--15172	Ciapponi et al., 2006, Genetics 173(3): 1447--1454	Gao et al., 2008, Proc. Natl. Acad. Sci. U.S.A. 105(37): 13999--14004	Leicht and Bonner, 1988, Genetics 119: 579--593	Mukherjee et al., 2009, DNA Repair 8(7): 803--812	Oikemus et al., 2006, PLoS Gen. 2(5): 693--706	
FBgn0261530	nbs	GO:0043069	negative regulation of programmed cell death	Bi et al., 2005, Proc. Natl. Acad. Sci. USA 102(42): 15167--15172	Ciapponi et al., 2006, Genetics 173(3): 1447--1454	Gao et al., 2008, Proc. Natl. Acad. Sci. U.S.A. 105(37): 13999--14004	Leicht and Bonner, 1988, Genetics 119: 579--593	Mukherjee et al., 2009, DNA Repair 8(7): 803--812	Oikemus et al., 2006, PLoS Gen. 2(5): 693--706	
FBgn0002924	ncd	GO:0000278	mitotic cell cycle	Apionishev et al., 2001, Genes to Cells 6(3): 215--224	Berkeley Drosophila Genome Project, 1993.6.1, Insertion alleles.	Cesario et al., 2006, J. Cell Sci. 119(Pt 22): 4770--4780	Endow and Komma, 1996, J. Cell Sci. 109(10): 2429--2442	Endow and Komma, 1997, J. Cell Biol. 137(6): 1321--1336	Endow and Komma, 1998, J. Cell Sci. 111(17): 2487--2495	Endow et al., 1990, Nature 345(6): 81--83	Gene Disruption Project members, 2001-, (Computer file)	Hallen et al., 2008, J. Cell Sci. 121(22): 3834--3841	Hatsumi and Endow, 1992, J. Cell Sci. 101(3): 547--559	Komma et al., 1991, EMBO J. 10(12): 419--424	Sekelsky et al., 1999, Genetics 152(2): 529--542	Sequeira et al., 1989, Genetics 123: 511--524	Sharp et al., 2000, Molec. Biol. Cell 11(1): 241--253	Spradling et al., 1999, Genetics 153(1): 135--177	Yamamoto et al., 1989, EMBO J. 8(12): 3543--3552	
FBgn0002924	ncd	GO:0051321	meiotic cell cycle	Apionishev et al., 2001, Genes to Cells 6(3): 215--224	Berkeley Drosophila Genome Project, 1993.6.1, Insertion alleles.	Cesario et al., 2006, J. Cell Sci. 119(Pt 22): 4770--4780	Endow and Komma, 1996, J. Cell Sci. 109(10): 2429--2442	Endow and Komma, 1997, J. Cell Biol. 137(6): 1321--1336	Endow and Komma, 1998, J. Cell Sci. 111(17): 2487--2495	Endow et al., 1990, Nature 345(6): 81--83	Gene Disruption Project members, 2001-, (Computer file)	Hallen et al., 2008, J. Cell Sci. 121(22): 3834--3841	Hatsumi and Endow, 1992, J. Cell Sci. 101(3): 547--559	Komma et al., 1991, EMBO J. 10(12): 419--424	Sekelsky et al., 1999, Genetics 152(2): 529--542	Sequeira et al., 1989, Genetics 123: 511--524	Sharp et al., 2000, Molec. Biol. Cell 11(1): 241--253	Spradling et al., 1999, Genetics 153(1): 135--177	Yamamoto et al., 1989, EMBO J. 8(12): 3543--3552	
FBgn0263510	nclb	GO:0007113	endomitotic cell cycle	Casper et al., 2011, Development 138(16): 3357--3366	Gene Disruption Project members, 2001-, (Computer file)	
FBgn0032848	nesd	GO:0051321	meiotic cell cycle	Gene Disruption Project members, 2001-, (Computer file)	Montembault et al., 2010, J. Cell Biol. 191(7): 1351--1365	
FBgn0002932	neur	GO:0007608	sensory perception of smell	BDGP Project Members, 1994-1999, BDGP Project Members, 1994-1999, Berkeley Drosophila Genome Project. (Computer file)	Cooley et al., 1988, Science 239: 1121--1128	Deak et al., 1997, Genetics 147(4): 1697--1722	Edwards et al., 2009, BMC Biol. 7: 29	Lai and Rubin, 2001, Dev. Biol. 231(1): 217--233	Lai and Rubin, 2001, Proc. Natl. Acad. Sci. USA 98(10): 5637--5642	Lehmann et al., 1983, Roux Arch. dev. Biol. 192(2): 62--74	Quinones-Coello, 2007, Genetics 175(3): 	Rollmann et al., 2008, Genetics 179(3): 1327--1336	Salzberg et al., 1994, Neuron 13(2): 269--287	Salzberg et al., 1997, Genetics 147(4): 1723--1741	Spradling et al., 1999, Genetics 153(1): 135--177	Szeged Stock Center, 1998-, Szeged Stock Center P-element collection. (Computer file)	Toba et al., 1999, Genetics 151(2): 725--737	Yeh et al., 2001, Curr. Biol. 11(21): 1675--1679	
FBgn0002932	neur	GO:0007626	locomotory behavior	BDGP Project Members, 1994-1999, BDGP Project Members, 1994-1999, Berkeley Drosophila Genome Project. (Computer file)	Cooley et al., 1988, Science 239: 1121--1128	Deak et al., 1997, Genetics 147(4): 1697--1722	Edwards et al., 2009, BMC Biol. 7: 29	Lai and Rubin, 2001, Dev. Biol. 231(1): 217--233	Lai and Rubin, 2001, Proc. Natl. Acad. Sci. USA 98(10): 5637--5642	Lehmann et al., 1983, Roux Arch. dev. Biol. 192(2): 62--74	Quinones-Coello, 2007, Genetics 175(3): 	Rollmann et al., 2008, Genetics 179(3): 1327--1336	Salzberg et al., 1994, Neuron 13(2): 269--287	Salzberg et al., 1997, Genetics 147(4): 1723--1741	Spradling et al., 1999, Genetics 153(1): 135--177	Szeged Stock Center, 1998-, Szeged Stock Center P-element collection. (Computer file)	Toba et al., 1999, Genetics 151(2): 725--737	Yeh et al., 2001, Curr. Biol. 11(21): 1675--1679	
FBgn0031866	neuroligin	GO:0007626	locomotory behavior	Sun et al., 2011, J. Neurosci. 31(2): 687--699	
FBgn0002936	ninaA	GO:0043069	negative regulation of programmed cell death	Baker et al., 1994, EMBO J. 13(20): 4886--4895	Dolph et al., 1993, Science 260(5116): 1910--1916	Gu et al., 2004, J. Biol. Chem. 279(18): 18608--18613	Mendes et al., 2009, EMBO J. 28(9): 1296--1307	Ondek et al., 1992, J. Biol. Chem. 267(23): 16460--16466	Rosenbaum et al., 2006, Neuron 49(2): 229--241	
FBgn0002938	ninaC	GO:0007632	visual behavior	
FBgn0002940	ninaE	GO:0006950	response to stress	Busto et al., 1999, J. Neurosci. 19(9): 3337--3344	Colley et al., 1995, Proc. Natl. Acad. Sci. USA 92(7): 3070--3074	Galy et al., 2005, Hum. Molec. Genet. 14(17): 2547--2557	Gu et al., 2004, J. Biol. Chem. 279(18): 18608--18613	Iakhine et al., 2004, J. Neurosci. 24(10): 2516--2526	Kurada and O'Tousa, 1995, Neuron 14(3): 571--579	Mendes et al., 2009, EMBO J. 28(9): 1296--1307	Mishra et al., 2007, Cell 131(1): 80--92	Pick and Strauss, 2005, Curr. Biol. 15(16): 1473--1478	Scavarda et al., 1983, Proc. Natl. Acad. Sci. USA 80(14): 4441--4445	Shen et al., 2011, Science 331(6022): 1333--1336	Strauss et al., 2001, J. comp. Physiol. A. 187(8): 617--632	Townson et al., 1998, J. Neurosci. 18(7): 2412--2422	Voolstra et al., 2010, J. Biol. Chem. 285(3): 2130--2139	Wang and Montell, 2005, J. Neurosci. 25(21): 5187--5194	Wang, 2007, J. Cell Biol. 177(2): 305--316	Xiong and Montell, 1993, Genes Dev. 7(6): 1085--1096	
FBgn0002940	ninaE	GO:0007632	visual behavior	Busto et al., 1999, J. Neurosci. 19(9): 3337--3344	Colley et al., 1995, Proc. Natl. Acad. Sci. USA 92(7): 3070--3074	Galy et al., 2005, Hum. Molec. Genet. 14(17): 2547--2557	Gu et al., 2004, J. Biol. Chem. 279(18): 18608--18613	Iakhine et al., 2004, J. Neurosci. 24(10): 2516--2526	Kurada and O'Tousa, 1995, Neuron 14(3): 571--579	Mendes et al., 2009, EMBO J. 28(9): 1296--1307	Mishra et al., 2007, Cell 131(1): 80--92	Pick and Strauss, 2005, Curr. Biol. 15(16): 1473--1478	Scavarda et al., 1983, Proc. Natl. Acad. Sci. USA 80(14): 4441--4445	Shen et al., 2011, Science 331(6022): 1333--1336	Strauss et al., 2001, J. comp. Physiol. A. 187(8): 617--632	Townson et al., 1998, J. Neurosci. 18(7): 2412--2422	Voolstra et al., 2010, J. Biol. Chem. 285(3): 2130--2139	Wang and Montell, 2005, J. Neurosci. 25(21): 5187--5194	Wang, 2007, J. Cell Biol. 177(2): 305--316	Xiong and Montell, 1993, Genes Dev. 7(6): 1085--1096	
FBgn0002940	ninaE	GO:0042331	phototaxis	Busto et al., 1999, J. Neurosci. 19(9): 3337--3344	Colley et al., 1995, Proc. Natl. Acad. Sci. USA 92(7): 3070--3074	Galy et al., 2005, Hum. Molec. Genet. 14(17): 2547--2557	Gu et al., 2004, J. Biol. Chem. 279(18): 18608--18613	Iakhine et al., 2004, J. Neurosci. 24(10): 2516--2526	Kurada and O'Tousa, 1995, Neuron 14(3): 571--579	Mendes et al., 2009, EMBO J. 28(9): 1296--1307	Mishra et al., 2007, Cell 131(1): 80--92	Pick and Strauss, 2005, Curr. Biol. 15(16): 1473--1478	Scavarda et al., 1983, Proc. Natl. Acad. Sci. USA 80(14): 4441--4445	Shen et al., 2011, Science 331(6022): 1333--1336	Strauss et al., 2001, J. comp. Physiol. A. 187(8): 617--632	Townson et al., 1998, J. Neurosci. 18(7): 2412--2422	Voolstra et al., 2010, J. Biol. Chem. 285(3): 2130--2139	Wang and Montell, 2005, J. Neurosci. 25(21): 5187--5194	Wang, 2007, J. Cell Biol. 177(2): 305--316	Xiong and Montell, 1993, Genes Dev. 7(6): 1085--1096	
FBgn0011817	nmo	GO:0001736	establishment of planar polarity	Brown and Freeman, 2003, Development 130(22): 5401--5412	Buszczak et al., 2007, Genetics 175(3): 1505--1531	Choi and Benzer, 1994, Cell 78(1): 125--136	Chou and Chien, 2002, Dev. Cell 3(6): 839--850	Gene Disruption Project members, 2001-, (Computer file)	Merino et al., 2009, J. Cell Biol. 185(4): 713--725	Mirkovic et al., 2002, Mech. Dev. 119(1): 9--20	Mirkovic et al., 2011, Nat. Struct. Mol. Biol. 18(6): 	Mirkovic et al., 2011, Nat. Struct. Mol. Biol. 18(6): 665--672	Toma et al., 2002, Nature Genetics 31(4): 349--353	Verheyen et al., 1996, Genetics 144(3): 1127--1141	Verheyen et al., 2001, Mech. Dev. 101(1-2): 119--132	Zeng et al., 2007, Development 134(11): 2061--2071	
FBgn0011817	nmo	GO:0048060	negative gravitaxis	Brown and Freeman, 2003, Development 130(22): 5401--5412	Buszczak et al., 2007, Genetics 175(3): 1505--1531	Choi and Benzer, 1994, Cell 78(1): 125--136	Chou and Chien, 2002, Dev. Cell 3(6): 839--850	Gene Disruption Project members, 2001-, (Computer file)	Merino et al., 2009, J. Cell Biol. 185(4): 713--725	Mirkovic et al., 2002, Mech. Dev. 119(1): 9--20	Mirkovic et al., 2011, Nat. Struct. Mol. Biol. 18(6): 	Mirkovic et al., 2011, Nat. Struct. Mol. Biol. 18(6): 665--672	Toma et al., 2002, Nature Genetics 31(4): 349--353	Verheyen et al., 1996, Genetics 144(3): 1127--1141	Verheyen et al., 2001, Mech. Dev. 101(1-2): 119--132	Zeng et al., 2007, Development 134(11): 2061--2071	
FBgn0261710	nocte	GO:0045475	locomotor rhythm	Sehadova et al., 2009, Neuron 64(2): 251--266	
FBgn0002948	nod	GO:0000278	mitotic cell cycle	Apionishev et al., 2001, Genes to Cells 6(3): 215--224	Bloomington Drosophila Stock Center, 2004.11.6, Exelixis insertion alleles that are not in FlyBase.	Gene Disruption Project members, 2001-, (Computer file)	Hatsumi and Endow, 1992, J. Cell Sci. 101(3): 547--559	Rasooly et al., 1991, Genetics 129: 409--422	Rasooly et al., 1994, Molec. gen. Genet. 242(2): 145--151	Rasooly, 1996, Genetics 144(4): 1725--1734	Zhang and Hawley, 1990, Genetics 125: 115--127	
FBgn0002948	nod	GO:0051321	meiotic cell cycle	Apionishev et al., 2001, Genes to Cells 6(3): 215--224	Bloomington Drosophila Stock Center, 2004.11.6, Exelixis insertion alleles that are not in FlyBase.	Gene Disruption Project members, 2001-, (Computer file)	Hatsumi and Endow, 1992, J. Cell Sci. 101(3): 547--559	Rasooly et al., 1991, Genetics 129: 409--422	Rasooly et al., 1994, Molec. gen. Genet. 242(2): 145--151	Rasooly, 1996, Genetics 144(4): 1725--1734	Zhang and Hawley, 1990, Genetics 125: 115--127	
FBgn0004227	nonA	GO:0007619	courtship behavior	Bernstein et al., 1992, J. Insect Behav. 5(1): 15--36	Bloomington Drosophila Stock Center, 2004.11.6, Exelixis insertion alleles that are not in FlyBase.	Campesan et al., 2001, Genetics 158(4): 1535--1543	Kulkarni et al., 1988, Genetics 118: 267--285	Rendahl and Hall, 1993, J. Neurogenet. 8: 246	Rendahl and Hall, 1996, J. Neurogenet. 10(4): 247--256	Sandrelli et al., 2001, Genetics 157(2): 765--775	Stanewsky et al., 1993, Genetics 135(2): 419--442	
FBgn0004227	nonA	GO:0007632	visual behavior	Bernstein et al., 1992, J. Insect Behav. 5(1): 15--36	Bloomington Drosophila Stock Center, 2004.11.6, Exelixis insertion alleles that are not in FlyBase.	Campesan et al., 2001, Genetics 158(4): 1535--1543	Kulkarni et al., 1988, Genetics 118: 267--285	Rendahl and Hall, 1993, J. Neurogenet. 8: 246	Rendahl and Hall, 1996, J. Neurogenet. 10(4): 247--256	Sandrelli et al., 2001, Genetics 157(2): 765--775	Stanewsky et al., 1993, Genetics 135(2): 419--442	
FBgn0004227	nonA	GO:0007634	optokinetic behavior	Bernstein et al., 1992, J. Insect Behav. 5(1): 15--36	Bloomington Drosophila Stock Center, 2004.11.6, Exelixis insertion alleles that are not in FlyBase.	Campesan et al., 2001, Genetics 158(4): 1535--1543	Kulkarni et al., 1988, Genetics 118: 267--285	Rendahl and Hall, 1993, J. Neurogenet. 8: 246	Rendahl and Hall, 1996, J. Neurogenet. 10(4): 247--256	Sandrelli et al., 2001, Genetics 157(2): 765--775	Stanewsky et al., 1993, Genetics 135(2): 419--442	
FBgn0050418	nord	GO:0007613	memory	Dubnau et al., 2003, Curr. Biol. 13(4): 	
FBgn0262738	norpA	GO:0007623	circadian rhythm	Busto et al., 1999, J. Neurosci. 19(9): 3337--3344	Clandinin et al., 2001, Neuron 32(2): 237--248	Cook et al., 2000, Nature Cell Biol. 2(5): 296--301	Gao et al., 2008, Neuron 60(2): 328--342	Ha et al., 2009, Dev. Cell 16(3): 386--397	Hamblen-Coyle et al., 1992, J. Insect Behav. 5(4): 417--446	Hardie et al., 2002, Neuron 36(4): 689--701	Hardie et al., 2003, J. Biol. Chem. 278(21): 18851--18858	Harris and Stark, 1977, J. gen. Physiol. 69: 261--291	Hassan et al., 2000, Behav. Genet. 30(1): 59--69	Hsu et al., 2004, J. Neurosci. 24(2): 500--507	Inoue et al., 1989, J. Biol. Chem. 264: 5996--6000	Kim et al., 2003, Insect Molec. Biol. 12(2): 147--153	Kim et al., 2010, Proc. Natl. Acad. Sci. U.S.A. 107(18): 8440--8445	Klarsfeld et al., 2004, J. Neurosci. 24(6): 1468--1477	Knox et al., 2003, J. Biol. Chem. 278(42): 40493--40502	Kulkarni et al., 1988, Genetics 118: 267--285	Kwon et al., 2008, Nat. Neurosci. 11(8): 871--873	LaLonde et al., 2005, J. Cell Biol. 169(3): 471--479	Liu et al., 2007, Genetics 175(3): 1197--1212	McKay et al., 1995, J. Biol. Chem. 270(22): 13271--13276	Riesgo-Escovar et al., 1995, Proc. Natl. Acad. Sci. USA 92(7): 2864--2868	Scott and Zuker, 1998, Nature 395(6704): 805--808	Shen et al., 2011, Science 331(6022): 1333--1336	Stark et al., 1989, J. Neurogenet. 5: 127--153	Wang et al., 2008, J. Neurosci. 28(6): 1444--1451	Wang et al., 2008, Neuron 57(1): 56--68	Wang et al., 2009, J. Cell Biol. 186(5): 703--711	Zerr et al., 1990, J. Neurosci. 10(8): 2749--2762	
FBgn0262738	norpA	GO:0007631	feeding behavior	Busto et al., 1999, J. Neurosci. 19(9): 3337--3344	Clandinin et al., 2001, Neuron 32(2): 237--248	Cook et al., 2000, Nature Cell Biol. 2(5): 296--301	Gao et al., 2008, Neuron 60(2): 328--342	Ha et al., 2009, Dev. Cell 16(3): 386--397	Hamblen-Coyle et al., 1992, J. Insect Behav. 5(4): 417--446	Hardie et al., 2002, Neuron 36(4): 689--701	Hardie et al., 2003, J. Biol. Chem. 278(21): 18851--18858	Harris and Stark, 1977, J. gen. Physiol. 69: 261--291	Hassan et al., 2000, Behav. Genet. 30(1): 59--69	Hsu et al., 2004, J. Neurosci. 24(2): 500--507	Inoue et al., 1989, J. Biol. Chem. 264: 5996--6000	Kim et al., 2003, Insect Molec. Biol. 12(2): 147--153	Kim et al., 2010, Proc. Natl. Acad. Sci. U.S.A. 107(18): 8440--8445	Klarsfeld et al., 2004, J. Neurosci. 24(6): 1468--1477	Knox et al., 2003, J. Biol. Chem. 278(42): 40493--40502	Kulkarni et al., 1988, Genetics 118: 267--285	Kwon et al., 2008, Nat. Neurosci. 11(8): 871--873	LaLonde et al., 2005, J. Cell Biol. 169(3): 471--479	Liu et al., 2007, Genetics 175(3): 1197--1212	McKay et al., 1995, J. Biol. Chem. 270(22): 13271--13276	Riesgo-Escovar et al., 1995, Proc. Natl. Acad. Sci. USA 92(7): 2864--2868	Scott and Zuker, 1998, Nature 395(6704): 805--808	Shen et al., 2011, Science 331(6022): 1333--1336	Stark et al., 1989, J. Neurogenet. 5: 127--153	Wang et al., 2008, J. Neurosci. 28(6): 1444--1451	Wang et al., 2008, Neuron 57(1): 56--68	Wang et al., 2009, J. Cell Biol. 186(5): 703--711	Zerr et al., 1990, J. Neurosci. 10(8): 2749--2762	
FBgn0262738	norpA	GO:0007632	visual behavior	Busto et al., 1999, J. Neurosci. 19(9): 3337--3344	Clandinin et al., 2001, Neuron 32(2): 237--248	Cook et al., 2000, Nature Cell Biol. 2(5): 296--301	Gao et al., 2008, Neuron 60(2): 328--342	Ha et al., 2009, Dev. Cell 16(3): 386--397	Hamblen-Coyle et al., 1992, J. Insect Behav. 5(4): 417--446	Hardie et al., 2002, Neuron 36(4): 689--701	Hardie et al., 2003, J. Biol. Chem. 278(21): 18851--18858	Harris and Stark, 1977, J. gen. Physiol. 69: 261--291	Hassan et al., 2000, Behav. Genet. 30(1): 59--69	Hsu et al., 2004, J. Neurosci. 24(2): 500--507	Inoue et al., 1989, J. Biol. Chem. 264: 5996--6000	Kim et al., 2003, Insect Molec. Biol. 12(2): 147--153	Kim et al., 2010, Proc. Natl. Acad. Sci. U.S.A. 107(18): 8440--8445	Klarsfeld et al., 2004, J. Neurosci. 24(6): 1468--1477	Knox et al., 2003, J. Biol. Chem. 278(42): 40493--40502	Kulkarni et al., 1988, Genetics 118: 267--285	Kwon et al., 2008, Nat. Neurosci. 11(8): 871--873	LaLonde et al., 2005, J. Cell Biol. 169(3): 471--479	Liu et al., 2007, Genetics 175(3): 1197--1212	McKay et al., 1995, J. Biol. Chem. 270(22): 13271--13276	Riesgo-Escovar et al., 1995, Proc. Natl. Acad. Sci. USA 92(7): 2864--2868	Scott and Zuker, 1998, Nature 395(6704): 805--808	Shen et al., 2011, Science 331(6022): 1333--1336	Stark et al., 1989, J. Neurogenet. 5: 127--153	Wang et al., 2008, J. Neurosci. 28(6): 1444--1451	Wang et al., 2008, Neuron 57(1): 56--68	Wang et al., 2009, J. Cell Biol. 186(5): 703--711	Zerr et al., 1990, J. Neurosci. 10(8): 2749--2762	
FBgn0262738	norpA	GO:0007634	optokinetic behavior	Busto et al., 1999, J. Neurosci. 19(9): 3337--3344	Clandinin et al., 2001, Neuron 32(2): 237--248	Cook et al., 2000, Nature Cell Biol. 2(5): 296--301	Gao et al., 2008, Neuron 60(2): 328--342	Ha et al., 2009, Dev. Cell 16(3): 386--397	Hamblen-Coyle et al., 1992, J. Insect Behav. 5(4): 417--446	Hardie et al., 2002, Neuron 36(4): 689--701	Hardie et al., 2003, J. Biol. Chem. 278(21): 18851--18858	Harris and Stark, 1977, J. gen. Physiol. 69: 261--291	Hassan et al., 2000, Behav. Genet. 30(1): 59--69	Hsu et al., 2004, J. Neurosci. 24(2): 500--507	Inoue et al., 1989, J. Biol. Chem. 264: 5996--6000	Kim et al., 2003, Insect Molec. Biol. 12(2): 147--153	Kim et al., 2010, Proc. Natl. Acad. Sci. U.S.A. 107(18): 8440--8445	Klarsfeld et al., 2004, J. Neurosci. 24(6): 1468--1477	Knox et al., 2003, J. Biol. Chem. 278(42): 40493--40502	Kulkarni et al., 1988, Genetics 118: 267--285	Kwon et al., 2008, Nat. Neurosci. 11(8): 871--873	LaLonde et al., 2005, J. Cell Biol. 169(3): 471--479	Liu et al., 2007, Genetics 175(3): 1197--1212	McKay et al., 1995, J. Biol. Chem. 270(22): 13271--13276	Riesgo-Escovar et al., 1995, Proc. Natl. Acad. Sci. USA 92(7): 2864--2868	Scott and Zuker, 1998, Nature 395(6704): 805--808	Shen et al., 2011, Science 331(6022): 1333--1336	Stark et al., 1989, J. Neurogenet. 5: 127--153	Wang et al., 2008, J. Neurosci. 28(6): 1444--1451	Wang et al., 2008, Neuron 57(1): 56--68	Wang et al., 2009, J. Cell Biol. 186(5): 703--711	Zerr et al., 1990, J. Neurosci. 10(8): 2749--2762	
FBgn0262738	norpA	GO:0042331	phototaxis	Busto et al., 1999, J. Neurosci. 19(9): 3337--3344	Clandinin et al., 2001, Neuron 32(2): 237--248	Cook et al., 2000, Nature Cell Biol. 2(5): 296--301	Gao et al., 2008, Neuron 60(2): 328--342	Ha et al., 2009, Dev. Cell 16(3): 386--397	Hamblen-Coyle et al., 1992, J. Insect Behav. 5(4): 417--446	Hardie et al., 2002, Neuron 36(4): 689--701	Hardie et al., 2003, J. Biol. Chem. 278(21): 18851--18858	Harris and Stark, 1977, J. gen. Physiol. 69: 261--291	Hassan et al., 2000, Behav. Genet. 30(1): 59--69	Hsu et al., 2004, J. Neurosci. 24(2): 500--507	Inoue et al., 1989, J. Biol. Chem. 264: 5996--6000	Kim et al., 2003, Insect Molec. Biol. 12(2): 147--153	Kim et al., 2010, Proc. Natl. Acad. Sci. U.S.A. 107(18): 8440--8445	Klarsfeld et al., 2004, J. Neurosci. 24(6): 1468--1477	Knox et al., 2003, J. Biol. Chem. 278(42): 40493--40502	Kulkarni et al., 1988, Genetics 118: 267--285	Kwon et al., 2008, Nat. Neurosci. 11(8): 871--873	LaLonde et al., 2005, J. Cell Biol. 169(3): 471--479	Liu et al., 2007, Genetics 175(3): 1197--1212	McKay et al., 1995, J. Biol. Chem. 270(22): 13271--13276	Riesgo-Escovar et al., 1995, Proc. Natl. Acad. Sci. USA 92(7): 2864--2868	Scott and Zuker, 1998, Nature 395(6704): 805--808	Shen et al., 2011, Science 331(6022): 1333--1336	Stark et al., 1989, J. Neurogenet. 5: 127--153	Wang et al., 2008, J. Neurosci. 28(6): 1444--1451	Wang et al., 2008, Neuron 57(1): 56--68	Wang et al., 2009, J. Cell Biol. 186(5): 703--711	Zerr et al., 1990, J. Neurosci. 10(8): 2749--2762	
FBgn0262738	norpA	GO:0045475	locomotor rhythm	Busto et al., 1999, J. Neurosci. 19(9): 3337--3344	Clandinin et al., 2001, Neuron 32(2): 237--248	Cook et al., 2000, Nature Cell Biol. 2(5): 296--301	Gao et al., 2008, Neuron 60(2): 328--342	Ha et al., 2009, Dev. Cell 16(3): 386--397	Hamblen-Coyle et al., 1992, J. Insect Behav. 5(4): 417--446	Hardie et al., 2002, Neuron 36(4): 689--701	Hardie et al., 2003, J. Biol. Chem. 278(21): 18851--18858	Harris and Stark, 1977, J. gen. Physiol. 69: 261--291	Hassan et al., 2000, Behav. Genet. 30(1): 59--69	Hsu et al., 2004, J. Neurosci. 24(2): 500--507	Inoue et al., 1989, J. Biol. Chem. 264: 5996--6000	Kim et al., 2003, Insect Molec. Biol. 12(2): 147--153	Kim et al., 2010, Proc. Natl. Acad. Sci. U.S.A. 107(18): 8440--8445	Klarsfeld et al., 2004, J. Neurosci. 24(6): 1468--1477	Knox et al., 2003, J. Biol. Chem. 278(42): 40493--40502	Kulkarni et al., 1988, Genetics 118: 267--285	Kwon et al., 2008, Nat. Neurosci. 11(8): 871--873	LaLonde et al., 2005, J. Cell Biol. 169(3): 471--479	Liu et al., 2007, Genetics 175(3): 1197--1212	McKay et al., 1995, J. Biol. Chem. 270(22): 13271--13276	Riesgo-Escovar et al., 1995, Proc. Natl. Acad. Sci. USA 92(7): 2864--2868	Scott and Zuker, 1998, Nature 395(6704): 805--808	Shen et al., 2011, Science 331(6022): 1333--1336	Stark et al., 1989, J. Neurogenet. 5: 127--153	Wang et al., 2008, J. Neurosci. 28(6): 1444--1451	Wang et al., 2008, Neuron 57(1): 56--68	Wang et al., 2009, J. Cell Biol. 186(5): 703--711	Zerr et al., 1990, J. Neurosci. 10(8): 2749--2762	
FBgn0066338	nov	GO:0007613	memory	Dubnau et al., 2003, Curr. Biol. 13(4): 	
FBgn0028274	ns3	GO:0032502	developmental process	Kaplan et al., 2008, Genes Dev. 22(14): 	Kaplan et al., 2008, Genes Dev. 22(14): 1877--1893	Peter et al., 2002, EMBO Rpts 3(1): 	Schaefer et al., 1999.8.12, Goettingen lethals - set 3.	
FBgn0036059	nudE	GO:0000278	mitotic cell cycle	Wainman et al., 2009, J. Cell Sci. 122(11): 1747--1758	
FBgn0004102	oc	GO:0007626	locomotory behavior	Adachi et al., 2001, Dev. Genes Evol. 211(6): 269--280	Eberl and Hilliker, 1988, Genetics 118: 109--120	Finkelstein et al., 1990, Genes Dev. 4(9): 1516--1527	Gordesky-Gold et al., 1995, Genetics 139(4): 1623--1629	Lindsley and Zimm, 1992, The Genome of Drosophila melanogaster. 	Martin et al., 1999, J. comp. Physiol. A. 185(3): 277--288	Nagao et al., 1998, Proc. Natl. Acad. Sci. USA 95(7): 3737--3742	Perrimon et al., 1989, Genetics 121: 333--352	Royet and Finkelstein, 1995, Development 121(11): 3561--3572	Spradling et al., 1994, Yb. Carnegie Instn, Wash. 81: 189--201	Tearle and Nusslein-Volhard, 1987, D. I. S. 66: 209--269	Wieschaus et al., 1992, Development 115: 801--811	van den Dries et al., 1996, Dev. Biol. 173(1): 243--255	
FBgn0002989	okr	GO:0042221	response to chemical stimulus	Abdu et al., 2003, Genetics 165(1): 197--204	Eeken et al., 1997, A. Dros. Res. Conf. 38: 272A	Ghabrial et al., 1998, Genes Dev. 12(17): 2711--2723	Gorski et al., 2003, Genetics 165(4): 1929--1941	Jaklevic and Su, 2004, Curr. Biol. 14(1): 23--32	Jang et al., 2003, J. Cell Sci. 116(15): 3069--3077	Klovstad et al., 2008, PLoS Genet. 4(2): e31	Kooistra et al., 1997, Molec. Cell. Biol. 17(10): 6097--6104	Kooistra et al., 1999, Molec. Cell. Biol. 19(9): 6269--6275	Laurencon et al., 2004, Genetics 167(1): 217--231	Manheim and McKim, 2003, Curr. Biol. 13(4): 276--285	Schupbach and Wieschaus, 1991, Genetics 129: 1119--1136	
FBgn0002989	okr	GO:0051321	meiotic cell cycle	Abdu et al., 2003, Genetics 165(1): 197--204	Eeken et al., 1997, A. Dros. Res. Conf. 38: 272A	Ghabrial et al., 1998, Genes Dev. 12(17): 2711--2723	Gorski et al., 2003, Genetics 165(4): 1929--1941	Jaklevic and Su, 2004, Curr. Biol. 14(1): 23--32	Jang et al., 2003, J. Cell Sci. 116(15): 3069--3077	Klovstad et al., 2008, PLoS Genet. 4(2): e31	Kooistra et al., 1997, Molec. Cell. Biol. 17(10): 6097--6104	Kooistra et al., 1999, Molec. Cell. Biol. 19(9): 6269--6275	Laurencon et al., 2004, Genetics 167(1): 217--231	Manheim and McKim, 2003, Curr. Biol. 13(4): 276--285	Schupbach and Wieschaus, 1991, Genetics 129: 1119--1136	
FBgn0003008	or	GO:0007626	locomotory behavior	Cheli et al., 2010, Hum. Mol. Genet. 19(5): 	Mossige, 1946, D. I. S. 20: 68	Mullins et al., 2000, Molec. gen. Genet. 263(6): 1003--1014	Sevrioukov et al., 2005, Molec. Biol. Cell 16(5): 2301--2312	
FBgn0262573	orb2	GO:0007619	courtship behavior	Hafer et al., 2011, Genetics 189(3): 907--921	
FBgn0003009	ord	GO:0051321	meiotic cell cycle	Bickel and Orr-Weaver, 1997, A. Dros. Res. Conf. 38: 49B	Bickel et al., 1997, Genetics 146(4): 1319--1331	Bickel et al., 1998, Genetics 150(4): 1467--1476	Bickel et al., 2002, Curr. Biol. 12(11): 925--929	Hirai et al., 2004, Genetics 166(4): 1795--1806	Meyer et al., 2010, BMC Genet. 11(1): 104	Miyazaki and Orr-Weaver, 1992, Genetics 132: 1047--1061	Wakimoto et al., 2004, Genetics 167(1): 207--216	Williams et al., 1996, J. Cell Biol. 134(5): 1127--1140	
FBgn0003011	ort	GO:0042331	phototaxis	Bloomington Drosophila Stock Center, 2004.11.6, Exelixis insertion alleles that are not in FlyBase.	Bulthoff, 1982, Biol. Cybern. 45(1): 63--70	Gao et al., 2008, Neuron 60(2): 328--342	Hong et al., 2006, J. Neurosci. 26(27): 7245--7256	Iovchev et al., 2002, J. Neurogenet. 16(4): 249--261	Rajaram et al., 2005, Proc. Natl. Acad. Sci. USA 102(49): 17840--17845	Rister et al., 2007, Neuron 56(1): 155--170	Scavarda et al., 1983, Proc. Natl. Acad. Sci. USA 80(14): 4441--4445	Zuker et al., 1987, J. Neurosci. 7: 1550--1557	
FBgn0003028	ovo	GO:0000910	cytokinesis	Andrews et al., 1998, Dev. Genes Evol. 207(7): 482--487	Andrews et al., 2000, Development 127(4): 881--892	Bourbon et al., 2002, Mech. Dev. 110(1-2): 71--83	Campos-Ortega, 1983, Roux Arch. dev. Biol. 192(6): 317--326	Clancy et al., 2001, Science 292(5514): 104--106	Dej et al., 1998, Nucleic Acids Res. 26(17): 4019--4024	Delon et al., 2003, Mech. Dev. 120(7): 747--758	Frankel et al., 2010, Nature 466(7305): 490--493	Garfinkel et al., 1992, Genetics 130(4): 791--803	Gene Disruption Project members, 2001-, (Computer file)	Kerridge and Dura, 1982, Dev. Genet. 3: 207--214	Khila et al., 2003, Insect Biochem. Molec. Biol. 33(7): 691--699	Kim et al., 1994, Proc. Natl. Acad. Sci. USA 91(4): 1285--1289	Lindsley and Zimm, 1992, The Genome of Drosophila melanogaster. 	Mevel-Ninio et al., 1989, EMBO J. 8(5): 1549--1558	Mevel-Ninio et al., 1991, EMBO J. 10: 2259--2266	Mevel-Ninio et al., 1995, Mech. Dev. 49(1-2): 83--95	Mevel-Ninio et al., 1996, Development 122(12): 4131--4138	Mohler and Carroll, 1984, D. I. S. 60: 236--241	Mohler, 1977, Genetics 85: 259--272	Oliver and Pauli, 1998, Dev. Genet. 23(4): 335--346	Oliver et al., 1987, Genes Dev. 1: 913--923	Oliver et al., 1990, Genetics 125: 535--550	Perrimon and Gans, 1983, Dev. Biol. 100: 365--373	Perrimon et al., 1989, Genetics 121: 333--352	Salz, 1992, Genetics 130: 547--554	Toba et al., 1999, Genetics 151(2): 725--737	Unezaki et al., 2004, Gene 336(1): 47--58	Vazquez-Pianzola et al., 2011, Dev. Biol. 357(2): 404--418	Wang and Riechmann, 2007, Curr. Biol. 17(15): 1349--1355	Wei et al., 1991, Genetics 129: 203--210	Wong et al., 2009, PLoS ONE 4(6): e6063	
FBgn0024846	p38b	GO:0007626	locomotory behavior	Chen et al., 2010, Proc. Natl. Acad. Sci. U.S.A. 107(48): 20774--20779	Cully et al., 2010, Mol. Cell. Biol. 30(2): 481--495	Vrailas-Mortimer et al., 2011, Dev. Cell 21(4): 783--795	
FBgn0039044	p53	GO:0000278	mitotic cell cycle	Bauer et al., 2005, Curr. Biol. 15(22): 	Bodai et al., 2007, J. Biol. Chem. 282(50): 36386--36393	Gene Disruption Project members, 2001-, (Computer file)	Jaklevic and Su, 2004, Curr. Biol. 14(1): 23--32	Jassim et al., 2003, EMBO J. 22(20): 5622--5632	Lee et al., 2003, FEBS Lett. 550(1-3): 5--10	Mandal et al., 2005, Dev. Cell 9(6): 843--854	Moon et al., 2008, PLoS Genet. 4(8): e1000153	Qi et al., 2004, Molec. Cell. Biol. 24(18): 8080--8089	Rebollar et al., 2006, FEBS Lett. 580(2): 642--648	Sogame et al., 2003, Proc. Natl. Acad. Sci. USA 100(8): 4696--4701	Wichmann et al., 2006, Proc. Natl. Acad. Sci. USA 103(26): 9952--9957	
FBgn0039044	p53	GO:0007568	aging	Bauer et al., 2005, Curr. Biol. 15(22): 	Bodai et al., 2007, J. Biol. Chem. 282(50): 36386--36393	Gene Disruption Project members, 2001-, (Computer file)	Jaklevic and Su, 2004, Curr. Biol. 14(1): 23--32	Jassim et al., 2003, EMBO J. 22(20): 5622--5632	Lee et al., 2003, FEBS Lett. 550(1-3): 5--10	Mandal et al., 2005, Dev. Cell 9(6): 843--854	Moon et al., 2008, PLoS Genet. 4(8): e1000153	Qi et al., 2004, Molec. Cell. Biol. 24(18): 8080--8089	Rebollar et al., 2006, FEBS Lett. 580(2): 642--648	Sogame et al., 2003, Proc. Natl. Acad. Sci. USA 100(8): 4696--4701	Wichmann et al., 2006, Proc. Natl. Acad. Sci. USA 103(26): 9952--9957	
FBgn0039044	p53	GO:0043069	negative regulation of programmed cell death	Bauer et al., 2005, Curr. Biol. 15(22): 	Bodai et al., 2007, J. Biol. Chem. 282(50): 36386--36393	Gene Disruption Project members, 2001-, (Computer file)	Jaklevic and Su, 2004, Curr. Biol. 14(1): 23--32	Jassim et al., 2003, EMBO J. 22(20): 5622--5632	Lee et al., 2003, FEBS Lett. 550(1-3): 5--10	Mandal et al., 2005, Dev. Cell 9(6): 843--854	Moon et al., 2008, PLoS Genet. 4(8): e1000153	Qi et al., 2004, Molec. Cell. Biol. 24(18): 8080--8089	Rebollar et al., 2006, FEBS Lett. 580(2): 642--648	Sogame et al., 2003, Proc. Natl. Acad. Sci. USA 100(8): 4696--4701	Wichmann et al., 2006, Proc. Natl. Acad. Sci. USA 103(26): 9952--9957	
FBgn0261619	pAbp	GO:0043069	negative regulation of programmed cell death	BDGP Project Members, 1994-1999, BDGP Project Members, 1994-1999, Berkeley Drosophila Genome Project. (Computer file)	Blagden et al., 2009, Dev. Biol. 334(1): 186--197	Fasulo et al., 1999, Europ. Dros. Res. Conf. 16: 155	Oh et al., 2003, Genetics 163(1): 	Pertceva et al., 2010, Cell Biol. Int. 34(10): 991--996	Reiff et al., 2002, J. Neurosci. 22(21): 9399--9409	Roy et al., 2004, Molec. Cell. Biol. 24(3): 1143--1154	Sigrist et al., 2000, Nature 405(6790): 1062--1065	Sigrist et al., 2002, J. Neurosci. 22(17): 7362--7372	Sigrist et al., 2003, J. Neurosci. 23(16): 6546--6556	Spradling et al., 1999, Genetics 153(1): 135--177	Vazquez-Pianzola et al., 2011, Dev. Biol. 357(2): 404--418	
FBgn0261619	pAbp	GO:0051321	meiotic cell cycle	BDGP Project Members, 1994-1999, BDGP Project Members, 1994-1999, Berkeley Drosophila Genome Project. (Computer file)	Blagden et al., 2009, Dev. Biol. 334(1): 186--197	Fasulo et al., 1999, Europ. Dros. Res. Conf. 16: 155	Oh et al., 2003, Genetics 163(1): 	Pertceva et al., 2010, Cell Biol. Int. 34(10): 991--996	Reiff et al., 2002, J. Neurosci. 22(21): 9399--9409	Roy et al., 2004, Molec. Cell. Biol. 24(3): 1143--1154	Sigrist et al., 2000, Nature 405(6790): 1062--1065	Sigrist et al., 2002, J. Neurosci. 22(17): 7362--7372	Sigrist et al., 2003, J. Neurosci. 23(16): 6546--6556	Spradling et al., 1999, Genetics 153(1): 135--177	Vazquez-Pianzola et al., 2011, Dev. Biol. 357(2): 404--418	
FBgn0060296	pain	GO:0007619	courtship behavior	Abdelilah-Seyfried et al., 2000, Genetics 155(2): 733--752	Al-Anzi et al., 2006, Curr. Biol. 16(10): 1034--1040	Aldrich et al., 2010, J. Neurogenet. 24(1): 33--41	Neely et al., 2010, Cell 143(4): 628--638	Sakai et al., 2009, Genes Brain Behav. 8(5): 546--557	Tracey et al., 2003, Cell 113(2): 261--273	
FBgn0060296	pain	GO:0007635	chemosensory behavior	Abdelilah-Seyfried et al., 2000, Genetics 155(2): 733--752	Al-Anzi et al., 2006, Curr. Biol. 16(10): 1034--1040	Aldrich et al., 2010, J. Neurogenet. 24(1): 33--41	Neely et al., 2010, Cell 143(4): 628--638	Sakai et al., 2009, Genes Brain Behav. 8(5): 546--557	Tracey et al., 2003, Cell 113(2): 261--273	
FBgn0060296	pain	GO:0050909	sensory perception of taste	Abdelilah-Seyfried et al., 2000, Genetics 155(2): 733--752	Al-Anzi et al., 2006, Curr. Biol. 16(10): 1034--1040	Aldrich et al., 2010, J. Neurogenet. 24(1): 33--41	Neely et al., 2010, Cell 143(4): 628--638	Sakai et al., 2009, Genes Brain Behav. 8(5): 546--557	Tracey et al., 2003, Cell 113(2): 261--273	
FBgn0003033	pal	GO:0000278	mitotic cell cycle	Lindsley and Zimm, 1992, The Genome of Drosophila melanogaster. 	Omel'yanchuk, 1996, Genetika, Moscow 32(6): 730--739	Wakimoto et al., 2004, Genetics 167(1): 207--216	
FBgn0260993	para	GO:0007608	sensory perception of smell	Ataman et al., 2008, Neuron 57(5): 705--718	Ayyub et al., 1990, J. Neurogenet. 6: 243--262	Barber et al., 2009, J. Cell Biol. 187(2): 295--310	Bourbon et al., 2002, Mech. Dev. 110(1-2): 71--83	Broadie and Bate, 1993, Neuron 11(4): 607--619	Budnik et al., 1990, J. Neurosci. 10: 3754--3768	Chandrashekaran and Sarla, 1993, Genetica 90(1): 61--71	Dowse et al., 1995, J. Neurogenet. 10(3): 153--168	Eeken et al., 1985, Mutat. Res. 150: 261--275	Elkins and Ganetzky, 1990, J. Neurogenet. 6: 207--219	Falk et al., 1984, Mutat. Res. 126: 25--34	Fergestad et al., 2006, Genetics 172(2): 1031--1042	Gamo et al., 1998, Toxicol. Lett. 100-101: 329--337	Ganetzky, 1984, Genetics 108: 897--911	Ganguly-Fitzgerald et al., 2006, Science 313(5794): 1775--1781	Gene Disruption Project members, 2001-, (Computer file)	Hoeffer et al., 2003, J. Neurosci. 23(15): 6362--6372	Huang and Stern, 2002, J. Neurosci. 22(5): 1698--1708	Hurd et al., 1996, Genetics 142(1): 195--204	Jarecki and Keshishian, 1995, J. Neurosci. 15(12): 8177--8190	Krishnan et al., 1996, J. Neurogenet. 10(4): 221--238	Krishnan et al., 2001, Neuron 30(1): 197--210	Kuebler et al., 2001, J. Neurophysiol. 86(3): 1211--1225	Lagow et al., 2007, PLoS Biol. 5(4): e72	Leibovitch et al., 1995, J. Neurogenet. 10(1): 1--13	Leiserson et al., 2011, Glia 59(2): 320--332	Lilly and Carlson, 1990, Genetics 124: 293--302	Lilly et al., 1994, Dev. Biol. 162(1): 1--8	Lilly et al., 1994, Genetics 136(3): 1087--1096	Lindsay et al., 2008, Genetics 180(2): 873--884	Lindsley and Zimm, 1992, The Genome of Drosophila melanogaster. 	Martin et al., 2000, Insect Biochem. Molec. Biol. 30(11): 1051--1059	Nelson and Wyman, 1990, J. Neurobiol. 21: 453--469	Nitz et al., 2002, Curr. Biol. 12(22): 1934--1940	Pavlidis and Tanouye, 1995, J. Neurosci. 15(8): 5810--5819	Peixoto and Hall, 1998, Genetics 148(2): 827--838	Pittendrigh et al., 1997, Molec. gen. Genet. 256(6): 602--610	Rieckhof et al., 2003, J. Biol. Chem. 278(42): 41099--41108	Saitoe et al., 1997, Dev. Biol. 184(1): 48--60	Sanyal et al., 1999, J. Neurosci. Rapid Comms. 19(24): RC47	Schalet, 1986, Mutat. Res. 163: 115--144	Sharma and Kumar, 1999, Curr. Sci. 76(4): 476--480	Siddiqi and Benzer, 1976, Proc. Natl. Acad. Sci. USA 73: 3253--3257	Sigrist et al., 2003, J. Neurosci. 23(16): 6546--6556	Sondergaard, 1973, D. I. S. 50: 20	Song and Tanouye, 2007, Dev. Neurobiol. 67(14): 1944--1956	Stern et al., 1990, Genetics 124: 133--143	Stimson et al., 2001, J. Neurosci. 21(9): 3034--3044	Suzuki et al., 1971, Proc. Natl. Acad. Sci. USA 68: 890--893	Tanaka et al., 1994, Jpn J. Genet. 69(6): 781	Wang et al., 2004, J. Neurosci. 24(19): 4518--4529	Zlotkin et al., 1999, Insect Biochem. Molec. Biol. 29(10): 849--853	
FBgn0041100	park	GO:0007626	locomotory behavior	Bloomington Drosophila Stock Center, 2004.11.6, Exelixis insertion alleles that are not in FlyBase.	Cha et al., 2005, Proc. Natl. Acad. Sci. USA 102(29): 10345--10350	Clark et al., 2006, Nature 441(7097): 1162--1166	Cox and Spradling, 2009, Dis. Model Mech. 2(9-10): 490--499	Greene et al., 2003, Proc. Natl. Acad. Sci. USA 100(7): 4078--4083	Imai et al., 2010, PLoS Genet. 6(12): e1001229	Lee et al., 2011, Mol. Cells 31(4): 337--342	Park et al., 2006, Nature 441(7097): 1157--1161	Park et al., 2009, Biochem. Biophys. Res. Commun. 378(3): 518--523	Pesah et al., 2004, Development 131(9): 2183--2194	Tain et al., 2009, Cell Death Differ. 16(8): 1118--1125	Whitworth et al., 2005, Proc. Natl. Acad. Sci. USA 102(22): 8024--8029	
FBgn0041100	park	GO:0007630	jump response	Bloomington Drosophila Stock Center, 2004.11.6, Exelixis insertion alleles that are not in FlyBase.	Cha et al., 2005, Proc. Natl. Acad. Sci. USA 102(29): 10345--10350	Clark et al., 2006, Nature 441(7097): 1162--1166	Cox and Spradling, 2009, Dis. Model Mech. 2(9-10): 490--499	Greene et al., 2003, Proc. Natl. Acad. Sci. USA 100(7): 4078--4083	Imai et al., 2010, PLoS Genet. 6(12): e1001229	Lee et al., 2011, Mol. Cells 31(4): 337--342	Park et al., 2006, Nature 441(7097): 1157--1161	Park et al., 2009, Biochem. Biophys. Res. Commun. 378(3): 518--523	Pesah et al., 2004, Development 131(9): 2183--2194	Tain et al., 2009, Cell Death Differ. 16(8): 1118--1125	Whitworth et al., 2005, Proc. Natl. Acad. Sci. USA 102(22): 8024--8029	
FBgn0041100	park	GO:0043068	positive regulation of programmed cell death	Bloomington Drosophila Stock Center, 2004.11.6, Exelixis insertion alleles that are not in FlyBase.	Cha et al., 2005, Proc. Natl. Acad. Sci. USA 102(29): 10345--10350	Clark et al., 2006, Nature 441(7097): 1162--1166	Cox and Spradling, 2009, Dis. Model Mech. 2(9-10): 490--499	Greene et al., 2003, Proc. Natl. Acad. Sci. USA 100(7): 4078--4083	Imai et al., 2010, PLoS Genet. 6(12): e1001229	Lee et al., 2011, Mol. Cells 31(4): 337--342	Park et al., 2006, Nature 441(7097): 1157--1161	Park et al., 2009, Biochem. Biophys. Res. Commun. 378(3): 518--523	Pesah et al., 2004, Development 131(9): 2183--2194	Tain et al., 2009, Cell Death Differ. 16(8): 1118--1125	Whitworth et al., 2005, Proc. Natl. Acad. Sci. USA 102(22): 8024--8029	
FBgn0041100	park	GO:0043069	negative regulation of programmed cell death	Bloomington Drosophila Stock Center, 2004.11.6, Exelixis insertion alleles that are not in FlyBase.	Cha et al., 2005, Proc. Natl. Acad. Sci. USA 102(29): 10345--10350	Clark et al., 2006, Nature 441(7097): 1162--1166	Cox and Spradling, 2009, Dis. Model Mech. 2(9-10): 490--499	Greene et al., 2003, Proc. Natl. Acad. Sci. USA 100(7): 4078--4083	Imai et al., 2010, PLoS Genet. 6(12): e1001229	Lee et al., 2011, Mol. Cells 31(4): 337--342	Park et al., 2006, Nature 441(7097): 1157--1161	Park et al., 2009, Biochem. Biophys. Res. Commun. 378(3): 518--523	Pesah et al., 2004, Development 131(9): 2183--2194	Tain et al., 2009, Cell Death Differ. 16(8): 1118--1125	Whitworth et al., 2005, Proc. Natl. Acad. Sci. USA 102(22): 8024--8029	
FBgn0041100	park	GO:0045475	locomotor rhythm	Bloomington Drosophila Stock Center, 2004.11.6, Exelixis insertion alleles that are not in FlyBase.	Cha et al., 2005, Proc. Natl. Acad. Sci. USA 102(29): 10345--10350	Clark et al., 2006, Nature 441(7097): 1162--1166	Cox and Spradling, 2009, Dis. Model Mech. 2(9-10): 490--499	Greene et al., 2003, Proc. Natl. Acad. Sci. USA 100(7): 4078--4083	Imai et al., 2010, PLoS Genet. 6(12): e1001229	Lee et al., 2011, Mol. Cells 31(4): 337--342	Park et al., 2006, Nature 441(7097): 1157--1161	Park et al., 2009, Biochem. Biophys. Res. Commun. 378(3): 518--523	Pesah et al., 2004, Development 131(9): 2183--2194	Tain et al., 2009, Cell Death Differ. 16(8): 1118--1125	Whitworth et al., 2005, Proc. Natl. Acad. Sci. USA 102(22): 8024--8029	
FBgn0041100	park	GO:0048060	negative gravitaxis	Bloomington Drosophila Stock Center, 2004.11.6, Exelixis insertion alleles that are not in FlyBase.	Cha et al., 2005, Proc. Natl. Acad. Sci. USA 102(29): 10345--10350	Clark et al., 2006, Nature 441(7097): 1162--1166	Cox and Spradling, 2009, Dis. Model Mech. 2(9-10): 490--499	Greene et al., 2003, Proc. Natl. Acad. Sci. USA 100(7): 4078--4083	Imai et al., 2010, PLoS Genet. 6(12): e1001229	Lee et al., 2011, Mol. Cells 31(4): 337--342	Park et al., 2006, Nature 441(7097): 1157--1161	Park et al., 2009, Biochem. Biophys. Res. Commun. 378(3): 518--523	Pesah et al., 2004, Development 131(9): 2183--2194	Tain et al., 2009, Cell Death Differ. 16(8): 1118--1125	Whitworth et al., 2005, Proc. Natl. Acad. Sci. USA 102(22): 8024--8029	
FBgn0041100	park	GO:0060361	flight	Bloomington Drosophila Stock Center, 2004.11.6, Exelixis insertion alleles that are not in FlyBase.	Cha et al., 2005, Proc. Natl. Acad. Sci. USA 102(29): 10345--10350	Clark et al., 2006, Nature 441(7097): 1162--1166	Cox and Spradling, 2009, Dis. Model Mech. 2(9-10): 490--499	Greene et al., 2003, Proc. Natl. Acad. Sci. USA 100(7): 4078--4083	Imai et al., 2010, PLoS Genet. 6(12): e1001229	Lee et al., 2011, Mol. Cells 31(4): 337--342	Park et al., 2006, Nature 441(7097): 1157--1161	Park et al., 2009, Biochem. Biophys. Res. Commun. 378(3): 518--523	Pesah et al., 2004, Development 131(9): 2183--2194	Tain et al., 2009, Cell Death Differ. 16(8): 1118--1125	Whitworth et al., 2005, Proc. Natl. Acad. Sci. USA 102(22): 8024--8029	
FBgn0036007	path	GO:0008062	eclosion rhythm	Goberdhan et al., 2005, Development 132(10): 2365--2375	
FBgn0036007	path	GO:0032502	developmental process	Goberdhan et al., 2005, Development 132(10): 2365--2375	
FBgn0011692	pav	GO:0000278	mitotic cell cycle	Adams et al., 1998, Genes Dev. 12(10): 1483--1494	Collins, 2005, Genetics 170(1): 173--184	Deak et al., 1997, Genetics 147(4): 1697--1722	Dobie et al., 2001, Genetics 157(4): 1623--1637	Goldstein, 2005, Proc. Natl. Acad. Sci. USA 102(10): 3834--3839	Salzberg et al., 1994, Neuron 13(2): 269--287	Salzberg et al., 1997, Genetics 147(4): 1723--1741	Somers and Saint, 2003, Dev. Cell 4(1): 29--39	Szeged Stock Center, 1998-, Szeged Stock Center P-element collection. (Computer file)
[truncated: 141,683 more chars]
