# Supplementary material for: Systematic Analysis of Experimental Phenotype Data Reveals Gene Functions
Source: PLoS One. 2013 Apr 16;8(4):e60847. doi: 10.1371/journal.pone.0060847 (PMC3628905; doi:10.1371/journal.pone.0060847)
Supplement: Supplement S1 — Inferred GO functions. A complete dataset of inferred GO annotations from phenotypes. Each file contains the gene idenfier and the novel GO functions we infer for each species. (ZIP) [file pone.0060847.s001.zip › human-new-go.txt]

OMIM:103000	GO:0008152
OMIM:103850	GO:0050890
OMIM:103950	GO:0008152
OMIM:107680	GO:0060047
OMIM:107910	GO:0008152
OMIM:107910	GO:0070977
OMIM:114890	GO:0008152
OMIM:120900	GO:0008152
OMIM:120900	GO:0040007
OMIM:124080	GO:0040007
OMIM:125270	GO:0040007
OMIM:126150	GO:0008152
OMIM:133450	GO:0008152
OMIM:137150	GO:0008152
OMIM:137150	GO:0032502
OMIM:137150	GO:0040007
OMIM:137150	GO:0060004
OMIM:142640	GO:0008152
OMIM:142860	GO:0008152
OMIM:150240	GO:0008152
OMIM:151385	GO:0008152
OMIM:156570	GO:0006555
OMIM:156570	GO:0050890
OMIM:159556	GO:0008152
OMIM:159558	GO:0008152
OMIM:164050	GO:0040007
OMIM:167770	GO:0008152
OMIM:168461	GO:0008152
OMIM:172400	GO:0004347
OMIM:172400	GO:0050890
OMIM:173360	GO:0060073
OMIM:176300	GO:0030421
OMIM:176300	GO:0032098
OMIM:176300	GO:0043050
OMIM:176300	GO:0060047
OMIM:176310	GO:0008152
OMIM:176385	GO:0008152
OMIM:176801	GO:0008152
OMIM:176805	GO:0060073
OMIM:176805	GO:0070527
OMIM:176870	GO:0008152
OMIM:176930	GO:0060073
OMIM:177070	GO:0008152
OMIM:179755	GO:0008152
OMIM:180370	GO:0008152
OMIM:180380	GO:0008152
OMIM:182125	GO:0032502
OMIM:182125	GO:0040007
OMIM:186780	GO:0008152
OMIM:186780	GO:0040007
OMIM:186780	GO:0050892
OMIM:186960	GO:0008152
OMIM:187040	GO:0008152
OMIM:188450	GO:0008152
OMIM:189990	GO:0008152
OMIM:190000	GO:0008152
OMIM:190160	GO:0042465
OMIM:191328	GO:0008152
OMIM:192090	GO:0008152
OMIM:217050	GO:0008152
OMIM:232000	GO:0005739
OMIM:232000	GO:0042640
OMIM:232000	GO:0050890
OMIM:275360	GO:0008152
OMIM:275360	GO:0043050
OMIM:275360	GO:0050892
OMIM:276903	GO:0050890
OMIM:300033	GO:0008152
OMIM:300267	GO:0050890
OMIM:300300	GO:0008152
OMIM:300300	GO:0043050
OMIM:309550	GO:0050890
OMIM:311010	GO:0008152
OMIM:311030	GO:0008152
OMIM:311850	GO:0030424
OMIM:311850	GO:0040007
OMIM:311850	GO:0060047
OMIM:400003	GO:0008152
OMIM:600003	GO:0008152
OMIM:600225	GO:0032502
OMIM:600541	GO:0008152
OMIM:600635	GO:0008152
OMIM:600759	GO:0022410
OMIM:601240	GO:0032502
OMIM:601592	GO:0007585
OMIM:601607	GO:0008152
OMIM:601843	GO:0008152
OMIM:606673	GO:0008152
OMIM:606673	GO:0032502
OMIM:606673	GO:0042552
