# Supplementary material for: Systematic Analysis of Experimental Phenotype Data Reveals Gene Functions
Source: PLoS One. 2013 Apr 16;8(4):e60847. doi: 10.1371/journal.pone.0060847 (PMC3628905; doi:10.1371/journal.pone.0060847)
Supplement: Supplement S1 — Inferred GO functions. A complete dataset of inferred GO annotations from phenotypes. Each file contains the gene idenfier and the novel GO functions we infer for each species. (ZIP) [file pone.0060847.s001.zip › mouse-new-go.txt]

MGI:97874	GO:0000075
MGI:97874	GO:0001701
MGI:97874	GO:0002088
MGI:97874	GO:0005623
MGI:97874	GO:0005694
MGI:97874	GO:0007067
MGI:97874	GO:0008283
MGI:97874	GO:0022008
MGI:97874	GO:0030097
MGI:97874	GO:0030225
MGI:97874	GO:0048821
MGI:97874	GO:0051319
MGI:97874	GO:0060156
MGI:96522	GO:0001701
MGI:96522	GO:0033002
MGI:97451	GO:0001654
MGI:97451	GO:0001701
MGI:97451	GO:0001843
MGI:97451	GO:0007369
MGI:97451	GO:0007398
MGI:97451	GO:0007399
MGI:97451	GO:0007420
MGI:97451	GO:0007498
MGI:97451	GO:0016265
MGI:97451	GO:0021537
MGI:97451	GO:0021915
MGI:97451	GO:0030902
MGI:97451	GO:0030917
MGI:97451	GO:0040007
MGI:97451	GO:0048320
MGI:97451	GO:0048382
MGI:97451	GO:0050879
MGI:97451	GO:0061053
MGI:1346832	GO:0042600
MGI:99515	GO:0001946
MGI:99515	GO:0002468
MGI:99515	GO:0030183
MGI:99515	GO:0030316
MGI:99515	GO:0042100
MGI:99515	GO:0045453
MGI:105923	GO:0000917
MGI:97490	GO:0003403
MGI:97490	GO:0007268
MGI:97490	GO:0007585
MGI:97490	GO:0016265
MGI:97490	GO:0022008
MGI:97490	GO:0031016
MGI:97490	GO:0031982
MGI:97490	GO:0048731
MGI:97490	GO:0060235
MGI:99458	GO:0001701
MGI:99458	GO:0009058
MGI:99458	GO:0030097
MGI:95729	GO:0001764
MGI:95729	GO:0001843
MGI:95729	GO:0003403
MGI:95729	GO:0021593
MGI:95729	GO:0030282
MGI:95729	GO:0030916
MGI:95728	GO:0001503
MGI:95728	GO:0001843
MGI:95728	GO:0009948
MGI:95728	GO:0022008
MGI:95728	GO:0048665
MGI:95728	GO:0050881
MGI:1346869	GO:0001889
MGI:1095400	GO:0042827
MGI:1095400	GO:0048821
MGI:94912	GO:0001701
MGI:94912	GO:0001843
MGI:94912	GO:0006349
MGI:94912	GO:0006915
MGI:94912	GO:0008283
MGI:94912	GO:0021915
MGI:94912	GO:0040007
MGI:94912	GO:0042698
MGI:94912	GO:0061053
MGI:96683	GO:0001568
MGI:96683	GO:0001701
MGI:96683	GO:0001946
MGI:96683	GO:0007498
MGI:96683	GO:0008219
MGI:96683	GO:0009611
MGI:96683	GO:0060047
MGI:99852	GO:0001525
MGI:99852	GO:0001569
MGI:99852	GO:0002521
MGI:99852	GO:0008219
MGI:99852	GO:0030099
MGI:99852	GO:0030217
MGI:99852	GO:0040007
MGI:99852	GO:0048535
MGI:99852	GO:0048821
MGI:99852	GO:0070242
MGI:95408	GO:0001525
MGI:95408	GO:0006915
MGI:95408	GO:0030097
MGI:95408	GO:0048821
MGI:98834	GO:0001525
MGI:98834	GO:0005623
MGI:98834	GO:0005694
MGI:98834	GO:0006260
MGI:98834	GO:0006954
MGI:98834	GO:0007283
MGI:98834	GO:0016477
MGI:98834	GO:0022008
MGI:98834	GO:0030097
MGI:98834	GO:0030879
MGI:98834	GO:0031052
MGI:98834	GO:0042060
MGI:98834	GO:0042637
MGI:98834	GO:0045453
MGI:98834	GO:0051319
MGI:98834	GO:0051402
MGI:98834	GO:0070231
MGI:98834	GO:0070242
MGI:98834	GO:0071480
MGI:99851	GO:0001501
MGI:99851	GO:0001889
MGI:99851	GO:0005623
MGI:99851	GO:0006915
MGI:99851	GO:0030217
MGI:99851	GO:0035162
MGI:99851	GO:0048535
MGI:95481	GO:0001701
MGI:95481	GO:0001889
MGI:95481	GO:0007389
MGI:95481	GO:0007398
MGI:95481	GO:0007498
MGI:95481	GO:0007507
MGI:95481	GO:0008015
MGI:95481	GO:0008283
MGI:95481	GO:0009948
MGI:95481	GO:0030324
MGI:95481	GO:0048468
MGI:95481	GO:0048513
MGI:95481	GO:0060047
MGI:95481	GO:0060840
MGI:95481	GO:0061053
MGI:98957	GO:0048477
MGI:98957	GO:0048731
MGI:98957	GO:0072134
MGI:96174	GO:0001501
MGI:96174	GO:0022008
MGI:96174	GO:0040007
MGI:96174	GO:0051216
MGI:103580	GO:0008015
MGI:103580	GO:0009058
MGI:103580	GO:0060047
MGI:97487	GO:0000086
MGI:97487	GO:0000917
MGI:97487	GO:0001701
MGI:97487	GO:0007369
MGI:97487	GO:0021502
MGI:97487	GO:0030901
MGI:97487	GO:0030916
MGI:97487	GO:0040007
MGI:97487	GO:0055001
MGI:97487	GO:0060047
MGI:97487	GO:0061053
MGI:97487	GO:0061055
MGI:87916	GO:0008219
MGI:87916	GO:0030097
MGI:87916	GO:0043084
MGI:96079	GO:0035172
MGI:96079	GO:0060047
MGI:97252	GO:0043403
MGI:97252	GO:0061053
MGI:97252	GO:0061055
MGI:95566	GO:0001568
MGI:95566	GO:0001570
MGI:95566	GO:0001701
MGI:95566	GO:0007369
MGI:95566	GO:0007389
MGI:95566	GO:0007398
MGI:95566	GO:0007498
MGI:95566	GO:0007507
MGI:95566	GO:0008283
MGI:95566	GO:0009058
MGI:95566	GO:0009948
MGI:95566	GO:0016265
MGI:95566	GO:0021915
MGI:95566	GO:0048513
MGI:105057	GO:0001525
MGI:105057	GO:0001568
MGI:105057	GO:0001570
MGI:105057	GO:0001701
MGI:105057	GO:0006915
MGI:105057	GO:0007507
MGI:105057	GO:0008219
MGI:105057	GO:0009058
MGI:105057	GO:0045123
MGI:105057	GO:0048468
MGI:105057	GO:0048513
MGI:105057	GO:0050900
MGI:105057	GO:0060047
MGI:105057	GO:0060841
MGI:105057	GO:0061053
MGI:88071	GO:0001525
MGI:88071	GO:0001701
MGI:88071	GO:0001890
MGI:88071	GO:0021915
MGI:88071	GO:0030097
MGI:88071	GO:0042698
MGI:99833	GO:0001843
MGI:99833	GO:0021915
MGI:99833	GO:0048513
MGI:99833	GO:0060235
MGI:95558	GO:0001568
MGI:95558	GO:0001701
MGI:95558	GO:0006950
MGI:95558	GO:0007507
MGI:95558	GO:0008015
MGI:95558	GO:0048246
MGI:98956	GO:0001503
MGI:98956	GO:0007369
MGI:98956	GO:0007398
MGI:98956	GO:0007628
MGI:98956	GO:0009058
MGI:98956	GO:0009948
MGI:98956	GO:0016265
MGI:98956	GO:0021915
MGI:98956	GO:0060073
MGI:98956	GO:0061053
MGI:98265	GO:0001822
MGI:98265	GO:0007628
MGI:98265	GO:0060197
MGI:1347481	GO:0008015
MGI:1347481	GO:0030916
MGI:88180	GO:0001701
MGI:88180	GO:0001889
MGI:88180	GO:0001947
MGI:88180	GO:0007498
MGI:88180	GO:0007605
MGI:88180	GO:0032420
MGI:88180	GO:0060677
MGI:88180	GO:0090009
MGI:98472	GO:0001503
MGI:98472	GO:0001701
MGI:98472	GO:0001842
MGI:98472	GO:0001890
MGI:98472	GO:0001947
MGI:98472	GO:0007399
MGI:98472	GO:0007507
MGI:98472	GO:0007628
MGI:98472	GO:0009058
MGI:98472	GO:0009948
MGI:98472	GO:0021915
MGI:98472	GO:0048320
MGI:98472	GO:0061053
MGI:98472	GO:0090009
MGI:101926	GO:0001503
MGI:101926	GO:0001654
MGI:101926	GO:0001843
MGI:101926	GO:0001958
MGI:101926	GO:0007420
MGI:101926	GO:0008283
MGI:101926	GO:0030282
MGI:101926	GO:0030916
MGI:101926	GO:0034505
MGI:101926	GO:0035265
MGI:101926	GO:0048846
MGI:104555	GO:0000075
MGI:104555	GO:0006915
MGI:104555	GO:0021593
MGI:104555	GO:0021915
MGI:104555	GO:0030902
MGI:104555	GO:0030916
MGI:104555	GO:0031016
MGI:104555	GO:0051319
MGI:104555	GO:0060073
MGI:109340	GO:0000917
MGI:109340	GO:0002088
MGI:109340	GO:0007498
MGI:109340	GO:0007517
MGI:109340	GO:0007585
MGI:109340	GO:0022008
MGI:109340	GO:0048320
MGI:109340	GO:0060047
MGI:107928	GO:0000917
MGI:107928	GO:0001755
MGI:107928	GO:0001843
MGI:107928	GO:0001947
MGI:107928	GO:0007399
MGI:107928	GO:0007507
MGI:107928	GO:0009948
MGI:107928	GO:0021915
MGI:96247	GO:0060047
MGI:98715	GO:0000917
MGI:98715	GO:0001843
MGI:98715	GO:0001947
MGI:98715	GO:0007585
MGI:98715	GO:0021915
MGI:98715	GO:0030900
MGI:98715	GO:0030901
MGI:98715	GO:0030902
MGI:98715	GO:0040007
MGI:109274	GO:0001701
MGI:109274	GO:0001843
MGI:109274	GO:0007492
MGI:109274	GO:0051319
MGI:1202717	GO:0001503
MGI:1202717	GO:0001525
MGI:1202717	GO:0007405
MGI:1202717	GO:0009948
MGI:1202717	GO:0021766
MGI:1202717	GO:0021863
MGI:1202717	GO:0042311
MGI:88355	GO:0001701
MGI:88355	GO:0007420
MGI:894663	GO:0007389
MGI:894663	GO:0016265
MGI:894663	GO:0090009
MGI:1347470	GO:0016265
MGI:1347470	GO:0061053
MGI:95410	GO:0001755
MGI:95410	GO:0007413
MGI:95410	GO:0008015
MGI:95410	GO:0043005
MGI:95410	GO:0060047
MGI:95411	GO:0001755
MGI:95411	GO:0001764
MGI:95411	GO:0007413
MGI:95411	GO:0007507
MGI:95411	GO:0007585
MGI:95411	GO:0008015
MGI:95411	GO:0048884
MGI:95411	GO:0050976
MGI:95411	GO:0051402
MGI:95411	GO:0060317
MGI:96083	GO:0001701
MGI:96083	GO:0001755
MGI:96083	GO:0007413
MGI:96083	GO:0008015
MGI:96083	GO:0019226
MGI:96083	GO:0042552
MGI:96083	GO:0043005
MGI:96083	GO:0050976
MGI:96083	GO:0060047
MGI:96083	GO:0060048
MGI:96083	GO:0060134
MGI:108015	GO:0001503
MGI:108015	GO:0008283
MGI:108015	GO:0051216
MGI:108429	GO:0040007
MGI:108429	GO:0060134
MGI:98297	GO:0001701
MGI:98297	GO:0003403
MGI:98297	GO:0009950
MGI:98297	GO:0021915
MGI:98297	GO:0030916
MGI:98297	GO:0043616
MGI:98297	GO:0051216
MGI:104723	GO:0002088
MGI:104723	GO:0007507
MGI:104723	GO:0007538
MGI:104723	GO:0007585
MGI:104723	GO:0007601
MGI:104723	GO:0033002
MGI:104723	GO:0040007
MGI:104723	GO:0060009
MGI:104723	GO:0060916
MGI:98214	GO:0000917
MGI:98214	GO:0001501
MGI:98214	GO:0001570
MGI:98214	GO:0001654
MGI:98214	GO:0001889
MGI:98214	GO:0035172
MGI:98214	GO:0060047
MGI:97450	GO:0001541
MGI:97450	GO:0007283
MGI:97450	GO:0016265
MGI:97450	GO:0021537
MGI:97450	GO:0040007
MGI:97321	GO:0040007
MGI:97321	GO:0042640
MGI:97321	GO:0048265
MGI:96909	GO:0046903
MGI:96909	GO:0060235
MGI:104853	GO:0007420
MGI:104853	GO:0007585
MGI:104853	GO:0022008
MGI:1344381	GO:0001701
MGI:102567	GO:0001750
MGI:102567	GO:0009416
MGI:102851	GO:0003309
MGI:102851	GO:0005739
MGI:102851	GO:0030073
MGI:102851	GO:0040007
MGI:97603	GO:0001501
MGI:97603	GO:0001890
MGI:97603	GO:0001957
MGI:97603	GO:0001958
MGI:97603	GO:0016265
MGI:97603	GO:0030282
MGI:97603	GO:0040007
MGI:97603	GO:0050878
MGI:97603	GO:0051216
MGI:104659	GO:0001947
MGI:104659	GO:0007420
MGI:104659	GO:0009058
MGI:104659	GO:0016265
MGI:104659	GO:0021915
MGI:104659	GO:0022008
MGI:104659	GO:0030421
MGI:104659	GO:0031016
MGI:104659	GO:0031512
MGI:104659	GO:0045453
MGI:104659	GO:0048341
MGI:104659	GO:0055001
MGI:104659	GO:0060047
MGI:104659	GO:0060048
MGI:104659	GO:0061053
MGI:1096877	GO:0001503
MGI:1096877	GO:0007567
MGI:1096877	GO:0007628
MGI:1096877	GO:0048341
MGI:1096877	GO:0048513
MGI:1096877	GO:0061053
MGI:95842	GO:0016265
MGI:95842	GO:0046903
MGI:95842	GO:0050955
MGI:107159	GO:0040007
MGI:95523	GO:0000917
MGI:95523	GO:0001503
MGI:95523	GO:0001889
MGI:95523	GO:0001890
MGI:95523	GO:0001942
MGI:95523	GO:0001957
MGI:95523	GO:0001958
MGI:95523	GO:0007492
MGI:95523	GO:0007507
MGI:95523	GO:0007585
MGI:95523	GO:0008015
MGI:95523	GO:0008021
MGI:95523	GO:0031016
MGI:95523	GO:0045161
MGI:95523	GO:0046697
MGI:95523	GO:0050892
MGI:95523	GO:0060021
MGI:105373	GO:0001701
MGI:105373	GO:0007283
MGI:105373	GO:0007507
MGI:105373	GO:0016265
MGI:105373	GO:0021537
MGI:105373	GO:0030900
MGI:105373	GO:0042698
MGI:97359	GO:0007398
MGI:97359	GO:0007498
MGI:97359	GO:0016265
MGI:97359	GO:0061053
MGI:104537	GO:0001701
MGI:104537	GO:0001843
MGI:104537	GO:0005623
MGI:104537	GO:0005634
MGI:104537	GO:0006915
MGI:104537	GO:0007283
MGI:104537	GO:0007389
MGI:104537	GO:0007507
MGI:104537	GO:0008219
MGI:104537	GO:0008283
MGI:104537	GO:0016477
MGI:104537	GO:0030879
MGI:104537	GO:0040007
MGI:104537	GO:0042640
MGI:104537	GO:0048320
MGI:104537	GO:0048754
MGI:104537	GO:0048884
MGI:104537	GO:0051319
MGI:104537	GO:0071480
MGI:104537	GO:0090009
MGI:97530	GO:0001843
MGI:97530	GO:0001890
MGI:97530	GO:0006915
MGI:97530	GO:0008283
MGI:97530	GO:0016265
MGI:97530	GO:0021915
MGI:97530	GO:0035265
MGI:97530	GO:0042552
MGI:97530	GO:0061055
MGI:1099818	GO:0001889
MGI:1099818	GO:0001947
MGI:1099818	GO:0007585
MGI:1099818	GO:0016265
MGI:1099818	GO:0030324
MGI:1099818	GO:0040007
MGI:97769	GO:0001659
MGI:97769	GO:0005773
MGI:97769	GO:0007268
MGI:97769	GO:0007340
MGI:97769	GO:0007405
MGI:97769	GO:0009566
MGI:97769	GO:0022008
MGI:1100819	GO:0005623
MGI:1100819	GO:0030217
MGI:1100819	GO:0042698
MGI:104661	GO:0001525
MGI:104661	GO:0005712
MGI:104661	GO:0007608
MGI:104661	GO:0014047
MGI:104661	GO:0030425
MGI:104661	GO:0042310
MGI:104661	GO:0042311
MGI:104661	GO:0042640
MGI:104661	GO:0050701
MGI:104661	GO:0050879
MGI:104661	GO:0055088
MGI:104661	GO:0060209
MGI:103169	GO:0007605
MGI:103169	GO:0016265
MGI:103169	GO:0019226
MGI:103169	GO:0030424
MGI:103169	GO:0031594
MGI:103169	GO:0043209
MGI:95473	GO:0006879
MGI:95473	GO:0021915
MGI:95473	GO:0030097
MGI:95473	GO:0048513
MGI:101924	GO:0007283
MGI:101924	GO:0007605
MGI:101924	GO:0046541
MGI:101924	GO:0050885
MGI:104665	GO:0042632
MGI:104665	GO:0055088
MGI:893578	GO:0010070
MGI:893578	GO:0042698
MGI:893578	GO:0060055
MGI:98397	GO:0001958
MGI:98397	GO:0006954
MGI:98397	GO:0016265
MGI:98397	GO:0042698
MGI:98397	GO:0046697
MGI:103038	GO:0007369
MGI:103038	GO:0040007
MGI:103038	GO:0070242
MGI:98480	GO:0001701
MGI:98480	GO:0001947
MGI:98480	GO:0007507
MGI:98480	GO:0008219
MGI:98480	GO:0009058
MGI:98480	GO:0048821
MGI:98480	GO:0051402
MGI:104664	GO:0009948
MGI:104664	GO:0048341
MGI:104664	GO:0061053
MGI:1350931	GO:0001503
MGI:1350931	GO:0016265
MGI:1350931	GO:0030073
MGI:1350931	GO:0030097
MGI:1350931	GO:0040007
MGI:109558	GO:0000781
MGI:109558	GO:0001525
MGI:109558	GO:0001783
MGI:109558	GO:0001843
MGI:109558	GO:0005694
MGI:109558	GO:0006281
MGI:109558	GO:0006915
MGI:109558	GO:0006936
MGI:109558	GO:0007126
MGI:109558	GO:0007140
MGI:109558	GO:0007143
MGI:109558	GO:0007389
MGI:109558	GO:0016265
MGI:109558	GO:0033002
MGI:109558	GO:0042098
MGI:109558	GO:0042100
MGI:109558	GO:0055119
MGI:109558	GO:0060047
MGI:109558	GO:0060048
MGI:98724	GO:0001942
MGI:98724	GO:0048513
MGI:98725	GO:0001701
MGI:98725	GO:0001843
MGI:98725	GO:0001889
MGI:98725	GO:0007507
MGI:98725	GO:0035162
MGI:98725	GO:0060837
MGI:104785	GO:0002093
MGI:104785	GO:0032420
MGI:104785	GO:0032421
MGI:98822	GO:0001701
MGI:98822	GO:0006915
MGI:98822	GO:0008219
MGI:98822	GO:0035162
MGI:98822	GO:0048821
MGI:98822	GO:0050892
MGI:1330810	GO:0005623
MGI:1330810	GO:0007398
MGI:1330810	GO:0033561
MGI:1330810	GO:0042060
MGI:1330810	GO:0071479
MGI:1336991	GO:0001542
MGI:1336991	GO:0001701
MGI:1336991	GO:0005623
MGI:1336991	GO:0005694
MGI:1336991	GO:0007143
MGI:1336991	GO:0030728
MGI:1336991	GO:0042698
MGI:1336991	GO:0042742
MGI:1336991	GO:0051319
MGI:1336991	GO:0051402
MGI:1336991	GO:0070242
MGI:1336991	GO:0071480
MGI:1336991	GO:0072687
MGI:102548	GO:0001568
MGI:102548	GO:0001701
MGI:102548	GO:0006915
MGI:102548	GO:0035162
MGI:1354168	GO:0042698
MGI:1354168	GO:0055088
MGI:2651573	GO:0001750
MGI:2651573	GO:0001917
MGI:1355274	GO:0001750
MGI:1355274	GO:0001917
MGI:1355274	GO:0030424
MGI:98927	GO:0001701
MGI:98927	GO:0001843
MGI:98927	GO:0005623
MGI:98927	GO:0006915
MGI:98927	GO:0007398
MGI:98927	GO:0007498
MGI:98927	GO:0007507
MGI:98927	GO:0009948
MGI:98927	GO:0014704
MGI:98927	GO:0016477
MGI:103076	GO:0001503
MGI:103076	GO:0001942
MGI:103076	GO:0004195
MGI:103076	GO:0007276
MGI:103076	GO:0007283
MGI:103076	GO:0016265
MGI:103076	GO:0030282
MGI:103076	GO:0030317
MGI:103076	GO:0033273
MGI:103076	GO:0033484
MGI:103076	GO:0040007
MGI:103076	GO:0042698
MGI:103076	GO:0043588
MGI:103076	GO:0045453
MGI:103076	GO:0046323
MGI:103076	GO:0048246
MGI:103076	GO:0050701
MGI:103076	GO:0060048
MGI:103076	GO:0060073
MGI:103076	GO:0060134
MGI:103076	GO:0090195
MGI:103076	GO:0097028
MGI:103178	GO:0000917
MGI:103178	GO:0001764
MGI:103178	GO:0006915
MGI:103178	GO:0007507
MGI:103178	GO:0008015
MGI:103178	GO:0030424
MGI:103178	GO:0030900
MGI:103178	GO:0042698
MGI:103178	GO:0050879
MGI:103178	GO:0055119
MGI:103178	GO:0060047
MGI:103178	GO:0060048
MGI:103178	GO:0060837
MGI:98961	GO:0001880
MGI:98961	GO:0042698
MGI:98357	GO:0002088
MGI:98357	GO:0016265
MGI:106220	GO:0007283
MGI:1353434	GO:0016265
MGI:1353434	GO:0030282
MGI:1353434	GO:0030316
MGI:1353434	GO:0040007
MGI:1353434	GO:0045453
MGI:97394	GO:0001750
MGI:97394	GO:0001917
MGI:95522	GO:0001755
MGI:95522	GO:0001842
MGI:95522	GO:0001843
MGI:95522	GO:0001947
MGI:95522	GO:0002093
MGI:95522	GO:0007369
MGI:95522	GO:0007389
MGI:95522	GO:0007507
MGI:95522	GO:0007628
MGI:95522	GO:0009948
MGI:95522	GO:0021915
MGI:95522	GO:0032421
MGI:95522	GO:0033002
MGI:95522	GO:0042074
MGI:95522	GO:0048320
MGI:95522	GO:0048341
MGI:95522	GO:0051216
MGI:95522	GO:0061053
MGI:95522	GO:0090009
MGI:88446	GO:0001958
MGI:88446	GO:0030282
MGI:107164	GO:0016265
MGI:107164	GO:0042098
MGI:107164	GO:0046903
MGI:107164	GO:0070970
MGI:97849	GO:0001806
MGI:97849	GO:0005623
MGI:97849	GO:0033152
MGI:97849	GO:0033153
MGI:97849	GO:0042098
MGI:97849	GO:0042267
MGI:97849	GO:0042492
MGI:97849	GO:0042742
MGI:97849	GO:0090195
MGI:88059	GO:0016265
MGI:88059	GO:0042698
MGI:88059	GO:0050879
MGI:109482	GO:0006915
MGI:109482	GO:0014055
MGI:109482	GO:0016265
MGI:109482	GO:0030424
MGI:109482	GO:0042593
MGI:109482	GO:0045202
MGI:109482	GO:0050951
MGI:109482	GO:0050975
MGI:1096335	GO:0001942
MGI:1096335	GO:0016265
MGI:1096335	GO:0030323
MGI:1096335	GO:0030324
MGI:1096335	GO:0033002
MGI:1096335	GO:0046903
MGI:1096335	GO:0050901
MGI:1096335	GO:0060055
MGI:88047	GO:0001701
MGI:88057	GO:0001806
MGI:88057	GO:0002456
MGI:88057	GO:0005886
MGI:88057	GO:0007585
MGI:88057	GO:0007605
MGI:88057	GO:0007608
MGI:88057	GO:0008015
MGI:88057	GO:0008021
MGI:88057	GO:0016265
MGI:88057	GO:0030425
MGI:88057	GO:0040007
MGI:88057	GO:0042113
MGI:88057	GO:0042593
MGI:88057	GO:0043209
MGI:88057	GO:0045202
MGI:88057	GO:0046903
MGI:88057	GO:0050951
MGI:88057	GO:0060856
MGI:88057	GO:0090075
MGI:103201	GO:0040007
MGI:1333777	GO:0060073
MGI:107387	GO:0008015
MGI:107387	GO:0048148
MGI:107387	GO:0050878
MGI:107387	GO:0060856
MGI:106215	GO:0040007
MGI:88357	GO:0001553
MGI:88357	GO:0005712
MGI:88357	GO:0042593
MGI:88357	GO:0042698
MGI:88357	GO:0051319
MGI:88357	GO:0060073
MGI:88357	GO:0060209
MGI:88373	GO:0001503
MGI:88373	GO:0001541
MGI:88373	GO:0001553
MGI:88373	GO:0001649
MGI:88373	GO:0001806
MGI:88373	GO:0002456
MGI:88373	GO:0005980
MGI:88373	GO:0006006
MGI:88373	GO:0006915
MGI:88373	GO:0006959
MGI:88373	GO:0007595
MGI:88373	GO:0016042
MGI:88373	GO:0016068
MGI:88373	GO:0016265
MGI:88373	GO:0030097
MGI:88373	GO:0030282
MGI:88373	GO:0030316
MGI:88373	GO:0030728
MGI:88373	GO:0030879
MGI:88373	GO:0031099
MGI:88373	GO:0042593
MGI:88373	GO:0042698
MGI:88373	GO:0042742
MGI:88373	GO:0043403
MGI:88373	GO:0045453
MGI:88373	GO:0046323
MGI:88373	GO:0048754
MGI:88373	GO:0050832
MGI:88373	GO:0055088
MGI:88373	GO:0060014
MGI:1329026	GO:0060073
MGI:94919	GO:0030073
MGI:95285	GO:0016265
MGI:95285	GO:0042470
MGI:102720	GO:0000086
MGI:102720	GO:0001503
MGI:102720	GO:0007605
MGI:102720	GO:0008283
MGI:102720	GO:0016265
MGI:102720	GO:0031594
MGI:102720	GO:0040007
MGI:102720	GO:0042311
MGI:102720	GO:0048265
MGI:109392	GO:0001503
MGI:109392	GO:0002521
MGI:109392	GO:0006915
MGI:109392	GO:0006950
MGI:109392	GO:0014704
MGI:109392	GO:0030073
MGI:109392	GO:0030098
MGI:109392	GO:0030282
MGI:109392	GO:0030728
MGI:109392	GO:0042060
MGI:109392	GO:0042310
MGI:109392	GO:0042311
MGI:109392	GO:0042637
MGI:109392	GO:0042698
MGI:109392	GO:0045453
MGI:109392	GO:0050975
MGI:88038	GO:0016042
MGI:88038	GO:0042593
MGI:1352753	GO:0042593
MGI:96575	GO:0030073
MGI:96575	GO:0040007
MGI:96575	GO:0042593
MGI:99454	GO:0008283
MGI:99454	GO:0016265
MGI:99454	GO:0030154
MGI:99454	GO:0030282
MGI:99454	GO:0030316
MGI:99454	GO:0040007
MGI:99454	GO:0042060
MGI:99454	GO:0042311
MGI:99454	GO:0042593
MGI:99454	GO:0045453
MGI:99454	GO:0060048
MGI:99454	GO:0060055
MGI:97180	GO:0008283
MGI:97180	GO:0030425
MGI:97180	GO:0048846
MGI:97180	GO:0050885
MGI:97180	GO:0051402
MGI:98257	GO:0042742
MGI:98257	GO:0051607
MGI:1339708	GO:0007585
MGI:1339708	GO:0021766
MGI:1339708	GO:0048286
MGI:97360	GO:0001501
MGI:97360	GO:0001542
MGI:97360	GO:0003009
MGI:97360	GO:0005739
MGI:97360	GO:0006950
MGI:97360	GO:0006954
MGI:97360	GO:0007159
MGI:97360	GO:0007585
MGI:97360	GO:0007586
MGI:97360	GO:0008015
MGI:97360	GO:0009611
MGI:97360	GO:0014047
MGI:97360	GO:0016265
MGI:97360	GO:0022008
MGI:97360	GO:0030316
MGI:97360	GO:0030425
MGI:97360	GO:0050901
MGI:97360	GO:0055119
MGI:97360	GO:0060047
MGI:97360	GO:0060055
MGI:97360	GO:0060856
MGI:97360	GO:0070293
MGI:97360	GO:0070295
MGI:97360	GO:0090075
MGI:97361	GO:0002250
MGI:97361	GO:0004195
MGI:97361	GO:0006954
MGI:97361	GO:0007140
MGI:97361	GO:0007276
MGI:97361	GO:0007586
MGI:97361	GO:0007595
MGI:97361	GO:0007596
MGI:97361	GO:0008015
MGI:97361	GO:0009566
MGI:97361	GO:0009611
MGI:97361	GO:0016265
MGI:97361	GO:0030282
MGI:97361	GO:0030316
MGI:97361	GO:0031099
MGI:97361	GO:0040007
MGI:97361	GO:0042060
MGI:97361	GO:0042098
MGI:97361	GO:0042592
MGI:97361	GO:0042593
MGI:97361	GO:0042747
MGI:97361	GO:0050879
MGI:97361	GO:0050951
MGI:97361	GO:0050975
MGI:97361	GO:0060048
MGI:97361	GO:0060055
MGI:97361	GO:0060056
MGI:97361	GO:0070527
MGI:97362	GO:0001569
MGI:97362	GO:0006915
MGI:97362	GO:0006954
MGI:97362	GO:0007143
MGI:97362	GO:0007159
MGI:97362	GO:0007269
MGI:97362	GO:0007405
MGI:97362	GO:0007566
MGI:97362	GO:0008015
MGI:97362	GO:0009566
MGI:97362	GO:0016265
MGI:97362	GO:0030282
MGI:97362	GO:0042310
MGI:97362	GO:0042311
MGI:97362	GO:0042593
MGI:97362	GO:0042698
MGI:97362	GO:0042713
MGI:97362	GO:0042742
MGI:97362	GO:0043084
MGI:97362	GO:0045453
MGI:97362	GO:0048477
MGI:97362	GO:0050901
MGI:97362	GO:0051341
MGI:97362	GO:0055119
MGI:97362	GO:0060047
MGI:97362	GO:0060048
MGI:97362	GO:0060055
MGI:97362	GO:0060856
MGI:97583	GO:0006959
MGI:97583	GO:0016265
MGI:97583	GO:0042100
MGI:97583	GO:0042593
MGI:97583	GO:0042742
MGI:97583	GO:0046323
MGI:97583	GO:0048821
MGI:97583	GO:0055088
MGI:97747	GO:0001503
MGI:97747	GO:0001649
MGI:97747	GO:0001701
MGI:97747	GO:0005811
MGI:97747	GO:0006959
MGI:97747	GO:0007507
MGI:97747	GO:0016265
MGI:97747	GO:0040007
MGI:97747	GO:0042100
MGI:97747	GO:0042593
MGI:97747	GO:0046323
MGI:97747	GO:0048539
MGI:97747	GO:0055088
MGI:97747	GO:0070970
MGI:104311	GO:0001806
MGI:104311	GO:0006874
MGI:104311	GO:0008015
MGI:104311	GO:0030316
MGI:104311	GO:0042098
MGI:104311	GO:0060047
MGI:99535	GO:0007596
MGI:97902	GO:0001658
MGI:97902	GO:0007269
MGI:97902	GO:0007283
MGI:97902	GO:0008283
MGI:97902	GO:0016265
MGI:97902	GO:0022008
MGI:97902	GO:0030324
MGI:97902	GO:0030421
MGI:97902	GO:0030432
MGI:97902	GO:0031594
MGI:97902	GO:0040007
MGI:97902	GO:0051402
MGI:97902	GO:0060384
MGI:97902	GO:0060677
MGI:97902	GO:0072092
MGI:95758	GO:0003009
MGI:95758	GO:0005614
MGI:95758	GO:0016265
MGI:95758	GO:0030073
MGI:95758	GO:0040007
MGI:95758	GO:0042593
MGI:95758	GO:0046323
MGI:104798	GO:0001806
MGI:104798	GO:0005623
MGI:104798	GO:0005712
MGI:104798	GO:0006954
MGI:104798	GO:0007283
MGI:104798	GO:0009611
MGI:104798	GO:0042593
MGI:104798	GO:0043616
MGI:104798	GO:0045190
MGI:104798	GO:0046903
MGI:104798	GO:0050663
MGI:104798	GO:0050832
MGI:104798	GO:0050885
MGI:104798	GO:0051607
MGI:104798	GO:0055088
MGI:104798	GO:0090195
MGI:1314883	GO:0031099
MGI:1314883	GO:0042098
MGI:1314883	GO:0042742
MGI:1314883	GO:0070970
MGI:1099809	GO:0001701
MGI:1099809	GO:0008015
MGI:1099809	GO:0032421
MGI:1099809	GO:0043005
MGI:1099809	GO:0048251
MGI:95520	GO:0016477
MGI:95520	GO:0043403
MGI:95521	GO:0001658
MGI:95521	GO:0001822
MGI:95521	GO:0008021
MGI:95521	GO:0045161
MGI:1353569	GO:0002088
MGI:1353569	GO:0060235
MGI:1347464	GO:0007405
MGI:1347464	GO:0021537
MGI:102949	GO:0001942
MGI:102949	GO:0005623
MGI:102949	GO:0006959
MGI:102949	GO:0016265
MGI:102949	GO:0019861
MGI:102949	GO:0030217
MGI:102949	GO:0030317
MGI:102949	GO:0040007
MGI:102949	GO:0042640
MGI:102949	GO:0042698
MGI:102949	GO:0042742
MGI:102949	GO:0048538
MGI:95602	GO:0007608
MGI:95602	GO:0016068
MGI:95602	GO:0042552
MGI:95602	GO:0046903
MGI:95602	GO:0050663
MGI:95602	GO:0070970
MGI:95602	GO:0072602
MGI:108088	GO:0001942
MGI:108088	GO:0016477
MGI:108088	GO:0042060
MGI:108088	GO:0055001
MGI:95692	GO:0001541
MGI:95692	GO:0042698
MGI:95692	GO:0048477
MGI:1100842	GO:0001658
MGI:1100842	GO:0001822
MGI:1100842	GO:0007269
MGI:1100842	GO:0007586
MGI:1100842	GO:0030432
MGI:1100842	GO:0042637
MGI:1100842	GO:0072092
MGI:95819	GO:0016265
MGI:95819	GO:0040007
MGI:95819	GO:0050879
MGI:96071	GO:0001654
MGI:96071	GO:0021537
MGI:96071	GO:0030900
MGI:96071	GO:0030901
MGI:96170	GO:0001755
MGI:96170	GO:0001843
MGI:96170	GO:0021593
MGI:96170	GO:0030916
MGI:99560	GO:0042640
MGI:96395	GO:0016265
MGI:96395	GO:0030097
MGI:96395	GO:0048821
MGI:96395	GO:0051607
MGI:96432	GO:0001503
MGI:96432	GO:0001942
MGI:96432	GO:0001958
MGI:96432	GO:0016265
MGI:96432	GO:0042552
MGI:96432	GO:0042593
MGI:96432	GO:0051402
MGI:96432	GO:0060048
MGI:96433	GO:0001503
MGI:96433	GO:0040007
MGI:1891496	GO:0060047
MGI:99916	GO:0001750
MGI:99916	GO:0001917
MGI:99916	GO:0031594
MGI:1342270	GO:0016265
MGI:1342270	GO:0040007
MGI:1342270	GO:0042552
MGI:96770	GO:0001701
MGI:96770	GO:0001942
MGI:96770	GO:0042470
MGI:104993	GO:0001501
MGI:104993	GO:0001568
MGI:104993	GO:0002526
MGI:104993	GO:0006915
MGI:104993	GO:0007268
MGI:104993	GO:0007595
MGI:104993	GO:0008015
MGI:104993	GO:0009060
MGI:104993	GO:0016265
MGI:104993	GO:0019226
MGI:104993	GO:0030073
MGI:104993	GO:0030316
MGI:104993	GO:0030424
MGI:104993	GO:0030728
MGI:104993	GO:0042098
MGI:104993	GO:0042310
MGI:104993	GO:0042593
MGI:104993	GO:0042698
MGI:104993	GO:0043209
MGI:104993	GO:0046903
MGI:104993	GO:0048846
MGI:104993	GO:0060047
MGI:104993	GO:0060048
MGI:104993	GO:0060055
MGI:104993	GO:0060073
MGI:104993	GO:0060207
MGI:104993	GO:0060209
MGI:104993	GO:0060210
MGI:104993	GO:0090195
MGI:96973	GO:0001568
MGI:96973	GO:0001947
MGI:96973	GO:0009058
MGI:96973	GO:0021915
MGI:96973	GO:0048884
MGI:97011	GO:0001503
MGI:97011	GO:0001525
MGI:97011	GO:0001806
MGI:97011	GO:0006954
MGI:97011	GO:0009611
MGI:97011	GO:0030097
MGI:97011	GO:0030099
MGI:97011	GO:0030219
MGI:97011	GO:0042060
MGI:97011	GO:0042098
MGI:97011	GO:0042552
MGI:97011	GO:0042742
MGI:97011	GO:0046903
MGI:97011	GO:0048265
MGI:97011	GO:0050663
MGI:97011	GO:0051402
MGI:97011	GO:0051607
MGI:97011	GO:0060055
MGI:97011	GO:0060856
MGI:97169	GO:0001501
MGI:97169	GO:0001701
MGI:97169	GO:0021549
MGI:97169	GO:0045453
MGI:1328328	GO:0007140
MGI:1328328	GO:0007286
MGI:97253	GO:0048513
MGI:97253	GO:0061053
MGI:97253	GO:0061055
MGI:1261811	GO:0050879
MGI:97276	GO:0030324
MGI:97276	GO:0050976
MGI:97283	GO:0001525
MGI:97283	GO:0004246
MGI:97283	GO:0006936
MGI:97283	GO:0040007
MGI:97283	GO:0042310
MGI:97283	GO:0051607
MGI:97283	GO:0060055
MGI:97306	GO:0000917
MGI:97306	GO:0007517
MGI:97306	GO:0043303
MGI:97323	GO:0022008
MGI:97323	GO:0040007
MGI:97323	GO:0048846
MGI:97323	GO:0051402
MGI:97323	GO:0060055
MGI:97350	GO:0001701
MGI:97350	GO:0008015
MGI:97350	GO:0008283
MGI:97350	GO:0009058
MGI:97350	GO:0035162
MGI:97350	GO:0060840
MGI:97350	GO:0061053
MGI:97352	GO:0046541
MGI:97363	GO:0001568
MGI:97363	GO:0001570
MGI:97363	GO:0007399
MGI:97363	GO:0008219
MGI:97363	GO:0009948
MGI:97363	GO:0016265
MGI:97363	GO:0030097
MGI:97363	GO:0030217
MGI:97363	GO:0060317
MGI:97363	GO:0061053
MGI:97363	GO:0070231
MGI:97364	GO:0001654
MGI:97364	GO:0001658
MGI:97364	GO:0001701
MGI:97364	GO:0006915
MGI:97364	GO:0048513
MGI:1352464	GO:0006915
MGI:1352464	GO:0032782
MGI:1352464	GO:0042592
MGI:97380	GO:0000917
MGI:97380	GO:0005819
MGI:97380	GO:0007507
MGI:97380	GO:0042698
MGI:97380	GO:0043005
MGI:97380	GO:0050879
MGI:97380	GO:0050885
MGI:97380	GO:0060047
MGI:97380	GO:0060384
MGI:97381	GO:0022008
MGI:97381	GO:0042633
MGI:97381	GO:0051402
MGI:97383	GO:0016265
MGI:97383	GO:0048265
MGI:97383	GO:0050951
MGI:97383	GO:0050976
MGI:97384	GO:0001541
MGI:97384	GO:0007413
MGI:97384	GO:0007601
MGI:97384	GO:0021549
MGI:97384	GO:0022008
MGI:97384	GO:0030425
MGI:97384	GO:0040007
MGI:97384	GO:0042698
MGI:97384	GO:0045202
MGI:97384	GO:0060014
MGI:97384	GO:0060384
MGI:97385	GO:0000917
MGI:97385	GO:0016265
MGI:97385	GO:0048513
MGI:1330290	GO:0033561
MGI:2159437	GO:0001750
MGI:2159437	GO:0001917
MGI:2159437	GO:0030317
MGI:2159437	GO:0030425
MGI:2159437	GO:0050885
MGI:97527	GO:0007283
MGI:97527	GO:0016265
MGI:97527	GO:0040007
MGI:97527	GO:0048251
MGI:1338009	GO:0040007
MGI:1338009	GO:0046323
MGI:97448	GO:0001659
MGI:97448	GO:0008152
MGI:97448	GO:0009116
MGI:97448	GO:0016265
MGI:97448	GO:0030425
MGI:97448	GO:0042592
MGI:97448	GO:0042640
MGI:97448	GO:0043084
MGI:109632	GO:0001843
MGI:109632	GO:0002088
MGI:87998	GO:0033561
MGI:87998	GO:0070527
MGI:1306796	GO:0001764
MGI:1306796	GO:0005739
MGI:1306796	GO:0008283
MGI:1306796	GO:0021915
MGI:1306796	GO:0022008
MGI:1306796	GO:0030916
MGI:1306796	GO:0048884
MGI:107202	GO:0005623
MGI:107202	GO:0005694
MGI:107202	GO:0005764
MGI:107202	GO:0007140
MGI:107202	GO:0007143
MGI:107202	GO:0007283
MGI:107202	GO:0008283
MGI:107202	GO:0030217
MGI:107202	GO:0030425
MGI:107202	GO:0031052
MGI:107202	GO:0040007
MGI:107202	GO:0042698
MGI:107202	GO:0045190
MGI:107202	GO:0048477
MGI:107202	GO:0050798
MGI:107202	GO:0051319
MGI:107202	GO:0060209
MGI:107202	GO:0071479
MGI:107202	GO:0071480
MGI:88145	GO:0007268
MGI:88145	GO:0007585
MGI:88145	GO:0007605
MGI:88145	GO:0016265
MGI:88145	GO:0022008
MGI:88145	GO:0030425
MGI:88145	GO:0040007
MGI:88145	GO:0042633
MGI:88145	GO:0042698
MGI:88145	GO:0050879
MGI:88145	GO:0050885
MGI:88145	GO:0051402
MGI:88145	GO:0060384
MGI:98331	GO:0007268
MGI:98331	GO:0007605
MGI:98331	GO:0016265
MGI:98331	GO:0050879
MGI:98331	GO:0050976
MGI:88269	GO:0040007
MGI:88319	GO:0006959
MGI:88319	GO:0009611
MGI:88319	GO:0030183
MGI:88319	GO:0042100
MGI:88319	GO:0043209
MGI:88319	GO:0046903
MGI:101765	GO:0007585
MGI:101765	GO:0021772
MGI:101765	GO:0050976
MGI:101764	GO:0016265
MGI:101764	GO:0021772
MGI:101764	GO:0030900
MGI:101764	GO:0050951
MGI:104556	GO:0000075
MGI:104556	GO:0005694
MGI:104556	GO:0006260
MGI:104556	GO:0007405
MGI:104556	GO:0007569
MGI:104556	GO:0008283
MGI:104556	GO:0016265
MGI:104556	GO:0042098
MGI:104556	GO:0048246
MGI:104556	GO:0051319
MGI:104556	GO:0071480
MGI:104565	GO:0001541
MGI:104565	GO:0001764
MGI:104565	GO:0008283
MGI:104565	GO:0016265
MGI:104565	GO:0022008
MGI:104565	GO:0030097
MGI:104565	GO:0033002
MGI:104565	GO:0042060
MGI:104565	GO:0042098
MGI:104565	GO:0042698
MGI:104565	GO:0043616
MGI:104564	GO:0001501
MGI:104564	GO:0001503
MGI:104564	GO:0001701
MGI:104564	GO:0001958
MGI:104564	GO:0002088
MGI:104564	GO:0006915
MGI:104564	GO:0007565
MGI:104564	GO:0040007
MGI:104564	GO:0042698
MGI:104564	GO:0048513
MGI:104564	GO:0048731
MGI:104564	GO:0060048
MGI:104738	GO:0002088
MGI:104738	GO:0007601
MGI:104738	GO:0008283
MGI:104738	GO:0016265
MGI:104738	GO:0030097
MGI:104738	GO:0051319
MGI:105388	GO:0001764
MGI:105388	GO:0006915
MGI:105388	GO:0016265
MGI:105388	GO:0022008
MGI:105387	GO:0006915
MGI:105387	GO:0007140
MGI:105387	GO:0007283
MGI:88361	GO:0000075
MGI:88361	GO:0001835
MGI:88361	GO:0006915
MGI:88361	GO:0007566
MGI:1202065	GO:0001835
MGI:1202065	GO:0006915
MGI:1202065	GO:0008283
MGI:107537	GO:0016265
MGI:109563	GO:0001525
MGI:109563	GO:0001570
MGI:109563	GO:0002521
MGI:109563	GO:0030098
MGI:109563	GO:0030099
MGI:109563	GO:0030183
MGI:109563	GO:0030217
MGI:109563	GO:0055001
MGI:2153839	GO:0007596
MGI:2153839	GO:0042470
MGI:2153839	GO:0042827
MGI:2153839	GO:0070527
MGI:1098280	GO:0001503
MGI:1098280	GO:0001525
MGI:1098280	GO:0001568
MGI:1098280	GO:0001569
MGI:1098280	GO:0001570
MGI:1098280	GO:0001701
MGI:1098280	GO:0001843
MGI:1098280	GO:0007507
MGI:1098280	GO:0016265
MGI:1098280	GO:0021915
MGI:1098280	GO:0030097
MGI:1098280	GO:0030154
MGI:1098280	GO:0040007
MGI:1098280	GO:0042593
MGI:1098280	GO:0048468
MGI:104686	GO:0030878
MGI:88537	GO:0001701
MGI:88537	GO:0001843
MGI:88537	GO:0008015
MGI:88537	GO:0008219
MGI:88537	GO:0021915
MGI:88537	GO:0030916
MGI:88537	GO:0060235
MGI:102889	GO:0030424
MGI:88564	GO:0001942
MGI:88564	GO:0006954
MGI:88564	GO:0007283
MGI:88564	GO:0040007
MGI:88564	GO:0042633
MGI:88564	GO:0042637
MGI:88564	GO:0042640
MGI:94864	GO:0016265
MGI:94864	GO:0040007
MGI:94909	GO:0008015
MGI:94909	GO:0016529
MGI:94909	GO:0031594
MGI:94909	GO:0046903
MGI:94909	GO:0050879
MGI:94909	GO:0070970
MGI:94909	GO:0090075
MGI:95275	GO:0001503
MGI:95275	GO:0016265
MGI:95275	GO:0030183
MGI:95275	GO:0030282
MGI:95294	GO:0001649
MGI:95294	GO:0007585
MGI:95294	GO:0007595
MGI:95294	GO:0016265
MGI:95294	GO:0022600
MGI:95294	GO:0030324
MGI:95294	GO:0040007
MGI:95294	GO:0042633
MGI:95294	GO:0042640
MGI:95294	GO:0048286
MGI:95294	GO:0060047
MGI:95294	GO:0060048
MGI:95389	GO:0001503
MGI:95389	GO:0001942
MGI:95389	GO:0007268
MGI:95389	GO:0007411
MGI:95389	GO:0007420
MGI:95389	GO:0008283
MGI:95389	GO:0016265
MGI:95389	GO:0016477
MGI:95389	GO:0021549
MGI:95389	GO:0021588
MGI:95389	GO:0021593
MGI:95389	GO:0022008
MGI:95389	GO:0042698
MGI:95389	GO:0045202
MGI:95389	GO:0051319
MGI:95389	GO:0060384
MGI:95390	GO:0021549
MGI:95390	GO:0030421
MGI:95390	GO:0050879
MGI:95390	GO:0050885
MGI:104771	GO:0008015
MGI:104771	GO:0060134
MGI:1861630	GO:0007605
MGI:1861630	GO:0030421
MGI:1861630	GO:0032420
MGI:109344	GO:0007605
MGI:109344	GO:0030916
MGI:109344	GO:0032420
MGI:109344	GO:0032421
MGI:109344	GO:0042698
MGI:109344	GO:0060021
MGI:109344	GO:0072686
MGI:88384	GO:0016265
MGI:88384	GO:0042060
MGI:95513	GO:0048821
MGI:88039	GO:0001541
MGI:88039	GO:0001701
MGI:88039	GO:0007420
MGI:88039	GO:0007492
MGI:88039	GO:0009948
MGI:88039	GO:0016265
MGI:88039	GO:0030879
MGI:88039	GO:0030900
MGI:88039	GO:0030901
MGI:88039	GO:0030902
MGI:88039	GO:0040007
MGI:108067	GO:0008015
MGI:108067	GO:0046903
MGI:108067	GO:0060915
MGI:1306784	GO:0000917
MGI:1306784	GO:0001822
MGI:1306784	GO:0001842
MGI:1306784	GO:0006915
MGI:1306784	GO:0007507
MGI:1306784	GO:0008015
MGI:1306784	GO:0021915
MGI:1306784	GO:0030324
MGI:1306784	GO:0048286
MGI:96907	GO:0001843
MGI:96907	GO:0007420
MGI:105393	GO:0007140
MGI:105393	GO:0007143
MGI:105393	GO:0042698
MGI:105393	GO:0048477
MGI:96982	GO:0000086
MGI:96982	GO:0006954
MGI:96982	GO:0008283
MGI:96982	GO:0042742
MGI:96982	GO:0046903
MGI:96982	GO:0050663
MGI:1929608	GO:0001701
MGI:1929608	GO:0001824
MGI:1929608	GO:0008283
MGI:103151	GO:0009566
MGI:97137	GO:0006954
MGI:1298204	GO:0016265
MGI:1298204	GO:0042698
MGI:1860075	GO:0005764
MGI:1860075	GO:0016265
MGI:1860075	GO:0030097
MGI:1860075	GO:0042588
MGI:96608	GO:0001701
MGI:96067	GO:0001701
MGI:96067	GO:0005634
MGI:96067	GO:0007398
MGI:96067	GO:0007498
MGI:96067	GO:0007600
MGI:96067	GO:0008283
MGI:96067	GO:0021549
MGI:96067	GO:0042698
MGI:96067	GO:0050879
MGI:96067	GO:0050881
MGI:96067	GO:0050885
MGI:103223	GO:0001701
MGI:103223	GO:0001890
MGI:103223	GO:0008283
MGI:103223	GO:0048821
MGI:94903	GO:0001701
MGI:1096388	GO:0001890
MGI:103577	GO:0007498
MGI:103577	GO:0008283
MGI:103577	GO:0009948
MGI:103577	GO:0021915
MGI:107687	GO:0001701
MGI:107687	GO:0001843
MGI:95662	GO:0016265
MGI:95662	GO:0035162
MGI:95662	GO:0048821
MGI:95663	GO:0005623
MGI:95663	GO:0007596
MGI:95663	GO:0021915
MGI:95663	GO:0030916
MGI:95663	GO:0043005
MGI:95706	GO:0001501
MGI:95706	GO:0001541
MGI:95706	GO:0016265
MGI:95706	GO:0042593
MGI:95706	GO:0042698
MGI:95706	GO:0048731
MGI:98373	GO:0042060
MGI:98373	GO:0045453
MGI:98373	GO:0046849
MGI:95921	GO:0001806
MGI:95921	GO:0002399
MGI:95921	GO:0016265
MGI:95921	GO:0042098
MGI:95921	GO:0042742
MGI:105975	GO:0006958
MGI:105975	GO:0042742
MGI:99511	GO:0001701
MGI:99511	GO:0001824
MGI:99511	GO:0001843
MGI:99511	GO:0005623
MGI:99511	GO:0006915
MGI:99511	GO:0007369
MGI:99511	GO:0007398
MGI:99511	GO:0007492
MGI:99511	GO:0007507
MGI:99511	GO:0007566
MGI:99511	GO:0008219
MGI:99511	GO:0008283
MGI:99511	GO:0009058
MGI:99511	GO:0009948
MGI:99511	GO:0016265
MGI:99511	GO:0021915
MGI:99511	GO:0048320
MGI:99511	GO:0060317
MGI:88068	GO:0007595
MGI:106689	GO:0030593
MGI:106689	GO:0090195
MGI:105097	GO:0001525
MGI:105097	GO:0001701
MGI:105097	GO:0001755
MGI:105097	GO:0001947
MGI:105097	GO:0001974
MGI:105097	GO:0007411
MGI:105097	GO:0008015
MGI:105097	GO:0009058
MGI:105097	GO:0016265
MGI:105097	GO:0048731
MGI:105097	GO:0060197
MGI:105097	GO:0061053
MGI:108058	GO:0006915
MGI:108058	GO:0009058
MGI:108058	GO:0048535
MGI:108058	GO:0060073
MGI:108028	GO:0000086
MGI:108028	GO:0005623
MGI:108028	GO:0006260
MGI:108028	GO:0006915
MGI:108028	GO:0007568
MGI:108028	GO:0007569
MGI:108028	GO:0016265
MGI:108028	GO:0048477
MGI:108028	GO:0051319
MGI:88139	GO:0030097
MGI:88139	GO:0042098
MGI:88139	GO:0051402
MGI:88139	GO:0070970
MGI:104671	GO:0000917
MGI:104671	GO:0006915
MGI:104671	GO:0008219
MGI:104671	GO:0009950
MGI:88138	GO:0001783
MGI:88138	GO:0042100
MGI:88138	GO:0042470
MGI:88138	GO:0060677
MGI:88138	GO:0070231
MGI:109267	GO:0042267
MGI:109267	GO:0070231
MGI:104887	GO:0005623
MGI:104887	GO:0006954
MGI:104887	GO:0051319
MGI:104887	GO:0051402
MGI:104887	GO:0071480
MGI:108052	GO:0005739
MGI:108052	GO:0007416
MGI:108052	GO:0030425
MGI:1197519	GO:0002521
MGI:1197519	GO:0005623
MGI:1197519	GO:0006954
MGI:1197519	GO:0042100
MGI:1197519	GO:0070231
MGI:1351351	GO:0001503
MGI:1351351	GO:0006954
MGI:1351351	GO:0016265
MGI:1351351	GO:0030282
MGI:1351351	GO:0040007
MGI:1351351	GO:0045453
MGI:1351343	GO:0007268
MGI:1351343	GO:0009416
MGI:99604	GO:0000917
MGI:99604	GO:0001842
MGI:99604	GO:0001843
MGI:99604	GO:0007398
MGI:99604	GO:0007498
MGI:99604	GO:0009948
MGI:99604	GO:0051402
MGI:99604	GO:0061053
MGI:95762	GO:0021761
MGI:894698	GO:0003009
MGI:105382	GO:0001822
MGI:105382	GO:0001843
MGI:105382	GO:0007420
MGI:105382	GO:0009058
MGI:105382	GO:0016265
MGI:106039	GO:0031594
MGI:104688	GO:0016265
MGI:104688	GO:0060073
MGI:95719	GO:0019226
MGI:95719	GO:0030424
MGI:95719	GO:0042552
MGI:95719	GO:0043209
MGI:95718	GO:0001701
MGI:95718	GO:0001947
MGI:95718	GO:0006915
MGI:95718	GO:0030097
MGI:95713	GO:0001503
MGI:95713	GO:0001541
MGI:95713	GO:0001553
MGI:95713	GO:0001649
MGI:95713	GO:0001957
MGI:95713	GO:0001958
MGI:95713	GO:0006936
MGI:95713	GO:0007283
MGI:95713	GO:0007399
MGI:95713	GO:0007585
MGI:95713	GO:0007595
MGI:95713	GO:0030728
MGI:95713	GO:0033561
MGI:95713	GO:0042476
MGI:95713	GO:0042698
MGI:95713	GO:0045453
MGI:95713	GO:0060047
MGI:95713	GO:0060156
MGI:1270854	GO:0030073
MGI:1270854	GO:0040007
MGI:95668	GO:0021593
MGI:95668	GO:0030900
MGI:95668	GO:0030901
MGI:95668	GO:0060384
MGI:95668	GO:0060837
MGI:3028590	GO:0007140
MGI:3028590	GO:0007143
MGI:3028590	GO:0042698
MGI:98872	GO:0001958
MGI:98872	GO:0007517
MGI:1890573	GO:0033011
MGI:99480	GO:0006006
MGI:99480	GO:0016265
MGI:99480	GO:0030097
MGI:99480	GO:0035172
MGI:99480	GO:0040007
MGI:99480	GO:0042593
MGI:99480	GO:0046323
MGI:99480	GO:0048286
MGI:99480	GO:0055088
MGI:1096879	GO:0001701
MGI:1096879	GO:0006915
MGI:1096879	GO:0016265
MGI:1347476	GO:0001654
MGI:1347476	GO:0006915
MGI:1347476	GO:0007399
MGI:1347476	GO:0007492
MGI:1347476	GO:0007507
MGI:1347476	GO:0008152
MGI:1347476	GO:0008219
MGI:1347476	GO:0016265
MGI:1347476	GO:0021915
MGI:1347476	GO:0022008
MGI:1347476	GO:0042593
MGI:1347476	GO:0048320
MGI:1347476	GO:0048341
MGI:1347476	GO:0060209
MGI:1347476	GO:0061053
MGI:109337	GO:0001701
MGI:109337	GO:0001843
MGI:109337	GO:0005694
MGI:109337	GO:0006915
MGI:109337	GO:0007067
MGI:109337	GO:0007389
MGI:109337	GO:0016265
MGI:109337	GO:0042698
MGI:109337	GO:0048754
MGI:109337	GO:0050879
MGI:2151016	GO:0050879
MGI:88388	GO:0007585
MGI:88388	GO:0009566
MGI:88388	GO:0016265
MGI:88388	GO:0030317
MGI:88388	GO:0030728
MGI:88388	GO:0040007
MGI:88388	GO:0042698
MGI:88388	GO:0042742
MGI:88388	GO:0048240
MGI:88388	GO:0050801
MGI:88388	GO:0050878
MGI:96074	GO:0006915
MGI:96074	GO:0016265
MGI:96074	GO:0050879
MGI:95661	GO:0001503
MGI:95661	GO:0002574
MGI:95661	GO:0005623
MGI:95661	GO:0007599
MGI:95661	GO:0008219
MGI:95661	GO:0016265
MGI:95661	GO:0048821
MGI:95582	GO:0001541
MGI:95582	GO:0007283
MGI:95582	GO:0030317
MGI:95582	GO:0042698
MGI:104681	GO:0001843
MGI:104681	GO:0009948
MGI:104681	GO:0061053
MGI:1353633	GO:0005623
MGI:1353633	GO:0005694
MGI:1353633	GO:0007140
MGI:1353633	GO:0016265
MGI:1353633	GO:0031052
MGI:1353633	GO:0040007
MGI:95634	GO:0016265
MGI:106918	GO:0001701
MGI:106918	GO:0001842
MGI:106918	GO:0001843
MGI:106918	GO:0006006
MGI:106918	GO:0006915
MGI:106918	GO:0007389
MGI:106918	GO:0007507
MGI:106918	GO:0007569
MGI:106918	GO:0008283
MGI:106918	GO:0031099
MGI:106918	GO:0035172
MGI:106918	GO:0051402
MGI:106918	GO:0061053
MGI:106918	GO:0071480
MGI:107160	GO:0040007
MGI:107160	GO:0046697
MGI:107810	GO:0006915
MGI:107810	GO:0007507
MGI:107810	GO:0042775
MGI:107810	GO:0061053
MGI:1347466	GO:0001957
MGI:1347466	GO:0001958
MGI:1347466	GO:0005604
MGI:1347466	GO:0007399
MGI:1347466	GO:0021549
MGI:1347466	GO:0021983
MGI:1347466	GO:0022008
MGI:1347466	GO:0030900
MGI:1347466	GO:0050801
MGI:1347466	GO:0051216
MGI:1350935	GO:0007398
MGI:1350935	GO:0016265
MGI:1350935	GO:0040007
MGI:1350935	GO:0060384
MGI:1350935	GO:0090009
MGI:98729	GO:0048821
MGI:107426	GO:0001568
MGI:107426	GO:0007566
MGI:107426	GO:0042698
MGI:96787	GO:0009611
MGI:96787	GO:0030316
MGI:96787	GO:0040007
MGI:96787	GO:0042098
MGI:96787	GO:0042698
MGI:96787	GO:0045453
MGI:96787	GO:0046903
MGI:96787	GO:0060056
MGI:88208	GO:0007140
MGI:88208	GO:0007283
MGI:88208	GO:0042698
MGI:97797	GO:0005712
MGI:97797	GO:0006950
MGI:97797	GO:0006954
MGI:97797	GO:0007567
MGI:97797	GO:0007596
MGI:97797	GO:0008015
MGI:97797	GO:0009611
MGI:97797	GO:0030216
MGI:97797	GO:0042060
MGI:97797	GO:0050951
MGI:97797	GO:0071480
MGI:97798	GO:0001550
MGI:97798	GO:0001822
MGI:97798	GO:0001958
MGI:97798	GO:0002319
MGI:97798	GO:0006950
MGI:97798	GO:0007566
MGI:97798	GO:0007596
MGI:97798	GO:0009566
MGI:97798	GO:0009611
MGI:97798	GO:0016265
MGI:97798	GO:0030216
MGI:97798	GO:0030316
MGI:97798	GO:0030728
MGI:97798	GO:0042060
MGI:97798	GO:0042698
MGI:97798	GO:0042730
MGI:97798	GO:0043403
MGI:97798	GO:0045190
MGI:97798	GO:0046697
MGI:97798	GO:0046903
MGI:97798	GO:0050951
MGI:97798	GO:0055088
MGI:97798	GO:0060014
MGI:97798	GO:0060048
MGI:97798	GO:0070527
MGI:96612	GO:0001525
MGI:96612	GO:0005623
MGI:96612	GO:0006950
MGI:96612	GO:0007596
MGI:96612	GO:0008219
MGI:96612	GO:0016265
MGI:96612	GO:0016477
MGI:96612	GO:0030097
MGI:96612	GO:0030168
MGI:96612	GO:0042060
MGI:96612	GO:0042827
MGI:96612	GO:0043616
MGI:96612	GO:0048246
MGI:96612	GO:0055119
MGI:96612	GO:0060047
MGI:96612	GO:0060048
MGI:96995	GO:0001889
MGI:96995	GO:0009948
MGI:96995	GO:0016265
MGI:96995	GO:0030099
MGI:96995	GO:0040007
MGI:96995	GO:0048341
MGI:102811	GO:0008219
MGI:102811	GO:0009948
MGI:102811	GO:0021915
MGI:102811	GO:0061053
MGI:95392	GO:0001568
MGI:95392	GO:0001701
MGI:95392	GO:0008219
MGI:95392	GO:0009058
MGI:95392	GO:0016265
MGI:95392	GO:0035162
MGI:95392	GO:0060047
MGI:96794	GO:0005614
MGI:96794	GO:0005623
MGI:96794	GO:0005652
MGI:96794	GO:0006260
MGI:96794	GO:0007067
MGI:96794	GO:0007094
MGI:96794	GO:0007140
MGI:96794	GO:0007568
MGI:96794	GO:0007585
MGI:96794	GO:0008283
MGI:96794	GO:0016265
MGI:96794	GO:0030282
MGI:96794	GO:0030424
MGI:96794	GO:0040007
MGI:96794	GO:0042552
MGI:96794	GO:0042640
MGI:96794	GO:0045453
MGI:96794	GO:0050881
MGI:96794	GO:0051319
MGI:96794	GO:0060047
MGI:1346865	GO:0001701
MGI:1346865	GO:0001890
MGI:1346865	GO:0006915
MGI:1346865	GO:0008015
MGI:1346865	GO:0042098
MGI:1346865	GO:0048821
MGI:98954	GO:0001890
MGI:98954	GO:0060484
MGI:88380	GO:0001701
MGI:88380	GO:0007596
MGI:88380	GO:0008219
MGI:88380	GO:0070527
MGI:109336	GO:0001701
MGI:109336	GO:0048821
MGI:95453	GO:0016265
MGI:95453	GO:0040007
MGI:96705	GO:0030097
MGI:96705	GO:0042698
MGI:96705	GO:0050892
MGI:96205	GO:0001503
MGI:96205	GO:0001701
MGI:96205	GO:0001958
MGI:96205	GO:0021915
MGI:96205	GO:0061053
MGI:96172	GO:0006915
MGI:96172	GO:0007283
MGI:96172	GO:0042698
MGI:94885	GO:0005614
MGI:94885	GO:0014704
MGI:94885	GO:0016265
MGI:94885	GO:0048251
MGI:94885	GO:0055119
MGI:94885	GO:0060047
MGI:1346060	GO:0001774
MGI:1346060	GO:0001783
MGI:1346060	GO:0005614
MGI:1346060	GO:0006954
MGI:1346060	GO:0008283
MGI:1346060	GO:0016068
MGI:1346060	GO:0022008
MGI:1346060	GO:0042593
MGI:1346060	GO:0046903
MGI:1346060	GO:0050663
MGI:1346060	GO:0050702
MGI:1346060	GO:0050900
MGI:1346060	GO:0050951
MGI:1346060	GO:0050975
MGI:1346060	GO:0051402
MGI:1346060	GO:0051607
MGI:96217	GO:0005623
MGI:96217	GO:0030097
MGI:96217	GO:0048754
MGI:96217	GO:0050879
MGI:96217	GO:0050885
MGI:96217	GO:0055119
MGI:96257	GO:0009058
MGI:96257	GO:0016265
MGI:96257	GO:0030282
MGI:96257	GO:0031594
MGI:96257	GO:0060047
MGI:103188	GO:0021766
MGI:109583	GO:0001701
MGI:109583	GO:0001843
MGI:109583	GO:0007369
MGI:109583	GO:0007389
MGI:109583	GO:0007420
MGI:109583	GO:0009948
MGI:109583	GO:0016265
MGI:109583	GO:0061053
MGI:1277962	GO:0001701
MGI:1277962	GO:0005694
MGI:1277962	GO:0006915
MGI:1277962	GO:0007389
MGI:1277962	GO:0008283
MGI:1277962	GO:0021915
MGI:1277962	GO:0031052
MGI:1277962	GO:0035162
MGI:1277962	GO:0061053
MGI:96392	GO:0001525
MGI:96392	GO:0001806
MGI:96392	GO:0006936
MGI:96392	GO:0016265
MGI:96392	GO:0016477
MGI:96392	GO:0033484
MGI:96392	GO:0045123
MGI:96392	GO:0050900
MGI:96392	GO:0050901
MGI:96392	GO:0060055
MGI:96448	GO:0001806
MGI:96448	GO:0002317
MGI:96448	GO:0005623
MGI:96448	GO:0006956
MGI:96448	GO:0006958
MGI:96448	GO:0016265
MGI:96448	GO:0030183
MGI:96448	GO:0042098
MGI:96448	GO:0042100
[truncated: 11,566 more rows]
