# Supplementary material for: Systematic Analysis of Experimental Phenotype Data Reveals Gene Functions
Source: PLoS One. 2013 Apr 16;8(4):e60847. doi: 10.1371/journal.pone.0060847 (PMC3628905; doi:10.1371/journal.pone.0060847)
Supplement: Supplement S1 — Inferred GO functions. A complete dataset of inferred GO annotations from phenotypes. Each file contains the gene idenfier and the novel GO functions we infer for each species. (ZIP) [file pone.0060847.s001.zip › worm-new-go.txt]

WBGene00001134	GO:0040011
WBGene00001134	GO:0043050
WBGene00001134	GO:0043053
WBGene00044731	GO:0040011
WBGene00044731	GO:0043050
WBGene00001173	GO:0018991
WBGene00001173	GO:0035177
WBGene00001173	GO:0042639
WBGene00001173	GO:0050918
WBGene00001173	GO:0060179
WBGene00001133	GO:0006412
WBGene00001133	GO:0007631
WBGene00001133	GO:0010260
WBGene00001133	GO:0043050
WBGene00006742	GO:0018991
WBGene00006742	GO:0030421
WBGene00006742	GO:0040011
WBGene00006742	GO:0043050
WBGene00001137	GO:0003824
WBGene00001137	GO:0006464
WBGene00001137	GO:0007271
WBGene00001137	GO:0008104
WBGene00001137	GO:0042493
WBGene00001137	GO:0043050
WBGene00004011	GO:0007411
WBGene00004011	GO:0030424
WBGene00006763	GO:0043050
WBGene00006791	GO:0040011
WBGene00006791	GO:0043050
WBGene00001135	GO:0002164
WBGene00001135	GO:0008104
WBGene00001135	GO:0035177
WBGene00001135	GO:0043050
WBGene00001135	GO:0050918
WBGene00001680	GO:0043050
WBGene00001680	GO:0051647
WBGene00006751	GO:0008104
WBGene00006751	GO:0043050
WBGene00006751	GO:0043057
WBGene00006750	GO:0043050
WBGene00004921	GO:0043050
WBGene00004921	GO:0043057
WBGene00004012	GO:0040007
WBGene00003807	GO:0035176
WBGene00003807	GO:0035177
WBGene00003807	GO:0042493
WBGene00003807	GO:0051932
WBGene00001187	GO:0034609
WBGene00001187	GO:0040011
WBGene00001187	GO:0042493
WBGene00001187	GO:0060179
WBGene00006772	GO:0040011
WBGene00006772	GO:0043050
WBGene00001145	GO:0042493
WBGene00001196	GO:0007626
WBGene00001196	GO:0042493
WBGene00001196	GO:0043050
WBGene00000233	GO:0050918
WBGene00000232	GO:0050918
WBGene00004758	GO:0006468
WBGene00004758	GO:0009299
WBGene00004758	GO:0010467
WBGene00004758	GO:0030424
WBGene00004758	GO:0033554
WBGene00004758	GO:0042493
WBGene00004758	GO:0051932
WBGene00007012	GO:0006468
WBGene00007012	GO:0033554
WBGene00007012	GO:0042493
WBGene00007012	GO:0050918
WBGene00006588	GO:0043050
WBGene00001613	GO:0035177
WBGene00006887	GO:0002164
WBGene00006887	GO:0019722
WBGene00006887	GO:0030728
WBGene00000871	GO:0001939
WBGene00000871	GO:0005818
WBGene00000871	GO:0005819
WBGene00000871	GO:0007049
WBGene00000871	GO:0008354
WBGene00000871	GO:0009299
WBGene00000871	GO:0030588
WBGene00000871	GO:0040011
WBGene00000871	GO:0040025
WBGene00000871	GO:0045120
WBGene00004760	GO:0006897
WBGene00000848	GO:0005737
WBGene00000849	GO:0005737
WBGene00000850	GO:0005737
WBGene00000842	GO:0005737
WBGene00003153	GO:0005737
WBGene00003153	GO:0042493
WBGene00000845	GO:0005737
WBGene00000844	GO:0005737
WBGene00000843	GO:0005737
WBGene00003478	GO:0005737
WBGene00001284	GO:0007091
WBGene00001284	GO:0007126
WBGene00001284	GO:0033313
WBGene00001284	GO:0033316
WBGene00001284	GO:0040007
WBGene00003133	GO:0033313
WBGene00006988	GO:0006468
WBGene00006781	GO:0000910
WBGene00006781	GO:0007525
WBGene00006781	GO:0008104
WBGene00006781	GO:0030588
WBGene00006781	GO:0031143
WBGene00006781	GO:0040007
WBGene00006781	GO:0040038
WBGene00006781	GO:0043057
WBGene00001414	GO:0031143
WBGene00006994	GO:0005819
WBGene00006994	GO:0007019
WBGene00006994	GO:0007067
WBGene00006994	GO:0008104
WBGene00006994	GO:0040007
WBGene00006994	GO:0051225
WBGene00003916	GO:0000932
WBGene00003916	GO:0005623
WBGene00003916	GO:0005819
WBGene00003916	GO:0006401
WBGene00003916	GO:0007289
WBGene00003916	GO:0008356
WBGene00003916	GO:0043186
WBGene00006797	GO:0042493
WBGene00004374	GO:0008104
WBGene00004374	GO:0009299
WBGene00004374	GO:0040007
WBGene00001029	GO:0005819
WBGene00001029	GO:0007163
WBGene00001029	GO:0008219
WBGene00001029	GO:0010467
WBGene00001029	GO:0040007
WBGene00001029	GO:0051301
WBGene00000469	GO:0005819
WBGene00000469	GO:0051301
WBGene00004767	GO:0018991
WBGene00004767	GO:0040007
WBGene00004767	GO:0051259
WBGene00001950	GO:0009299
WBGene00001950	GO:0018991
WBGene00001950	GO:0042428
WBGene00001950	GO:0048846
WBGene00003830	GO:0006897
WBGene00020475	GO:0051259
WBGene00001611	GO:0007281
WBGene00001611	GO:0009299
WBGene00023405	GO:0051259
WBGene00000772	GO:0007281
WBGene00000772	GO:0040007
WBGene00006746	GO:0007163
WBGene00006746	GO:0008104
WBGene00006746	GO:0016358
WBGene00006746	GO:0018991
WBGene00006746	GO:0043057
WBGene00006746	GO:0048846
WBGene00006746	GO:0051964
WBGene00006764	GO:0007411
WBGene00006764	GO:0016203
WBGene00006764	GO:0018991
WBGene00006764	GO:0043057
WBGene00004728	GO:0040007
WBGene00004728	GO:0048846
WBGene00006776	GO:0030424
WBGene00006776	GO:0040007
WBGene00006776	GO:0048846
WBGene00006786	GO:0007626
WBGene00006786	GO:0008104
WBGene00006786	GO:0018991
WBGene00006786	GO:0048846
WBGene00174273	GO:0016203
WBGene00000426	GO:0040025
WBGene00006805	GO:0002164
WBGene00006805	GO:0040007
WBGene00006805	GO:0048846
WBGene00006833	GO:0005737
WBGene00006833	GO:0043057
WBGene00003243	GO:0007411
WBGene00003183	GO:0001939
WBGene00003183	GO:0033313
WBGene00003183	GO:0045120
WBGene00001513	GO:0007049
WBGene00001513	GO:0007369
WBGene00001513	GO:0008406
WBGene00001513	GO:0051301
WBGene00004259	GO:0007010
WBGene00004259	GO:0040007
WBGene00004259	GO:0060465
WBGene00000450	GO:0032042
WBGene00001116	GO:0040011
WBGene00001131	GO:0042493
WBGene00001115	GO:0042493
WBGene00001411	GO:0006350
WBGene00001411	GO:0007283
WBGene00001411	GO:0009299
WBGene00001411	GO:0040007
WBGene00004965	GO:0035188
WBGene00004958	GO:0007285
WBGene00004958	GO:0009566
WBGene00004958	GO:0048599
WBGene00004959	GO:0007285
WBGene00004959	GO:0048599
WBGene00001481	GO:0040022
WBGene00015344	GO:0042493
WBGene00000991	GO:0008104
WBGene00000991	GO:0032094
WBGene00000991	GO:0040007
WBGene00000991	GO:0042810
WBGene00006946	GO:0008104
WBGene00006946	GO:0040007
WBGene00001499	GO:0045202
WBGene00006933	GO:0007163
WBGene00006933	GO:0018991
WBGene00001159	GO:0010467
WBGene00001851	GO:0006468
WBGene00001851	GO:0006915
WBGene00001851	GO:0009299
WBGene00001851	GO:0010467
WBGene00001178	GO:0007411
WBGene00001178	GO:0008104
WBGene00001178	GO:0010332
WBGene00001178	GO:0010467
WBGene00001178	GO:0018991
WBGene00001178	GO:0030163
WBGene00000386	GO:0000280
WBGene00000386	GO:0033313
WBGene00000386	GO:0040007
WBGene00000386	GO:0042023
WBGene00000386	GO:0048565
WBGene00003917	GO:0005819
WBGene00003917	GO:0007289
WBGene00003917	GO:0040007
WBGene00003196	GO:0040007
WBGene00003919	GO:0005819
WBGene00003919	GO:0007289
WBGene00003920	GO:0003824
WBGene00003920	GO:0005819
WBGene00003920	GO:0007049
WBGene00003920	GO:0033363
WBGene00003920	GO:0060465
WBGene00003918	GO:0005737
WBGene00003918	GO:0005819
WBGene00003918	GO:0007289
WBGene00003918	GO:0040007
WBGene00006699	GO:0009566
WBGene00006699	GO:0033313
WBGene00006699	GO:0051259
WBGene00006699	GO:0051726
WBGene00174402	GO:0008104
WBGene00174402	GO:0016203
WBGene00174402	GO:0030037
WBGene00006976	GO:0005712
WBGene00006976	GO:0006310
WBGene00006976	GO:0008104
WBGene00000802	GO:0006983
WBGene00000802	GO:0030968
WBGene00000802	GO:0051402
WBGene00000554	GO:0018991
WBGene00006527	GO:0018991
WBGene00006527	GO:0040007
WBGene00006527	GO:0042493
WBGene00006917	GO:0012501
WBGene00006917	GO:0048599
WBGene00006917	GO:0051259
WBGene00006917	GO:0051452
WBGene00006798	GO:0040011
WBGene00006798	GO:0042493
WBGene00000962	GO:0005634
WBGene00000962	GO:0007059
WBGene00000962	GO:0007067
WBGene00000962	GO:0008104
WBGene00000962	GO:0040038
WBGene00000962	GO:0042221
WBGene00000962	GO:0045120
WBGene00000962	GO:0048786
WBGene00000962	GO:0051259
WBGene00000962	GO:0051647
WBGene00006875	GO:0008104
WBGene00044068	GO:0007126
WBGene00044068	GO:0007413
WBGene00044068	GO:0031982
WBGene00000096	GO:0007416
WBGene00006804	GO:0007411
WBGene00006804	GO:0018991
WBGene00006804	GO:0030424
WBGene00006804	GO:0048846
WBGene00006893	GO:0018991
WBGene00007536	GO:0022611
WBGene00000905	GO:0018990
WBGene00000905	GO:0022611
WBGene00000905	GO:0040025
WBGene00000905	GO:0043050
WBGene00000905	GO:0043054
WBGene00006599	GO:0033554
WBGene00006599	GO:0043052
WBGene00004055	GO:0010467
WBGene00004055	GO:0033554
WBGene00013034	GO:0005886
WBGene00013034	GO:0012501
WBGene00013034	GO:0033363
WBGene00013034	GO:0040007
WBGene00002977	GO:0045161
WBGene00003185	GO:0033554
WBGene00003401	GO:0030421
WBGene00006349	GO:0030421
WBGene00006349	GO:0040007
WBGene00006352	GO:0005634
WBGene00006352	GO:0005818
WBGene00006352	GO:0040007
WBGene00006352	GO:0051225
WBGene00001182	GO:0007617
WBGene00001182	GO:0008354
WBGene00001182	GO:0051301
WBGene00000366	GO:0008283
WBGene00000366	GO:0030154
WBGene00000366	GO:0040007
WBGene00000366	GO:0048565
WBGene00010341	GO:0006996
WBGene00010341	GO:0033363
WBGene00011083	GO:0006897
WBGene00011083	GO:0033363
WBGene00003854	GO:0009299
WBGene00003854	GO:0010467
WBGene00003889	GO:0050918
WBGene00000481	GO:0018991
WBGene00000481	GO:0040011
WBGene00001130	GO:0000910
WBGene00001130	GO:0005737
WBGene00001130	GO:0005819
WBGene00001130	GO:0016050
WBGene00001130	GO:0018991
WBGene00001130	GO:0032956
WBGene00001130	GO:0043050
WBGene00004729	GO:0030424
WBGene00004729	GO:0040007
WBGene00001612	GO:0006970
WBGene00001612	GO:0008306
WBGene00001612	GO:0035177
WBGene00004719	GO:0045202
WBGene00002987	GO:0050918
WBGene00001443	GO:0007281
WBGene00007260	GO:0050918
WBGene00002141	GO:0005911
WBGene00002141	GO:0045202
WBGene00002141	GO:0050918
WBGene00000457	GO:0050918
WBGene00020131	GO:0008306
WBGene00020131	GO:0050918
WBGene00001519	GO:0043050
WBGene00003877	GO:0006629
WBGene00003877	GO:0009790
WBGene00003605	GO:0008406
WBGene00003605	GO:0040007
WBGene00000467	GO:0010332
WBGene00000467	GO:0010467
WBGene00044623	GO:0040007
WBGene00044623	GO:0042221
WBGene00044623	GO:0042493
WBGene00044623	GO:0051259
WBGene00006829	GO:0030424
WBGene00000899	GO:0010467
WBGene00000899	GO:0043053
WBGene00000908	GO:0010467
WBGene00000908	GO:0022611
WBGene00000908	GO:0043053
WBGene00000908	GO:0050918
WBGene00000912	GO:0003824
WBGene00000912	GO:0008610
WBGene00000912	GO:0009299
WBGene00000912	GO:0010332
WBGene00000912	GO:0010467
WBGene00000912	GO:0050918
WBGene00006794	GO:0007525
WBGene00006794	GO:0007626
WBGene00006794	GO:0008104
WBGene00006794	GO:0031143
WBGene00006794	GO:0042493
WBGene00000897	GO:0008104
WBGene00000897	GO:0008610
WBGene00000897	GO:0018991
WBGene00000897	GO:0035176
WBGene00000897	GO:0043050
WBGene00000898	GO:0006461
WBGene00000898	GO:0008104
WBGene00000898	GO:0008306
WBGene00000898	GO:0008610
WBGene00000898	GO:0009299
WBGene00000898	GO:0010260
WBGene00000898	GO:0010467
WBGene00000898	GO:0032094
WBGene00000898	GO:0040007
WBGene00000898	GO:0042493
WBGene00000898	GO:0048102
WBGene00000907	GO:0009299
WBGene00000907	GO:0010467
WBGene00000907	GO:0040007
WBGene00000907	GO:0050918
WBGene00000900	GO:0040007
WBGene00000900	GO:0043050
WBGene00000903	GO:0009299
WBGene00000903	GO:0018991
WBGene00000903	GO:0032094
WBGene00000903	GO:0035176
WBGene00000903	GO:0043050
WBGene00000903	GO:0043054
WBGene00000911	GO:0007040
WBGene00000904	GO:0010467
WBGene00000904	GO:0035176
WBGene00000914	GO:0050918
WBGene00001118	GO:0040007
WBGene00001118	GO:0043053
WBGene00001118	GO:0050918
WBGene00001122	GO:0043053
WBGene00001122	GO:0050918
WBGene00001123	GO:0043053
WBGene00001123	GO:0050918
WBGene00004748	GO:0018991
WBGene00004748	GO:0022611
WBGene00003026	GO:0000768
WBGene00003026	GO:0018991
WBGene00003026	GO:0042335
WBGene00006807	GO:0030424
WBGene00006807	GO:0040011
WBGene00006807	GO:0048846
WBGene00003421	GO:0008104
WBGene00000102	GO:0006468
WBGene00000102	GO:0007126
WBGene00000102	GO:0008104
WBGene00000102	GO:0009299
WBGene00000102	GO:0010332
WBGene00000102	GO:0010467
WBGene00000102	GO:0040007
WBGene00000102	GO:0050821
WBGene00018572	GO:0048512
WBGene00018572	GO:0051301
WBGene00006600	GO:0010260
WBGene00006600	GO:0043050
WBGene00006600	GO:0050918
WBGene00008663	GO:0022611
WBGene00008663	GO:0040007
WBGene00009955	GO:0022611
WBGene00009245	GO:0007126
WBGene00009245	GO:0040007
WBGene00001332	GO:0005819
WBGene00001332	GO:0006350
WBGene00001332	GO:0009299
WBGene00004789	GO:0007126
WBGene00004789	GO:0040007
WBGene00005026	GO:0002164
WBGene00005026	GO:0007126
WBGene00005026	GO:0060465
WBGene00002285	GO:0018991
WBGene00002285	GO:0048540
WBGene00004291	GO:0006310
WBGene00004292	GO:0006310
WBGene00001867	GO:0006310
WBGene00001867	GO:0008104
WBGene00001127	GO:0050918
WBGene00001121	GO:0043053
WBGene00001121	GO:0050918
WBGene00022854	GO:0000070
WBGene00022854	GO:0000819
WBGene00003239	GO:0018991
WBGene00003239	GO:0032154
WBGene00003239	GO:0051301
WBGene00000238	GO:0040007
WBGene00000238	GO:0042493
WBGene00002991	GO:0040025
WBGene00002996	GO:0040025
WBGene00002998	GO:0016246
WBGene00002998	GO:0035188
WBGene00003001	GO:0005912
WBGene00003001	GO:0006350
WBGene00003001	GO:0040007
WBGene00003001	GO:0040034
WBGene00003001	GO:0060179
WBGene00006788	GO:0040007
WBGene00006788	GO:0042493
WBGene00001198	GO:0050918
WBGene00003012	GO:0008104
WBGene00003012	GO:0060179
WBGene00001186	GO:0000768
WBGene00001186	GO:0002064
WBGene00001186	GO:0010467
WBGene00001186	GO:0018991
WBGene00001186	GO:0040025
WBGene00003165	GO:0001966
WBGene00003165	GO:0007626
WBGene00003165	GO:0030424
WBGene00003165	GO:0050918
WBGene00003003	GO:0008283
WBGene00003003	GO:0016477
WBGene00003003	GO:0051301
WBGene00006605	GO:0007620
WBGene00006605	GO:0018991
WBGene00006605	GO:0040007
WBGene00006605	GO:0040022
WBGene00001085	GO:0040007
WBGene00001085	GO:0040038
WBGene00003017	GO:0018991
WBGene00003017	GO:0060179
WBGene00023498	GO:0060179
WBGene00006817	GO:0006260
WBGene00006817	GO:0009299
WBGene00006817	GO:0030261
WBGene00006817	GO:0040011
WBGene00003015	GO:0040007
WBGene00003015	GO:0040025
WBGene00001648	GO:0005819
WBGene00001648	GO:0007271
WBGene00001648	GO:0042493
WBGene00001648	GO:0043050
WBGene00003000	GO:0040007
WBGene00003000	GO:0040011
WBGene00003000	GO:0060179
WBGene00003002	GO:0008104
WBGene00003002	GO:0060179
WBGene00001189	GO:0018991
WBGene00001179	GO:0018991
WBGene00001179	GO:0040011
WBGene00001184	GO:0040007
WBGene00004745	GO:0018991
WBGene00004745	GO:0040025
WBGene00001174	GO:0030154
WBGene00001174	GO:0060179
WBGene00001170	GO:0006917
WBGene00001177	GO:0018991
WBGene00001177	GO:0030421
WBGene00001177	GO:0040007
WBGene00001177	GO:0042493
WBGene00001177	GO:0043050
WBGene00006789	GO:0007525
WBGene00006789	GO:0009790
WBGene00006789	GO:0031143
WBGene00006803	GO:0007626
WBGene00006803	GO:0040007
WBGene00006779	GO:0030424
WBGene00006779	GO:0042493
WBGene00006779	GO:0051932
WBGene00006834	GO:0018991
WBGene00006834	GO:0032982
WBGene00006834	GO:0043050
WBGene00006830	GO:0018991
WBGene00006830	GO:0032982
WBGene00003011	GO:0018991
WBGene00003011	GO:0030421
WBGene00003011	GO:0040007
WBGene00003011	GO:0060179
WBGene00006767	GO:0005737
WBGene00006767	GO:0040011
WBGene00001204	GO:0006915
WBGene00001204	GO:0018991
WBGene00001204	GO:0030421
WBGene00001204	GO:0040011
WBGene00001204	GO:0065004
WBGene00001188	GO:0007163
WBGene00001188	GO:0010467
WBGene00001188	GO:0018991
WBGene00001172	GO:0018991
WBGene00003006	GO:0051964
WBGene00003006	GO:0060179
WBGene00003238	GO:0018991
WBGene00000415	GO:0010467
WBGene00001171	GO:0030424
WBGene00001171	GO:0042493
WBGene00001171	GO:0048846
WBGene00001842	GO:0018991
WBGene00000417	GO:0006917
WBGene00001202	GO:0018991
WBGene00023497	GO:0009299
WBGene00023497	GO:0016246
WBGene00023497	GO:0018991
WBGene00023497	GO:0060179
WBGene00003020	GO:0016246
WBGene00006818	GO:0001966
WBGene00006818	GO:0030154
WBGene00006818	GO:0048846
WBGene00001207	GO:0001708
WBGene00001207	GO:0002164
WBGene00001209	GO:0008104
WBGene00001209	GO:0030154
WBGene00001209	GO:0040011
WBGene00001209	GO:0048846
WBGene00001209	GO:0051259
WBGene00001209	GO:0060179
WBGene00002335	GO:0018991
WBGene00002335	GO:0030154
WBGene00002335	GO:0048846
WBGene00002335	GO:0060179
WBGene00002299	GO:0018991
WBGene00002299	GO:0042639
WBGene00001210	GO:0018991
WBGene00001210	GO:0030424
WBGene00001210	GO:0048846
WBGene00000418	GO:0006917
WBGene00001821	GO:0018991
WBGene00004773	GO:0040007
WBGene00004773	GO:0048846
WBGene00001820	GO:0018991
WBGene00003891	GO:0007635
WBGene00003891	GO:0010467
WBGene00003891	GO:0018991
WBGene00003892	GO:0008306
WBGene00000423	GO:0006917
WBGene00000423	GO:0018991
WBGene00003029	GO:0040007
WBGene00003029	GO:0051964
WBGene00000420	GO:0042493
WBGene00000422	GO:0043652
WBGene00003848	GO:0040007
WBGene00003848	GO:0051301
WBGene00003849	GO:0050918
WBGene00003186	GO:0030421
WBGene00000424	GO:0007163
WBGene00000424	GO:0032154
WBGene00003850	GO:0050918
WBGene00003850	GO:0050919
WBGene00003851	GO:0050918
WBGene00006783	GO:0042493
WBGene00006783	GO:0051932
WBGene00002990	GO:0060179
WBGene00002239	GO:0030421
WBGene00002239	GO:0040007
WBGene00005019	GO:0002164
WBGene00005019	GO:0007126
WBGene00005019	GO:0060465
WBGene00005021	GO:0007126
WBGene00005022	GO:0007126
WBGene00005025	GO:0007126
WBGene00005024	GO:0005634
WBGene00005024	GO:0007126
WBGene00005020	GO:0005634
WBGene00005020	GO:0007126
WBGene00005023	GO:0005634
WBGene00005023	GO:0007126
WBGene00005023	GO:0008354
WBGene00005023	GO:0048599
WBGene00003387	GO:0014076
WBGene00003387	GO:0030424
WBGene00006743	GO:0048666
WBGene00004185	GO:0005634
WBGene00004795	GO:0022618
WBGene00006958	GO:0032154
WBGene00006958	GO:0048846
WBGene00003395	GO:0005623
WBGene00003395	GO:0005819
WBGene00003395	GO:0040007
WBGene00003395	GO:0048565
WBGene00003396	GO:0005623
WBGene00003396	GO:0005819
WBGene00003396	GO:0051259
WBGene00006943	GO:0006468
WBGene00006943	GO:0007067
WBGene00006943	GO:0007163
WBGene00006943	GO:0040025
WBGene00006943	GO:0042493
WBGene00003048	GO:0005623
WBGene00003048	GO:0018991
WBGene00003048	GO:0048565
WBGene00003048	GO:0051259
WBGene00004032	GO:0050918
WBGene00008765	GO:0043005
WBGene00000567	GO:0002164
WBGene00000567	GO:0006983
WBGene00000567	GO:0007281
WBGene00000567	GO:0040007
WBGene00001953	GO:0009299
WBGene00001953	GO:0010467
WBGene00001953	GO:0030421
WBGene00001953	GO:0030424
WBGene00001953	GO:0040007
WBGene00001953	GO:0048846
WBGene00000958	GO:0042493
WBGene00000958	GO:0043050
WBGene00000958	GO:0050918
WBGene00006594	GO:0042493
WBGene00000695	GO:0042221
WBGene00003386	GO:0007626
WBGene00003386	GO:0035177
WBGene00001224	GO:0040011
WBGene00006922	GO:0006468
WBGene00006922	GO:0008104
WBGene00006922	GO:0009299
WBGene00006922	GO:0010332
WBGene00006922	GO:0010467
WBGene00000018	GO:0008104
WBGene00000018	GO:0008610
WBGene00000018	GO:0010332
WBGene00171604	GO:0040007
WBGene00171604	GO:0042493
WBGene00018788	GO:0006468
WBGene00006412	GO:0006464
WBGene00006412	GO:0043052
WBGene00006412	GO:0050919
WBGene00006405	GO:0008104
WBGene00006405	GO:0042493
WBGene00002031	GO:0007411
WBGene00002031	GO:0030424
WBGene00002060	GO:0006412
WBGene00004776	GO:0050919
WBGene00004887	GO:0008406
WBGene00004457	GO:0010332
WBGene00004457	GO:0042493
WBGene00004457	GO:0051259
WBGene00006414	GO:0007568
WBGene00000257	GO:0007067
WBGene00000257	GO:0051231
WBGene00000103	GO:0008104
WBGene00000103	GO:0010332
WBGene00000163	GO:0033363
WBGene00003858	GO:0040007
WBGene00003858	GO:0042493
WBGene00003911	GO:0007411
WBGene00004749	GO:0007411
WBGene00004749	GO:0007413
WBGene00004749	GO:0018991
WBGene00004749	GO:0030424
WBGene00004749	GO:0040025
WBGene00004749	GO:0043057
WBGene00000913	GO:0008104
WBGene00000913	GO:0009299
WBGene00000913	GO:0040007
WBGene00000913	GO:0043053
WBGene00001518	GO:0042493
WBGene00020142	GO:0008406
WBGene00020142	GO:0042493
WBGene00006543	GO:0001764
WBGene00006543	GO:0048666
WBGene00004360	GO:0018991
WBGene00004360	GO:0030037
WBGene00004360	GO:0060465
WBGene00001827	GO:0010467
WBGene00004101	GO:0005737
WBGene00004101	GO:0006897
WBGene00004101	GO:0031982
WBGene00004101	GO:0048102
WBGene00004101	GO:0051259
WBGene00002029	GO:0007411
WBGene00002029	GO:0007413
WBGene00017195	GO:0033363
WBGene00006498	GO:0002164
WBGene00006498	GO:0008354
WBGene00006498	GO:0016203
WBGene00006498	GO:0030424
WBGene00006498	GO:0040007
WBGene00196062	GO:0008406
WBGene00196062	GO:0018991
WBGene00006545	GO:0035188
WBGene00003630	GO:0007525
WBGene00003630	GO:0009790
WBGene00003630	GO:0010467
WBGene00003630	GO:0019538
WBGene00003630	GO:0032094
WBGene00003630	GO:0040011
WBGene00002182	GO:0042073
WBGene00002182	GO:0050918
WBGene00013284	GO:0042810
WBGene00006963	GO:0030163
WBGene00006963	GO:0048589
WBGene00006516	GO:0033363
WBGene00011904	GO:0043050
WBGene00011904	GO:0043057
WBGene00003475	GO:0002164
WBGene00003475	GO:0031982
WBGene00007047	GO:0005912
WBGene00007047	GO:0040007
WBGene00000055	GO:0007271
WBGene00000182	GO:0031982
WBGene00000182	GO:0040007
WBGene00011230	GO:0051647
WBGene00004782	GO:0016246
WBGene00004782	GO:0040007
WBGene00003412	GO:0042493
WBGene00004878	GO:0010467
WBGene00020596	GO:0042493
WBGene00004732	GO:0030424
WBGene00012929	GO:0007568
WBGene00012929	GO:0009790
WBGene00010661	GO:0006915
WBGene00003403	GO:0046959
WBGene00006474	GO:0016246
WBGene00006474	GO:0040007
WBGene00001311	GO:0010467
WBGene00001311	GO:0048565
WBGene00002251	GO:0002164
WBGene00002251	GO:0005819
WBGene00002251	GO:0007067
WBGene00002251	GO:0008219
WBGene00002251	GO:0040007
WBGene00002251	GO:0042221
WBGene00002251	GO:0060465
WBGene00015515	GO:0040007
WBGene00015515	GO:0045132
WBGene00001579	GO:0018991
WBGene00001579	GO:0040007
WBGene00001579	GO:0048565
WBGene00000840	GO:0030421
WBGene00000840	GO:0040011
WBGene00011488	GO:0007271
WBGene00011488	GO:0042493
WBGene00006915	GO:0008104
WBGene00006915	GO:0051259
WBGene00000301	GO:0040007
WBGene00000301	GO:0042493
WBGene00000517	GO:0018991
WBGene00000517	GO:0051301
WBGene00018846	GO:0042493
WBGene00014228	GO:0005694
WBGene00014228	GO:0040007
WBGene00015646	GO:0002064
WBGene00015646	GO:0002164
WBGene00015646	GO:0008104
WBGene00015646	GO:0008406
WBGene00015646	GO:0009299
WBGene00015646	GO:0009790
WBGene00015646	GO:0019932
WBGene00015646	GO:0040011
WBGene00015646	GO:0040025
WBGene00010425	GO:0000280
WBGene00010425	GO:0005634
WBGene00010425	GO:0007067
WBGene00001214	GO:0000070
WBGene00001214	GO:0007126
WBGene00001214	GO:0030728
WBGene00001214	GO:0045132
WBGene00003394	GO:0005623
WBGene00003394	GO:0005819
WBGene00003394	GO:0018991
WBGene00003394	GO:0040007
WBGene00003394	GO:0040011
WBGene00000147	GO:0018991
WBGene00000147	GO:0040007
WBGene00003397	GO:0005623
WBGene00003397	GO:0005819
WBGene00003397	GO:0007067
WBGene00003397	GO:0008104
WBGene00003246	GO:0005623
WBGene00003246	GO:0005819
WBGene00003246	GO:0007163
WBGene00003246	GO:0018991
WBGene00003246	GO:0040011
WBGene00006974	GO:0005634
WBGene00006974	GO:0005819
WBGene00006974	GO:0008104
WBGene00000099	GO:0000070
WBGene00000099	GO:0000819
WBGene00000099	GO:0000910
WBGene00000099	GO:0008104
WBGene00000099	GO:0045120
WBGene00000099	GO:0045132
WBGene00006537	GO:0005819
WBGene00006537	GO:0040007
WBGene00006537	GO:0048846
WBGene00006537	GO:0051259
WBGene00006993	GO:0005819
WBGene00006993	GO:0007019
WBGene00006993	GO:0008356
WBGene00006993	GO:0032154
WBGene00006993	GO:0051231
WBGene00018321	GO:0006897
WBGene00018321	GO:0008104
WBGene00004204	GO:0018991
WBGene00004204	GO:0040007
WBGene00004203	GO:0018991
WBGene00003009	GO:0048846
WBGene00002003	GO:0007411
WBGene00002003	GO:0007413
WBGene00002003	GO:0040007
WBGene00004206	GO:0002164
WBGene00004206	GO:0007411
WBGene00004206	GO:0007413
WBGene00004206	GO:0009790
WBGene00004206	GO:0030424
WBGene00000483	GO:0050918
WBGene00006773	GO:0048599
WBGene00003657	GO:0000768
WBGene00003657	GO:0016358
WBGene00003657	GO:0018991
WBGene00003657	GO:0030154
WBGene00003657	GO:0040007
WBGene00017683	GO:0018991
WBGene00017683	GO:0048666
WBGene00045419	GO:0001708
WBGene00045419	GO:0018991
WBGene00000995	GO:0040007
WBGene00000995	GO:0060179
WBGene00003553	GO:0018990
WBGene00001595	GO:0008104
WBGene00001595	GO:0016246
WBGene00001595	GO:0033313
WBGene00001595	GO:0040007
WBGene00001595	GO:0040022
WBGene00001595	GO:0048599
WBGene00001483	GO:0040007
WBGene00001483	GO:0040022
WBGene00006525	GO:0010467
WBGene00006525	GO:0042331
WBGene00006525	GO:0050918
WBGene00006526	GO:0010467
WBGene00006526	GO:0050918
WBGene00000485	GO:0001966
WBGene00000485	GO:0035177
WBGene00000485	GO:0040007
WBGene00000485	GO:0043053
WBGene00000485	GO:0050918
WBGene00000485	GO:0050919
WBGene00000485	GO:0060179
WBGene00003884	GO:0042073
WBGene00003884	GO:0050918
WBGene00003883	GO:0040007
WBGene00003883	GO:0048589
WBGene00003883	GO:0050918
WBGene00003886	GO:0008104
WBGene00003886	GO:0040007
WBGene00003886	GO:0050918
WBGene00003885	GO:0035177
WBGene00003885	GO:0050918
WBGene00007710	GO:0005634
WBGene00007710	GO:0005818
WBGene00007710	GO:0005819
WBGene00007710	GO:0030588
WBGene00007710	GO:0051231
WBGene00006868	GO:0001764
WBGene00006868	GO:0008104
WBGene00006868	GO:0030728
WBGene00006868	GO:0040007
WBGene00006747	GO:0043057
WBGene00006747	GO:0050918
WBGene00001064	GO:0040007
WBGene00001064	GO:0060107
WBGene00001064	GO:0060109
WBGene00001071	GO:0010467
WBGene00006760	GO:0030424
WBGene00006760	GO:0031143
WBGene00001065	GO:0060107
WBGene00001065	GO:0060109
WBGene00006752	GO:0005737
WBGene00006752	GO:0008104
WBGene00006752	GO:0016079
WBGene00006752	GO:0030424
WBGene00006752	GO:0040007
WBGene00006752	GO:0043050
WBGene00006752	GO:0048846
WBGene00006745	GO:0030424
WBGene00006753	GO:0030424
WBGene00006759	GO:0031143
WBGene00006759	GO:0042493
WBGene00006754	GO:0007525
WBGene00006754	GO:0031143
WBGene00003166	GO:0001966
WBGene00003166	GO:0007626
WBGene00003166	GO:0050918
WBGene00006757	GO:0008104
WBGene00006757	GO:0043050
WBGene00006741	GO:0040011
WBGene00006869	GO:0042493
WBGene00006749	GO:0040011
WBGene00006756	GO:0040011
WBGene00006761	GO:0040011
WBGene00006762	GO:0040011
WBGene00006762	GO:0042493
WBGene00006762	GO:0048846
WBGene00006782	GO:0040011
WBGene00006768	GO:0040007
WBGene00006768	GO:0043050
WBGene00006765	GO:0042493
WBGene00006769	GO:0030424
WBGene00006769	GO:0040011
WBGene00006769	GO:0048846
WBGene00006795	GO:0030424
WBGene00006793	GO:0043057
WBGene00006774	GO:0007271
WBGene00006774	GO:0042493
WBGene00006777	GO:0040011
WBGene00006785	GO:0042493
WBGene00006770	GO:0030424
WBGene00006770	GO:0048846
WBGene00006799	GO:0040011
WBGene00006784	GO:0018991
WBGene00006784	GO:0040011
WBGene00003172	GO:0001966
WBGene00003172	GO:0050918
WBGene00001080	GO:0007549
WBGene00001080	GO:0009299
WBGene00001080	GO:0018991
WBGene00006604	GO:0007620
WBGene00006787	GO:0018991
WBGene00006787	GO:0030424
WBGene00006787	GO:0031143
WBGene00006787	GO:0040007
WBGene00004857	GO:0009299
WBGene00004857	GO:0042493
WBGene00006802	GO:0040011
WBGene00006809	GO:0040011
WBGene00006796	GO:0040007
WBGene00006796	GO:0048599
WBGene00006796	GO:0051259
WBGene00006870	GO:0007411
WBGene00006870	GO:0050918
WBGene00004858	GO:0042493
WBGene00001082	GO:0007163
WBGene00001860	GO:0005694
WBGene00001860	GO:0006310
WBGene00006808	GO:0007411
WBGene00006808	GO:0040011
WBGene00006808	GO:0048846
WBGene00002993	GO:0042335
WBGene00002993	GO:0060179
WBGene00000484	GO:0032094
WBGene00000484	GO:0040007
WBGene00000484	GO:0050918
WBGene00006882	GO:0040007
WBGene00006811	GO:0040007
WBGene00006811	GO:0040011
WBGene00000295	GO:0060179
WBGene00000296	GO:0035177
WBGene00000296	GO:0050919
WBGene00000298	GO:0060179
WBGene00006819	GO:0031143
WBGene00006819	GO:0042493
WBGene00006810	GO:0007626
WBGene00006810	GO:0008104
WBGene00006810	GO:0031143
WBGene00006810	GO:0040007
WBGene00006814	GO:0031143
WBGene00006831	GO:0048846
WBGene00001863	GO:0008406
WBGene00006812	GO:0040011
WBGene00001070	GO:0040007
WBGene00001070	GO:0060107
WBGene00001070	GO:0060109
WBGene00001185	GO:0018991
WBGene00001069	GO:0040007
WBGene00001069	GO:0060107
WBGene00001069	GO:0060109
WBGene00003167	GO:0001966
WBGene00003169	GO:0001966
WBGene00003170	GO:0001966
WBGene00003171	GO:0001966
WBGene00005016	GO:0040007
WBGene00005016	GO:0060107
WBGene00005016	GO:0060109
WBGene00000902	GO:0043053
WBGene00000902	GO:0050918
WBGene00000901	GO:0043053
WBGene00000906	GO:0007635
WBGene00000906	GO:0035177
WBGene00000906	GO:0043053
WBGene00000906	GO:0050918
WBGene00000906	GO:0060179
WBGene00006815	GO:0051647
WBGene00006820	GO:0031143
WBGene00006820	GO:0042493
WBGene00001864	GO:0006310
WBGene00001864	GO:0035188
WBGene00003173	GO:0001966
WBGene00003173	GO:0040007
WBGene00003168	GO:0001966
WBGene00003174	GO:0001966
WBGene00000836	GO:0040025
WBGene00000836	GO:0051301
WBGene00000492	GO:0050918
WBGene00000490	GO:0050918
WBGene00000493	GO:0050918
WBGene00001413	GO:0009299
WBGene00001413	GO:0018991
WBGene00001413	GO:0040022
WBGene00001413	GO:0048599
WBGene00005018	GO:0043050
WBGene00005018	GO:0060107
WBGene00005018	GO:0060109
WBGene00001609	GO:0006350
WBGene00001609	GO:0007281
WBGene00001609	GO:0008104
WBGene00001609	GO:0009299
WBGene00001609	GO:0040007
WBGene00001609	GO:0043054
WBGene00006839	GO:0030424
WBGene00006839	GO:0040007
WBGene00003106	GO:0007411
WBGene00003106	GO:0010467
WBGene00003106	GO:0043057
WBGene00006843	GO:0007626
WBGene00006843	GO:0009299
WBGene00006843	GO:0040007
WBGene00003417	GO:0040007
WBGene00044631	GO:0040007
WBGene00044631	GO:0042493
WBGene00004735	GO:0010467
WBGene00004735	GO:0051259
WBGene00003975	GO:0018991
WBGene00017974	GO:0006915
WBGene00017974	GO:0033363
WBGene00017974	GO:0051259
WBGene00006852	GO:0030424
WBGene00003242	GO:0008104
WBGene00001520	GO:0040011
WBGene00010700	GO:0010467
WBGene00010700	GO:0033554
WBGene00010700	GO:0040007
WBGene00001281	GO:0033313
WBGene00001281	GO:0033316
WBGene00001281	GO:0042493
WBGene00002181	GO:0030424
WBGene00019862	GO:0009299
WBGene00002178	GO:0042493
WBGene00004264	GO:0018990
WBGene00001251	GO:0003824
WBGene00001251	GO:0006970
WBGene00001251	GO:0010467
WBGene00001251	GO:0033554
WBGene00000959	GO:0043052
WBGene00000516	GO:0006259
WBGene00000516	GO:0008283
WBGene00000516	GO:0010467
WBGene00000516	GO:0022611
WBGene00006432	GO:0040007
WBGene00006432	GO:0042493
WBGene00006434	GO:0007568
WBGene00006434	GO:0010467
WBGene00006311	GO:0007289
WBGene00006311	GO:0040007
WBGene00006536	GO:0048846
WBGene00001243	GO:0002164
WBGene00001243	GO:0008610
WBGene00001243	GO:0010467
WBGene00015583	GO:0048846
WBGene00000460	GO:0009299
WBGene00000460	GO:0010467
WBGene00006505	GO:0008104
WBGene00006505	GO:0010467
WBGene00006505	GO:0012501
WBGene00020368	GO:0007411
WBGene00020368	GO:0007413
WBGene00002081	GO:0007163
WBGene00004786	GO:0008104
WBGene00004786	GO:0009299
WBGene00004786	GO:0010467
WBGene00004786	GO:0018991
WBGene00000289	GO:0040024
WBGene00000289	GO:0048846
WBGene00000289	GO:0051301
WBGene00006957	GO:0007411
WBGene00006957	GO:0032154
WBGene00006957	GO:0048846
WBGene00006523	GO:0010467
WBGene00008682	GO:0010467
WBGene00006932	GO:0033363
WBGene00006932	GO:0051259
WBGene00003997	GO:0042493
WBGene00001745	GO:0040007
WBGene00003504	GO:0051170
WBGene00003150	GO:0005634
WBGene00003150	GO:0005819
WBGene00003150	GO:0007067
WBGene00003150	GO:0007163
WBGene00003150	GO:0030588
WBGene00003150	GO:0051231
WBGene00004178	GO:0006350
WBGene00004178	GO:0007286
WBGene00004178	GO:0009299
WBGene00004178	GO:0010467
WBGene00001482	GO:0030728
WBGene00001981	GO:0040011
WBGene00020097	GO:0006468
WBGene00020097	GO:0009299
WBGene00020097	GO:0043186
WBGene00020097	GO:0048599
WBGene00020091	GO:0006461
WBGene00001647	GO:0008104
WBGene00001647	GO:0030588
WBGene00001647	GO:0032154
WBGene00001647	GO:0040038
WBGene00001647	GO:0045120
WBGene00004361	GO:0002164
WBGene00004361	GO:0007010
WBGene00004361	GO:0007369
WBGene00004361	GO:0009790
WBGene00004361	GO:0018991
WBGene00021902	GO:0009299
WBGene00006575	GO:0010467
WBGene00171984	GO:0006468
WBGene00171984	GO:0018991
WBGene00171984	GO:0033554
WBGene00003822	GO:0010467
WBGene00002162	GO:0040007
WBGene00006836	GO:0030424
WBGene00001086	GO:0009299
WBGene00004187	GO:0008283
WBGene00004187	GO:0009299
WBGene00004187	GO:0019932
WBGene00004187	GO:0051259
WBGene00001709	GO:0050918
WBGene00001709	GO:0050919
WBGene00001087	GO:0007549
WBGene00001087	GO:0040007
WBGene00001087	GO:0040038
WBGene00000920	GO:0022611
WBGene00001072	GO:0040007
WBGene00001072	GO:0060107
WBGene00001072	GO:0060109
WBGene00001263	GO:0035188
WBGene00002280	GO:0035188
WBGene00006827	GO:0032982
WBGene00004397	GO:0060107
WBGene00003778	GO:0010467
WBGene00000437	GO:0043057
WBGene00003030	GO:0030421
WBGene00003033	GO:0051301
WBGene00003034	GO:0040007
WBGene00003034	GO:0051259
WBGene00003034	GO:0051301
WBGene00009133	GO:0003824
WBGene00003210	GO:0005634
WBGene00003210	GO:0005819
WBGene00003210	GO:0007059
WBGene00003210	GO:0008104
WBGene00003210	GO:0016043
WBGene00003210	GO:0030588
WBGene00003210	GO:0031468
WBGene00003210	GO:0040007
WBGene00003210	GO:0045120
WBGene00000235	GO:0005634
WBGene00000235	GO:0006468
WBGene00000235	GO:0008104
WBGene00000235	GO:0031468
WBGene00000235	GO:0045120
WBGene00171379	GO:0005737
WBGene00171379	GO:0006898
WBGene00171379	GO:0048589
WBGene00001952	GO:0007631
WBGene00001952	GO:0010467
WBGene00001952	GO:0032042
WBGene00001475	GO:0007163
WBGene00001475	GO:0040007
WBGene00003163	GO:0040007
WBGene00002222	GO:0042073
WBGene00001412	GO:0043052
WBGene00003233	GO:0035176
WBGene00004703	GO:0006396
WBGene00004703	GO:0008283
WBGene00004703	GO:0009299
WBGene00004703	GO:0048599
WBGene00000105	GO:0040007
WBGene00000105	GO:0051259
WBGene00022492	GO:0018991
WBGene00022492	GO:0030261
WBGene00022492	GO:0048599
WBGene00000302	GO:0006629
WBGene00000302	GO:0006897
WBGene00167728	GO:0002164
WBGene00000445	GO:0002164
WBGene00000445	GO:0040007
WBGene00003563	GO:0050918
WBGene00000206	GO:0007281
WBGene00000206	GO:0040007
WBGene00004212	GO:0050918
WBGene00003847	GO:0006915
WBGene00001333	GO:0008406
WBGene00001333	GO:0048565
WBGene00002062	GO:0018991
WBGene00006571	GO:0002164
WBGene00006571	GO:0040034
WBGene00006571	GO:0046903
WBGene00000001	GO:0009790
WBGene00000001	GO:0042493
WBGene00015492	GO:0043052
WBGene00013006	GO:0002164
WBGene00004036	GO:0009566
WBGene00004036	GO:0040007
WBGene00003914	GO:0018991
WBGene00003914	GO:0040007
WBGene00011821	GO:0009299
WBGene00016154	GO:0040007
WBGene00004927	GO:0018991
WBGene00000226	GO:0008630
WBGene00002173	GO:0002164
WBGene00002173	GO:0040007
WBGene00002173	GO:0043050
WBGene00015184	GO:0035176
WBGene00015184	GO:0051259
WBGene00000164	GO:0033363
WBGene00000498	GO:0000077
WBGene00000498	GO:0040007
WBGene00000498	GO:0040011
WBGene00000498	GO:0051726
WBGene00003650	GO:0035176
WBGene00020316	GO:0030261
WBGene00001093	GO:0002164
WBGene00001093	GO:0040007
WBGene00021058	GO:0005737
WBGene00021058	GO:0007040
WBGene00021058	GO:0040007
WBGene00021058	GO:0048284
WBGene00021058	GO:0060179
WBGene00001509	GO:0005739
WBGene00001509	GO:0040007
WBGene00002272	GO:0050896
WBGene00001746	GO:0005819
WBGene00001746	GO:0007067
WBGene00001746	GO:0009299
WBGene00001746	GO:0030424
WBGene00001746	GO:0040007
WBGene00004298	GO:0006915
WBGene00007027	GO:0042493
WBGene00012767	GO:0005623
WBGene00012767	GO:0006915
WBGene00012767	GO:0007049
WBGene00012767	GO:0010332
WBGene00012767	GO:0018991
WBGene00012767	GO:0048477
WBGene00004038	GO:0042639
WBGene00015025	GO:0007283
WBGene00013344	GO:0018991
WBGene00013344	GO:0040011
WBGene00001836	GO:0018991
WBGene00004043	GO:0042493
WBGene00007801	GO:0043052
WBGene00007801	GO:0051259
WBGene00018008	GO:0001764
WBGene00015171	GO:0048846
WBGene00013740	GO:0006983
WBGene00013740	GO:0033363
WBGene00013740	GO:0040007
WBGene00001533	GO:0050918
WBGene00001533	GO:0051259
WBGene00022855	GO:0007126
WBGene00000210	GO:0040007
WBGene00011599	GO:0007059
WBGene00001996	GO:0008104
WBGene00001996	GO:0008283
WBGene00001996	GO:0016246
WBGene00001996	GO:0040007
WBGene00001996	GO:0048599
WBGene00168760	GO:0040011
WBGene00003510	GO:0040007
WBGene00001998	GO:0006917
WBGene00001998	GO:0007049
WBGene00001998	GO:0040007
WBGene00002138	GO:0007631
WBGene00002138	GO:0040007
WBGene00000994	GO:0005739
WBGene00000994	GO:0009299
WBGene00000994	GO:0048599
WBGene00002257	GO:0050896
WBGene00013187	GO:0043052
WBGene00013606	GO:0002164
WBGene00013606	GO:0040007
WBGene00013676	GO:0002164
WBGene00013676	GO:0040007
WBGene00020511	GO:0005739
WBGene00020511	GO:0040007
WBGene00012484	GO:0032154
WBGene00012484	GO:0040011
WBGene00001949	GO:0008219
WBGene00001949	GO:0008354
WBGene00010890	GO:0005634
WBGene00010890	GO:0009299
WBGene00010890	GO:0040007
WBGene00019760	GO:0007059
WBGene00019760	GO:0009299
WBGene00019760	GO:0018991
WBGene00019760	GO:0043050
WBGene00019760	GO:0060107
WBGene00006554	GO:0003824
WBGene00012584	GO:0032094
WBGene00007278	GO:0010467
WBGene00011597	GO:0008104
WBGene00008419	GO:0009299
WBGene00008419	GO:0040007
WBGene00008419	GO:0040011
WBGene00016202	GO:0040011
WBGene00016202	GO:0045132
WBGene00010093	GO:0030261
WBGene00010093	GO:0040007
WBGene00010093	GO:0045132
WBGene00010444	GO:0042493
WBGene00004874	GO:0005634
WBGene00004874	GO:0005819
WBGene00000176	GO:0006970
WBGene00014153	GO:0002164
WBGene00014153	GO:0009790
WBGene00017016	GO:0040007
WBGene00017016	GO:0051259
WBGene00013583	GO:0002164
WBGene00013583	GO:0007525
WBGene00013583	GO:0040007
WBGene00002219	GO:0040011
WBGene00002219	GO:0051231
WBGene00001461	GO:0018991
WBGene00001461	GO:0035176
WBGene00003818	GO:0040011
WBGene00003818	GO:0043227
WBGene00003818	GO:0051259
WBGene00000219	GO:0050896
WBGene00011625	GO:0007059
WBGene00010556	GO:0005634
WBGene00010556	GO:0005694
WBGene00010556	GO:0005886
WBGene00010556	GO:0007059
WBGene00010556	GO:0008283
WBGene00010556	GO:0045132
WBGene00010556	GO:0051231
WBGene00010556	GO:0051726
WBGene00004140	GO:0040011
WBGene00019166	GO:0040007
WBGene00012315	GO:0005739
WBGene00012315	GO:0040007
WBGene00004807	GO:0008283
WBGene00004807	GO:0040011
WBGene00173249	GO:0042493
WBGene00173249	GO:0051259
WBGene00007117	GO:0007283
WBGene00004913	GO:0042493
WBGene00003511	GO:0040007
WBGene00019154	GO:0042493
WBGene00012004	GO:0001939
WBGene00012004	GO:0007067
WBGene00012004	GO:0018991
WBGene00012004	GO:0051726
WBGene00015347	GO:0009299
WBGene00021834	GO:0043057
WBGene00021834	GO:0060179
WBGene00007784	GO:0008283
WBGene00007784	GO:0030588
WBGene00009451	GO:0009299
WBGene00000275	GO:0005634
WBGene00000275	GO:0042493
WBGene00002228	GO:0001940
WBGene00002228	GO:0005634
WBGene00002228	GO:0005819
WBGene00002228	GO:0033313
WBGene00002228	GO:0043052
WBGene00002228	GO:0045120
WBGene00000157	GO:0040007
WBGene00002116	GO:0040007
WBGene00002116	GO:0042493
WBGene00015466	GO:0008104
WBGene00015466	GO:0035177
WBGene00015466	GO:0050918
WBGene00021439	GO:0003824
WBGene00012348	GO:0008104
WBGene00012348	GO:0009299
WBGene00012348	GO:0040007
WBGene00001005	GO:0005634
WBGene00001005	GO:0007129
WBGene00001005	GO:0009299
WBGene00001005	GO:0040007
WBGene00001005	GO:0051301
WBGene00001005	GO:0051647
WBGene00021929	GO:0040007
WBGene00010671	GO:0010467
WBGene00010671	GO:0022611
WBGene00003786	GO:0019538
WBGene00169904	GO:0051647
WBGene00004257	GO:0009790
WBGene00196933	GO:0040007
WBGene00196933	GO:0043052
WBGene00000455	GO:0005737
WBGene00002187	GO:0048599
WBGene00001841	GO:0043053
WBGene00003821	GO:0005634
WBGene00003821	GO:0006350
WBGene00003821	GO:0048589
WBGene00010492	GO:0007281
WBGene00010492	GO:0008104
WBGene00016236	GO:0007165
WBGene00016236	GO:0050918
WBGene00016236	GO:0050919
WBGene00019205	GO:0007276
WBGene00019205	GO:0007626
WBGene00019205	GO:0018991
WBGene00011531	GO:0008104
WBGene00011531	GO:0009790
WBGene00011531	GO:0018991
WBGene00011531	GO:0040011
WBGene00004860	GO:0009299
WBGene00004860	GO:0040007
WBGene00004860	GO:0042493
WBGene00002210	GO:0009299
WBGene00002210	GO:0040007
WBGene00000936	GO:0040007
WBGene00000936	GO:0042493
WBGene00000936	GO:0051259
WBGene00000936	GO:0051932
WBGene00013177	GO:0051964
WBGene00006806	GO:0040011
WBGene00002974	GO:0040011
WBGene00002974	GO:0042493
WBGene00019747	GO:0005819
WBGene00019747	GO:0008104
WBGene00019747	GO:0051301
WBGene00006962	GO:0006350
WBGene00006962	GO:0016246
WBGene00004746	GO:0009299
WBGene00001444	GO:0018991
WBGene00006959	GO:0007126
WBGene00006959	GO:0048565
WBGene00004804	GO:0003824
WBGene00004804	GO:0007369
WBGene00004804	GO:0009299
WBGene00004804	GO:0010467
WBGene00004804	GO:0030154
WBGene00004804	GO:0040007
WBGene00003228	GO:0005623
WBGene00004027	GO:0005623
WBGene00004027	GO:0040007
WBGene00001580	GO:0018991
WBGene00001580	GO:0030424
WBGene00001978	GO:0008104
WBGene00003864	GO:0005623
WBGene00003864	GO:0007163
WBGene00003864	GO:0030163
WBGene00003864	GO:0051301
WBGene00006528	GO:0007416
WBGene00006528	GO:0008021
WBGene00006528	GO:0030424
WBGene00006528	GO:0048846
WBGene00006528	GO:0051225
WBGene00011050	GO:0040007
WBGene00020343	GO:0042493
WBGene00020343	GO:0045120
WBGene00015235	GO:0007126
WBGene00015235	GO:0033313
WBGene00015235	GO:0033316
WBGene00002717	GO:0040007
WBGene00004431	GO:0005634
WBGene00004431	GO:0051259
WBGene00003904	GO:0008283
WBGene00004217	GO:0005634
WBGene00004217	GO:0035046
WBGene00003925	GO:0007126
WBGene00003925	GO:0033313
WBGene00003925	GO:0051259
WBGene00007972	GO:0007059
WBGene00007972	GO:0008283
WBGene00002226	GO:0001939
WBGene00002226	GO:0005634
WBGene00002226	GO:0033313
WBGene00002226	GO:0045120
WBGene00008107	GO:0001939
WBGene00008107	GO:0005634
WBGene00008107	GO:0007059
WBGene00008107	GO:0008104
WBGene00008107	GO:0045120
WBGene00006530	GO:0007067
WBGene00006530	GO:0051259
WBGene00003948	GO:0000910
WBGene00003948	GO:0033313
WBGene00003948	GO:0051259
WBGene00016837	GO:0001939
WBGene00016837	GO:0001940
WBGene00016837	GO:0005634
WBGene00016837	GO:0005819
WBGene00016837	GO:0008283
WBGene00016837	GO:0030588
WBGene00016837	GO:0045120
WBGene00016837	GO:0051259
WBGene00016837	GO:0051726
WBGene00002077	GO:0051259
WBGene00016907	GO:0051647
WBGene00004378	GO:0005737
WBGene00004378	GO:0051259
WBGene00009004	GO:0005819
WBGene00009052	GO:0000070
WBGene00009052	GO:0005634
WBGene00009052	GO:0005694
WBGene00009052	GO:0005819
WBGene00009052	GO:0008104
WBGene00009052	GO:0045132
WBGene00009052	GO:0051231
WBGene00003926	GO:0007126
WBGene00003926	GO:0033313
WBGene00167652	GO:0032154
WBGene00167652	GO:0040007
WBGene00004268	GO:0005634
WBGene00004268	GO:0005737
WBGene00004268	GO:0051259
WBGene00004953	GO:0000910
WBGene00004953	GO:0005819
WBGene00004953	GO:0007067
WBGene00004953	GO:0008104
WBGene00004953	GO:0030588
WBGene00004953	GO:0051225
WBGene00009368	GO:0005634
WBGene00009498	GO:0005819
WBGene00009498	GO:0040007
WBGene00001030	GO:0007067
WBGene00001030	GO:0051225
WBGene00004495	GO:0051259
WBGene00003953	GO:0007126
WBGene00003953	GO:0033313
WBGene00003953	GO:0051259
WBGene00009671	GO:0008283
WBGene00009671	GO:0031468
WBGene00004808	GO:0005819
WBGene00018625	GO:0008283
WBGene00004955	GO:0005634
WBGene00004955	GO:0005819
WBGene00004955	GO:0007067
WBGene00004955	GO:0040007
WBGene00004955	GO:0051225
WBGene00022207	GO:0005634
WBGene00004505	GO:0007126
WBGene00004505	GO:0033313
WBGene00004505	GO:0051259
WBGene00002783	GO:0005737
WBGene00196721	GO:0001939
WBGene00003184	GO:0001939
WBGene00003184	GO:0005819
WBGene00003184	GO:0033313
WBGene00003184	GO:0040007
WBGene00010419	GO:0051259
WBGene00003951	GO:0007126
WBGene00003951	GO:0033313
WBGene00003951	GO:0051259
WBGene00001979	GO:0005819
WBGene00001979	GO:0008104
WBGene00001979	GO:0030588
WBGene00001979	GO:0040007
WBGene00019432	GO:0005819
WBGene00019432	GO:0007059
WBGene00004312	GO:0048565
WBGene00010623	GO:0040007
WBGene00019693	GO:0001939
WBGene00019693	GO:0005634
WBGene00004305	GO:0045120
WBGene00004305	GO:0051259
WBGene00011064	GO:0005634
WBGene00003123	GO:0008283
WBGene00004464	GO:0007126
WBGene00004464	GO:0033313
WBGene00004464	GO:0051259
WBGene00003788	GO:0005634
WBGene00003788	GO:0045120
WBGene00001832	GO:0005634
WBGene00001832	GO:0007067
WBGene00001832	GO:0008104
WBGene00199408	GO:0051225
WBGene00001497	GO:0001939
WBGene00011631	GO:0005819
WBGene00003950	GO:0007126
WBGene00003950	GO:0033313
WBGene00003950	GO:0051259
WBGene00201623	GO:0005634
WBGene00201623	GO:0007059
WBGene00201623	GO:0030261
WBGene00004181	GO:0005634
WBGene00004181	GO:0005819
WBGene00004181	GO:0051726
WBGene00000158	GO:0051259
WBGene00013709	GO:0005819
WBGene00013709	GO:0040007
WBGene00003132	GO:0005819
WBGene00003132	GO:0007126
WBGene00003132	GO:0033313
WBGene00003132	GO:0040007
WBGene00022460	GO:0005819
WBGene00022460	GO:0007126
WBGene00003989	GO:0032154
WBGene00003156	GO:0005634
WBGene00002047	GO:0006468
WBGene00002047	GO:0007059
WBGene00002047	GO:0032154
WBGene00021470	GO:0007067
WBGene00021470	GO:0051225
WBGene00021470	GO:0051231
WBGene00004978	GO:0007126
WBGene00004978	GO:0008104
WBGene00004978	GO:0051259
WBGene00022042	GO:0051647
WBGene00003836	GO:0001939
WBGene00003836	GO:0005818
WBGene00003836	GO:0006406
WBGene00003209	GO:0000226
WBGene00003209	GO:0005819
WBGene00003209	GO:0051231
WBGene00003063	GO:0051259
WBGene00002045	GO:0040007
WBGene00002004	GO:0009299
WBGene00002004	GO:0051259
WBGene00015752	GO:0040007
WBGene00012243	GO:0005634
WBGene00020600	GO:0005737
WBGene00009469	GO:0040007
WBGene00000585	GO:0048599
WBGene00022781	GO:0051259
WBGene00022743	GO:0051259
WBGene00007028	GO:0008104
WBGene00019017	GO:0040007
WBGene00001006	GO:0005923
WBGene00001006	GO:0007163
WBGene00001006	GO:0008104
WBGene00001006	GO:0048565
WBGene00006590	GO:0040007
WBGene00020507	GO:0051259
WBGene00007223	GO:0040007
WBGene00200567	GO:0040007
WBGene00019275	GO:0051259
WBGene00003798	GO:0005634
WBGene00003798	GO:0030261
WBGene00016117	GO:0040007
WBGene00003081	GO:0008283
WBGene00012037	GO:0040007
WBGene00003893	GO:0040007
WBGene00168247	GO:0040007
WBGene00014932	GO:0040007
WBGene00003059	GO:0010467
WBGene00013308	GO:0009299
WBGene00195248	GO:0040007
WBGene00019382	GO:0040007
WBGene00004788	GO:0051259
WBGene00016676	GO:0043227
WBGene00004219	GO:0046903
WBGene00001824	GO:0002064
WBGene00001824	GO:0042335
WBGene00001824	GO:0046903
WBGene00000156	GO:0007067
WBGene00003482	GO:0016203
WBGene00012245	GO:0048599
WBGene00022276	GO:0040007
WBGene00016020	GO:0001708
WBGene00016020	GO:0018991
WBGene00012471	GO:0040007
WBGene00012187	GO:0048599
WBGene00012187	GO:0051726
WBGene00016330	GO:0002164
WBGene00016330	GO:0040007
WBGene00013859	GO:0040007
WBGene00015974	GO:0008283
WBGene00015607	GO:0040007
WBGene00017837	GO:0040007
WBGene00011318	GO:0040007
WBGene00008887	GO:0007019
WBGene00008887	GO:0051231
WBGene00003497	GO:0016203
WBGene00020601	GO:0042493
WBGene00000443	GO:0040007
WBGene00002850	GO:0005634
WBGene00019678	GO:0005634
WBGene00002891	GO:0051259
WBGene00016250	GO:0051259
WBGene00016442	GO:0040007
WBGene00004201	GO:0005777
WBGene00019400	GO:0002164
WBGene00019400	GO:0040007
WBGene00012659	GO:0040007
WBGene00007859	GO:0002164
WBGene00007859	GO:0040007
WBGene00200708	GO:0002164
WBGene00200708	GO:0040007
WBGene00004705	GO:0048599
WBGene00010812	GO:0007059
WBGene00012964	GO:0040007
WBGene00194700	GO:0040007
WBGene00003622	GO:0040024
WBGene00003622	GO:0051259
WBGene00004426	GO:0051259
WBGene00015697	GO:0007126
WBGene00077526	GO:0040007
WBGene00016493	GO:0040007
WBGene00001231	GO:0040007
WBGene00016608	GO:0040007
WBGene00004436	GO:0051259
WBGene00199533	GO:0051259
WBGene00003803	GO:0040007
WBGene00008990	GO:0051259
WBGene00017735	GO:0005737
WBGene00017735	GO:0051259
WBGene00000230	GO:0008104
WBGene00000197	GO:0051259
WBGene00009254	GO:0008104
WBGene00009254	GO:0040038
WBGene00001568	GO:0042493
WBGene00004484	GO:0051259
WBGene00202494	GO:0051259
WBGene00018893	GO:0005634
WBGene00019001	GO:0040007
WBGene00010496	GO:0051259
WBGene00019322	GO:0051259
WBGene00010562	GO:0005694
WBGene00010562	GO:0006468
WBGene00010562	GO:0007059
WBGene00010579	GO:0040007
WBGene00023323	GO:0006898
WBGene00020190	GO:0040007
WBGene00001941	GO:0000819
WBGene00000496	GO:0030588
WBGene00000496	GO:0040007
WBGene00000496	GO:0040038
WBGene00000496	GO:0045120
WBGene00000496	GO:0045132
WBGene00006700	GO:0051259
WBGene00001980	GO:0008104
WBGene00001980	GO:0030424
WBGene00012355	GO:0003824
WBGene00021334	GO:0006897
WBGene00021334	GO:0051259
WBGene00021466	GO:0007059
WBGene00021466	GO:0051259
WBGene00021681	GO:0040007
WBGene00021843	GO:0051259
WBGene00006565	GO:0051259
WBGene00022025	GO:0051259
WBGene00022119	GO:0040007
WBGene00004920	GO:0008104
WBGene00004920	GO:0008283
WBGene00004920	GO:0051259
WBGene00001596	GO:0033313
WBGene00001596	GO:0040007
WBGene00022591	GO:0016192
WBGene00022591	GO:0040007
WBGene00022591	GO:0060107
WBGene00022631	GO:0051259
WBGene00001869	GO:0005634
WBGene00001869	GO:0005819
WBGene00003047	GO:0007067
WBGene00003047	GO:0045120
WBGene00003047	GO:0051642
WBGene00003047	GO:0051647
WBGene00003829	GO:0001939
WBGene00003829	GO:0005634
WBGene00003829	GO:0032154
WBGene00003829	GO:0040007
WBGene00003829	GO:0045120
WBGene00003829	GO:0051726
WBGene00000145	GO:0033313
WBGene00000143	GO:0033313
WBGene00003134	GO:0008104
WBGene00003134	GO:0008356
WBGene00003485	GO:0040007
WBGene00002056	GO:0007296
WBGene00002056	GO:0040007
WBGene00003601	GO:0040006
WBGene00004197	GO:0005777
WBGene00004198	GO:0005777
WBGene00004194	GO:0005777
WBGene00004194	GO:0008104
WBGene00006937	GO:0005886
WBGene00017386	GO:0040007
WBGene00003955	GO:0000819
WBGene00003955	GO:0005634
WBGene00003955	GO:0031468
WBGene00003955	GO:0051726
WBGene00003158	GO:0000819
WBGene00003158	GO:0005634
WBGene00003158	GO:0031468
WBGene00044226	GO:0001939
WBGene00044226	GO:0005634
WBGene00044226	GO:0005819
WBGene00044226	GO:0031468
WBGene00044226	GO:0045120
WBGene00044226	GO:0051726
WBGene00008670	GO:0008104
WBGene00008670	GO:0009299
WBGene00003392	GO:0008283
WBGene00010609	GO:0005634
WBGene00010609	GO:0031468
WBGene00010609	GO:0051726
WBGene00009035	GO:0005634
WBGene00009035	GO:0007126
WBGene00004392	GO:0000819
WBGene00004392	GO:0000910
WBGene00004392	GO:0031468
WBGene00004392	GO:0040007
WBGene00004392	GO:0051726
WBGene00003155	GO:0000819
WBGene00003155	GO:0005634
WBGene00000868	GO:0005818
WBGene00000868	GO:0005819
WBGene00000868	GO:0031468
WBGene00002985	GO:0000819
WBGene00002985	GO:0005634
WBGene00002985	GO:0031468
WBGene00003157	GO:0000819
WBGene00003157	GO:0005634
WBGene00003157	GO:0031468
WBGene00003157	GO:0040007
WBGene00018016	GO:0005819
WBGene00011409	GO:0005819
WBGene00011409	GO:0040007
WBGene00197604	GO:0000910
WBGene00197604	GO:0005819
WBGene00197604	GO:0008104
WBGene00197604	GO:0031468
WBGene00197604	GO:0051259
WBGene00197604	GO:0051726
WBGene00020696	GO:0005634
WBGene00020696	GO:0051726
WBGene00014165	GO:0002164
WBGene00077568	GO:0051642
WBGene00013143	GO:0040007
WBGene00021270	GO:0005819
WBGene00021270	GO:0040011
WBGene00021073	GO:0051726
WBGene00003576	GO:0001939
WBGene00003576	GO:0005634
WBGene00003576	GO:0045120
WBGene00020687	GO:0005634
WBGene00020687	GO:0005818
WBGene00020687	GO:0005819
WBGene00011350	GO:0007126
WBGene00006540	GO:0005634
WBGene00006540	GO:0005819
WBGene00006540	GO:0030588
WBGene00006540	GO:0051225
WBGene00000875	GO:0005634
WBGene00000875	GO:0005819
WBGene00000875	GO:0030588
WBGene00000875	GO:0035046
WBGene00019510	GO:0040007
WBGene00003787	GO:0005634
WBGene00003787	GO:0005818
WBGene00003787	GO:0005819
WBGene00003787	GO:0045120
WBGene00018677	GO:0040007
WBGene00008645	GO:0005634
WBGene00008645	GO:0031468
WBGene00008380	GO:0008283
WBGene00004337	GO:0000819
WBGene00004337	GO:0031468
WBGene00004337	GO:0051726
WBGene00002068	GO:0000070
WBGene00002068	GO:0000910
WBGene00002068	GO:0001939
WBGene00002068	GO:0005819
WBGene00002068	GO:0007059
WBGene00002068	GO:0007067
WBGene00002068	GO:0030588
WBGene00002068	GO:0045120
WBGene00002068	GO:0045132
WBGene00002068	GO:0051726
WBGene00001974	GO:0005634
WBGene00001974	GO:0007413
WBGene00019767	GO:0040007
WBGene00017162	GO:0005819
WBGene00017162	GO:0008283
WBGene00004423	GO:0051259
WBGene00004340	GO:0005634
WBGene00004340	GO:0040007
WBGene00017313	GO:0005634
WBGene00022257	GO:0000910
WBGene00022257	GO:0001939
WBGene00022257	GO:0005634
WBGene00022257	GO:0005819
WBGene00022257	GO:0045120
WBGene00022257	GO:0051726
WBGene00000867	GO:0001939
WBGene00000867	GO:0005634
WBGene00000867	GO:0007059
WBGene00000867	GO:0045120
WBGene00044329	GO:0001939
WBGene00044329	GO:0005634
WBGene00044329	GO:0009299
WBGene00003067	GO:0005818
WBGene00003067	GO:0005819
WBGene00000479	GO:0005634
WBGene00000479	GO:0008104
WBGene00000479	GO:0031143
WBGene00003231	GO:0000932
WBGene00003231	GO:0005819
WBGene00003231	GO:0006401
WBGene00003231	GO:0008104
WBGene00003231	GO:0040007
WBGene00000142	GO:0005819
WBGene00000142	GO:0045120
WBGene00000142	GO:0048599
WBGene00004042	GO:0005634
WBGene00010638	GO:0040007
WBGene00004304	GO:0005634
WBGene00004304	GO:0005694
WBGene00004304	GO:0005819
WBGene00004304	GO:0007059
WBGene00004304	GO:0007067
WBGene00004304	GO:0031468
WBGene00004304	GO:0040007
WBGene00004304	GO:0045120
WBGene00004304	GO:0051081
WBGene00020392	GO:0001939
WBGene00020392	GO:0005634
WBGene00020392	GO:0005819
WBGene00020392	GO:0007059
WBGene00020392	GO:0045120
WBGene00021200	GO:0005634
WBGene00021200	GO:0005819
WBGene00021200	GO:0030588
WBGene00004781	GO:0051259
WBGene00016178	GO:0001939
WBGene00016178	GO:0005634
WBGene00016178	GO:0033313
WBGene00016178	GO:0045120
WBGene00008386	GO:0005634
WBGene00008386	GO:0008283
WBGene00008386	GO:0031468
WBGene00008386	GO:0051259
WBGene00015029	GO:0040007
WBGene00006996	GO:0001939
WBGene00006996	GO:0005634
WBGene00006996	GO:0005818
[truncated: 1,885 more rows]
