# Supplementary material for: Systematic Analysis of Experimental Phenotype Data Reveals Gene Functions
Source: PLoS One. 2013 Apr 16;8(4):e60847. doi: 10.1371/journal.pone.0060847 (PMC3628905; doi:10.1371/journal.pone.0060847)
Supplement: Supplement S1 — Inferred GO functions. A complete dataset of inferred GO annotations from phenotypes. Each file contains the gene idenfier and the novel GO functions we infer for each species. (ZIP) [file pone.0060847.s001.zip › yeast-new-go.txt]

S000029660	GO:0043934
S000007268	GO:0042221
S000007270	GO:0042221
S000007274	GO:0042221
S000007281	GO:0006979
S000007283	GO:0006979
S000007283	GO:0042221
S000006484	GO:0042221
S000006485	GO:0042221
S000006657	GO:0000781
S000006657	GO:0005623
S000006657	GO:0005773
S000006657	GO:0016458
S000000001	GO:0030447
S000000002	GO:0006464
S000000002	GO:0006972
S000000002	GO:0009411
S000000002	GO:0009636
S000000002	GO:0010038
S000000002	GO:0042221
S000000003	GO:0005623
S000000003	GO:0015629
S000000003	GO:0030447
S000000003	GO:0042221
S000000004	GO:0009411
S000000004	GO:0042221
S000000005	GO:0006464
S000000005	GO:0006972
S000000005	GO:0009411
S000000005	GO:0015031
S000000006	GO:0009411
S000000006	GO:0022402
S000000006	GO:0042221
S000000007	GO:0005623
S000000007	GO:0005634
S000000007	GO:0005730
S000000007	GO:0005783
S000000007	GO:0005811
S000000007	GO:0006972
S000000007	GO:0009411
S000000007	GO:0010447
S000000007	GO:0042221
S000000008	GO:0000781
S000000008	GO:0005623
S000000008	GO:0005739
S000000008	GO:0006897
S000000008	GO:0030447
S000000008	GO:0042221
S000000009	GO:0005783
S000000009	GO:0005933
S000000009	GO:0015031
S000000009	GO:0042221
S000000010	GO:0009636
S000000010	GO:0010038
S000000010	GO:0010446
S000000010	GO:0030447
S000000010	GO:0042221
S000000011	GO:0000781
S000000011	GO:0005623
S000000011	GO:0006031
S000000011	GO:0006897
S000000011	GO:0016458
S000000011	GO:0042221
S000000011	GO:0043934
S000000012	GO:0007034
S000000012	GO:0042221
S000000013	GO:0000002
S000000013	GO:0009411
S000000013	GO:0071480
S000000014	GO:0000781
S000000014	GO:0005623
S000000014	GO:0005811
S000000014	GO:0006972
S000000014	GO:0006979
S000000014	GO:0009306
S000000014	GO:0010038
S000000014	GO:0010446
S000000014	GO:0010447
S000000014	GO:0042221
S000000015	GO:0009411
S000000017	GO:0009411
S000000017	GO:0042221
S000000018	GO:0009636
S000000018	GO:0010447
S000000018	GO:0042221
S000000019	GO:0005623
S000000019	GO:0005933
S000000019	GO:0006464
S000000019	GO:0009411
S000000019	GO:0009636
S000000019	GO:0010038
S000000019	GO:0042221
S000000020	GO:0009411
S000000020	GO:0009636
S000000020	GO:0042221
S000000021	GO:0005623
S000000021	GO:0010038
S000000021	GO:0010446
S000000022	GO:0009306
S000000022	GO:0042221
S000000022	GO:0042811
S000000024	GO:0005811
S000000024	GO:0006464
S000000024	GO:0010038
S000000024	GO:0010446
S000000024	GO:0030447
S000000024	GO:0042221
S000000024	GO:0043934
S000000025	GO:0006312
S000000025	GO:0009411
S000000025	GO:0042221
S000000026	GO:0009411
S000000028	GO:0000085
S000000028	GO:0005623
S000000028	GO:0005634
S000000028	GO:0015629
S000000028	GO:0030447
S000000028	GO:0042221
S000000029	GO:0005623
S000000029	GO:0005634
S000000029	GO:0006972
S000000029	GO:0015629
S000000029	GO:0042221
S000000030	GO:0042221
S000000031	GO:0042221
S000000032	GO:0042221
S000000033	GO:0005623
S000000033	GO:0042221
S000000033	GO:0043934
S000000036	GO:0000080
S000000036	GO:0000781
S000000036	GO:0005623
S000000036	GO:0007114
S000000036	GO:0009408
S000000036	GO:0022402
S000000036	GO:0042221
S000000037	GO:0006915
S000000037	GO:0042221
S000000037	GO:0070265
S000000038	GO:0000080
S000000038	GO:0000751
S000000038	GO:0005623
S000000038	GO:0006915
S000000038	GO:0006972
S000000038	GO:0009636
S000000038	GO:0019236
S000000038	GO:0042221
S000000039	GO:0000753
S000000039	GO:0005623
S000000039	GO:0007114
S000000039	GO:0022402
S000000039	GO:0042221
S000000040	GO:0010038
S000000040	GO:0042221
S000000041	GO:0006464
S000000041	GO:0042221
S000000042	GO:0000781
S000000042	GO:0009636
S000000042	GO:0042221
S000000045	GO:0005623
S000000045	GO:0005933
S000000045	GO:0006897
S000000045	GO:0010038
S000000045	GO:0010446
S000000045	GO:0042221
S000000046	GO:0010447
S000000047	GO:0000002
S000000047	GO:0030447
S000000047	GO:0042221
S000000048	GO:0005777
S000000048	GO:0005811
S000000048	GO:0015976
S000000049	GO:0005933
S000000049	GO:0006897
S000000049	GO:0042221
S000000050	GO:0042221
S000000051	GO:0006031
S000000051	GO:0006464
S000000051	GO:0006897
S000000051	GO:0042221
S000000051	GO:0043934
S000000052	GO:0000781
S000000052	GO:0005623
S000000052	GO:0009408
S000000054	GO:0042221
S000000055	GO:0005811
S000000055	GO:0010447
S000000055	GO:0042221
S000000056	GO:0030447
S000000056	GO:0042221
S000000057	GO:0006972
S000000058	GO:0042221
S000000059	GO:0030447
S000002142	GO:0006897
S000002129	GO:0006464
S000002129	GO:0015031
S000000063	GO:0000781
S000000063	GO:0006312
S000000063	GO:0009411
S000000063	GO:0042221
S000000064	GO:0000128
S000000064	GO:0009411
S000000064	GO:0042221
S000000065	GO:0000087
S000000065	GO:0005623
S000000065	GO:0005634
S000000065	GO:0005819
S000000065	GO:0007059
S000000065	GO:0007114
S000000065	GO:0009411
S000000065	GO:0042221
S000000065	GO:0070631
S000000066	GO:0000082
S000000066	GO:0042221
S000000069	GO:0005623
S000000069	GO:0007114
S000000069	GO:0030447
S000000069	GO:0042221
S000000070	GO:0009847
S000000070	GO:0010447
S000000070	GO:0042221
S000000071	GO:0000085
S000000071	GO:0005623
S000000071	GO:0042221
S000000072	GO:0000085
S000000072	GO:0000093
S000000072	GO:0000917
S000000072	GO:0005623
S000000072	GO:0005634
S000000072	GO:0042221
S000000075	GO:0042221
S000000077	GO:0006979
S000000077	GO:0009411
S000000077	GO:0042221
S000000078	GO:0009411
S000000078	GO:0042221
S000000080	GO:0009411
S000000080	GO:0009636
S000000081	GO:0006972
S000000081	GO:0009411
S000000081	GO:0009636
S000000081	GO:0009935
S000000081	GO:0042221
S000000084	GO:0006979
S000000084	GO:0009636
S000000084	GO:0042221
S000000097	GO:0042221
S000000098	GO:0009847
S000000099	GO:0000085
S000000100	GO:0042221
S000000101	GO:0042221
S000000102	GO:0000781
S000000102	GO:0005623
S000000102	GO:0006464
S000000102	GO:0006897
S000000102	GO:0006972
S000000102	GO:0010446
S000000102	GO:0042221
S000000103	GO:0000002
S000000103	GO:0005623
S000000103	GO:0005933
S000000103	GO:0006031
S000000103	GO:0006972
S000000103	GO:0006979
S000000103	GO:0009636
S000000103	GO:0010038
S000000103	GO:0015976
S000000103	GO:0030447
S000000103	GO:0042221
S000000104	GO:0009411
S000000104	GO:0042221
S000000105	GO:0000085
S000000105	GO:0000087
S000000105	GO:0005623
S000000105	GO:0043934
S000000106	GO:0030447
S000000106	GO:0043934
S000000107	GO:0005623
S000000109	GO:0010447
S000000110	GO:0000080
S000000110	GO:0042221
S000000111	GO:0010447
S000000111	GO:0015976
S000000112	GO:0000751
S000000112	GO:0005933
S000000112	GO:0006897
S000000112	GO:0042221
S000000112	GO:0042811
S000000112	GO:0070265
S000000114	GO:0042221
S000000115	GO:0006979
S000000115	GO:0042221
S000000116	GO:0015031
S000000116	GO:0042221
S000000117	GO:0000080
S000000117	GO:0015976
S000000118	GO:0006979
S000000118	GO:0015976
S000000118	GO:0042221
S000000119	GO:0000082
S000000119	GO:0030447
S000000119	GO:0042221
S000000120	GO:0005623
S000000120	GO:0006979
S000000120	GO:0042221
S000000121	GO:0000080
S000000121	GO:0005933
S000000121	GO:0006979
S000000121	GO:0009411
S000000121	GO:0009636
S000000121	GO:0010038
S000000121	GO:0042221
S000000124	GO:0042221
S000000126	GO:0042221
S000000127	GO:0000085
S000000127	GO:0005623
S000000127	GO:0005634
S000000127	GO:0042221
S000000127	GO:0071480
S000000128	GO:0042221
S000000129	GO:0010446
S000000129	GO:0042221
S000000131	GO:0000084
S000000131	GO:0000781
S000000131	GO:0042221
S000000134	GO:0006464
S000000134	GO:0009411
S000000134	GO:0015031
S000000134	GO:0015976
S000000134	GO:0042221
S000000135	GO:0005623
S000000135	GO:0042221
S000000136	GO:0005794
S000000136	GO:0009306
S000000136	GO:0015031
S000000137	GO:0042221
S000000138	GO:0042221
S000000139	GO:0042221
S000000141	GO:0009636
S000000141	GO:0010447
S000000141	GO:0015976
S000000141	GO:0042221
S000000142	GO:0042221
S000000143	GO:0005623
S000000143	GO:0006031
S000000143	GO:0010038
S000000143	GO:0030447
S000000146	GO:0005739
S000000146	GO:0005773
S000000146	GO:0005783
S000000146	GO:0006464
S000000146	GO:0006897
S000000146	GO:0009306
S000000146	GO:0009935
S000000146	GO:0012505
S000000146	GO:0015031
S000000146	GO:0022402
S000000146	GO:0042221
S000000147	GO:0005623
S000000147	GO:0006972
S000000147	GO:0006979
S000000147	GO:0009636
S000000147	GO:0015031
S000000147	GO:0042221
S000000148	GO:0009636
S000000150	GO:0042221
S000000151	GO:0030447
S000000152	GO:0009636
S000000152	GO:0042221
S000000153	GO:0009411
S000000153	GO:0042221
S000000154	GO:0000781
S000000154	GO:0005623
S000000154	GO:0005933
S000000154	GO:0006810
S000000154	GO:0006897
S000000154	GO:0006979
S000000154	GO:0009636
S000000154	GO:0010038
S000000154	GO:0010446
S000000154	GO:0042221
S000007488	GO:0003674
S000000156	GO:0015629
S000000156	GO:0042221
S000000157	GO:0006970
S000000157	GO:0009636
S000000157	GO:0042221
S000000159	GO:0005819
S000000160	GO:0009408
S000000164	GO:0007114
S000000164	GO:0042221
S000000165	GO:0006031
S000000165	GO:0042221
S000007587	GO:0009636
S000007587	GO:0010447
S000007587	GO:0042221
S000000168	GO:0005623
S000000168	GO:0006031
S000000168	GO:0042221
S000000170	GO:0000781
S000000170	GO:0042221
S000000171	GO:0042221
S000000172	GO:0042221
S000000174	GO:0006464
S000000174	GO:0009306
S000000174	GO:0010038
S000000174	GO:0030242
S000000174	GO:0042221
S000000174	GO:0043934
S000000175	GO:0005739
S000000175	GO:0005933
S000000175	GO:0010038
S000000175	GO:0042221
S000000175	GO:0043934
S000000176	GO:0000002
S000000176	GO:0010447
S000000176	GO:0042221
S000000178	GO:0006897
S000000178	GO:0015031
S000000178	GO:0042221
S000000180	GO:0000085
S000000180	GO:0005623
S000000180	GO:0005634
S000000180	GO:0022402
S000000180	GO:0042221
S000000181	GO:0005623
S000000184	GO:0000086
S000000184	GO:0000781
S000000184	GO:0009411
S000000184	GO:0042221
S000000186	GO:0000002
S000000186	GO:0005623
S000000186	GO:0007124
S000000186	GO:0009411
S000000186	GO:0010447
S000000186	GO:0015976
S000000186	GO:0030447
S000000186	GO:0042221
S000000187	GO:0042221
S000000189	GO:0000781
S000000189	GO:0005623
S000000189	GO:0005811
S000000189	GO:0006979
S000000189	GO:0009636
S000000189	GO:0009847
S000000189	GO:0015976
S000000189	GO:0016458
S000000189	GO:0030447
S000000189	GO:0042221
S000000191	GO:0030447
S000000193	GO:0000085
S000000193	GO:0006403
S000000193	GO:0016458
S000000193	GO:0042221
S000000194	GO:0009636
S000000195	GO:0005623
S000000195	GO:0010446
S000000195	GO:0015976
S000000195	GO:0042221
S000000197	GO:0006031
S000000197	GO:0030447
S000000197	GO:0042221
S000000199	GO:0006972
S000000199	GO:0015976
S000000200	GO:0042221
S000000201	GO:0000422
S000000201	GO:0005623
S000000201	GO:0022402
S000000201	GO:0042221
S000000202	GO:0010038
S000000202	GO:0042221
S000000205	GO:0009408
S000000206	GO:0005773
S000000206	GO:0005794
S000000206	GO:0030447
S000000206	GO:0042221
S000000207	GO:0010447
S000000207	GO:0042221
S000000207	GO:0070265
S000000208	GO:0042221
S000000209	GO:0042221
S000000210	GO:0006972
S000000212	GO:0042221
S000000213	GO:0000085
S000000213	GO:0000781
S000000213	GO:0005933
S000000213	GO:0042221
S000000214	GO:0042221
S000000219	GO:0000128
S000000219	GO:0005623
S000000219	GO:0006031
S000000219	GO:0009636
S000000219	GO:0042221
S000000220	GO:0009636
S000000220	GO:0042221
S000000222	GO:0015976
S000000222	GO:0042221
S000000223	GO:0006897
S000000223	GO:0015976
S000000223	GO:0042221
S000000224	GO:0006972
S000000224	GO:0009935
S000000224	GO:0015976
S000000225	GO:0005933
S000000225	GO:0006972
S000000225	GO:0010038
S000000225	GO:0042221
S000000226	GO:0000002
S000000226	GO:0005623
S000000226	GO:0042221
S000000227	GO:0005618
S000000227	GO:0006031
S000000227	GO:0006970
S000000227	GO:0009636
S000000227	GO:0042221
S000000228	GO:0000080
S000000228	GO:0042221
S000000229	GO:0030447
S000000229	GO:0042221
S000000230	GO:0009636
S000000230	GO:0015976
S000000230	GO:0042221
S000000233	GO:0005783
S000000233	GO:0005811
S000000233	GO:0042221
S000000234	GO:0042221
S000000237	GO:0042221
S000000238	GO:0006312
S000000238	GO:0016458
S000000238	GO:0042221
S000000238	GO:0043934
S000000239	GO:0000781
S000000239	GO:0006979
S000000239	GO:0010447
S000000239	GO:0042221
S000000240	GO:0006972
S000000240	GO:0010447
S000000240	GO:0015031
S000000240	GO:0042221
S000000241	GO:0005623
S000000241	GO:0006972
S000000241	GO:0006979
S000000241	GO:0010038
S000000241	GO:0042221
S000000242	GO:0000917
S000000242	GO:0005623
S000000242	GO:0030447
S000000242	GO:0042221
S000000243	GO:0005811
S000000243	GO:0042221
S000000244	GO:0000747
S000000244	GO:0005623
S000000244	GO:0005937
S000000244	GO:0007124
S000000244	GO:0030447
S000000244	GO:0042221
S000000244	GO:0070265
S000000245	GO:0006464
S000000245	GO:0009935
S000000245	GO:0015031
S000000245	GO:0042221
S000000245	GO:0043934
S000000246	GO:0042221
S000000247	GO:0042221
S000000248	GO:0015976
S000000248	GO:0042221
S000000248	GO:0043934
S000000249	GO:0042221
S000000249	GO:0043934
S000000252	GO:0000781
S000000252	GO:0042221
S000000253	GO:0030447
S000000254	GO:0042221
S000000256	GO:0042221
S000000258	GO:0005623
S000000258	GO:0007114
S000000258	GO:0030447
S000000258	GO:0042221
S000000259	GO:0000085
S000000259	GO:0000910
S000000259	GO:0042221
S000000259	GO:0043934
S000000260	GO:0006972
S000000260	GO:0010447
S000000260	GO:0042221
S000000261	GO:0006031
S000000261	GO:0042221
S000000261	GO:0043934
S000000262	GO:0006810
S000000262	GO:0009636
S000000262	GO:0042221
S000000262	GO:0043934
S000007521	GO:0042221
S000000263	GO:0006464
S000000263	GO:0006897
S000000263	GO:0019236
S000000263	GO:0042221
S000000264	GO:0000082
S000000264	GO:0000084
S000000264	GO:0022402
S000000264	GO:0042221
S000000265	GO:0042221
S000000269	GO:0005623
S000000269	GO:0005933
S000000269	GO:0042221
S000000272	GO:0009935
S000000272	GO:0010447
S000000272	GO:0042221
S000000273	GO:0006794
S000000273	GO:0009636
S000000273	GO:0010038
S000000273	GO:0010446
S000000273	GO:0042221
S000000274	GO:0042221
S000000275	GO:0042221
S000000276	GO:0042221
S000000277	GO:0009636
S000000277	GO:0042221
S000000277	GO:0043934
S000000277	GO:0071480
S000000280	GO:0042221
S000000280	GO:0043934
S000000281	GO:0006031
S000000281	GO:0009636
S000000281	GO:0009935
S000000281	GO:0010038
S000000281	GO:0042221
S000000282	GO:0005623
S000000282	GO:0006464
S000000282	GO:0006979
S000000282	GO:0009636
S000000282	GO:0042221
S000000283	GO:0000080
S000000283	GO:0022402
S000000283	GO:0042221
S000000284	GO:0005739
S000000284	GO:0005783
S000000284	GO:0009306
S000000284	GO:0012505
S000000284	GO:0030447
S000000284	GO:0042221
S000000285	GO:0000080
S000000285	GO:0005623
S000000285	GO:0005933
S000000285	GO:0006970
S000000285	GO:0009636
S000000285	GO:0010038
S000000285	GO:0030447
S000000285	GO:0042221
S000000285	GO:0071481
S000000286	GO:0009636
S000000286	GO:0010038
S000000286	GO:0019236
S000000286	GO:0030447
S000000286	GO:0042221
S000000287	GO:0022402
S000000287	GO:0042221
S000000288	GO:0042221
S000000289	GO:0000080
S000000289	GO:0005623
S000000289	GO:0022402
S000000289	GO:0042221
S000000291	GO:0000084
S000000291	GO:0000085
S000000291	GO:0007059
S000000291	GO:0042221
S000000292	GO:0000084
S000000292	GO:0006312
S000000292	GO:0007131
S000000292	GO:0009411
S000000292	GO:0042221
S000002157	GO:0009636
S000002157	GO:0022402
S000002157	GO:0042221
S000000294	GO:0042221
S000000294	GO:0043934
S000000295	GO:0005623
S000000295	GO:0042221
S000000296	GO:0005623
S000000296	GO:0042221
S000000297	GO:0005623
S000000297	GO:0005933
S000000297	GO:0006031
S000000298	GO:0042221
S000000299	GO:0006897
S000000299	GO:0042221
S000000301	GO:0000781
S000000301	GO:0005933
S000000301	GO:0006897
S000000301	GO:0006972
S000000301	GO:0010038
S000000301	GO:0010446
S000000301	GO:0012505
S000000301	GO:0042221
S000000302	GO:0009411
S000000302	GO:0042221
S000000302	GO:0043934
S000000302	GO:0071480
S000000302	GO:0071481
S000000305	GO:0006979
S000000305	GO:0009411
S000000305	GO:0010038
S000000305	GO:0010446
S000000305	GO:0042221
S000000306	GO:0015629
S000000306	GO:0042221
S000000307	GO:0006972
S000000307	GO:0010038
S000000307	GO:0042221
S000000307	GO:0043934
S000000308	GO:0042221
S000000309	GO:0006464
S000000309	GO:0010038
S000000309	GO:0042221
S000000310	GO:0000781
S000000310	GO:0003674
S000000310	GO:0006464
S000000310	GO:0006897
S000000310	GO:0010038
S000000310	GO:0015031
S000000310	GO:0042221
S000000311	GO:0042221
S000000312	GO:0000002
S000000312	GO:0042221
S000000313	GO:0000086
S000000313	GO:0000781
S000000313	GO:0007059
S000000313	GO:0015629
S000000313	GO:0040023
S000000313	GO:0042221
S000000313	GO:0070631
S000000314	GO:0042221
S000000315	GO:0000002
S000000315	GO:0006979
S000000315	GO:0010038
S000000315	GO:0042221
S000028510	GO:0006312
S000000316	GO:0000781
S000000316	GO:0005623
S000000316	GO:0006979
S000000316	GO:0010038
S000000316	GO:0015976
S000000316	GO:0042221
S000000316	GO:0043934
S000000318	GO:0009411
S000000318	GO:0042221
S000000319	GO:0009847
S000000319	GO:0042221
S000000321	GO:0006979
S000000322	GO:0005623
S000000322	GO:0015629
S000000322	GO:0022402
S000000323	GO:0010038
S000000323	GO:0042221
S000000324	GO:0010447
S000000324	GO:0042221
S000000325	GO:0006031
S000000325	GO:0042221
S000000326	GO:0005623
S000000326	GO:0010447
S000000326	GO:0042221
S000000327	GO:0042221
S000000329	GO:0005811
S000000329	GO:0042221
S000000330	GO:0005623
S000000330	GO:0005933
S000000330	GO:0009636
S000000330	GO:0042221
S000000330	GO:0043934
S000000331	GO:0005811
S000000331	GO:0006464
S000000331	GO:0006897
S000000331	GO:0006979
S000000331	GO:0009636
S000000331	GO:0009847
S000000331	GO:0010038
S000000331	GO:0010446
S000000331	GO:0042221
S000000331	GO:0043934
S000000332	GO:0006464
S000000332	GO:0010038
S000000332	GO:0042221
S000000332	GO:0043934
S000000333	GO:0006972
S000000333	GO:0006979
S000000333	GO:0019236
S000000333	GO:0042221
S000000334	GO:0006972
S000000334	GO:0042221
S000000335	GO:0000422
S000000335	GO:0005623
S000000335	GO:0005773
S000000335	GO:0005935
S000000335	GO:0006464
S000000335	GO:0007114
S000000335	GO:0010038
S000000335	GO:0042221
S000000335	GO:0043934
S000000336	GO:0000781
S000000336	GO:0005623
S000000336	GO:0010038
S000000336	GO:0010446
S000000336	GO:0010447
S000000336	GO:0042221
S000000337	GO:0005933
S000000337	GO:0042221
S000000337	GO:0043934
S000000339	GO:0000080
S000000339	GO:0005623
S000000339	GO:0042221
S000000340	GO:0000080
S000000340	GO:0006915
S000000340	GO:0009411
S000000340	GO:0010212
S000000340	GO:0042221
S000000341	GO:0042221
S000000343	GO:0042221
S000000344	GO:0007124
S000000344	GO:0042221
S000000344	GO:0043934
S000000346	GO:0042221
S000000347	GO:0005623
S000000347	GO:0006972
S000000347	GO:0009636
S000000347	GO:0022402
S000000347	GO:0030447
S000000347	GO:0042221
S000000349	GO:0042221
S000000350	GO:0009636
S000000350	GO:0042221
S000000351	GO:0005811
S000000351	GO:0042221
S000000352	GO:0042221
S000000352	GO:0043934
S000000353	GO:0042221
S000000354	GO:0006897
S000000354	GO:0030447
S000000354	GO:0042221
S000000355	GO:0000002
S000000355	GO:0042221
S000000356	GO:0042221
S000000357	GO:0042221
S000000358	GO:0000781
S000000358	GO:0005623
S000000358	GO:0042221
S000000359	GO:0042221
S000000360	GO:0000781
S000000360	GO:0006897
S000000360	GO:0007114
S000000360	GO:0022402
S000000360	GO:0042221
S000000362	GO:0000085
S000000362	GO:0005623
S000000362	GO:0006312
S000000362	GO:0030447
S000000363	GO:0009636
S000000363	GO:0043934
S000000364	GO:0000080
S000000364	GO:0000086
S000000364	GO:0005623
S000000364	GO:0007089
S000000364	GO:0022402
S000000364	GO:0042221
S000000365	GO:0042221
S000000366	GO:0009636
S000000366	GO:0042221
S000002158	GO:0042221
S000000367	GO:0005634
S000000367	GO:0005773
S000000367	GO:0015976
S000000367	GO:0042221
S000000368	GO:0005773
S000000368	GO:0006972
S000000368	GO:0042221
S000000369	GO:0042221
S000000370	GO:0006031
S000000370	GO:0009847
S000000370	GO:0010446
S000000370	GO:0042221
S000000371	GO:0000781
S000000371	GO:0042221
S000000372	GO:0042221
S000000373	GO:0042221
S000000374	GO:0005634
S000000374	GO:0009636
S000000374	GO:0051170
S000000375	GO:0005623
S000000375	GO:0042221
S000000376	GO:0009636
S000000376	GO:0042221
S000000377	GO:0042221
S000000377	GO:0043934
S000000379	GO:0000128
S000000379	GO:0009411
S000000379	GO:0015976
S000000379	GO:0042221
S000000379	GO:0043934
S000000380	GO:0042221
S000000381	GO:0042221
S000000383	GO:0000002
S000000383	GO:0005623
S000000383	GO:0006972
S000000383	GO:0009636
S000000383	GO:0015976
S000000383	GO:0042221
S000000384	GO:0042221
S000000384	GO:0043934
S000000385	GO:0005623
S000000385	GO:0042221
S000000386	GO:0006972
S000000386	GO:0042221
S000000387	GO:0006979
S000000387	GO:0042221
S000000390	GO:0007131
S000000391	GO:0042221
S000000392	GO:0042221
S000000393	GO:0009636
S000000393	GO:0042221
S000000396	GO:0042221
S000000397	GO:0016458
S000000397	GO:0042221
S000000398	GO:0000002
S000000398	GO:0005933
S000000398	GO:0006979
S000000398	GO:0009411
S000000398	GO:0042221
S000000399	GO:0000086
S000000399	GO:0009411
S000000399	GO:0016458
S000000399	GO:0043934
S000000400	GO:0000910
S000000400	GO:0005623
S000000400	GO:0015031
S000000400	GO:0022402
S000000400	GO:0042221
S000000401	GO:0042221
S000000402	GO:0000086
S000000402	GO:0016458
S000000402	GO:0022402
S000000404	GO:0005623
S000000404	GO:0005773
S000000404	GO:0006979
S000000404	GO:0007124
S000000404	GO:0009636
S000000404	GO:0010446
S000000404	GO:0030447
S000000404	GO:0042221
S000000405	GO:0042221
S000000406	GO:0000082
S000000406	GO:0005623
S000000406	GO:0006312
S000000406	GO:0007059
S000000406	GO:0030447
S000000406	GO:0042221
S000000407	GO:0005623
S000000407	GO:0007114
S000000407	GO:0009636
S000000407	GO:0042221
S000000411	GO:0006979
S000000411	GO:0010038
S000000411	GO:0042221
S000000412	GO:0009847
S000000412	GO:0030447
S000000415	GO:0000085
S000000415	GO:0000090
S000000415	GO:0022402
S000000417	GO:0009847
S000000417	GO:0042221
S000000418	GO:0042221
S000000419	GO:0006972
S000000419	GO:0042221
S000000420	GO:0000080
S000000421	GO:0006979
S000000421	GO:0009306
S000000421	GO:0010038
S000000421	GO:0042221
S000000421	GO:0043934
S000000422	GO:0042221
S000000425	GO:0009636
S000000425	GO:0022402
S000000425	GO:0042221
S000000427	GO:0042221
S000000431	GO:0000002
S000000431	GO:0042221
S000000432	GO:0042221
S000000433	GO:0006464
S000000433	GO:0006897
S000000433	GO:0042221
S000000434	GO:0022402
S000000434	GO:0042221
S000000435	GO:0005933
S000000435	GO:0006031
S000000435	GO:0009636
S000000435	GO:0042221
S000000435	GO:0043934
S000000437	GO:0007126
S000000437	GO:0009847
S000000437	GO:0042221
S000000438	GO:0005739
S000000438	GO:0009847
S000000438	GO:0015629
S000000438	GO:0042221
S000000440	GO:0015031
S000000440	GO:0042221
S000000441	GO:0042221
S000000442	GO:0000080
S000000443	GO:0042221
S000000444	GO:0042221
S000000447	GO:0000002
S000000447	GO:0042221
S000000447	GO:0043934
S000000448	GO:0071480
S000000449	GO:0016458
S000000449	GO:0042221
S000000450	GO:0042221
S000000451	GO:0042221
S000000452	GO:0006897
S000000452	GO:0010038
S000000452	GO:0042221
S000000453	GO:0042221
S000000454	GO:0043934
S000000455	GO:0005623
S000000455	GO:0015976
S000000455	GO:0030447
S000000455	GO:0042221
S000000456	GO:0000084
S000000456	GO:0000086
S000000456	GO:0042221
S000000457	GO:0005739
S000000458	GO:0000781
S000000458	GO:0005739
S000000458	GO:0042221
S000000459	GO:0006897
S000000459	GO:0009636
S000000459	GO:0010038
S000000459	GO:0042221
S000000460	GO:0042221
S000000461	GO:0042221
S000000464	GO:0006031
S000000464	GO:0043934
S000000465	GO:0042221
S000000466	GO:0000002
S000000467	GO:0042221
S000000468	GO:0010447
S000000468	GO:0042221
S000000469	GO:0042221
S000000471	GO:0000080
S000000471	GO:0009636
S000000471	GO:0042221
S000000471	GO:0051170
S000000472	GO:0000002
S000000472	GO:0005623
S000000472	GO:0015976
S000000472	GO:0042221
S000000473	GO:0006979
S000000473	GO:0042221
S000000475	GO:0016458
S000000475	GO:0042221
S000000476	GO:0042221
S000000478	GO:0000086
S000000478	GO:0040023
S000000478	GO:0042221
S000000479	GO:0000781
S000000479	GO:0042221
S000000480	GO:0005811
S000000480	GO:0015031
S000000482	GO:0005623
S000000482	GO:0042221
S000000483	GO:0000080
S000000483	GO:0000781
S000000483	GO:0005623
S000000483	GO:0005773
S000000483	GO:0005811
S000000483	GO:0005933
S000000483	GO:0006464
S000000483	GO:0009306
S000000483	GO:0009636
S000000483	GO:0010038
S000000483	GO:0042221
S000000483	GO:0043934
S000000485	GO:0006979
S000000485	GO:0042221
S000000486	GO:0015976
S000000486	GO:0042221
S000000487	GO:0000781
S000000487	GO:0042221
S000000490	GO:0000781
S000000490	GO:0010447
S000000490	GO:0042221
S000000491	GO:0042221
S000000492	GO:0006464
S000000492	GO:0010038
S000000492	GO:0042221
S000000493	GO:0005623
S000000493	GO:0006897
S000000493	GO:0009411
S000000493	GO:0009636
S000000493	GO:0010038
S000000493	GO:0010446
S000000493	GO:0015976
S000000493	GO:0016458
S000000493	GO:0042221
S000000494	GO:0010038
S000000494	GO:0010446
S000000494	GO:0042221
S000000495	GO:0030447
S000000495	GO:0042221
S000000498	GO:0006791
S000000498	GO:0042221
S000000499	GO:0009636
S000000499	GO:0010038
S000000499	GO:0042221
S000000500	GO:0010038
S000000500	GO:0042221
S000000503	GO:0042221
S000000507	GO:0006464
S000000507	GO:0042221
S000000510	GO:0042221
S000000511	GO:0005623
S000000511	GO:0006897
S000000511	GO:0042221
S000028508	GO:0010038
S000028508	GO:0010446
S000028508	GO:0010447
S000028508	GO:0042221
S000000514	GO:0000781
S000000514	GO:0005773
S000000514	GO:0006464
S000000514	GO:0006897
S000000514	GO:0006972
S000000514	GO:0006979
S000000514	GO:0009306
S000000514	GO:0009636
S000000514	GO:0010447
S000000514	GO:0015976
S000000514	GO:0042221
S000000514	GO:0042710
S000000515	GO:0006979
S000000515	GO:0042221
S000000516	GO:0015976
S000000516	GO:0016458
S000000516	GO:0042221
S000000516	GO:0043934
S000000517	GO:0022402
S000000517	GO:0042221
S000000520	GO:0000085
S000000520	GO:0005623
S000000520	GO:0006464
S000000520	GO:0007114
S000000521	GO:0000781
S000000521	GO:0005623
S000000521	GO:0007059
S000000521	GO:0009636
S000000521	GO:0042221
S000000521	GO:0071481
S000000522	GO:0042221
S000000529	GO:0005623
S000000529	GO:0042221
S000000530	GO:0042221
S000000589	GO:0003674
S000000589	GO:0006979
S000000589	GO:0022402
S000007548	GO:0003674
S000007548	GO:0006979
S000007548	GO:0042221
S000000532	GO:0000741
S000000532	GO:0000747
S000000532	GO:0000753
S000000532	GO:0030447
S000000532	GO:0042221
S000000532	GO:0043934
S000000532	GO:0070265
S000000533	GO:0000087
S000000533	GO:0009636
S000000533	GO:0022402
S000000533	GO:0042221
S000000533	GO:0043934
S000000534	GO:0000085
S000000534	GO:0005623
S000000534	GO:0005634
S000000534	GO:0006312
S000000534	GO:0042221
S000000535	GO:0010038
S000000535	GO:0042221
S000000536	GO:0042221
S000000537	GO:0000751
S000000537	GO:0006972
S000000537	GO:0019236
S000000537	GO:0042221
S000000540	GO:0006972
S000000542	GO:0009411
S000000542	GO:0042221
S000000543	GO:0006914
S000000543	GO:0010038
S000000543	GO:0010447
S000000543	GO:0030447
S000000543	GO:0042221
S000000547	GO:0009636
S000000547	GO:0030447
S000000548	GO:0006897
S000000548	GO:0042221
S000000549	GO:0030447
S000000549	GO:0043934
S000000552	GO:0042221
S000000553	GO:0042221
S000000553	GO:0043934
S000000554	GO:0042221
S000000555	GO:0009408
S000000555	GO:0042221
S000000556	GO:0005623
S000000556	GO:0009408
S000000556	GO:0042221
S000000557	GO:0042221
S000000559	GO:0042221
S000000559	GO:0043934
S000000560	GO:0005856
S000000560	GO:0043934
S000000561	GO:0005777
S000000561	GO:0009408
S000000561	GO:0042221
S000007547	GO:0042221
S000000562	GO:0009636
S000000562	GO:0043934
S000000563	GO:0005623
S000000563	GO:0006972
S000000563	GO:0042221
S000000564	GO:0022402
S000000564	GO:0042221
S000000566	GO:0000082
S000000566	GO:0000084
S000000566	GO:0000781
S000000566	GO:0005623
S000000566	GO:0006464
S000000566	GO:0009408
S000000566	GO:0042221
S000000568	GO:0006464
S000000568	GO:0010038
S000000568	GO:0042221
S000000569	GO:0009847
S000000574	GO:0006972
S000000575	GO:0005773
S000000575	GO:0006979
S000000575	GO:0010038
S000000575	GO:0042221
S000000595	GO:0005623
S000000595	GO:0005933
S000000595	GO:0006897
S000000595	GO:0010038
S000000595	GO:0042221
S000000596	GO:0006979
S000000596	GO:0042221
S000000597	GO:0005623
S000000598	GO:0009636
S000000601	GO:0006972
S000000601	GO:0042221
S000000602	GO:0005623
S000000602	GO:0006031
S000000602	GO:0006972
S000000602	GO:0009408
S000000602	GO:0009411
S000000602	GO:0009636
S000000602	GO:0010038
S000000602	GO:0010447
S000000602	GO:0015976
S000000602	GO:0030447
S000000602	GO:0042221
S000000602	GO:0070265
S000000603	GO:0042221
S000000603	GO:0043934
S000000604	GO:0042221
S000000605	GO:0015976
S000000605	GO:0030447
S000000605	GO:0042221
S000000607	GO:0042221
S000000609	GO:0042221
S000000610	GO:0006897
S000000610	GO:0042221
S000000612	GO:0042221
S000000613	GO:0043934
S000000614	GO:0000781
S000000614	GO:0042221
S000006439	GO:0000781
S000006439	GO:0005623
S000006439	GO:0009636
S000006439	GO:0042221
S000000615	GO:0003674
S000000615	GO:0009636
S000000615	GO:0010447
S000000615	GO:0042221
S000000618	GO:0000002
S000000618	GO:0010447
S000000618	GO:0015976
S000000618	GO:0042221
S000000619	GO:0005623
S000000619	GO:0010447
S000000621	GO:0005623
S000000621	GO:0006972
S000000621	GO:0009636
S000000621	GO:0010447
S000000621	GO:0042221
S000000622	GO:0005623
S000000622	GO:0042221
S000000623	GO:0009636
S000000623	GO:0010447
S000000623	GO:0042221
S000007222	GO:0005623
S000007222	GO:0006897
S000007222	GO:0015976
S000007222	GO:0030447
S000007222	GO:0042221
S000000626	GO:0005623
S000000626	GO:0006897
S000000626	GO:0043934
S000000627	GO:0000781
S000000627	GO:0042221
S000000628	GO:0043934
S000000629	GO:0042221
S000000629	GO:0043934
S000000630	GO:0005933
S000000630	GO:0009636
S000000630	GO:0010446
S000000630	GO:0042221
S000000630	GO:0043934
S000000631	GO:0005623
S000000631	GO:0042221
S000000632	GO:0006972
S000000632	GO:0042221
S000000633	GO:0000781
S000000633	GO:0006972
S000000633	GO:0009636
S000000633	GO:0022402
S000000633	GO:0042221
S000000634	GO:0042221
S000000635	GO:0005623
S000000635	GO:0043934
S000000638	GO:0000086
S000000640	GO:0005623
S000000640	GO:0006897
S000000640	GO:0006979
S000000640	GO:0009636
S000000640	GO:0015031
S000000640	GO:0042221
S000000641	GO:0005623
S000000641	GO:0006972
S000000641	GO:0010447
S000000641	GO:0042221
S000000641	GO:0043934
S000000642	GO:0000002
S000000642	GO:0000080
S000000642	GO:0042221
S000000643	GO:0009636
S000000643	GO:0042221
S000000644	GO:0006897
S000000644	GO:0042221
S000000647	GO:0009636
S000000648	GO:0005623
S000000648	GO:0042221
S000000649	GO:0006972
S000000649	GO:0009411
S000000649	GO:0009636
S000000649	GO:0009847
S000000649	GO:0010446
S000000649	GO:0042221
S000000649	GO:0043934
S000000650	GO:0042221
S000000653	GO:0000080
S000000653	GO:0005623
S000000653	GO:0030447
S000000653	GO:0042221
S000000655	GO:0006972
S000000655	GO:0009408
S000000655	GO:0042221
S000000656	GO:0006897
S000000656	GO:0042221
S000000657	GO:0005623
S000000657	GO:0042221
S000000657	GO:0043934
S000000659	GO:0000080
S000000659	GO:0005623
S000000659	GO:0005933
S000000659	GO:0006897
S000000659	GO:0010038
S000000659	GO:0015629
S000000659	GO:0042221
S000000661	GO:0000086
S000000661	GO:0000781
S000000661	GO:0005623
S000000661	GO:0006464
S000000662	GO:0009411
S000000662	GO:0009636
S000000662	GO:0010038
S000000662	GO:0042221
S000000662	GO:0071481
S000000663	GO:0042221
S000000663	GO:0043934
S000000664	GO:0006464
S000000664	GO:0009636
S000000664	GO:0010038
S000000664	GO:0010447
S000000664	GO:0030242
S000000664	GO:0042221
S000000664	GO:0043934
S000000667	GO:0000781
S000000667	GO:0015976
S000000667	GO:0042221
S000000668	GO:0042221
S000000669	GO:0042221
S000000718	GO:0000781
S000000671	GO:0042221
S000000673	GO:0005623
S000000673	GO:0006031
S000000673	GO:0006915
S000000673	GO:0009636
S000000673	GO:0009935
S000000673	GO:0010038
S000000673	GO:0042221
S000002133	GO:0042221
S000000677	GO:0000781
S000000677	GO:0005623
S000000677	GO:0009636
S000000677	GO:0010038
S000000677	GO:0015976
S000000678	GO:0000781
S000000678	GO:0016458
S000000678	GO:0042221
S000000680	GO:0000080
S000000680	GO:0005623
S000000680	GO:0006464
S000000680	GO:0009636
S000000680	GO:0042221
S000000680	GO:0043934
S000000682	GO:0000781
S000000682	GO:0007126
S000000682	GO:0009636
S000000682	GO:0009847
S000000682	GO:0042221
S000000682	GO:0043934
S000007223	GO:0005623
S000007223	GO:0042221
S000000684	GO:0005623
S000000684	GO:0006897
S000000684	GO:0015629
S000000684	GO:0042221
S000000685	GO:0000741
S000000685	GO:0000747
S000000685	GO:0005819
S000000685	GO:0006464
S000000685	GO:0042221
S000000686	GO:0010447
S000000688	GO:0010447
S000000689	GO:0005623
S000000689	GO:0007089
S000000689	GO:0022402
S000000690	GO:0000080
S000000690	GO:0005623
S000000690	GO:0005811
S000000690	GO:0006464
S000000690	GO:0010038
S000000690	GO:0010447
S000000690	GO:0022402
S000000690	GO:0042221
S000000691	GO:0042221
S000000695	GO:0006794
S000000695	GO:0042221
S000000702	GO:0030447
S000000702	GO:0042221
S000000702	GO:0043934
S000002159	GO:0042221
S000002159	GO:0043934
S000002160	GO:0000781
S000002160	GO:0006897
S000002160	GO:0022402
S000002160	GO:0042221
S000002161	GO:0000085
S000002161	GO:0005623
S000002161	GO:0007114
S000002161	GO:0042221
S000002162	GO:0042221
S000002163	GO:0005811
S000002163	GO:0006897
S000002163	GO:0006970
S000002163	GO:0006979
S000002163	GO:0010446
S000002163	GO:0010447
S000002163	GO:0016458
S000002163	GO:0042221
S000002164	GO:0000781
S000002164	GO:0005739
S000002164	GO:0005773
S000002164	GO:0005811
S000002164	GO:0006810
S000002164	GO:0009636
S000002164	GO:0010038
S000002164	GO:0010446
S000002164	GO:0015976
S000002164	GO:0042221
S000002164	GO:0043934
S000002165	GO:0005623
S000002165	GO:0005739
S000002165	GO:0042221
S000002166	GO:0042221
S000002170	GO:0042221
S000002171	GO:0009411
S000002171	GO:0009636
S000002171	GO:0042221
S000002171	GO:0043934
S000002172	GO:0005623
S000002172	GO:0006403
S000002172	GO:0022402
S000002172	GO:0042221
S000002173	GO:0005634
S000002173	GO:0042221
S000002175	GO:0005623
S000002175	GO:0022402
S000002175	GO:0042221
S000002177	GO:0009636
S000002177	GO:0042221
S000002178	GO:0000086
S000002178	GO:0000781
S000002178	GO:0006810
S000002178	GO:0009636
S000002178	GO:0010038
S000002178	GO:0022402
S000002179	GO:0005623
S000002179	GO:0005933
S000002180	GO:0006972
S000002180	GO:0042221
S000002182	GO:0042221
S000002186	GO:0000085
S000002186	GO:0005819
S000002186	GO:0006464
S000002186	GO:0007059
S000002186	GO:0015629
S000002186	GO:0042221
S000002187	GO:0000781
S000002187	GO:0009847
S000002187	GO:0010038
S000002187	GO:0015629
S000002187	GO:0042221
S000002188	GO:0000910
S000002188	GO:0042221
S000002189	GO:0042221
S000002191	GO:0006031
S000002191	GO:0042221
S000002191	GO:0043934
S000002197	GO:0042221
S000002198	GO:0006312
S000002198	GO:0010038
S000002198	GO:0042221
S000002198	GO:0043934
S000002200	GO:0009636
S000002200	GO:0019236
S000002200	GO:0042221
S000002201	GO:0042221
S000002202	GO:0042221
S000002203	GO:0042221
S000006430	GO:0005739
S000006430	GO:0042221
S000002204	GO:0042221
S000002205	GO:0000781
S000002205	GO:0005739
S000002205	GO:0005811
S000002205	GO:0005933
S000002205	GO:0006464
S000002205	GO:0006897
S000002205	GO:0006972
S000002205	GO:0009636
S000002205	GO:0010038
S000002205	GO:0010447
S000002205	GO:0015629
S000002206	GO:0010038
S000002206	GO:0042221
S000002206	GO:0043934
S000002207	GO:0005623
S000002207	GO:0010447
S000002209	GO:0042221
S000002210	GO:0042221
S000002211	GO:0042221
S000002211	GO:0043934
S000002212	GO:0042221
S000002212	GO:0043934
S000002213	GO:0042221
S000002214	GO:0005623
S000002214	GO:0005739
S000002214	GO:0015976
S000002214	GO:0042221
S000002216	GO:0005634
S000002216	GO:0005773
S000002216	GO:0005783
S000002216	GO:0005856
S000002216	GO:0009306
S000002216	GO:0042221
S000002217	GO:0006979
S000002217	GO:0009411
S000002217	GO:0042221
S000002217	GO:0071480
S000002218	GO:0000781
S000002218	GO:0042221
S000002219	GO:0005623
S000002219	GO:0042221
S000002221	GO:0005623
S000002221	GO:0006979
S000002221	GO:0010447
S000002221	GO:0042221
S000002222	GO:0005623
S000002222	GO:0042221
S000002223	GO:0005777
S000002223	GO:0042221
S000002223	GO:0043934
S000002224	GO:0005623
S000002224	GO:0006979
S000002224	GO:0042221
S000002224	GO:0071480
S000002225	GO:0006464
S000002225	GO:0009636
S000002225	GO:0010447
S000002225	GO:0042221
S000002227	GO:0006914
S000002227	GO:0015976
S000002227	GO:0042221
S000002228	GO:0042221
S000002230	GO:0006979
S000002230	GO:0009306
S000002230	GO:0009411
S000002230	GO:0042221
S000002230	GO:0043934
S000002232	GO:0000082
S000002232	GO:0000084
S000002232	GO:0000781
S000002232	GO:0005623
S000002232	GO:0006031
S000002232	GO:0006979
S000002232	GO:0007126
S000002232	GO:0042221
S000002232	GO:0043934
S000002233	GO:0000080
S000002233	GO:0005623
S000002233	GO:0006897
S000002233	GO:0009636
S000002233	GO:0010038
S000002233	GO:0010447
S000002233	GO:0042221
S000002233	GO:0043934
S000002234	GO:0009636
S000002234	GO:0042221
S000002234	GO:0043934
S000002235	GO:0000781
S000002235	GO:0006464
S000002235	GO:0006897
S000002235	GO:0007034
S000002235	GO:0009847
S000002235	GO:0010038
S000002235	GO:0010447
S000002235	GO:0042221
S000002235	GO:0043934
S000002236	GO:0015976
S000002237	GO:0042221
S000002237	GO:0043934
S000002238	GO:0006979
S000002238	GO:0042221
S000002241	GO:0000781
S000002241	GO:0005623
S000002241	GO:0042221
S000002242	GO:0006312
S000002242	GO:0022402
S000002243	GO:0042221
S000002245	GO:0042221
S000002246	GO:0000085
S000002246	GO:0009636
S000002246	GO:0022402
S000002246	GO:0042221
S000002248	GO:0006972
S000002248	GO:0042221
S000002248	GO:0042811
S000002248	GO:0043934
S000002249	GO:0042221
S000002250	GO:0005739
S000002250	GO:0051168
S000002253	GO:0010446
S000002255	GO:0000781
S000002255	GO:0042221
S000002256	GO:0042221
S000002257	GO:0042221
S000002258	GO:0010447
S000002259	GO:0000781
S000002259	GO:0009411
S000002259	GO:0042221
S000002260	GO:0000084
S000002260	GO:0005623
S000002260	GO:0022402
S000002260	GO:0042221
S000002262	GO:0000002
S000002262	GO:0042221
S000002263	GO:0042221
S000002264	GO:0000080
S000002264	GO:0005623
S000002264	GO:0005933
S000002264	GO:0006794
S000002264	GO:0006979
S000002264	GO:0009636
S000002264	GO:0010446
S000002264	GO:0015976
S000002264	GO:0042221
S000002265	GO:0010447
S000002265	GO:0015976
S000002265	GO:0042221
S000002266	GO:0042221
S000002267	GO:0006979
S000002267	GO:0043934
S000002269	GO:0000085
S000002269	GO:0042221
S000002270	GO:0006979
S000002271	GO:0006464
S000002271	GO:0010038
S000002271	GO:0010447
S000002271	GO:0030242
S000002271	GO:0042221
S000002273	GO:0005933
S000002273	GO:0006979
S000002273	GO:0042221
S000002274	GO:0005933
S000002274	GO:0010038
S000002274	GO:0042221
S000002274	GO:0043934
S000002275	GO:0006031
S000002275	GO:0009636
S000002275	GO:0030447
S000002275	GO:0042221
S000002277	GO:0042221
S000002277	GO:0043934
S000002278	GO:0006312
S000002278	GO:0006979
S000002278	GO:0010038
S000002278	GO:0042221
S000002280	GO:0042221
S000002280	GO:0043934
S000002283	GO:0042221
S000002284	GO:0000085
S000002284	GO:0005623
S000002284	GO:0006979
S000002284	GO:0007114
S000002284	GO:0009636
S000002285	GO:0042221
S000002286	GO:0042221
S000002287	GO:0000080
S000002287	GO:0005623
S000002287	GO:0005935
S000002287	GO:0015629
S000002287	GO:0042221
S000007232	GO:0009636
S000007232	GO:0042221
S000002289	GO:0042221
S000002290	GO:0000080
S000002290	GO:0005623
S000002290	GO:0005739
S000002290	GO:0042221
S000002293	GO:0006972
S000002293	GO:0010447
S000002291	GO:0042221
S000002292	GO:0000080
S000002292	GO:0005623
S000002292	GO:0005811
S000002292	GO:0042221
S000002294	GO:0005623
S000002294	GO:0005773
S000002294	GO:0007124
S000002294	GO:0010447
S000002294	GO:0015629
S000002295	GO:0005623
S000002295	GO:0042221
S000002296	GO:0022402
S000002296	GO:0030447
S000002296	GO:0042221
S000002297	GO:0006464
S000002297	GO:0030447
S000002298	GO:0042221
S000002299	GO:0006464
S000002299	GO:0007089
S000002299	GO:0030447
S000002299	GO:0042221
S000002301	GO:0006979
S000002301	GO:0010447
S000002301	GO:0042221
S000002302	GO:0005739
S000002302	GO:0042221
S000002304	GO:0009306
S000002305	GO:0015629
S000002305	GO:0030447
S000002305	GO:0042221
S000002306	GO:0000781
S000002306	GO:0042221
S000002307	GO:0000080
S000002307	GO:0042221
S000002308	GO:0006464
S000002308	GO:0010038
S000002308	GO:0042221
S000002308	GO:0043934
S000002309	GO:0000080
S000002309	GO:0042221
S000002312	GO:0000080
S000002312	GO:0005623
S000002312	GO:0016458
S000002312	GO:0022402
S000002312	GO:0042221
S000002313	GO:0009847
S000002313	GO:0030447
S000002314	GO:0000085
S000002314	GO:0005623
S000002314	GO:0006031
S000002314	GO:0007114
S000002314	GO:0042221
S000002315	GO:0030447
S000002315	GO:0042221
S000002318	GO:0000751
S000002318	GO:0000753
S000002318	GO:0009636
S000002318	GO:0019236
S000002318	GO:0042811
S000002319	GO:0005933
S000002319	GO:0006897
S000002319	GO:0006915
S000002319	GO:0009306
S000002319	GO:0009636
S000002319	GO:0009935
S000002319	GO:0010038
S000002319	GO:0010447
S000002319	GO:0042221
S000002319	GO:0043934
S000002323	GO:0000084
S000002323	GO:0005623
S000002323	GO:0009411
S000002323	GO:0022402
S000002323	GO:0042221
S000002323	GO:0071481
S000002324	GO:0000781
S000002324	GO:0005623
S000002324	GO:0007089
S000002326	GO:0000781
S000002326	GO:0006979
S000002326	GO:0015976
S000002326	GO:0042221
S000002327	GO:0010038
S000002327	GO:0010447
S000002327	GO:0042221
S000002329	GO:0030447
S000002332	GO:0010447
S000002332	GO:0042221
S000002333	GO:0015976
S000002333	GO:0042221
S000002334	GO:0030447
S000002334	GO:0042221
S000002337	GO:0000002
S000002337	GO:0010038
S000002337	GO:0042221
S000002338	GO:0010447
S000002338	GO:0042221
S000002339	GO:0010447
S000002339	GO:0042221
S000002339	GO:0043934
S000002340	GO:0010447
S000002340	GO:0030447
S000002340	GO:0042221
S000002341	GO:0042221
S000002341	GO:0043934
S000002342	GO:0000080
S000002342	GO:0010447
S000002342	GO:0042221
S000002343	GO:0009636
S000002344	GO:0005739
S000002344	GO:0005811
S000002344	GO:0006464
S000002344	GO:0006972
S000002344	GO:0006979
S000002344	GO:0009847
S000002344	GO:0010038
S000002344	GO:0010446
S000002344	GO:0010447
S000002344	GO:0015976
S000002344	GO:0042221
S000002344	GO:0043934
S000002347	GO:0000080
S000002347	GO:0005623
S000002347	GO:0042221
S000002348	GO:0010038
S000002348	GO:0042221
S000002349	GO:0009636
S000002349	GO:0010447
S000002349	GO:0042221
S000002349	GO:0043934
S000002350	GO:0005933
S000002350	GO:0006979
S000002350	GO:0042221
S000002350	GO:0043934
S000002351	GO:0000781
S000002351	GO:0005634
S000002351	GO:0005773
S000002351	GO:0006464
S000002351	GO:0009306
S000002351	GO:0010038
S000002351	GO:0015031
S000002351	GO:0022402
S000002351	GO:0042221
S000002352	GO:0000085
S000002352	GO:0000910
S000002352	GO:0042221
S000002353	GO:0006897
S000002353	GO:0015976
S000002353	GO:0043934
S000002354	GO:0005739
S000002354	GO:0005811
S000002354	GO:0009306
S000002354	GO:0012505
S000002354	GO:0042221
S000002357	GO:0005933
S000002357	GO:0009636
S000002357	GO:0009847
S000002357	GO:0015976
S000002357	GO:0042221
S000002359	GO:0000082
S000002359	GO:0009636
S000002359	GO:0042221
S000002360	GO:0042221
S000002361	GO:0009636
S000002361	GO:0010447
S000002361	GO:0015976
S000002361	GO:0042221
S000002362	GO:0000085
S000002362	GO:0005623
S000002362	GO:0007114
S000002362	GO:0042221
S000002363	GO:0042221
S000002364	GO:0015976
S000002364	GO:0042221
S000002366	GO:0042221
S000002367	GO:0000781
S000002367	GO:0042221
S000002368	GO:0042221
S000002369	GO:0042221
S000002371	GO:0009847
S000002371	GO:0042221
S000002372	GO:0042221
S000002373	GO:0022402
S000002373	GO:0043934
S000002374	GO:0009847
S000002375	GO:0000321
S000002375	GO:0000753
S000002376	GO:0042221
S000002377	GO:0042221
S000002378	GO:0042221
S000002379	GO:0000085
S000002379	GO:0000781
S000002379	GO:0005623
S000002379	GO:0006915
S000002379	GO:0022402
S000002379	GO:0042221
S000002381	GO:0005618
S000002381	GO:0030447
S000002382	GO:0006031
S000002382	GO:0042221
S000002383	GO:0000080
S000002383	GO:0005623
S000002383	GO:0006972
S000002383	GO:0042221
S000002383	GO:0043934
S000002384	GO:0000085
S000002384	GO:0005623
S000002384	GO:0005933
S000002384	GO:0006031
S000002384	GO:0006464
S000002384	GO:0007114
S000002384	GO:0042221
S000002384	GO:0043934
S000002385	GO:0010038
S000002385	GO:0010446
S000002385	GO:0010447
S000002385	GO:0015976
S000002385	GO:0042221
S000002385	GO:0043934
S000002388	GO:0042221
S000002389	GO:0042221
S000002390	GO:0005773
S000002390	GO:0042221
S000002390	GO:0043934
S000002391	GO:0005811
S000002391	GO:0005933
S000002391	GO:0030447
S000002391	GO:0042221
S000002392	GO:0043934
S000002393	GO:0005773
S000002393	GO:0042221
S000002394	GO:0042221
S000002395	GO:0009636
S000002399	GO:0042221
S000002399	GO:0070265
S000002408	GO:0005634
S000002408	GO:0009636
S000002408	GO:0022402
S000002408	GO:0042221
S000002409	GO:0006312
S000002409	GO:0042221
[truncated: 10,584 more rows]
