# Supplementary material for: Systematic Analysis of Experimental Phenotype Data Reveals Gene Functions
Source: PLoS One. 2013 Apr 16;8(4):e60847. doi: 10.1371/journal.pone.0060847 (PMC3628905; doi:10.1371/journal.pone.0060847)
Supplement: Supplement S2 — Computational evaluation results. A complete dataset for predicting interactions (genetic interactions, PPIs from GO, PPIs from STRING and interactions from BioGRID) using GO functional similarity. The first two columns of each file contains the interaction partners, the third column contains the position of the interaction pair in the functional similarity list (i.e., a value of 0 indicates that both partners are the functionally most similar, while a value of 1 indicates that both partners are the functionally least similar) based on GOA annotations, and the fourth column indicates the position of the interaction pair in the functional similarity list based on GOA’s and our inferred annotations. (BZ2) [file pone.0060847.s002.bz2]

Archive with 23 entries (22 files):
- results
- results/yeast-ppi-result.txt
- results/worm-ppi-result.txt
- results/fish-ppi-result.txt
- results/string-fish-eval.txt
- results/string-mouse-eval.txt
- results/string-yeast-eval.txt
- results/fly-ppi-result.txt
- results/mouse-biogrid-results.txt
- results/fish-gi-result.txt
- results/string-worm-eval.txt
- results/yeast-biogrid-results.txt
- results/yeast-gi-result.txt
- results/string-fly-eval.txt
- results/mouse-gi-result.txt
- results/fly-gi-result.txt
- results/fly-biogrid-results.txt
- results/string-all-eval.txt
- results/worm-biogrid-results.txt
- results/worm-gi-result.txt
- results/mouse-ppi-result.txt
- results/fish-biogrid-results.txt
- results/all-biogrid-results.txt
