# Supplementary material for: Systematic Analysis of Experimental Phenotype Data Reveals Gene Functions
Source: PLoS One. 2013 Apr 16;8(4):e60847. doi: 10.1371/journal.pone.0060847 (PMC3628905; doi:10.1371/journal.pone.0060847)
Supplement: Supplement S2 — Computational evaluation results. A complete dataset for predicting interactions (genetic interactions, PPIs from GO, PPIs from STRING and interactions from BioGRID) using GO functional similarity. The first two columns of each file contains the interaction partners, the third column contains the position of the interaction pair in the functional similarity list (i.e., a value of 0 indicates that both partners are the functionally most similar, while a value of 1 indicates that both partners are the functionally least similar) based on GOA annotations, and the fourth column indicates the position of the interaction pair in the functional similarity list based on GOA’s and our inferred annotations. (BZ2) [file pone.0060847.s002.bz2 › results/yeast-ppi-result.txt]

O13297	Q01159	0.696484375	0.6986328125
O13539	P33441	0.0001953125	0.0001953125
O14455	Q04322	0.458203125	0.583984375
O94742	P38348	0.005859375	0.007421875
P00044	P00431	0.007421875	0.001953125
P00445	P40202	0.39765625	0.173828125
P00546	P20486	0.0244140625	0.0177734375
P00546	P30283	0.0328125	0.0306640625
P00546	P13365	0.09921875	0.0796875
P00546	P43568	0.1572265625	0.14296875
P00546	P24869	0.2572265625	0.217578125
P00546	P20437	0.7349609375	0.6896484375
P00572	P47035	0.7962890625	0.8419921875
P00729	Q08109	0.4955078125	0.491015625
P00729	Q99220	0.53359375	0.5232421875
P00729	Q05787	0.551953125	0.4419921875
P00812	P05150	0.7181640625	0.3740234375
P00815	P53233	0.2037109375	0.1048828125
P00899	P00937	0.0001953125	0.0001953125
P00924	P24583	0.2865234375	0.2732421875
P00925	P39940	0.6044921875	0.6220703125
P00937	P00899	0.0001953125	0.0001953125
P01120	P07866	0.5	0.3560546875
P01123	P53845	0.0734375	0.150390625
P01123	P53633	0.2169921875	0.4119140625
P01123	P53093	0.595703125	0.262109375
P01123	P39958	0.8865234375	0.356640625
P02293	Q05471	0.063671875	0.085546875
P02293	P32597	0.1013671875	0.0923828125
P02309	P61830	0.0017578125	0.0009765625
P02309	Q12373	0.5806640625	0.6599609375
P02309	P36124	0.726171875	0.6826171875
P02309	Q06205	0.912890625	0.9388671875
P02309	P32447	0.9208984375	0.922265625
P02309	P32597	0.9572265625	0.9119140625
P02557	P48606	0.40546875	0.5087890625
P02829	P28707	0.0001953125	0.0001953125
P02829	P25638	0.0140625	0.009375
P02829	P32832	0.0259765625	0.0333984375
P02829	P38768	0.040625	0.0404296875
P02829	P10591	0.0634765625	0.06015625
P02829	P60010	0.0666015625	0.078515625
P02829	Q12449	0.0759765625	0.192578125
P02829	P27705	0.130078125	0.13515625
P02829	P10592	0.145703125	0.135546875
P02829	P53691	0.1626953125	0.2642578125
P02829	Q03407	0.1646484375	0.329296875
P02829	P47103	0.1671875	0.2048828125
P02829	P33313	0.18984375	0.3783203125
P02829	Q00772	0.2005859375	0.29765625
P02829	P53043	0.228125	0.2392578125
P02829	P32589	0.25859375	0.2998046875
P02829	P06101	0.33359375	0.3337890625
P02829	P32264	0.56796875	0.4423828125
P02829	P27616	0.623828125	0.613671875
P02829	P15705	0.7341796875	0.855859375
P02829	P53858	0.7669921875	0.71484375
P02829	P35198	0.7712890625	0.89296875
P02829	P43581	0.77421875	0.7005859375
P02829	Q12407	0.974609375	0.9908203125
P02994	Q05040	0.0015625	0.338671875
P02994	P17555	0.1484375	0.698828125
P02994	P43573	0.20390625	0.245703125
P04050	Q00416	0.024609375	0.031640625
P04050	P27692	0.1337890625	0.0921875
P04051	P35718	0.0001953125	0.0001953125
P05150	P00812	0.6515625	0.525390625
P05317	P32324	0.774609375	0.5462890625
P05317	P10622	0.7759765625	0.79296875
P05317	P05319	0.7763671875	0.7931640625
P05317	P05318	0.7765625	0.793359375
P05453	P32644	0.1966796875	0.1837890625
P05453	Q12315	0.7404296875	0.8291015625
P05453	Q04638	0.9755859375	0.969140625
P05986	P07278	0.634375	0.6587890625
P06101	P02829	0.3095703125	0.4052734375
P06102	P25655	0.0009765625	0.00078125
P06103	Q04067	0.0013671875	0.0025390625
P06104	P19812	0.0392578125	0.024609375
P06104	P10862	0.1025390625	0.0611328125
P06104	Q07963	0.321875	0.3328125
P06208	Q12166	0	0
P06242	P37366	0.0001953125	0.0001953125
P06243	P06243	0	0
P06243	Q04087	0.0447265625	0.0369140625
P06243	P32562	0.059765625	0.0642578125
P06243	P32325	0.07109375	0.0705078125
P06244	P07278	0.3318359375	0.3302734375
P06245	P07278	0.5857421875	0.530078125
P06700	P11978	0.000390625	0.0025390625
P06700	Q00684	0.13125	0.1466796875
P06701	P06701	0	0
P06701	P11978	0.0001953125	0.0001953125
P06701	P11938	0.0009765625	0.00078125
P06704	P06704	0	0
P06704	Q12369	0.0033203125	0.0109375
P06704	P47069	0.0609375	0.152734375
P06704	P46674	0.18828125	0.3654296875
P06704	Q08231	0.2642578125	0.36328125
P06704	Q6WNK7	0.45859375	0.7341796875
P06738	P33203	0.1541015625	0.173046875
P06738	P39940	0.8359375	0.8154296875
P06774	P13434	0.0001953125	0.0001953125
P06774	Q02516	0.000390625	0.000390625
P06777	P06838	0	0.0001953125
P06777	P39735	0.002734375	0.0015625
P06777	P28519	0.1099609375	0.0587890625
P06779	P31244	0	0
P06782	P12904	0.0001953125	0.0001953125
P06782	P22211	0.0208984375	0.0037109375
P06782	Q04739	0.0353515625	0.0599609375
P06782	Q00684	0.084765625	0.1201171875
P06782	P34164	0.0958984375	0.146875
P06784	P14681	0.001171875	0.0017578125
P06784	P16892	0.0017578125	0.00078125
P06784	P32917	0.0080078125	0.0005859375
P06784	P32485	0.0259765625	0.0162109375
P06784	Q00684	0.0560546875	0.1044921875
P06787	P23287	0.6408203125	0.7431640625
P06838	P06777	0.0001953125	0.0001953125
P06839	Q03290	0.001171875	0.0009765625
P06839	P40469	0.15546875	0.119921875
P06844	P50875	0.0005859375	0.0009765625
P07149	P19097	0.0001953125	0.0001953125
P07256	P07257	0.0001953125	0.0001953125
P07257	P07256	0.0009765625	0.0009765625
P07260	P39935	0.1294921875	0.112109375
P07260	P36041	0.25625	0.417578125
P07260	P12962	0.40859375	0.5662109375
P07276	Q00416	0.1119140625	0.1181640625
P07278	P06244	0.1119140625	0.09453125
P07278	P05986	0.2662109375	0.315234375
P07278	P06245	0.2783203125	0.2234375
P07278	P22696	0.944140625	0.958984375
P07347	P07347	0	0
P07347	P12945	0.0013671875	0.001953125
P07560	P53845	0.08671875	0.1390625
P07560	P53633	0.14765625	0.253125
P07560	P53093	0.6384765625	0.1677734375
P07560	P39958	0.8724609375	0.198046875
P07703	P28000	0	0
P07703	P10964	0.0041015625	0.00390625
P07834	Q08273	0.0001953125	0.000390625
P07834	Q12018	0.0021484375	0.00078125
P07834	P52286	0.0109375	0.009375
P07834	P38779	0.0390625	0.046484375
P07866	P38853	0.2970703125	0.3861328125
P07866	P01120	0.9013671875	0.812890625
P08018	Q12387	0.0298828125	0.03046875
P08018	P40073	0.0341796875	0.1015625
P08518	P16370	0.00078125	0.00078125
P08518	P20434	0.00234375	0.0025390625
P08539	P11972	0.02109375	0.0224609375
P08539	P18851	0.02421875	0.018359375
P08539	P22219	0.0376953125	0.0591796875
P08539	P22543	0.112890625	0.10234375
P08566	P15108	0.8556640625	0.880078125
P09734	Q00402	0.4849609375	0.4818359375
P09938	P49723	0.0001953125	0.000390625
P09938	Q12206	0.4896484375	0.4849609375
P09959	P39678	0.000390625	0.000390625
P09959	P25302	0.001171875	0.022265625
P10081	P39935	0.31875	0.2162109375
P10507	P11914	0	0
P10591	P02829	0.06328125	0.0345703125
P10591	P32589	0.322265625	0.27109375
P10592	P18900	0.3064453125	0.3703125
P10592	P17505	0.337890625	0.4751953125
P10592	P02829	0.454296875	0.2896484375
P10592	P22696	0.95	0.9603515625
P10614	P53045	0.0009765625	0.000390625
P10849	P42900	0.042578125	0.0775390625
P10862	P06104	0.2099609375	0.066796875
P10869	P20081	0.142578125	0.1599609375
P10963	P33203	0.2740234375	0.2931640625
P10963	P39940	0.967578125	0.9771484375
P10964	P20435	0.0013671875	0.001953125
P10964	P07703	0.0017578125	0.0005859375
P10964	P22138	0.019921875	0.023046875
P11076	P19146	0.0001953125	0.00078125
P11076	Q12114	0.229296875	0.462890625
P11076	Q12234	0.6875	0.9537109375
P11433	P29366	0.1201171875	0.0361328125
P11484	P43573	0.32421875	0.0896484375
P11632	P32597	0.1921875	0.2224609375
P11710	P40073	0.0166015625	0.08671875
P11747	Q04226	0.000390625	0.000390625
P11914	P10507	0.0001953125	0.0001953125
P11938	P11978	0.0005859375	0.0005859375
P11938	P06701	0.00078125	0.0017578125
P11972	P08539	0.011328125	0.01328125
P11978	P06701	0.0001953125	0.0001953125
P11978	P06700	0.001171875	0.0017578125
P11978	Q04437	0.0017578125	0.0005859375
P11978	P11938	0.003125	0.0015625
P12611	Q07800	0.04453125	0.739453125
P12611	P33748	0.535546875	0.595703125
P12612	P60010	0.7310546875	0.83203125
P12683	P12684	0.0056640625	0.005078125
P12684	P12683	0.025390625	0.04375
P12689	P38927	0.0001953125	0.0001953125
P12753	P32829	0.0185546875	0.0134765625
P12754	P14741	0.0001953125	0.0001953125
P12754	P32502	0.00078125	0.0005859375
P12868	P27801	0.0001953125	0.0001953125
P12904	P06782	0.000390625	0.0005859375
P12904	Q04739	0.05234375	0.0509765625
P12904	P32578	0.2041015625	0.2318359375
P12904	P34164	0.5314453125	0.556640625
P12904	P25575	0.97734375	0.992578125
P12945	P07347	0.00078125	0.0009765625
P12962	P07260	0.1130859375	0.148828125
P13186	P43565	0.0126953125	0.0154296875
P13186	P33306	0.576171875	0.6591796875
P13365	P00546	0.211328125	0.1306640625
P13382	P38121	0.0029296875	0.0015625
P13382	P32797	0.0736328125	0.067578125
P13393	Q04712	0.0015625	0.0025390625
P13393	P29056	0.0044921875	0.0046875
P13393	P23255	0.0078125	0.0166015625
P13393	Q12464	0.0771484375	0.051171875
P13393	P32333	0.13046875	0.0921875
P13393	Q03940	0.2099609375	0.118359375
P13434	P06774	0.0001953125	0.0005859375
P13434	Q02516	0.000390625	0.0001953125
P13517	P28495	0.0001953125	0.0001953125
P13574	P14681	0.0791015625	0.054296875
P13574	Q00772	0.1732421875	0.21796875
P13574	Q03063	0.2357421875	0.1
P13574	Q03373	0.3232421875	0.5400390625
P13712	Q12495	0.0001953125	0.0001953125
P13902	P26798	0.0001953125	0.0001953125
P14126	P17555	0.22109375	0.6712890625
P14242	P38920	0.000390625	0.000390625
P14359	P39940	0.439453125	0.508203125
P14680	Q08273	0.046484375	0.05703125
P14681	P23561	0.0005859375	0.000390625
P14681	P06784	0.003515625	0.003515625
P14681	P13574	0.05390625	0.02109375
P14681	P33306	0.1431640625	0.1865234375
P14681	Q03373	0.3818359375	0.47265625
P14681	Q03063	0.390625	0.29609375
P14682	Q12018	0.00078125	0.000390625
P14693	P53969	0.00078125	0.00078125
P14736	P32628	0.0021484375	0.000390625
P14741	P14741	0	0
P14741	P12754	0.0001953125	0.0001953125
P14741	P32502	0.00078125	0.0005859375
P14741	P38346	0.8708984375	0.9181640625
P14747	P25296	0.000390625	0.000390625
P14904	P14904	0	0
P14904	P22855	0.244921875	0.1677734375
P14904	P35193	0.71796875	0.2533203125
P14906	P21825	0.0009765625	0.006640625
P14922	P16649	0.0001953125	0.000390625
P14922	P40356	0.00078125	0.001953125
P14922	P48743	0.005859375	0.0056640625
P14922	P32561	0.023828125	0.0330078125
P14922	P53096	0.073828125	0.0728515625
P15108	P53043	0.1365234375	0.1916015625
P15108	P47103	0.223828125	0.1201171875
P15108	P33313	0.2564453125	0.350390625
P15108	Q12449	0.350390625	0.508984375
P15108	P15705	0.850390625	0.8607421875
P15108	P08566	0.8603515625	0.85859375
P15274	P33203	0.1421875	0.127734375
P15303	P38968	0.0873046875	0.030859375
P15303	P53953	0.1029296875	0.3119140625
P15303	P40482	0.109375	0.111328125
P15303	P48415	0.4271484375	0.0349609375
P15367	Q12133	0.0001953125	0.000390625
P15436	P46957	0.0001953125	0.0001953125
P15442	P22211	0.0193359375	0.0150390625
P15442	P29295	0.048828125	0.0568359375
P15624	P15625	0	0.0001953125
P15625	P15624	0.0001953125	0.0001953125
P15705	P15108	0.8423828125	0.8724609375
P15705	P02829	0.86015625	0.9068359375
P15731	P38879	0.02578125	0.0501953125
P15790	P19454	0.0001953125	0.0001953125
P15790	P43639	0.0005859375	0.0009765625
P15790	P38930	0.00078125	0.001953125
P15790	Q00684	0.041015625	0.044921875
P15873	P15873	0	0
P15873	P32354	0.0001953125	0.0001953125
P15873	P26793	0.09453125	0.094921875
P15873	Q04049	0.1037109375	0.0953125
P15891	P32793	0.0001953125	0.000390625
P15891	Q08873	0.0009765625	0.001171875
P15891	P53933	0.0083984375	0.0052734375
P15891	P32790	0.011328125	0.00859375
P15891	P40494	0.012890625	0.0369140625
P15891	P17555	0.0130859375	0.2376953125
P15891	P40563	0.08125	0.002734375
P15891	P53974	0.084765625	0.083984375
P15891	Q12134	0.27265625	0.4373046875
P16140	P47104	0.0044921875	0.00390625
P16370	P38902	0	0
P16370	P08518	0.003515625	0.0029296875
P16474	Q99220	0.0279296875	0.02890625
P16474	P21954	0.2171875	0.2298828125
P16522	P40577	0.0123046875	0.01328125
P16522	Q12379	0.0140625	0.008984375
P16649	P14922	0.0001953125	0.0001953125
P16649	P40356	0.005078125	0.00859375
P16649	P48743	0.0365234375	0.0287109375
P16649	P32561	0.0396484375	0.0298828125
P16658	Q02825	0	0.0001953125
P16661	P53954	0.0072265625	0.0080078125
P16661	P43636	0.01171875	0.008984375
P16664	P40395	0.0001953125	0.0001953125
P16861	P16862	0.0001953125	0.0005859375
P16862	P16861	0.0001953125	0.000390625
P16862	P39940	0.81953125	0.82421875
P16892	P23561	0.00078125	0.000390625
P16892	P06784	0.001171875	0.0005859375
P16892	P32917	0.0029296875	0.00078125
P16892	P33306	0.209765625	0.4322265625
P17119	Q12045	0.0033203125	0.0029296875
P17119	P32908	0.056640625	0.04921875
P17157	P38794	0.0005859375	0.0013671875
P17157	P24867	0.0068359375	0.031640625
P17157	P20052	0.0072265625	0.0103515625
P17157	P53124	0.007421875	0.038671875
P17157	P37366	0.00859375	0.019921875
P17157	Q08966	0.009765625	0.0388671875
P17157	P35190	0.012890625	0.0689453125
P17157	Q12477	0.0912109375	0.130859375
P17157	P40186	0.143359375	0.2787109375
P17157	P25693	0.1921875	0.3859375
P17157	P17442	0.2841796875	0.2505859375
P17157	P20437	0.5615234375	0.708984375
P17157	P40038	0.96640625	0.9505859375
P17214	P32797	0.0009765625	0.0009765625
P17214	P47069	0.4970703125	0.49921875
P17255	P47104	0.0015625	0.003125
P17442	P17157	0.895703125	0.8087890625
P17505	P10592	0.2232421875	0.2685546875
P17555	P17555	0	0
P17555	P15891	0.0064453125	0.1240234375
P17555	P60010	0.5822265625	0.344140625
P17555	P14126	0.7658203125	0.9001953125
P17555	P02994	0.8572265625	0.64921875
P17883	P35207	0	0.000390625
P17883	Q02793	0.001953125	0.0017578125
P18410	P38757	0.0001953125	0.0001953125
P18480	P35189	0.134765625	0.0548828125
P18562	P27515	0.0001953125	0.0001953125
P18634	P39940	0.9904296875	0.996484375
P18851	P18852	0.0001953125	0.0001953125
P18851	P08539	0.0189453125	0.00546875
P18851	P32917	0.0453125	0.001171875
P18851	Q12017	0.0912109375	0.0513671875
P18851	Q04004	0.1603515625	0.31640625
P18851	Q03497	0.27578125	0.114453125
P18852	P18851	0.0001953125	0.0001953125
P18852	Q12017	0.052734375	0.0146484375
P18852	Q04004	0.07890625	0.25625
P18888	P32591	0.001171875	0.0005859375
P18888	P38956	0.0060546875	0.0158203125
P18888	P35189	0.1318359375	0.04921875
P18888	P32628	0.246484375	0.20703125
P18898	P29703	0.0001953125	0.0001953125
P18900	P10592	0.3818359375	0.375390625
P19073	Q12434	0.0880859375	0.0421875
P19097	P07149	0.0001953125	0.0001953125
P19146	P11076	0.0001953125	0.00078125
P19262	P19955	0.0716796875	0.062890625
P19454	P15790	0.0001953125	0.0001953125
P19454	P43639	0.0005859375	0.000390625
P19454	P38930	0.00078125	0.001953125
P19454	Q00684	0.0439453125	0.04921875
P19524	P32526	0.0025390625	0.0044921875
P19524	Q03824	0.038671875	0.01015625
P19524	P51534	0.2330078125	0.2064453125
P19735	Q06819	0	0.00234375
P19812	P32565	0.01875	0.0154296875
P19812	P06104	0.02421875	0.012890625
P19812	P33299	0.0900390625	0.115234375
P19812	Q01939	0.1111328125	0.1046875
P19880	P38315	0.0572265625	0.2212890625
P19955	P19262	0.1798828125	0.173828125
P20052	P17157	0.003125	0.0033203125
P20053	Q03338	0.0001953125	0.0001953125
P20081	P43573	0.4673828125	0.219921875
P20081	P53971	0.541015625	0.48671875
P20081	P10869	0.6216796875	0.688671875
P20133	Q00618	0	0
P20433	P34087	0.0001953125	0.0001953125
P20433	P32497	0.3931640625	0.4732421875
P20434	P08518	0.0037109375	0.0037109375
P20437	P17157	0.8783203125	0.9669921875
P20437	P00546	0.92265625	0.976171875
P20449	Q04839	0.0611328125	0.0392578125
P20449	P50111	0.6880859375	0.6748046875
P20459	P32481	0.3837890625	0.3501953125
P20485	P25293	0.7625	0.484375
P20486	P24868	0.0318359375	0.0244140625
P20486	P00546	0.0609375	0.051953125
P20486	P24870	0.594140625	0.249609375
P20604	P40454	0.0185546875	0.0201171875
P20604	P36123	0.0607421875	0.0244140625
P20604	P40856	0.4259765625	0.58125
P20604	Q04372	0.4673828125	0.715234375
P20604	P43612	0.771484375	0.847265625
P20676	Q06142	0.0287109375	0.05234375
P20795	Q04934	0.0203125	0.0328125
P21243	P23639	0.001171875	0.001171875
P21243	P21242	0.0015625	0.0021484375
P21304	Q08235	0.2197265625	0.234765625
P21374	Q04048	0.0001953125	0.0005859375
P21374	P32523	0.0025390625	0.012890625
P21374	Q12309	0.0048828125	0.0048828125
P21801	Q00711	0.0001953125	0.0001953125
P21825	P14906	0.00078125	0.0076171875
P21825	P32915	0.0162109375	0.0150390625
P21954	P16474	0.4888671875	0.3984375
P21957	P22579	0.0119140625	0.01484375
P21965	Q00684	0.094921875	0.130859375
P22007	P29703	0.0001953125	0.0001953125
P22082	P32591	0.00078125	0.000390625
P22082	P38956	0.0275390625	0.0490234375
P22137	P38856	0	0.0376953125
P22137	P36000	0.033203125	0.1572265625
P22141	P21242	0.0052734375	0.00859375
P22141	P30656	0.019140625	0.0181640625
P22149	Q03835	0.221484375	0.203125
P22149	P32642	0.8990234375	0.245703125
P22203	P47104	0.327734375	0.2296875
P22204	P40484	0.011328125	0.0380859375
P22211	P35169	0.030078125	0.0212890625
P22211	P15442	0.04296875	0.0330078125
P22211	P06782	0.07265625	0.017578125
P22213	Q01590	0.0015625	0.00078125
P22216	P32447	0.509375	0.266796875
P22216	P34217	0.6146484375	0.61484375
P22219	P08539	0.1728515625	0.3482421875
P22224	Q06245	0.0001953125	0.0001953125
P22224	P38261	0.0046875	0.0029296875
P22336	Q04636	0.064453125	0.0873046875
P22516	P43605	0.1255859375	0.1564453125
P22543	P08539	0.563671875	0.5341796875
P22579	P22579	0	0
P22579	P32561	0.0013671875	0.0009765625
P22579	P21957	0.01640625	0.016796875
P22696	P22696	0	0
P22696	P10592	0.42421875	0.462109375
P22696	P07278	0.4880859375	0.5080078125
P22803	P38885	0.2337890625	0.0318359375
P22804	P38182	0.0107421875	0.0197265625
P22855	P14904	0.171875	0.0330078125
P23254	P39940	0.6927734375	0.78359375
P23255	P38129	0.01484375	0.0224609375
P23255	P46677	0.0525390625	0.03984375
P23255	P13393	0.057421875	0.0779296875
P23287	P06787	0.7833984375	0.8259765625
P23291	P23292	0.0001953125	0.000390625
P23291	P39010	0.0265625	0.032421875
P23292	P23291	0.0001953125	0.0001953125
P23293	Q05949	0.0001953125	0.0001953125
P23503	Q05583	0.06875	0.086328125
P23561	P23561	0	0
P23561	P14681	0.0005859375	0.0005859375
P23561	P25344	0.001171875	0.001171875
P23561	P16892	0.0013671875	0.0009765625
P23561	P32917	0.012109375	0.0015625
P23594	Q04372	0.030078125	0.01953125
P23595	Q04372	0.1279296875	0.1326171875
P23595	Q12199	0.3619140625	0.4138671875
P23615	Q06505	0.0150390625	0.0060546875
P23615	P27692	0.0279296875	0.0287109375
P23624	P32562	0.1041015625	0.098046875
P23638	P23639	0.001171875	0.001171875
P23639	P21243	0.0021484375	0.0017578125
P23639	P23638	0.0037109375	0.0087890625
P23642	P39107	0.0001953125	0.000390625
P23644	P49334	0.0009765625	0.001171875
P23644	P35180	0.003515625	0.003125
P24004	P33760	0.0001953125	0.0001953125
P24279	P29496	0.0005859375	0.0005859375
P24279	P25651	0.15078125	0.1517578125
P24280	P38797	0.355078125	0.3646484375
P24583	P00924	0.3197265625	0.3451171875
P24814	Q12018	0.0021484375	0.00078125
P24814	P52286	0.0072265625	0.008984375
P24867	P17157	0.005078125	0.0078125
P24868	P20486	0.0064453125	0.0041015625
P24869	Q03898	0.362890625	0.459765625
P24869	P35734	0.4107421875	0.31171875
P24869	P25293	0.4703125	0.4037109375
P24869	P38283	0.7271484375	0.7779296875
P24869	P00546	0.8162109375	0.761328125
P24869	P38826	0.8982421875	0.8462890625
P24870	Q00684	0.3751953125	0.0681640625
P24870	P20486	0.78828125	0.501171875
P25043	P25451	0.002734375	0.0025390625
P25044	P39940	0.746875	0.8126953125
P25045	P40970	0	0.0001953125
P25293	P25293	0	0
P25293	P24869	0.139453125	0.1416015625
P25293	P25389	0.1404296875	0.1513671875
P25293	Q08921	0.333203125	0.583203125
P25293	P53939	0.3615234375	0.6455078125
P25293	Q12263	0.8224609375	0.7572265625
P25293	P38615	0.8376953125	0.5375
P25293	P20485	0.8427734375	0.6865234375
P25296	P14747	0.000390625	0.000390625
P25298	P25299	0.0001953125	0.000390625
P25298	P39081	0.0017578125	0.001953125
P25299	P25298	0.00078125	0.0005859375
P25299	P39081	0.0013671875	0.0013671875
P25299	P54000	0.9873046875	0.88984375
P25300	P38928	0.00390625	0.003125
P25300	P32835	0.6630859375	0.6767578125
P25301	P38953	0.0001953125	0.0001953125
P25301	Q06032	0.0212890625	0.0154296875
P25302	P25302	0	0
P25302	P09959	0.00625	0.0169921875
P25336	P25847	0.0037109375	0.003125
P25337	Q03654	0.005859375	0.0015625
P25342	P32458	0.02109375	0.0228515625
P25342	P47136	0.971875	0.99296875
P25343	P39743	0.0001953125	0.0001953125
P25344	P23561	0.000390625	0.0001953125
P25349	Q12335	0	0.0001953125
P25359	P38768	0.075	0.06796875
P25359	Q08962	0.5751953125	0.43046875
P25366	P38738	0.003515625	0.0013671875
P25374	Q03020	0.005078125	0.004296875
P25374	Q6Q560	0.1333984375	0.1244140625
P25378	P53286	0.001171875	0.0037109375
P25382	Q12019	0.0083984375	0.008984375
P25386	P25386	0	0
P25389	P25293	0.1869140625	0.1935546875
P25390	Q07084	0.4396484375	0.5419921875
P25454	P25454	0	0
P25491	Q12118	0.0314453125	0.02421875
P25491	Q12285	0.0470703125	0.01484375
P25554	P32494	0.0154296875	0.00546875
P25558	P38928	0.0005859375	0.00078125
P25559	P38877	0.0001953125	0.0001953125
P25573	P32795	0.00078125	0.099609375
P25586	P47083	0.0048828125	0.00390625
P25586	P42846	0.0109375	0.0103515625
P25588	Q08032	0.01328125	0.0140625
P25591	P43601	0.146875	0.0525390625
P25604	Q02767	0.000390625	0.0001953125
P25604	Q99176	0.0005859375	0.000390625
P25604	P42939	0.001171875	0.0021484375
P25623	P34216	0.1412109375	0.0970703125
P25632	P43609	0.0009765625	0.001171875
P25632	Q02206	0.0064453125	0.00703125
P25632	Q07979	0.03515625	0.0421875
P25635	Q12220	0.0001953125	0.0001953125
P25635	Q05946	0.000390625	0.0005859375
P25635	Q06078	0.0611328125	0.0513671875
P25635	P42942	0.6845703125	0.63984375
P25638	P38768	0.000390625	0.000390625
P25638	P02829	0.137109375	0.0884765625
P25644	P39517	0.0015625	0.0021484375
P25644	P40070	0.0041015625	0.0044921875
P25644	P47017	0.009375	0.008203125
P25644	P38203	0.0404296875	0.075390625
P25649	Q12433	0.00078125	0.001171875
P25651	P25651	0	0
P25651	Q04087	0.0009765625	0.0013671875
P25651	P40065	0.00546875	0.0037109375
P25651	Q02208	0.0060546875	0.0080078125
P25651	P40568	0.07578125	0.05703125
P25651	P29496	0.2712890625	0.2927734375
P25651	P38132	0.2794921875	0.302734375
P25651	P24279	0.321875	0.348046875
P25651	Q08729	0.8810546875	0.8412109375
P25655	P39008	0.0005859375	0.0009765625
P25655	P31384	0.00078125	0.0005859375
P25655	P06102	0.0009765625	0.00078125
P25655	P34909	0.001171875	0.001171875
P25655	P53829	0.003515625	0.00390625
P25655	P53280	0.0037109375	0.0033203125
P25693	P17157	0.444921875	0.6287109375
P25694	P33755	0.0005859375	0.0005859375
P25694	Q04228	0.020703125	0.0228515625
P25694	P34223	0.023046875	0.0189453125
P25694	P40318	0.0337890625	0.0427734375
P25694	P54730	0.053125	0.040234375
P25694	Q06682	0.0720703125	0.1103515625
P25694	P38349	0.077734375	0.119921875
P25694	P47049	0.109765625	0.14609375
P25694	Q12229	0.9111328125	0.913671875
P25847	Q03834	0.0001953125	0.000390625
P25847	P25336	0.001953125	0.0017578125
P25847	P39875	0.022265625	0.0224609375
P26309	P47074	0.0177734375	0.0091796875
P26309	P40958	0.0451171875	0.0263671875
P26309	P41695	0.1888671875	0.1515625
P26309	P26449	0.370703125	0.3486328125
P26448	P47113	0.0140625	0.003515625
P26448	P38987	0.368359375	0.337109375
P26448	P38785	0.7625	0.79609375
P26449	P40958	0.0619140625	0.067578125
P26449	P40957	0.11953125	0.08203125
P26449	P41695	0.1283203125	0.1515625
P26449	P47074	0.3318359375	0.47109375
P26449	P26309	0.819140625	0.90390625
P26570	Q08438	0.0267578125	0.0328125
P26570	P36024	0.3638671875	0.3591796875
P26570	P36076	0.7234375	0.6291015625
P26793	P38859	0.0013671875	0.0025390625
P26793	P15873	0.0658203125	0.0716796875
P26798	P13902	0.0001953125	0.0001953125
P27344	Q04603	0.0001953125	0.0001953125
P27616	P02829	0.8083984375	0.6861328125
P27636	P38987	0.2244140625	0.38125
P27637	P39960	0.1896484375	0.062109375
P27637	P32598	0.284375	0.187109375
P27692	P32914	0.0001953125	0.0001953125
P27692	P23615	0.0455078125	0.04453125
P27692	P04050	0.046484375	0.0388671875
P27692	P40164	0.2830078125	0.2224609375
P27705	P02829	0.104296875	0.08828125
P27796	P39108	0.2408203125	0.3314453125
P27801	P12868	0.0001953125	0.0001953125
P28000	P07703	0.00078125	0.0001953125
P28004	Q04048	0.0005859375	0.0013671875
P28004	Q12417	0.208203125	0.2337890625
P28007	P32495	0.0001953125	0.000390625
P28241	P28834	0.0001953125	0.0001953125
P28320	Q04048	0.0015625	0.000390625
P28495	P13517	0.0001953125	0.0001953125
P28519	P06777	0.1744140625	0.1083984375
P28707	P02829	0.0001953125	0.0001953125
P28743	P33419	0.134765625	0.025390625
P28791	P33891	0.0080078125	0.0162109375
P28791	P53146	0.008984375	0.0017578125
P28834	P28241	0.0001953125	0.0001953125
P29056	P13393	0.0017578125	0.0017578125
P29295	P29295	0	0
P29295	Q07381	0.0298828125	0.041015625
P29295	P15442	0.0560546875	0.0763671875
P29295	P36003	0.082421875	0.135546875
P29295	P40065	0.2099609375	0.212890625
P29295	P38872	0.7357421875	0.7638671875
P29366	P39969	0.005078125	0.1388671875
P29366	P11433	0.0208984375	0.15859375
P29366	P53280	0.5361328125	0.867578125
P29366	Q03497	0.903125	0.659375
P29469	P30665	0.0001953125	0.000390625
P29496	P24279	0.0005859375	0.000390625
P29496	P25651	0.13359375	0.1369140625
P29703	P22007	0.0001953125	0.00078125
P29703	P18898	0.000390625	0.0005859375
P30283	P00546	0.0486328125	0.0431640625
P30656	P22141	0.0314453125	0.036328125
P30665	P53091	0.0001953125	0.0001953125
P30665	P29469	0.000390625	0.000390625
P30665	P38132	0.0005859375	0.0005859375
P30775	P53944	0.3119140625	0.280859375
P30952	P33203	0.4396484375	0.4388671875
P30952	P39940	0.9904296875	0.9955078125
P31111	Q06032	0.002734375	0.00390625
P31244	P06779	0.0001953125	0.0001953125
P31382	P33775	0	0.0001953125
P31384	P39008	0.0001953125	0.0001953125
P31384	P25655	0.0005859375	0.00078125
P31384	P34909	0.001171875	0.001171875
P31384	P53829	0.0037109375	0.0060546875
P31688	Q00764	0.0001953125	0.0001953125
P31688	P38427	0.000390625	0.0009765625
P31688	P38426	0.2162109375	0.54765625
P32074	P38682	0.02421875	0.030859375
P32074	P41811	0.141015625	0.00625
P32263	P32263	0	0
P32264	P02829	0.6583984375	0.4705078125
P32266	Q03327	0.0005859375	0.0001953125
P32266	P38297	0.0376953125	0.06484375
P32324	P05317	0.1640625	0.2623046875
P32324	P52286	0.8861328125	0.9744140625
P32325	P06243	0.008984375	0.01015625
P32328	P40484	0.00078125	0.0013671875
P32333	P13393	0.1013671875	0.059375
P32336	Q12411	0.0083984375	0.00625
P32336	Q08550	0.0091796875	0.009375
P32345	P38193	0.000390625	0.000390625
P32347	P39940	0.93671875	0.9533203125
P32354	P15873	0.0001953125	0.0001953125
P32354	P53091	0.036328125	0.0376953125
P32361	P32361	0	0
P32366	P32563	0.0025390625	0.0009765625
P32366	P38784	0.48671875	0.1103515625
P32366	P39111	0.8994140625	0.9919921875
P32368	P38713	0.6455078125	0.730078125
P32380	P40457	0.1548828125	0.2369140625
P32381	P47117	0.005078125	0.001171875
P32381	P38328	0.01484375	0.005859375
P32381	Q12446	0.0236328125	0.0212890625
P32381	P53731	0.1267578125	0.0427734375
P32383	Q06132	0.0287109375	0.2345703125
P32389	P39014	0.0328125	0.0259765625
P32389	P40573	0.0583984375	0.0587890625
P32432	P32864	0.3966796875	0.1048828125
P32447	P40963	0.0029296875	0.003125
P32447	P32479	0.0041015625	0.0033203125
P32447	Q04003	0.0078125	0.010546875
P32447	P40161	0.0111328125	0.012109375
P32447	P22216	0.2875	0.135546875
P32447	P61830	0.969140625	0.716015625
P32447	P02309	0.9759765625	0.5044921875
P32457	Q06648	0.65859375	0.4181640625
P32457	P38785	0.855078125	0.8669921875
P32458	P32468	0.000390625	0.000390625
P32458	Q07657	0.0013671875	0.0021484375
P32458	P25342	0.003125	0.003125
P32458	Q06648	0.0240234375	0.0076171875
P32458	P38785	0.0587890625	0.0470703125
P32458	Q12263	0.7533203125	0.758984375
P32461	P40487	0	0
P32464	Q08817	0.0029296875	0.00546875
P32464	P38692	0.0412109375	0.0154296875
P32468	P32458	0.0013671875	0.0017578125
P32468	Q07657	0.021875	0.0224609375
P32468	Q04477	0.1396484375	0.15625
P32468	Q06648	0.2666015625	0.2123046875
P32468	P38785	0.410546875	0.376953125
P32479	P32479	0	0
P32479	P32480	0.0001953125	0.0001953125
P32479	P32447	0.012109375	0.0126953125
P32479	P32914	0.0744140625	0.08125
P32480	P32479	0.000390625	0.000390625
P32481	P20459	0.0970703125	0.06640625
P32481	Q05791	0.1005859375	0.1060546875
P32485	Q03213	0.0173828125	0.020703125
P32485	P38623	0.0267578125	0.0708984375
P32485	P06784	0.08828125	0.0919921875
P32485	P38634	0.20390625	0.30703125
P32490	Q12263	0.000390625	0.0005859375
P32491	Q00772	0.3326171875	0.7365234375
P32494	P38811	0.00703125	0.00546875
P32494	Q02336	0.0083984375	0.0056640625
P32494	P25554	0.0091796875	0.006640625
P32494	P38915	0.0115234375	0.008203125
P32495	P28007	0.000390625	0.0005859375
P32495	P33322	0.0005859375	0.000390625
P32495	P53919	0.2478515625	0.2544921875
P32496	Q08723	0.0181640625	0.071484375
P32496	P33298	0.0900390625	0.256640625
P32497	P20433	0.7240234375	0.7607421875
P32497	P38431	0.8453125	0.8380859375
P32499	P39705	0.0001953125	0.0001953125
P32499	Q06142	0.079296875	0.086328125
P32499	Q02821	0.1306640625	0.134765625
P32500	Q05166	0.4390625	0.44296875
P32502	P12754	0.0001953125	0.0001953125
P32502	P14741	0.000390625	0.000390625
P32502	Q02866	0.54140625	0.683984375
P32504	P35203	0.0001953125	0.000390625
P32504	P53267	0.0544921875	0.0525390625
P32521	P32790	0.00078125	0.0033203125
P32521	P39013	0.0126953125	0.05625
P32521	P38856	0.087890625	0.0123046875
P32523	P21374	0.0005859375	0.01015625
P32523	Q04048	0.00078125	0.0173828125
P32523	P40968	0.002734375	0.0529296875
P32523	Q12309	0.00859375	0.0015625
P32523	P38302	0.0322265625	0.21484375
P32523	Q12046	0.046875	0.02421875
P32523	Q06091	0.1048828125	0.03671875
P32523	Q03654	0.105078125	0.01328125
P32523	P53277	0.1302734375	0.04453125
P32523	Q06525	0.224609375	0.532421875
P32523	Q12208	0.3171875	0.106640625
P32525	P32790	0.0833984375	0.18203125
P32526	P19524	0.0265625	0.0396484375
P32527	P38788	0.0001953125	0.0001953125
P32558	Q04636	0.0001953125	0.0001953125
P32561	P22579	0.0009765625	0.0001953125
P32561	P38255	0.001171875	0.00078125
P32561	P14922	0.014453125	0.0216796875
P32561	P16649	0.058203125	0.0455078125
P32561	Q03213	0.06640625	0.077734375
P32561	P53691	0.2255859375	0.387890625
P32561	P47103	0.2287109375	0.21953125
P32562	P32944	0.0021484375	0.001953125
P32562	Q00684	0.02421875	0.008203125
P32562	P06243	0.0248046875	0.0255859375
P32562	P23624	0.076953125	0.095703125
P32562	Q04087	0.128515625	0.14140625
P32563	P32366	0.0017578125	0.00078125
P32563	P39111	0.978125	0.9947265625
P32565	O13563	0.00078125	0.001171875
P32565	P19812	0.0513671875	0.0564453125
P32566	P36421	0.5419921875	0.196484375
P32570	Q99278	0.0197265625	0.020703125
P32571	P48582	0.0044921875	0.0005859375
P32571	Q08003	0.3060546875	0.5138671875
P32578	P12904	0.4318359375	0.4392578125
P32588	P39936	0.0087890625	0.0103515625
P32588	P40561	0.7119140625	0.6416015625
P32589	P10591	0.40546875	0.4486328125
P32589	P02829	0.50234375	0.4701171875
P32591	P22082	0.000390625	0.000390625
P32591	P18888	0.0005859375	0.0005859375
P32591	P53330	0.098046875	0.1078125
P32591	P43554	0.2166015625	0.38203125
P32597	P43609	0.0001953125	0.0001953125
P32597	Q06168	0.00390625	0.0037109375
P32597	Q02206	0.0060546875	0.0033203125
P32597	P32832	0.0064453125	0.0095703125
P32597	Q9URQ5	0.011328125	0.0109375
P32597	P38210	0.0123046875	0.015625
P32597	P53330	0.0185546875	0.01796875
P32597	Q07979	0.0208984375	0.0111328125
P32597	P02293	0.082421875	0.078125
P32597	P11632	0.095703125	0.11875
P32597	P36012	0.2798828125	0.29765625
P32597	P02294	0.63828125	0.7205078125
P32597	P61830	0.9779296875	0.8576171875
P32597	P02309	0.984765625	0.64140625
P32598	Q03898	0.011328125	0.0201171875
P32598	P42073	0.0404296875	0.03671875
P32598	P43587	0.0890625	0.1095703125
P32598	P43638	0.219921875	0.302734375
P32598	P27637	0.2537109375	0.2349609375
P32598	P53858	0.359375	0.3904296875
P32598	P34758	0.421484375	0.1177734375
P32598	P36047	0.505859375	0.5978515625
P32598	Q12276	0.64140625	0.684375
P32598	P41818	0.6552734375	0.4326171875
P32598	P50278	0.673828125	0.68125
P32598	P39732	0.7171875	0.54453125
P32600	P41318	0.0015625	0.0015625
P32600	P47041	0.0033203125	0.003125
P32600	Q04749	0.0044921875	0.0005859375
P32600	P40061	0.0048828125	0.0033203125
P32600	Q08236	0.005078125	0.002734375
P32604	Q06137	0.3794921875	0.19140625
P32607	P38165	0.000390625	0.000390625
P32608	P35177	0.1638671875	0.182421875
P32609	P38932	0.0177734375	0.009765625
P32618	P53253	0.48828125	0.376953125
P32628	P14736	0.00078125	0.0001953125
P32628	P18888	0.4359375	0.3861328125
P32629	P39107	0	0.000390625
P32629	P46985	0.0046875	0.0005859375
P32629	P47124	0.0083984375	0.0064453125
P32629	P50108	0.0333984375	0.00390625
P32641	P40348	0.0005859375	0.0005859375
P32641	P40339	0.0037109375	0.003515625
P32641	P38251	0.00390625	0.00703125
P32641	P38629	0.018359375	0.01796875
P32641	P43605	0.0615234375	0.0294921875
P32642	P53323	0.4162109375	0.6892578125
P32642	P22149	0.7919921875	0.7361328125
P32644	P05453	0.1951171875	0.1734375
P32660	P42838	0.0001953125	0.0001953125
P32769	P33309	0.007421875	0.010546875
P32773	P32774	0	0.0001953125
P32774	P32773	0.0001953125	0.0001953125
P32776	P36100	0.0634765625	0.0529296875
P32786	Q04712	0.0001953125	0.0001953125
P32786	P40992	0.0060546875	0.005078125
P32790	P32521	0.001953125	0.0107421875
P32790	Q06604	0.00234375	0.1541015625
P32790	P37370	0.004296875	0.001171875
P32790	P43603	0.0103515625	0.0224609375
P32790	P25369	0.015625	0.10546875
P32790	P15891	0.0185546875	0.0140625
P32790	P39013	0.0236328125	0.0447265625
P32790	P32793	0.0357421875	0.10859375
P32790	P32525	0.29140625	0.294140625
P32793	P15891	0.0001953125	0.000390625
P32793	Q12446	0.0044921875	0.0041015625
P32793	Q06604	0.005078125	0.003515625
P32793	P53933	0.0076171875	0.0013671875
P32793	Q12168	0.0150390625	0.0404296875
P32793	P32790	0.0248046875	0.0681640625
P32793	P38266	0.0263671875	0.0033203125
P32793	Q08412	0.160546875	0.24375
P32793	Q04322	0.256640625	0.22421875
P32793	P40956	0.39140625	0.4326171875
P32793	P38140	0.4068359375	0.218359375
P32793	P47129	0.8626953125	0.93125
P32795	P25573	0.0015625	0.0533203125
P32797	P17214	0.0005859375	0.000390625
P32797	P38960	0.0025390625	0.0025390625
P32797	P13382	0.0076171875	0.0091796875
P32800	Q05568	0	0.0001953125
P32800	P80667	0.0556640625	0.0296875
P32800	P53112	0.055859375	0.0736328125
P32807	Q04437	0.0001953125	0.0001953125
P32828	P40072	0.0001953125	0.0001953125
P32828	Q07084	0.796484375	0.6630859375
P32829	P33301	0.0009765625	0.0001953125
P32829	P12753	0.0083984375	0.0017578125
P32832	P43609	0.0009765625	0.001171875
P32832	Q06639	0.0013671875	0.0017578125
P32832	P38781	0.0017578125	0.0025390625
P32832	Q12406	0.00234375	0.003125
P32832	Q05123	0.002734375	0.0033203125
P32832	P32597	0.003515625	0.0041015625
P32832	P02829	0.093359375	0.0501953125
P32833	P54790	0.000390625	0.0005859375
P32833	P38826	0.0005859375	0.0001953125
P32833	P50874	0.00078125	0.00078125
P32835	P47123	0.503515625	0.169921875
P32835	P25300	0.7728515625	0.7140625
P32844	P89102	0.0015625	0.001953125
P32844	Q04947	0.221484375	0.1095703125
P32854	P36015	0.0201171875	0.1091796875
P32855	P38261	0.0013671875	0.0041015625
P32861	Q08217	0.3349609375	0.3634765625
P32864	P36019	0.1775390625	0.2330078125
P32864	P36018	0.177734375	0.233203125
P32864	P36017	0.2955078125	0.25
P32864	P32432	0.3720703125	0.06328125
P32895	P38620	0.0001953125	0.000390625
P32895	P38689	0.00078125	0.00078125
P32897	Q02776	0	0.0001953125
P32897	P39515	0.000390625	0.000390625
P32897	P53220	0.00078125	0.0013671875
P32908	P32908	0	0
P32908	Q12158	0.0021484375	0.00234375
P32908	P47037	0.0119140625	0.010546875
P32908	P38989	0.03125	0.0515625
P32908	P47149	0.1353515625	0.1203125
P32908	P36094	0.1490234375	0.196484375
P32908	P17119	0.211328125	0.2123046875
P32908	P36022	0.48984375	0.478125
P32908	P53253	0.9703125	0.907421875
P32912	Q12241	0.0001953125	0.0001953125
P32912	P53845	0.2146484375	0.41640625
P32912	Q12270	0.433984375	0.4900390625
P32913	Q92331	0.000390625	0.000390625
P32913	P34110	0.00078125	0.0005859375
P32913	P53845	0.0248046875	0.1462890625
P32913	P53039	0.101953125	0.251171875
P32914	P27692	0.000390625	0.0001953125
P32914	P32479	0.07109375	0.08125
P32915	P35179	0.0001953125	0.0001953125
P32915	P21825	0.00390625	0.0078125
P32915	Q02795	0.027734375	0.0634765625
P32915	P46964	0.0279296875	0.0396484375
P32915	P39007	0.028125	0.068359375
P32915	Q99380	0.038671875	0.091015625
P32915	P41543	0.0390625	0.0912109375
P32915	P33767	0.046484375	0.040625
P32916	P36057	0.0001953125	0.0001953125
P32917	P16892	0.000390625	0.000390625
P32917	P06784	0.00078125	0.0001953125
P32917	P23561	0.001953125	0.0005859375
P32917	P18851	0.0498046875	0.0009765625
P32939	Q04934	0.0763671875	0.124609375
P32939	P53845	0.1220703125	0.319921875
P32939	P53093	0.702734375	0.310546875
P32939	P39958	0.8943359375	0.6380859375
P32944	P32562	0.0009765625	0.0005859375
P32944	P13185	0.025390625	0.0302734375
P32944	Q00684	0.0466796875	0.0275390625
P32945	P36047	0.185546875	0.3169921875
P33202	Q01939	0.8072265625	0.8259765625
P33203	P53207	0.0005859375	0.000390625
P33203	P33399	0.011328125	0.0103515625
P33203	P80210	0.2666015625	0.34921875
P33203	Q08968	0.2890625	0.3556640625
P33203	Q07505	0.289453125	0.3560546875
P33203	P47137	0.29921875	0.32109375
P33203	P06738	0.455078125	0.546875
P33203	P39015	0.48671875	0.6544921875
P33203	P15274	0.494140625	0.57578125
P33203	P10963	0.6193359375	0.703125
P33203	P39683	0.673828125	0.687890625
P33203	P30952	0.727734375	0.6830078125
P33204	P40518	0.0015625	0.000390625
P33204	P53731	0.00234375	0.0015625
P33204	P38328	0.0265625	0.01328125
P33296	P39940	0.220703125	0.2005859375
P33297	P33298	0.0001953125	0.0001953125
P33297	P33299	0.000390625	0.000390625
P33297	P53549	0.0005859375	0.0005859375
P33297	P38348	0.0623046875	0.0685546875
P33297	P40555	0.0935546875	0.105078125
P33297	P38764	0.626171875	0.62734375
P33298	P33298	0	0
P33298	P33297	0.0001953125	0.0001953125
P33298	P33299	0.000390625	0.000390625
P33298	P53549	0.0005859375	0.0005859375
P33298	Q01939	0.00078125	0.00078125
P33298	Q04062	0.00859375	0.012890625
P33298	P50086	0.0490234375	0.0580078125
P33298	P32496	0.0734375	0.10390625
P33299	P33297	0.0001953125	0.0001953125
P33299	P33298	0.000390625	0.000390625
P33299	P53549	0.0005859375	0.0005859375
P33299	Q01939	0.00078125	0.00078125
P33299	P40327	0.0125	0.0109375
P33299	P38348	0.0662109375	0.0638671875
P33299	P19812	0.12109375	0.1455078125
P33299	P38764	0.6306640625	0.581640625
P33301	P32829	0.010546875	0.008984375
P33306	P38853	0.2509765625	0.3759765625
P33306	P14681	0.313671875	0.430859375
P33306	P16892	0.5791015625	0.7513671875
P33306	P13186	0.8197265625	0.82109375
P33307	Q02821	0.03671875	0.003515625
P33309	P32769	0.0005859375	0.00078125
P33313	P47103	0.0037109375	0.0078125
P33313	P48362	0.0697265625	0.099609375
P33313	P15108	0.547265625	0.6359375
P33313	P02829	0.6146484375	0.7189453125
P33322	P32495	0.000390625	0.0001953125
P33322	P53919	0.35859375	0.376953125
P33327	P36003	0.32421875	0.450390625
P33329	P36076	0.042578125	0.01953125
P33329	Q08438	0.246875	0.288671875
P33334	P38852	0.02109375	0.0150390625
P33334	Q00916	0.0962890625	0.1068359375
P33338	Q12446	0.0076171875	0.0025390625
P33399	P33203	0.0138671875	0.01015625
P33400	Q12033	0.1228515625	0.08671875
P33419	P33419	0	0
P33419	Q12365	0.000390625	0.0005859375
P33419	P40457	0.126171875	0.0904296875
P33419	P28743	0.265625	0.144921875
P33420	P38696	0.000390625	0.000390625
P33420	P36224	0.0005859375	0.0005859375
P33441	O13539	0.0001953125	0.0001953125
P33748	P12611	0.86015625	0.529296875
P33754	P39742	0.0001953125	0.000390625
P33755	P53044	0.0001953125	0.0001953125
P33755	P25694	0.001171875	0.0009765625
P33760	P24004	0.0001953125	0.0001953125
P33760	Q08215	0.1359375	0.025390625
P33760	P53112	0.2951171875	0.0302734375
P33767	Q02795	0.0001953125	0.000390625
P33767	P39007	0.0005859375	0.0005859375
P33767	P41543	0.001171875	0.001171875
P33767	P32915	0.2193359375	0.096484375
P33767	P53622	0.2919921875	0.451171875
P33767	P35179	0.3732421875	0.2078125
P33767	P52870	0.446484375	0.4724609375
P33775	P31382	0.0001953125	0.0001953125
P33891	P28791	0.0755859375	0.1072265625
P33891	P53847	0.119921875	0.096484375
P33891	Q12745	0.19453125	0.1892578125
P33892	P43535	0.0001953125	0.0001953125
P33895	P40014	0.0001953125	0.000390625
P33895	Q04477	0.0005859375	0.0001953125
P33895	P40460	0.00078125	0.0015625
P34072	P35169	0.189453125	0.215234375
P34077	P48837	0.000390625	0.0005859375
P34077	Q02199	0.001171875	0.0013671875
P34077	P47054	0.001953125	0.0046875
P34077	Q02629	0.0048828125	0.0107421875
P34087	P20433	0.0001953125	0.0001953125
P34110	Q92331	0.000390625	0.0001953125
P34110	P38759	0.0005859375	0.000390625
P34110	P32913	0.00078125	0.0005859375
P34160	Q08920	0.0001953125	0.0041015625
P34164	P06782	0.0376953125	0.12890625
P34164	P12904	0.5681640625	0.627734375
P34216	P25623	0.112890625	0.0892578125
P34217	P22216	0.7822265625	0.8150390625
P34218	Q08465	0.005078125	0.0017578125
P34218	P35189	0.032421875	0.0310546875
P34221	Q12447	0.6501953125	0.66953125
P34223	P25694	0.008984375	0.0068359375
P34230	P41909	0.0001953125	0.0001953125
P34758	P32598	0.8416015625	0.646875
P34909	P39008	0.00078125	0.0013671875
P34909	P25655	0.0009765625	0.0009765625
P34909	P31384	0.001171875	0.00078125
P34909	P53829	0.0015625	0.0056640625
P35169	Q08921	0.0015625	0.0005859375
P35169	P22211	0.00859375	0.0078125
P35169	P53233	0.0115234375	0.0083984375
P35169	P41318	0.02109375	0.035546875
P35169	P38691	0.0294921875	0.0435546875
P35169	P38873	0.03515625	0.0611328125
P35169	P36003	0.0564453125	0.0646484375
P35169	Q03656	0.0962890625	0.071875
P35169	P34072	0.6279296875	0.4109375
P35177	P38915	0.0076171875	0.014453125
P35177	P38811	0.0095703125	0.00703125
P35177	P32608	0.4474609375	0.42578125
P35179	P32915	0.0009765625	0.0005859375
P35179	P38353	0.0025390625	0.0064453125
P35179	Q02795	0.06796875	0.1638671875
P35179	Q99380	0.089453125	0.2466796875
P35179	P41543	0.08984375	0.246875
P35179	P33767	0.108203125	0.094140625
P35180	P49334	0.0009765625	0.0009765625
P35180	P23644	0.001171875	0.001171875
P35181	Q12028	0	0.0001953125
P35181	Q00776	0.0001953125	0.0005859375
P35181	P36000	0.000390625	0.00078125
P35182	Q12163	0.6634765625	0.5697265625
P35187	Q12306	0.2017578125	0.2421875
P35189	Q08465	0.0025390625	0.002734375
P35189	P34218	0.0181640625	0.0080078125
P35189	P18888	0.1052734375	0.0103515625
P35189	P18480	0.1310546875	0.0166015625
P35190	P17157	0.001171875	0.0021484375
P35193	P14904	0.648828125	0.0779296875
P35194	P47083	0.0009765625	0.0005859375
P35198	P02829	0.6279296875	0.8009765625
P35203	Q08446	0.001171875	0.0001953125
P35203	P32504	0.0013671875	0.00078125
P35203	P40969	0.024609375	0.0259765625
P35203	P52286	0.05	0.0353515625
P35203	P53267	0.203125	0.226953125
P35207	P17883	0.0001953125	0.0001953125
P35207	Q02793	0.001953125	0.003515625
P35718	P04051	0.0005859375	0.0005859375
P35719	P53252	0.79375	0.850390625
P35729	P49687	0.00078125	0.00078125
P35734	P36162	0.0001953125	0.0001953125
P35734	P24869	0.042578125	0.0552734375
P35734	Q00684	0.0962890625	0.06171875
P35817	P53930	0.0015625	0.00078125
P35817	Q12692	0.0068359375	0.0095703125
P35817	Q07442	0.042578125	0.0630859375
P35817	Q03761	0.0462890625	0.022265625
P35817	P53040	0.046484375	0.0240234375
P35817	P46677	0.059375	0.090234375
P35817	Q05021	0.0611328125	0.0896484375
P35817	Q05471	0.1318359375	0.1384765625
P35817	Q03433	0.18125	0.052734375
P35817	P61830	0.9744140625	0.871875
P36000	Q12028	0	0.000390625
P36000	Q00776	0.0001953125	0.0001953125
P36000	P35181	0.0005859375	0.0013671875
P36000	P38700	0.00078125	0.0005859375
P36000	P22137	0.1619140625	0.221484375
P36003	P35169	0.1224609375	0.0728515625
P36003	P33327	0.1583984375	0.21328125
P36003	P29295	0.1666015625	0.130859375
P36003	P23202	0.1974609375	0.18125
P36006	P47068	0.03828125	0.0068359375
P36006	P37370	0.153125	0.2255859375
P36006	Q12446	0.2515625	0.1521484375
P36006	P40450	0.3591796875	0.1525390625
P36006	P41832	0.6376953125	0.6484375
P36008	P43573	0.28671875	0.2740234375
P36010	P36010	0	0
P36012	P53267	0.117578125	0.1189453125
P36012	P32597	0.4091796875	0.4685546875
P36015	Q04338	0.0037109375	0.0033203125
P36015	P32854	0.0068359375	0.0546875
P36017	P32864	0.3162109375	0.1876953125
P36017	P39958	0.8634765625	0.4501953125
P36022	P32908	0.4330078125	0.3802734375
P36024	P36076	0.0001953125	0.00078125
P36024	P26570	0.523046875	0.5716796875
P36027	Q08245	0.459765625	0.5681640625
P36041	P07260	0.071484375	0.1935546875
P36047	P43587	0.2791015625	0.3005859375
P36047	P32945	0.49453125	0.523046875
P36047	P32598	0.9216796875	0.94296875
P36057	P32916	0.0001953125	0.0001953125
P36060	P39940	0.6490234375	0.623046875
P36069	P39940	0.934375	0.9693359375
P36076	P36024	0.00078125	0.0052734375
P36076	Q08438	0.0130859375	0.0166015625
P36076	P33329	0.2564453125	0.01015625
P36076	P26570	0.7212890625	0.69921875
P36084	Q12186	0.0287109375	0.04296875
P36094	P32908	0.104296875	0.09765625
P36094	P40457	0.121875	0.1390625
P36097	P47168	0.0005859375	0.0005859375
P36100	P32776	0.0740234375	0.0611328125
P36102	P53010	0.0001953125	0.0001953125
P36104	P38827	0.0013671875	0.0013671875
P36115	P40559	0.6703125	0.7138671875
P36116	P39904	0.00234375	0.0001953125
P36116	Q03322	0.007421875	0.06953125
P36116	Q12071	0.0087890625	0.00078125
P36117	P39940	0.819921875	0.8283203125
P36118	Q06411	0.0001953125	0.0001953125
P36122	Q12114	0.05234375	0.0236328125
P36123	P20604	0.03984375	0.0521484375
P36124	P61830	0.96796875	0.8103515625
P36124	P02309	0.974609375	0.4642578125
P36131	Q03954	0	0.0001953125
P36131	P53168	0.0001953125	0.000390625
P36131	P53267	0.001953125	0.001953125
P36132	P53323	0.0001953125	0.00078125
P36132	P46984	0.0005859375	0.0005859375
P36141	P39940	0.9166015625	0.9478515625
P36149	Q03337	0.0001953125	0.000390625
P36149	P38334	0.001171875	0.0005859375
P36149	Q99394	0.0125	0.02734375
P36152	Q12181	0.0005859375	0.0001953125
P36162	P35734	0.0015625	0.0015625
P36224	P38696	0	0
P36224	Q07887	0.000390625	0.000390625
P36224	P33420	0.0005859375	0.0005859375
P36224	Q04549	0.0171875	0.018359375
P36421	P32566	0.6591796875	0.4392578125
P37020	Q12154	0.664453125	0.603515625
P37297	P46951	0.3775390625	0.2931640625
P37366	Q03290	0.000390625	0.000390625
P37366	P06242	0.0017578125	0.0017578125
P37366	P17157	0.1021484375	0.1412109375
P37370	Q04439	0.001953125	0.0224609375
P37370	P32790	0.002734375	0.000390625
P37370	Q12446	0.004296875	0.0154296875
P37370	P36006	0.600390625	0.64609375
P38009	P54113	0.00078125	0.0005859375
P38041	P40095	0.0203125	0.0109375
P38041	Q00684	0.51015625	0.4931640625
P38066	P38066	0	0
P38074	Q01560	0.0021484375	0.000390625
P38080	P38080	0	0
P38081	P39940	0.9904296875	0.993359375
P38089	Q12447	0.2197265625	0.236328125
P38111	Q04377	0.0052734375	0.0052734375
P38116	Q06704	0.023828125	0.0251953125
P38116	P47061	0.026953125	0.025390625
P38116	Q12071	0.0576171875	0.0447265625
P38121	P13382	0.000390625	0.00078125
P38121	P38960	0.0470703125	0.0517578125
P38123	P39706	0	0.0001953125
P38129	P38129	0	0
P38129	P53040	0.001171875	0.000390625
P38129	P23255	0.0044921875	0.005078125
P38129	P50105	0.0052734375	0.00859375
P38132	P30665	0.0009765625	0.0017578125
P38132	P25651	0.1333984375	0.1349609375
P38132	P53199	0.449609375	0.376171875
P38140	P43603	0.0689453125	0.104296875
P38140	P32793	0.5505859375	0.4322265625
P38140	P39743	0.626171875	0.7525390625
P38144	Q12072	0.0017578125	0.0017578125
P38144	P43596	0.0021484375	0.0021484375
P38146	P53093	0.0859375	0.1884765625
P38146	P53633	0.237890625	0.2513671875
P38146	P39958	0.3376953125	0.25234375
P38146	P53845	0.418359375	0.438671875
P38147	Q00684	0.032421875	0.0263671875
P38153	Q08951	0	0.000390625
P38153	P46682	0.0001953125	0
P38165	P32607	0.0001953125	0.0001953125
P38167	P39940	0.6900390625	0.6693359375
P38170	P38989	0.0076171875	0.001171875
P38182	P53867	0.002734375	0.00234375
P38182	P22804	0.0076171875	0.02890625
P38182	P38862	0.01171875	0.0029296875
P38193	P40164	0.0001953125	0.0005859375
P38193	P32345	0.000390625	0.000390625
P38210	Q06639	0.0013671875	0.0015625
P38210	Q05123	0.0025390625	0.003125
P38210	P32597	0.0048828125	0.0052734375
P38212	P39940	0.9208984375	0.9390625
P38234	Q12335	0.0341796875	0.0166015625
P38236	P53185	0.22734375	0.4359375
P38242	P53178	0.0001953125	0.0001953125
P38247	Q02205	0.0001953125	0.0015625
P38249	P40217	0.0005859375	0.0005859375
P38251	P38877	0.00078125	0.00078125
P38251	P32641	0.0029296875	0.0048828125
P38251	P49956	0.006640625	0.00546875
P38251	Q12050	0.016796875	0.020703125
P38251	P43605	0.1208984375	0.1302734375
P38255	P32561	0.0017578125	0.0017578125
P38257	Q04149	0.0033203125	0.0001953125
P38261	P89102	0.0001953125	0.0001953125
P38261	P32855	0.00078125	0.001171875
P38261	Q06245	0.001171875	0.0021484375
P38261	P22224	0.0033203125	0.0017578125
P38261	Q00916	0.45859375	0.6728515625
P38262	P40480	0.003515625	0.004296875
P38262	P53685	0.005859375	0.0076171875
P38266	P32793	0.0521484375	0.0126953125
P38266	P43603	0.09765625	0.0720703125
P38266	P39743	0.1224609375	0.1359375
P38270	Q02948	0.0001953125	0.0001953125
P38272	P36068	0.0001953125	0.0001953125
P38272	P32492	0.0005859375	0.000390625
P38273	P53129	0.0001953125	0.0001953125
P38282	Q00723	0.1060546875	0.10390625
P38283	Q00684	0.015625	0.0388671875
P38283	P38991	0.017578125	0.0125
P38283	P53267	0.09921875	0.158203125
P38283	P24869	0.33046875	0.430078125
P38285	P38987	0.88125	0.5046875
P38297	Q03327	0.0115234375	0.0123046875
P38297	P32266	0.0234375	0.0240234375
P38302	Q04048	0.009765625	0.0181640625
P38302	Q06091	0.010546875	0.0359375
P38302	Q03654	0.0107421875	0.020703125
P38302	P53277	0.019140625	0.015625
P38302	P32523	0.030078125	0.190625
P38302	Q12309	0.064453125	0.077734375
P38304	P38633	0.258984375	0.2841796875
P38305	Q06525	0.03125	0.0638671875
P38308	P52286	0.7388671875	0.8017578125
P38310	P43561	0.0001953125	0.0001953125
P38315	P19880	0.0322265625	0.1943359375
P38316	Q03818	0.00078125	0.001171875
P38316	Q12380	0.001171875	0.0009765625
P38316	P38862	0.0013671875	0.0015625
P38324	Q12098	0.0015625	0.00234375
P38328	P47117	0.0001953125	0.0001953125
P38328	Q12446	0.000390625	0.000390625
P38328	P33204	0.0025390625	0.0021484375
P38328	Q05933	0.004296875	0.0076171875
P38328	P53731	0.0064453125	0.002734375
P38328	P32381	0.0072265625	0.00546875
P38328	Q04439	0.112890625	0.265234375
P38333	P53251	0.0013671875	0.005078125
P38334	Q03337	0.00078125	0.002734375
P38334	P36149	0.00390625	0.0015625
P38339	P46949	0.3669921875	0.5494140625
P38344	Q03862	0.0001953125	0.0001953125
P38344	P53145	0.2390625	0.308203125
P38348	P50086	0.0005859375	0.0001953125
P38348	P53196	0.0025390625	0.0021484375
P38348	O94742	0.0384765625	0.0474609375
P38348	P33297	0.1408203125	0.1619140625
P38348	P33299	0.1712890625	0.185546875
P38348	Q08723	0.5912109375	0.1634765625
P38351	P53064	0.0001953125	0.0001953125
P38351	Q06697	0.000390625	0.000390625
P38351	P89105	0.0005859375	0.0005859375
P38351	P38439	0.00546875	0.0048828125
P38351	Q00772	0.145703125	0.1333984375
P38353	P35179	0.00703125	0.0072265625
P38427	Q00764	0.0001953125	0.0001953125
P38427	P31688	0.000390625	0.0005859375
P38428	P40318	0.0005859375	0.001171875
P38431	P32497	0.32421875	0.3189453125
P38439	P89105	0.0052734375	0.001953125
P38439	P53064	0.0103515625	0.0080078125
P38439	P38351	0.014453125	0.0115234375
P38439	Q00772	0.1880859375	0.307421875
P38555	P53845	0.06015625	0.0708984375
P38555	P53633	0.10859375	0.15234375
P38555	P53093	0.490625	0.1837890625
P38555	P39958	0.8212890625	0.10078125
P38604	Q12452	0.0029296875	0.0017578125
P38615	P25293	0.79765625	0.444140625
P38620	Q12265	0	0.0005859375
P38620	P32895	0.000390625	0.000390625
P38623	P32485	0.0201171875	0.0705078125
P38628	P40151	0.044140625	0.0697265625
P38629	P40339	0.007421875	0.01015625
P38629	P40348	0.010546875	0.0123046875
P38629	P32641	0.0201171875	0.0220703125
P38629	P38877	0.0234375	0.023046875
P38629	P49956	0.0248046875	0.0236328125
P38629	P43605	0.1783203125	0.191796875
P38630	P43605	0.1328125	0.1400390625
P38631	P06780	0.04375	0.1048828125
P38633	Q12321	0.7966796875	0.4341796875
P38633	P38304	0.858984375	0.8783203125
P38634	P32485	0.1111328125	0.2365234375
P38634	Q00684	0.2955078125	0.2076171875
P38682	P32074	0.0021484375	0.0041015625
P38682	P41811	0.891015625	0.3568359375
P38688	P38985	0	0.0005859375
P38689	P32895	0.0005859375	0.000390625
P38691	P35169	0.0126953125	0.0181640625
P38691	P38873	0.1107421875	0.2330078125
P38692	Q08817	0.000390625	0.0025390625
P38692	P32464	0.0083984375	0.0005859375
P38692	Q00772	0.45078125	0.705078125
P38696	P36224	0.0001953125	0.0001953125
P38696	P33420	0.0005859375	0.0005859375
P38696	Q04549	0.0171875	0.018359375
P38700	P36000	0.0005859375	0.0005859375
P38703	Q03579	0.0001953125	0.0001953125
P38703	P28496	0.000390625	0.000390625
P38713	P32368	0.4685546875	0.81328125
P38713	P45818	0.5748046875	0.6224609375
P38736	Q01590	0.0001953125	0.0001953125
P38738	P25366	0.0044921875	0.0017578125
P38751	P38957	0.34453125	0.3314453125
P38753	P40343	0.0009765625	0.0013671875
P38757	P18410	0.0001953125	0.0001953125
P38759	P34110	0.0005859375	0.000390625
P38764	P38886	0.2861328125	0.258984375
P38764	Q01939	0.559375	0.615234375
P38764	P40327	0.7560546875	0.7361328125
P38764	P33297	0.8697265625	0.8931640625
P38764	P33299	0.887890625	0.904296875
P38768	P25638	0.0015625	0.0021484375
P38768	P25359	0.15546875	0.1513671875
P38768	Q03940	0.1890625	0.1955078125
P38768	P02829	0.2154296875	0.158984375
P38768	Q12498	0.959765625	0.9818359375
P38781	Q06639	0.0005859375	0.0005859375
P38781	P32832	0.0021484375	0.003125
P38784	P32366	0.7330078125	0.192578125
P38785	P47113	0.0181640625	0.0291015625
P38785	P32458	0.0291015625	0.0498046875
P38785	P32468	0.1765625	0.215625
P38785	P26448	0.22421875	0.1912109375
P38785	Q00684	0.47109375	0.5224609375
P38785	P32457	0.5171875	0.5568359375
P38788	P32527	0.000390625	0.0001953125
P38794	P17157	0.0005859375	0.0015625
P38797	P24280	0.621484375	0.66484375
P38811	Q08649	0.00078125	0.000390625
P38811	P53201	0.0048828125	0.0046875
P38811	Q02336	0.007421875	0.0107421875
P38811	P53930	0.0087890625	0.012109375
P38811	P32494	0.0103515625	0.0072265625
P38811	P35177	0.025390625	0.0296875
P38820	P40554	0.0001953125	0.0001953125
P38820	P53923	0.000390625	0.000390625
P38820	P53088	0.0005859375	0.0005859375
P38820	Q08686	0.00078125	0.00078125
P38822	P53933	0.00546875	0.00390625
P38822	Q12446	0.0076171875	0.0224609375
P38823	P42843	0.040625	0.045703125
P38826	P54790	0.0001953125	0.000390625
P38826	P32833	0.00078125	0.00078125
P38826	Q00684	0.3064453125	0.2671875
P38826	P24869	0.576953125	0.4890625
P38827	P43132	0.0001953125	0.0001953125
P38827	P36104	0.0048828125	0.0052734375
P38827	Q02574	0.0140625	0.0171875
P38828	P53297	0.14296875	0.1533203125
P38835	P39940	0.9904296875	0.9814453125
P38852	P33334	0.0982421875	0.08046875
P38853	P38853	0	0
P38853	P50090	0.0001953125	0.0001953125
P38853	P33306	0.0150390625	0.035546875
P38853	P39946	0.1943359375	0.49453125
P38853	P07866	0.2267578125	0.2220703125
P38856	P22137	0.0001953125	0.069921875
P38856	P32521	0.0255859375	0.0853515625
P38859	P26793	0.00078125	0.0005859375
P38859	P40469	0.067578125	0.0767578125
P38862	P40344	0.0013671875	0.0015625
P38862	P38316	0.0017578125	0.0013671875
P38862	P38182	0.0048828125	0.00234375
P38863	P53540	0.0013671875	0.0017578125
P38863	P53378	0.0072265625	0.0001953125
P38871	Q07732	0.005078125	0.004296875
P38872	P40555	0.025390625	0.022265625
P38872	P29295	0.2892578125	0.3638671875
P38873	P35169	0.0283203125	0.08984375
P38873	P41318	0.1875	0.2630859375
P38873	P38691	0.3990234375	0.5685546875
P38874	Q02884	0.00078125	0.0029296875
P38874	Q04868	0.0013671875	0.001953125
P38874	Q06706	0.028515625	0.0259765625
P38874	P42935	0.0349609375	0.040234375
P38874	Q02908	0.0791015625	0.0857421875
P38877	P25559	0.0001953125	0.0001953125
P38877	P49956	0.001171875	0.00078125
P38877	P40339	0.0013671875	0.0033203125
P38877	P38251	0.0015625	0.0015625
P38877	P40348	0.002734375	0.0126953125
P38877	P38629	0.072265625	0.0650390625
P38879	Q02642	0.0001953125	0.0005859375
P38879	P15731	0.0283203125	0.1015625
P38881	P39968	0.0185546875	0.06875
P38882	Q04305	0.0001953125	0.0001953125
P38882	P53276	0.001171875	0.001171875
P38883	P53877	0.000390625	0.000390625
P38885	P22803	0.3400390625	0.116015625
P38886	P38764	0.1734375	0.0953125
P38902	P16370	0.0001953125	0.0001953125
P38915	P35177	0.03125	0.0560546875
P38915	P32494	0.0474609375	0.01640625
P38920	P14242	0.000390625	0.000390625
P38920	Q12083	0.0158203125	0.0146484375
P38920	Q07980	0.021875	0.0220703125
P38927	P12689	0.000390625	0.0001953125
P38927	Q08949	0.0208984375	0.0232421875
P38927	Q02574	0.4123046875	0.4240234375
P38928	P25300	0.0005859375	0.0005859375
P38928	P25558	0.0009765625	0.0095703125
P38928	P47136	0.0130859375	0.0787109375
P38930	P43639	0	0.0001953125
P38930	P15790	0.000390625	0.000390625
P38930	P19454	0.0005859375	0.0005859375
P38932	Q08144	0.00234375	0.00390625
P38932	P32609	0.0037109375	0.0046875
P38953	P25301	0.0001953125	0.0001953125
P38956	P18888	0.01640625	0.0283203125
P38956	P22082	0.062890625	0.0765625
P38957	P38751	0.0419921875	0.0517578125
P38960	Q07921	0.0001953125	0.0001953125
P38960	P32797	0.0044921875	0.0060546875
P38960	P38121	0.015234375	0.016015625
P38962	P53093	0.09453125	0.209375
P38968	P40482	0.001953125	0.0404296875
P38968	P48415	0.0037109375	0.0015625
P38968	Q04491	0.1556640625	0.09296875
P38968	P15303	0.4818359375	0.314453125
P38985	P38688	0.0001953125	0.0001953125
P38987	P27636	0.0775390625	0.058984375
P38987	P26448	0.116015625	0.0611328125
P38987	P47113	0.2072265625	0.1232421875
P38987	P38285	0.7083984375	0.156640625
P38989	P38170	0.0115234375	0.0046875
P38989	P32908	0.0232421875	0.0263671875
P38989	Q06680	0.0431640625	0.02265625
P38990	Q00684	0.0373046875	0.0380859375
P38991	P38283	0.0228515625	0.0234375
P38993	P40088	0.0001953125	0.0001953125
P38998	P39940	0.9720703125	0.74921875
P39007	P48439	0.0013671875	0.0013671875
P39007	P33767	0.0015625	0.0015625
P39007	P32915	0.1001953125	0.12109375
P39008	P31384	0.0001953125	0.0001953125
P39008	P25655	0.0005859375	0.000390625
P39008	P34909	0.001171875	0.001171875
P39008	P53829	0.0037109375	0.0064453125
P39008	P39517	0.06953125	0.0255859375
P39010	P23291	0.0138671875	0.0193359375
P39013	P32790	0.0083984375	0.0169921875
P39013	P32521	0.0095703125	0.040625
P39013	Q12446	0.0775390625	0.115234375
P39014	P39014	0	0
P39014	P32389	0.0130859375	0.0099609375
P39014	Q12018	0.0759765625	0.0287109375
P39014	P52286	0.1232421875	0.141015625
P39014	Q12020	0.5181640625	0.63671875
P39015	P33203	0.17890625	0.3048828125
P39015	P39940	0.362890625	0.2240234375
P39079	Q12417	0.03359375	0.1265625
P39079	Q03897	0.1736328125	0.3888671875
P39081	P25299	0.0001953125	0.0001953125
P39081	Q08685	0.000390625	0.0005859375
P39081	P25298	0.0013671875	0.001171875
P39104	Q06389	0.3888671875	0.7123046875
P39107	P32629	0.0001953125	0.0001953125
P39107	P23642	0.000390625	0.000390625
P39108	P50091	0.04765625	0.0884765625
P39108	P38855	0.1001953125	0.0396484375
P39108	P27796	0.4451171875	0.516015625
P39515	P32897	0.000390625	0.000390625
P39517	P39998	0.0001953125	0.0001953125
P39517	P40070	0.001171875	0.0017578125
P39517	P47017	0.0013671875	0.000390625
P39517	P25644	0.0021484375	0.0021484375
P39517	P53905	0.00859375	0.0048828125
P39517	P38203	0.0134765625	0.035546875
P39517	P39008	0.0734375	0.0146484375
P39523	P40091	0.428125	0.681640625
P39676	Q07540	0.2642578125	0.31328125
P39678	P09959	0.004296875	0.00546875
P39683	P33203	0.21484375	0.269921875
P39683	P39940	0.2564453125	0.153125
P39692	P40469	0.375390625	0.6330078125
P39704	Q05359	0	0.0001953125
P39704	P54837	0.0001953125	0.000390625
P39705	P32499	0.0005859375	0.000390625
P39705	Q06142	0.0498046875	0.0654296875
P39706	P38123	0.0001953125	0.0001953125
P39731	P47149	0.0005859375	0.000390625
P39732	P32598	0.984375	0.90234375
P39735	P06777	0.00703125	0.002734375
P39742	P33754	0.000390625	0.000390625
P39743	P25343	0.0001953125	0.000390625
P39743	Q06604	0.0025390625	0.0544921875
P39743	Q12446	0.0130859375	0.0037109375
P39743	P53933	0.05234375	0.0291015625
P39743	P38266	0.065625	0.0669921875
P39743	Q04322	0.10078125	0.3236328125
P39743	Q12168	0.1189453125	0.451953125
P39743	P40956	0.138671875	0.3033203125
P39743	Q12344	0.1646484375	0.53125
P39743	P38140	0.4908203125	0.66328125
P39743	P47129	0.906640625	0.9904296875
P39744	Q07896	0.0279296875	0.0201171875
P39744	Q12176	0.095703125	0.0681640625
P39744	P53261	0.180078125	0.152734375
P39744	Q08235	0.2431640625	0.224609375
P39744	Q05022	0.3701171875	0.348828125
P39744	P43586	0.500390625	0.6138671875
P39875	P25847	0.03984375	0.0421875
P39904	P47061	0	0.0001953125
P39904	Q12071	0.00859375	0.000390625
P39904	P36116	0.0095703125	0.0005859375
P39925	P40341	0.0001953125	0.0001953125
P39928	Q07688	0.021875	0.0248046875
P39929	P39929	0	0
P39929	P52917	0.1537109375	0.0814453125
P39935	P07260	0.099609375	0.08359375
P39935	P10081	0.9216796875	0.178125
P39936	P32588	0.0197265625	0.0224609375
P39938	Q06672	0.179296875	0.30546875
P39940	Q00453	0.0474609375	0.0578125
P39940	Q01560	0.0607421875	0.068359375
P39940	P33296	0.0775390625	0.0806640625
P39940	Q12734	0.1236328125	0.0646484375
P39940	P14359	0.136328125	0.1705078125
P39940	P47029	0.1564453125	0.0869140625
P39940	P39015	0.179296875	0.125
P39940	P39683	0.187109375	0.11640625
P39940	Q00684	0.190625	0.2490234375
P39940	Q12502	0.2162109375	0.1826171875
P39940	P48524	0.21875	0.24375
P39940	P00925	0.232421875	0.327734375
P39940	P25044	0.2685546875	0.325390625
P39940	P36060	0.301171875	0.3087890625
P39940	Q07622	0.3287109375	0.4197265625
P39940	P36117	0.3498046875	0.4083984375
P39940	P38167	0.3689453125	0.3818359375
P39940	P53759	0.3962890625	0.46171875
P39940	P53051	0.401953125	0.465234375
P39940	P16862	0.4080078125	0.480859375
P39940	P15202	0.4458984375	0.5515625
P39940	P20436	0.48828125	0.586328125
P39940	P47137	0.516015625	0.5330078125
P39940	P06738	0.5705078125	0.54296875
P39940	P38212	0.580859375	0.6302734375
P39940	P32347	0.61015625	0.665625
P39940	P11154	0.643359375	0.7291015625
P39940	P80210	0.66484375	0.283984375
P39940	P53108	0.687109375	0.690625
P39940	P10963	0.6916015625	0.7796875
P39940	P49367	0.7068359375	0.3607421875
P39940	P36141	0.7078125	0.687109375
P39940	Q05979	0.7154296875	0.723046875
P39940	Q03446	0.7158203125	0.7234375
P39940	Q07549	0.724609375	0.8208984375
P39940	P38998	0.737109375	0.4923828125
P39940	P53281	0.7412109375	0.75234375
P39940	P36069	0.7419921875	0.752734375
P39940	Q02805	0.744921875	0.8466796875
P39940	P23254	0.8439453125	0.8517578125
P39940	P54005	0.8806640625	0.894140625
P39940	P38835	0.916796875	0.713671875
P39940	P38081	0.9173828125	0.8904296875
P39940	P30952	0.9177734375	0.890625
P39940	P18634	0.918359375	0.91328125
P39940	P00817	0.9419921875	0.978125
P39940	P53244	0.971484375	0.987890625
P39940	P43602	0.9716796875	0.9880859375
P39940	Q12472	0.97578125	0.9916015625
P39940	Q07748	0.976953125	0.9923828125
P39940	P43534	0.9794921875	0.99375
P39940	P40892	0.980078125	0.994140625
P39940	P36140	0.981640625	0.9951171875
P39954	P43569	0.327734375	0.185546875
P39958	P38146	0.096484375	0.33125
P39958	Q99260	0.243359375	0.317578125
P39958	P51996	0.4458984375	0.31015625
P39958	P38555	0.446484375	0.3103515625
P39958	P36018	0.4896484375	0.3408203125
P39958	P36017	0.6728515625	0.661328125
P39958	P07560	0.71875	0.494921875
P39958	P32939	0.758203125	0.7763671875
P39958	P01123	0.81015625	0.6470703125
P39960	P27637	0.1333984375	0.173046875
P39968	Q06628	0.0068359375	0.0087890625
P39968	P38881	0.0177734375	0.1205078125
P39968	P40003	0.7013671875	0.8521484375
P39969	P29366	0.0203125	0.1134765625
P40003	P39968	0.720703125	0.873828125
P40013	P53267	0.007421875	0.008203125
P40016	Q06103	0.00625	0.048046875
P40026	Q03718	0.000390625	0.0001953125
P40030	P53045	0.0001953125	0.0001953125
P40030	P53199	0.0005859375	0.0005859375
P40030	Q12452	0.00078125	0.00078125
P40038	P17157	0.9451171875	0.97421875
P40060	Q03435	0.5318359375	0.189453125
P40060	Q12345	0.748046875	0.6560546875
P40061	P41318	0.0046875	0.00546875
P40061	P32600	0.019140625	0.0154296875
P40065	P25651	0.0091796875	0.0060546875
P40065	P29295	0.2701171875	0.291015625
P40066	Q02630	0.001171875	0.0005859375
P40070	P38203	0.0013671875	0.0015625
P40070	P57743	0.001953125	0.001953125
P40070	Q06406	0.00234375	0.0189453125
P40070	P39517	0.00859375	0.026953125
P40070	P53905	0.009765625	0.01875
P40070	P47017	0.0220703125	0.0341796875
P40070	P25644	0.0296875	0.048828125
P40072	P32828	0.0001953125	0.0001953125
P40073	P08018	0.0150390625	0.039453125
P40073	P11710	0.0224609375	0.078125
P40073	Q12446	0.0291015625	0.0287109375
P40088	P38993	0.0001953125	0.0001953125
P40089	P38203	0.0005859375	0.000390625
P40089	P47017	0.023046875	0.04921875
P40090	Q04002	0.0001953125	0.0001953125
P40091	P39523	0.0625	0.63359375
P40094	Q06096	0.0001953125	0.0001953125
P40094	P53271	0.000390625	0.000390625
P40094	P53959	0.0044921875	0.0033203125
P40094	P53951	0.0048828125	0.0041015625
P40094	P53079	0.005078125	0.0029296875
P40094	P53195	0.0060546875	0.004296875
P40094	Q01590	0.015234375	0.022265625
P40096	Q92317	0.0013671875	0.0013671875
P40151	P38628	0.229296875	0.230078125
P40155	P53112	0.000390625	0.0009765625
P40161	P32447	0.03671875	0.04296875
P40164	P38193	0.000390625	0.000390625
P40164	P40454	0.0466796875	0.025390625
P40164	P27692	0.41953125	0.3212890625
P40186	P17157	0.28671875	0.4556640625
P40202	P00445	0.5841796875	0.3876953125
P40207	P46956	0.3029296875	0.396484375
P40208	P25569	0.0001953125	0.0001953125
P40217	P38249	0.000390625	0.0005859375
P40302	P21242	0.000390625	0.0015625
P40303	P38779	0.04765625	0.0544921875
P40318	P38428	0.001171875	0.001953125
P40318	Q04228	0.0013671875	0.0025390625
P40318	P25694	0.0943359375	0.133984375
P40318	P12866	0.6458984375	0.7421875
P40325	P43603	0.103125	0.170703125
P40327	P33299	0.0166015625	0.0169921875
P40327	P38764	0.552734375	0.4853515625
P40339	P38877	0.00078125	0.00078125
P40339	P38629	0.001953125	0.0015625
P40339	P32641	0.0029296875	0.00234375
P40339	P49956	0.006640625	0.006640625
P40339	Q12050	0.016796875	0.0087890625
P40339	P43605	0.1208984375	0.094140625
P40341	P39925	0.0001953125	0.0001953125
P40343	P38753	0.0001953125	0.002734375
P40343	P40509	0.01328125	0.0171875
P40344	P38862	0.0015625	0.0017578125
P40348	P32641	0.00078125	0.0005859375
P40348	P38877	0.0009765625	0.002734375
P40348	P38629	0.0017578125	0.001171875
P40348	Q12050	0.00859375	0.003125
P40348	P49956	0.0091796875	0.0087890625
P40348	P43605	0.03515625	0.01796875
P40356	P14922	0.00390625	0.0052734375
P40356	P16649	0.0484375	0.0568359375
P40357	Q12038	0.1603515625	0.3419921875
P40362	P47083	0.0001953125	0.000390625
P40362	Q06679	0.0400390625	0.0466796875
P40362	Q06078	0.0478515625	0.0310546875
P40366	Q04603	0.685546875	0.62265625
P40368	P14907	0.0001953125	0.0001953125
P40368	Q02630	0.001171875	0.001171875
P40368	P40477	0.0017578125	0.0015625
P40395	P16664	0.0001953125	0.0001953125
P40395	Q99260	0.50234375	0.12265625
P40450	Q05080	0.0541015625	0.03984375
P40450	Q04439	0.1615234375	0.2517578125
P40450	P36006	0.6013671875	0.13125
P40454	P20604	0.044140625	0.04921875
P40454	P40164	0.130078125	0.0703125
P40457	Q02455	0.0001953125	0.0001953125
P40457	P36094	0.123828125	0.173828125
P40457	P33419	0.1326171875	0.0755859375
P40457	P32380	0.1640625	0.2267578125
P40460	P40460	0	0
P40460	Q04477	0.0001953125	0.0001953125
P40460	P40014	0.000390625	0.000390625
P40460	P33895	0.0005859375	0.0005859375
P40460	P53148	0.00546875	0.00390625
P40460	P53267	0.0095703125	0.014453125
P40465	Q12318	0.0005859375	0.008984375
P40468	P53894	0.184765625	0.1990234375
P40469	Q08214	0.0224609375	0.0671875
P40469	Q05583	0.0607421875	0.0861328125
P40469	P38859	0.108984375	0.101171875
P40469	P06839	0.1830078125	0.1564453125
P40469	P39692	0.2255859375	0.401953125
P40469	P38829	0.3822265625	0.7466796875
P40469	Q03195	0.7123046875	0.6873046875
P40473	P40956	0.70078125	0.751953125
P40477	P40368	0.0005859375	0.00078125
P40477	Q06142	0.0181640625	0.036328125
P40480	P38262	0.0017578125	0.001953125
P40482	P38968	0.0076171875	0.0232421875
P40482	Q04410	0.0296875	0.036328125
P40482	P15303	0.448046875	0.487109375
P40487	P32461	0.0001953125	0.0001953125
P40494	P15891	0.016796875	0.0302734375
P40507	P53632	0.001171875	0.001953125
P40507	Q01560	0.5513671875	0.605859375
P40509	P53622	0.003515625	0.003125
P40509	P40343	0.0240234375	0.021484375
P40509	P41811	0.0453125	0.00546875
P40518	P33204	0.0001953125	0.0001953125
P40530	P53170	0.0005859375	0.000390625
P40541	Q12158	0.0001953125	0.00234375
P40554	P40554	0	0
P40554	P53088	0.0001953125	0.000390625
P40554	P53923	0.000390625	0.0005859375
P40554	P38820	0.0005859375	0.00078125
P40555	P38872	0.2591796875	0.244921875
P40555	P33297	0.2595703125	0.2921875
P40559	P47030	0.1939453125	0.1009765625
P40559	P36115	0.7421875	0.780078125
P40560	Q08273	0.5447265625	0.546875
P40561	P53316	0.05859375	0.040625
P40561	P32588	0.4623046875	0.58203125
P40563	P15891	0.1189453125	0.00078125
P40565	P46947	0.0013671875	0.001953125
P40568	Q12143	0	0.0001953125
P40568	P25651	0.1267578125	0.0880859375
P40573	P32389	0.02734375	0.0259765625
P40577	Q08683	0.0005859375	0.00078125
P40577	P53886	0.00078125	0.0013671875
P40577	Q12440	0.001171875	0.0025390625
P40577	Q04601	0.0013671875	0.003125
P40577	P16522	0.0015625	0.0021484375
P40856	P20604	0.683203125	0.7443359375
P40955	Q12114	0.0091796875	0.008203125
P40956	P39743	0.1041015625	0.1513671875
P40956	P32793	0.1833984375	0.2009765625
P40956	P43603	0.225	0.0943359375
P40956	P40473	0.2869140625	0.3099609375
P40957	P40958	0.0001953125	0.000390625
P40957	P26449	0.0193359375	0.0072265625
P40957	P41695	0.15625	0.2416015625
P40958	P40957	0.0005859375	0.000390625
P40958	P47074	0.0009765625	0.0009765625
P40958	P26449	0.0123046875	0.0119140625
P40958	P26309	0.1763671875	0.156640625
P40961	P50085	0.0001953125	0.0001953125
P40963	Q04003	0.000390625	0.000390625
P40963	P32447	0.0173828125	0.02109375
P40963	Q12495	0.1126953125	0.0615234375
P40965	Q12175	0.0015625	0.0017578125
P40968	P32523	0.0064453125	0.02265625
P40969	P35203	0.003125	0.004296875
P40970	P25045	0.0001953125	0.0001953125
P40992	Q04712	0.0015625	0.001171875
P40992	P32786	0.0033203125	0.0037109375
P40994	P25369	0.16328125	0.2904296875
P41277	Q08956	0.000390625	0.000390625
P41318	Q04749	0.0009765625	0.0009765625
P41318	P40061	0.001171875	0.0013671875
P41318	Q08236	0.0013671875	0.001171875
P41318	P32600	0.003515625	0.0025390625
P41318	P35169	0.00625	0.0072265625
P41318	P38873	0.02265625	0.023046875
P41543	P41543	0	0
P41543	Q03723	0.001171875	0.0017578125
P41543	P33767	0.0017578125	0.0015625
P41543	P32915	0.09609375	0.115234375
P41543	P35179	0.1779296875	0.2671875
P41695	P26449	0.0916015625	0.0802734375
P41695	P40957	0.3162109375	0.4044921875
P41695	P26309	0.6134765625	0.625390625
P41810	P41811	0.0001953125	0.0009765625
P41810	P43621	0.0037109375	0.004296875
P41810	P53622	0.0060546875	0.0078125
P41811	P41810	0.0001953125	0.0001953125
P41811	P53622	0.0015625	0.005078125
P41811	P40509	0.0064453125	0.0015625
P41811	P53600	0.007421875	0.0265625
P41811	P32074	0.0130859375	0.0009765625
P41811	P38682	0.4087890625	0.371875
P41814	P46959	0	0.0001953125
P41816	Q03558	0.0001953125	0.0001953125
P41818	P32598	0.991796875	0.9173828125
P41832	P36006	0.91640625	0.72578125
P41834	P53146	0.0267578125	0.0087890625
P41909	P34230	0.0001953125	0.0001953125
P42073	P32598	0.4111328125	0.42890625
P42837	Q06708	0.0033203125	0.0037109375
P42838	P32660	0.0001953125	0.0001953125
P42843	P53924	0.01015625	0.012890625
P42843	P38823	0.0103515625	0.009765625
P42843	Q02196	0.432421875	0.5552734375
P42846	P25586	0.0015625	0.0009765625
P42900	P10849	0.0076171875	0.0208984375
P42935	Q02884	0.00546875	0.0033203125
P42935	P38874	0.0833984375	0.0755859375
P42939	Q99176	0.000390625	0.0001953125
P42939	P25604	0.0005859375	0.0005859375
P42942	P25635	0.5654296875	0.6404296875
P42945	Q06679	0.0009765625	0.0009765625
P43124	Q05541	0.0001953125	0
P43132	Q03323	0.0005859375	0.00078125
P43132	P38827	0.0009765625	0.0009765625
P43535	P33892	0.0001953125	0.0005859375
P43554	P53628	0.3	0.330078125
P43554	P32591	0.6986328125	0.846875
P43561	P38310	0.0001953125	0.00078125
P43563	P53894	0.0609375	0.026953125
P43565	P13186	0.012890625	0.0130859375
P43568	P00546	0.3373046875	0.321875
P43569	P39954	0.2630859375	0.069140625
P43572	P38806	0.0009765625	0.0021484375
P43573	P52553	0.012890625	0.016015625
P43573	P36008	0.102734375	0.158203125
P43573	P20081	0.211328125	0.1412109375
P43573	P11484	0.6634765625	0.4337890625
P43573	P02994	0.88671875	0.23671875
P43581	P02829	0.9376953125	0.8625
P43586	Q08235	0.0544921875	0.04609375
P43586	P39744	0.2646484375	0.3734375
P43587	P36047	0.019921875	0.02109375
P43587	P32598	0.105078125	0.1
P43588	Q04062	0.005859375	0.0056640625
P43588	Q12250	0.0130859375	0.0126953125
P43588	Q08723	0.255078125	0.0671875
P43592	P46671	0.2609375	0.32265625
P43596	P38144	0.01015625	0.011328125
P43601	P25591	0.0728515625	0.0201171875
P43603	P38140	0.0462890625	0.0337890625
P43603	Q06604	0.052734375	0.184765625
P43603	P32790	0.1064453125	0.072265625
P43603	P40325	0.1642578125	0.2423828125
P43603	Q04322	0.1728515625	0.096875
P43603	Q08412	0.2123046875	0.26875
P43603	P38266	0.2224609375	0.1626953125
P43603	P53933	0.3064453125	0.266015625
P43603	Q12446	0.3908203125	0.1119140625
P43603	Q12168	0.446484375	0.3212890625
P43603	P47129	0.62890625	0.9087890625
P43603	P40956	0.7478515625	0.358203125
P43605	P49956	0.0041015625	0.0080078125
P43605	P40348	0.0140625	0.0044921875
P43605	P32641	0.0232421875	0.010546875
P43605	P40339	0.0328125	0.033984375
P43605	P38251	0.0330078125	0.043359375
P43605	P38630	0.04609375	0.0619140625
P43605	P22516	0.0634765625	0.07890625
P43605	P38629	0.120703125	0.1421875
P43605	P47069	0.1986328125	0.2423828125
P43609	Q03124	0.0005859375	0.0005859375
P43609	P32597	0.0015625	0.0015625
P43609	P32832	0.0017578125	0.002734375
P43609	Q02206	0.001953125	0.0017578125
P43609	Q9URQ5	0.0021484375	0.00234375
P43609	P25632	0.003125	0.0029296875
P43612	Q12199	0.023828125	0.0703125
P43612	P20604	0.844140625	0.895703125
P43621	P53600	0	0.000390625
P43621	P41810	0.01484375	0.0041015625
P43636	P16661	0.0005859375	0.000390625
P43638	P32598	0.437109375	0.5216796875
P43639	P38930	0.0001953125	0.0001953125
P43639	P15790	0.000390625	0.0005859375
P43639	P19454	0.0005859375	0.000390625
P45818	P38713	0.6923828125	0.74921875
P45976	Q06102	0.0001953125	0.0009765625
P46151	P53128	0.0779296875	0.107421875
P46671	P43592	0.91640625	0.9146484375
P46674	Q08231	0.0001953125	0.0001953125
P46674	Q6WNK7	0.0087890625	0.009765625
P46674	P06704	0.105859375	0.1654296875
P46677	P53040	0.00078125	0.000390625
P46677	P50105	0.0080078125	0.009765625
P46677	P23255	0.0091796875	0.0078125
P46677	P35817	0.047265625	0.073046875
P46680	P60010	0.8296875	0.2134765625
P46682	Q08951	0	0.000390625
P46682	P38153	0.000390625	0.0001953125
P46947	P40565	0.0005859375	0.0048828125
P46948	Q08162	0.0021484375	0.001953125
P46949	P38339	0.643359375	0.7810546875
P46951	P37297	0.30859375	0.413671875
P46956	P40207	0.1533203125	0.251171875
P46957	P15436	0.0001953125	0.0001953125
P46959	P41814	0.0001953125	0.0001953125
P46962	P46963	0	0.0001953125
P46962	Q03957	0.000390625	0.000390625
P46963	P46962	0.0001953125	0.0001953125
P46963	Q03957	0.000390625	0.000390625
P46964	P32915	0.1001953125	0.06328125
P46964	P52870	0.2310546875	0.10859375
P46972	Q05930	0.341015625	0.4345703125
P46984	P36132	0.0001953125	0.000390625
P46984	P53323	0.0025390625	0.0056640625
P46985	P50108	0.00078125	0.0001953125
P46985	P32629	0.0015625	0.000390625
P46985	P47124	0.019921875	0.0123046875
P47017	P38203	0.002734375	0.005859375
P47017	P39517	0.003515625	0.0005859375
P47017	P57743	0.0037109375	0.0072265625
P47017	P40089	0.00390625	0.0087890625
P47017	P40070	0.0103515625	0.0064453125
P47017	P25644	0.03984375	0.025390625
P47029	P39940	0.42734375	0.3126953125
P47030	P40559	0.369921875	0.36328125
P47035	Q00684	0.1388671875	0.158203125
P47035	P00572	0.8302734375	0.848828125
P47037	P47037	0	0
P47037	P32908	0.0025390625	0.0025390625
P47037	Q12158	0.005078125	0.0048828125
P47041	P32600	0.0146484375	0.0099609375
P47047	P48561	0.0017578125	0.0021484375
P47047	P53632	0.003125	0.003125
P47047	Q12476	0.0033203125	0.0029296875
P47049	P25694	0.58203125	0.6759765625
P47050	Q08273	0.01015625	0.003125
P47057	Q07528	0.0001953125	0.0001953125
P47057	Q04053	0.0046875	0.0314453125
P47057	Q06410	0.12578125	0.1259765625
P47058	Q9URQ3	0	0.0001953125
P47061	P39904	0.0001953125	0.0001953125
P47061	Q12071	0.00859375	0.000390625
P47061	P38116	0.169921875	0.098828125
P47068	Q12446	0.0123046875	0.0134765625
P47068	Q04439	0.02578125	0.001171875
P47068	P36006	0.2947265625	0.03515625
P47069	P53159	0.0015625	0.0015625
P47069	Q08955	0.0029296875	0.0083984375
P47069	Q12366	0.0080078125	0.007421875
[truncated: 1,308 more rows]
