# Supplementary material for: Systematic Analysis of Experimental Phenotype Data Reveals Gene Functions
Source: PLoS One. 2013 Apr 16;8(4):e60847. doi: 10.1371/journal.pone.0060847 (PMC3628905; doi:10.1371/journal.pone.0060847)
Supplement: Supplement S2 — Computational evaluation results. A complete dataset for predicting interactions (genetic interactions, PPIs from GO, PPIs from STRING and interactions from BioGRID) using GO functional similarity. The first two columns of each file contains the interaction partners, the third column contains the position of the interaction pair in the functional similarity list (i.e., a value of 0 indicates that both partners are the functionally most similar, while a value of 1 indicates that both partners are the functionally least similar) based on GOA annotations, and the fourth column indicates the position of the interaction pair in the functional similarity list based on GOA’s and our inferred annotations. (BZ2) [file pone.0060847.s002.bz2 › results/worm-ppi-result.txt]

G5EBT5	Q21502	0.0378031384	0.0419044223
G5EBT5	G5EBE3	0.2200427960	0.2343081312
G5EC23	D3YT50	0.0445791726	0.0452924394
G5EC23	Q20655	0.5759629101	0.6758202568
G5EC23	P41932	0.7614122682	0.9126248217
G5EC44	G5EFI9	0.0353067047	0.3421897290
G5EC44	O02115	0.1453281027	0.5977175464
G5EC86	O61707	0.7819186876	0.3826676177
G5ECG0	O01901	0.0520684736	0.3147289586
G5ECG0	G5EEM5	0.4745007133	0.0001783167
G5ECG0	H2KYY5	0.5060627675	0.1381954351
G5ECG0	Q95QC4	0.7813837375	0.0046362340
G5ECJ4	G5EFF1	0.0360199715	0.0545649073
G5ECQ1	Q23023	0.8908701854	0.6084165478
G5ECU1	Q17962	0.0199714693	0.0237161198
G5ECU1	P91305	0.0238944365	0.0276390870
G5ECU1	O17198	0.0296005706	0.0333452211
G5ECU1	O16525	0.0306704708	0.0344151213
G5ECU1	G5EDX9	0.0386947218	0.0413694722
G5ECU1	Q18223	0.0561697575	0.0934379458
G5ECU1	Q2YS43	0.0836305278	0.2318116976
G5ECU1	Q93794	0.1103780314	0.4657631954
G5ECU1	Q94251	0.5406562054	0.6194721826
G5ED39	Q18235	0.4766405136	0.1421184023
G5EDA3	P34278	0.6661911555	0.0693651926
G5EDD8	G5EDX9	0.0386947218	0.0970042796
G5EDD8	Q20775	0.0547432240	0.1474679030
G5EDD8	Q2YS43	0.0836305278	0.0381597718
G5EDD8	Q11184	0.8364835949	0.1950784593
G5EDL0	Q21502	0.5718616262	0.5199714693
G5EDL3	G5EDE7	0.7061340942	0.7758559201
G5EDM7	Q95QI7	0.3946148359	0.4306348074
G5EDT1	P90916	0.6266048502	0.2230741797
G5EE01	O61460	0.7820970043	0.1422967190
G5EE37	O01427	0.9094151213	0.0615192582
G5EEM5	G5ECG0	0.4236804565	0.0001783167
G5EF34	Q9U1T5	0.0037446505	0.0987874465
G5EF34	Q21344	0.0156918688	0.1105563481
G5EF34	O16783	0.0303138374	0.1251783167
G5EFI9	G5EC44	0.0427960057	0.0390513552
G5EFV3	O02217	0.8222182596	0.9092368046
G5EG44	G5EEH5	0.0376248217	0.0406562054
G5EGD2	O02219	0.1100213980	0.0074893010
O01422	Q9GS00	0.1749286733	0.0037446505
O01427	P34314	0.0155135521	0.0254992867
O01427	O17583	0.2323466476	0.1902639087
O01427	G5EE37	0.8141940086	0.0863052782
O01488	Q95QJ7	0.8853423680	0.7473252496
O02115	G5EC44	0.3846291013	0.6610199715
O02217	G5EFV3	0.8700071327	0.7294935806
O02219	G5EGD2	0.0586661912	0.0142653352
O02219	G5EFA5	0.6861626248	0.7029243937
O02482	Q10666	0.1576319544	0.1542439372
O02482	Q9XVV3	0.2002496434	0.2171897290
O02482	Q93616	0.2161198288	0.2444721826
O02482	Q22678	0.8102710414	0.8191868759
O02482	O62505	0.8334522111	0.8416547789
O02482	G5ED66	0.8543152639	0.8601997147
O02482	G5ECN8	0.8559201141	0.8612696148
O16000	P34609	0.0221112696	0.0221112696
O16519	O45521	0.6852710414	0.7528530670
O16850	Q17941	0.0115905849	0.0044579173
O16850	Q20561	0.0117689016	0.0197931526
O16850	Q9XTG7	0.0119472183	0.0142653352
O16850	Q2PJ68	0.0973609130	0.1408701854
O16850	O45962	0.1269614836	0.0602710414
O16850	Q21921	0.2020328103	0.1176890157
O17071	O76371	0.0616975749	0.0208630528
O17087	Q95ZK7	0.0001783167	0.0001783167
O17586	Q09583	0.0433309558	0.0372681883
O17607	Q9GZH2	0.0010699001	0.0037446505
O17680	P50306	0.0065977175	0.0094507846
O17680	P50305	0.1463980029	0.1082382311
O17695	Q10666	0.0017831669	0.0019614836
O17695	Q94131	0.0024964337	0.0039229672
O17695	P90916	0.0048145506	0.0089158345
O17695	Q21502	0.0233594864	0.0395863053
O17915	Q86G90	0.1670827389	0.0684736091
O18178	Q17941	0.1932952924	0.0024964337
O18686	O44782	0.3518188302	0.3143723252
O18694	Q23543	0.0028530670	0.0067760342
O44156	Q27488	0.0148002853	0.0058844508
O44156	Q09583	0.0201497860	0.0697218260
O44158	O76258	0.0001783167	0.0001783167
O44408	Q966L9	0.0055278174	0.0046362340
O44408	O01836	0.2537446505	0.2983238231
O44518	P55163	0.0001783167	0.0001783167
O44740	P34808	0.0003566334	0.0001783167
O44782	O18686	0.6578102710	0.5627674750
O44782	O61460	0.7986804565	0.4333095578
O44820	O44820	0	0
O45244	P34498	0.0032097004	0.0021398003
O45244	Q21502	0.0772111270	0.0759629101
O45406	P34278	0.3213266762	0.3313124108
O45717	Q23064	0.0399429387	0.0320970043
O45717	Q20398	0.0863052782	0.1085948645
O45952	O17583	0.2649786020	0.2241440799
O45952	Q9BIC1	0.3953281027	0.6137660485
O45952	C1P635	0.5822039943	0.6036019971
O45962	O16850	0.4172610556	0.3093794579
O61460	O44782	0.3348787447	0.1285663338
O61460	G5EE01	0.8232881598	0.1601283880
O61667	P41958	0.0246077033	0.0005349501
O61707	G5EC86	0.8026034237	0.2796005706
O61792	O76577	0.0005349501	0.0012482168
O61792	Q22253	0.0303138374	0.1296362340
O62102	Q23237	0.0053495007	0.0005349501
O62479	O62479	0	0
O62479	Q20010	0.0030313837	0.0001783167
O76258	O44158	0.0003566334	0.0003566334
O76337	Q9XWD6	0.0504636234	0.0349500713
O76371	O17071	0.0306704708	0.0042796006
O76371	Q10920	0.2592724679	0.7508915835
O76406	P34278	0.0001783167	0.0001783167
O76577	O61792	0.0008915835	0.0008915835
P03949	Q9TYX9	0.5128388017	0.6307061341
P03949	Q11181	0.5477888730	0.6606633381
P03949	O02174	0.5686519258	0.6786733238
P03949	G5EEL1	0.5756062767	0.6845577746
P03949	G5EDS1	0.5773894437	0.6858059914
P03949	G5ED33	0.5789942939	0.6865192582
P03949	Q18953	0.5932596291	0.6965049929
P03949	G5EF87	0.5968259629	0.6993580599
P14585	Q93794	0.1802781740	0.0657988588
P16356	Q9N337	0.4486447932	0.4609486448
P17221	P34691	0.0001783167	0.0026747504
P17221	Q93794	0.0023181170	0.0595577746
P17221	P49594	0.2182596291	0.0263908702
P17221	Q9BKS1	0.4452567760	0.2501783167
P17221	P34708	0.8323823110	0.2512482168
P18334	P28548	0.0137303852	0.0146219686
P18334	Q11184	0.5060627675	0.5224679030
P20792	Q18688	0.4921540656	0.3273894437
P21541	Q17390	0.0001783167	0.0001783167
P21541	Q9BKS1	0.0003566334	0.0021398003
P30429	P41958	0.0001783167	0.0001783167
P30429	P42573	0.0879101284	0.1023537803
P30642	G5EGG0	0.7960057061	0.8036733238
P34278	O76406	0.0001783167	0.0001783167
P34278	Q21952	0.0023181170	0.0023181170
P34278	Q95QB8	0.0258559201	0.0226462197
P34278	Q8MNT1	0.0317403709	0.0444008559
P34278	O45406	0.0659771755	0.0941512126
P34278	Q9N2X3	0.0854136947	0.0144436519
P34278	Q17635	0.0977175464	0.0686519258
P34278	O44956	0.7023894437	0.7180813124
P34278	G5EDA3	0.7146932953	0.0577746077
P34331	Q18282	0.1456847361	0.0536733238
P34400	Q10929	0.0012482168	0.0023181170
P34400	O62482	0.8448644793	0.8550285307
P34441	P34766	0.8357703281	0.4514978602
P34453	Q19766	0.0003566334	0.0041012839
P34478	P55163	0.2198644793	0.2009629101
P34498	O45244	0.0016048502	0.0014265335
P34498	Q21502	0.2171897290	0.2225392297
P34514	Q20052	0.2940442225	0.1460413695
P34537	P52478	0.3138373752	0.3700071327
P34556	Q17868	0.0092724679	0.0023181170
P34605	Q9U389	0.4240370899	0.2237874465
P34605	Q20100	0.5674037090	0.7389443652
P34607	Q19672	0.0001783167	0.0001783167
P34619	Q965H3	0.0064194009	0.0114122682
P34647	P34638	0.3065263909	0.6685092725
P34659	Q18786	0.0001783167	0.0001783167
P34707	P90794	0.0126604850	0.0112339515
P34708	P34709	0.0133737518	0.0135520685
P34708	P34691	0.2255706134	0.2458987161
P34708	P49594	0.3370185449	0.3414764622
P34708	P17221	0.3502139800	0.2705064194
P34766	P34441	0.3191868759	0.1463980029
P34808	O44740	0.0008915835	0.0001783167
P34808	Q9XTF3	0.0187232525	0.0253209700
P34808	Q94420	0.1011055635	0.0026747504
P34808	Q9XTS3	0.6346291013	0.7644436519
P34808	Q9XTS1	0.6348074180	0.7646219686
P34808	Q94418	0.6428316690	0.7724679030
P37806	G5EGG0	0.3830242511	0.4598787447
P39055	Q8I4E1	0.0297788873	0.0723965763
P39055	Q7K7J0	0.6356990014	0.7027460770
P39745	O02289	0.2574893010	0.2819186876
P41932	Q10666	0.1472895863	0.1317760342
P41932	Q21921	0.1724322397	0.1676176890
P41932	Q11184	0.2713980029	0.2328815977
P41932	G5EC23	0.9147646220	0.7988587732
P41958	P30429	0.0033880171	0.0014265335
P41958	Q09969	0.0044579173	0.0016048502
P41958	O61667	0.0064194009	0.0007132668
P41958	P42573	0.1615549215	0.2205777461
P46561	Q09624	0.0460057061	0.0608059914
P46561	P50488	0.2767475036	0.3056348074
P47207	G5EEN7	0.6328459344	0.6617332382
P48996	Q09591	0.0012482168	0.0007132668
P49594	P49594	0	0
P49594	P17221	0.0230028531	0.0121255350
P49594	Q93794	0.0729315264	0.1387303852
P49594	P34708	0.3764265335	0.3008202568
P50464	Q19203	0.0249643367	0.0197931526
P50464	Q09497	0.8154422254	0.8289942939
P51875	Q9GSX9	0.0123038516	0.0051711840
P51875	P34427	0.3421897290	0.3894436519
P51875	Q19955	0.3523537803	0.4104850214
P51875	Q9TZI4	0.7947574893	0.8063480742
P53016	Q18547	0.0140870185	0.0071326676
P54811	P54812	0.0001783167	0.0001783167
P54811	Q9TXH9	0.7999286733	0.8147289586
P54812	P54812	0	0
P54812	P54811	0.0001783167	0.0001783167
P54812	O17850	0.0615192582	0.1488944365
P54936	O17583	0.0590228245	0.0789942939
P55163	O44518	0.0023181170	0.0003566334
P55163	P34478	0.1599500713	0.1690442225
P55853	P55853	0	0
P55853	Q95017	0.0003566334	0.0003566334
P55853	Q23158	0.2790656205	0.2892296719
P55853	Q94420	0.3320256776	0.1679743224
P55853	Q21209	0.6018188302	0.6166191155
P55853	P90740	0.7665834522	0.7746077033
P90916	O17695	0.0297788873	0.0533166904
P90916	G5EDT1	0.8056348074	0.3956847361
P91001	P34689	0.0472539230	0.0041012839
P91001	O01836	0.0946861626	0.0206847361
P91409	O62305	0.4251069900	0.3846291013
P91857	Q9GYH7	0.0103423680	0.0178316690
P91857	Q8I100	0.0306704708	0.0533166904
Q03206	Q05062	0.0003566334	0.0003566334
Q03206	Q17850	0.0117689016	0.0051711840
Q03565	Q9XTB5	0.0005349501	0.0203281027
Q03565	Q19848	0.0058844508	0.0001783167
Q03565	H2KZB2	0.1847360913	0.1549572040
Q03571	Q9N5M6	0.0435092725	0.0445791726
Q03601	O62482	0.0549215407	0.0677603424
Q03601	G5EFS1	0.0631241084	0.0756062767
Q04908	Q95Y72	0.3243580599	0.2368045649
Q05062	Q03206	0.0001783167	0.0001783167
Q05062	Q17850	0.0210413695	0.0378031384
Q05062	Q9NAN2	0.0247860200	0.0230028531
Q09248	G5EF87	0.7296718973	0.7947574893
Q09442	O62482	0.6307061341	0.7150499287
Q09490	Q9NA30	0.5105206847	0.6581669044
Q09490	G5EC37	0.5725748930	0.7132667618
Q09530	Q21502	0.0968259629	0.1783166904
Q09591	Q20060	0.0003566334	0.0008915835
Q09591	P48996	0.0010699001	0.0007132668
Q09601	Q9BKT9	0.0033880171	0.0008915835
Q10666	Q18825	0.0016048502	0.0016048502
Q10666	Q10953	0.0051711840	0.0046362340
Q10666	O17695	0.0058844508	0.0071326676
Q10666	Q9U9Y8	0.0313837375	0.0358416548
Q10666	P41932	0.0360199715	0.0354850214
Q10666	O02482	0.0467189729	0.0506419401
Q10666	O17670	0.0991440799	0.1175106990
Q10929	P34400	0.0677603424	0.0804208274
Q10929	Q9TYX9	0.8159771755	0.8250713267
Q10929	Q966J6	0.8231098431	0.8322039943
Q10929	O62203	0.8559201141	0.8643009986
Q10929	G5EDS1	0.8742867332	0.8810627675
Q10953	Q9U9Y8	0.0012482168	0.0023181170
Q10953	Q10666	0.0019614836	0.0021398003
Q10953	Q19345	0.0476105563	0.0554564907
Q11184	Q20655	0.0290656205	0.0335235378
Q11184	P41932	0.0879101284	0.0536733238
Q11184	P28548	0.1710057061	0.1982881598
Q11184	P18334	0.2072039943	0.2314550642
Q11184	P47991	0.2897646220	0.3092011412
Q11184	Q22054	0.3074179743	0.3272111270
Q11184	Q18688	0.3199001427	0.3398716120
Q11184	Q09958	0.3525320970	0.3739300999
Q11184	Q21556	0.6738587732	0.6925820257
Q11184	G5EDD8	0.6991797432	0.0920114123
Q17353	Q19266	0.0005349501	0.0003566334
Q17353	Q9NAN2	0.0024964337	0.0017831669
Q17353	Q22387	0.8714336662	0.8805278174
Q17353	O16502	0.9033523538	0.9119115549
Q17353	H2L055	0.9062054208	0.9145863053
Q17390	P21541	0.0001783167	0.0001783167
Q17390	Q9BKS1	0.0005349501	0.0005349501
Q17390	Q2WF59	0.7376961484	0.7485734665
Q17391	Q9U3C8	0.0012482168	0.0016048502
Q17391	Q18986	0.1242867332	0.1415834522
Q17391	Q9NF14	0.3225748930	0.4174393723
Q17391	Q94418	0.3318473609	0.4252853067
Q17391	P41886	0.3667974322	0.4498930100
Q17391	P34371	0.3696504993	0.4513195435
Q17391	O16612	0.3842724679	0.4621968616
Q17391	Q18776	0.5203281027	0.5727532097
Q17549	Q22759	0.1330242511	0.1251783167
Q17549	Q9NEZ5	0.8243580599	0.7988587732
Q17635	P34278	0.1722539230	0.1003922967
Q17635	Q21952	0.4720042796	0.1562054208
Q17850	Q05062	0.0119472183	0.0194365193
Q17850	Q03206	0.0335235378	0.0112339515
Q17868	P34556	0.0131954351	0.0074893010
Q17941	Q9XTG7	0.0001783167	0.0001783167
Q17941	Q2PJ68	0.0026747504	0.0148002853
Q17941	O16850	0.0055278174	0.0016048502
Q17941	O18178	0.0267475036	0.0008915835
Q18223	G5ECU1	0.0470756063	0.0488587732
Q18235	G5ED39	0.6059201141	0.1795649073
Q18282	P34331	0.5219329529	0.1603067047
Q18282	G5EDE7	0.6230385164	0.7899429387
Q18547	P53016	0.0834522111	0.0294222539
Q18685	Q9TZC4	0.0003566334	0.0003566334
Q18685	O16785	0.0016048502	0.0016048502
Q18786	P34659	0.0001783167	0.0001783167
Q18787	Q20058	0.0139087019	0.0454707561
Q18825	Q21227	0.0012482168	0.0012482168
Q18825	Q10666	0.0055278174	0.0046362340
Q18825	O62090	0.0096291013	0.0087375178
Q18825	Q3LRZ3	0.2783523538	0.2769258203
Q18885	Q86S66	0.0567047076	0.0652639087
Q18964	P34296	0.1503209700	0.2423323823
Q18964	H2KZJ7	0.1574536377	0.2494650499
Q18966	Q9N2Z7	0.3553851641	0.3566333809
Q19202	Q21746	0.2788873039	0.5142653352
Q19203	P50464	0.0288873039	0.0185449358
Q19203	Q21502	0.0952211127	0.1239300999
Q19203	H2KZR3	0.2211126961	0.2763908702
Q19203	P91443	0.3329172611	0.3965763195
Q19266	Q17353	0.0001783167	0.0001783167
Q19266	Q9XTY6	0.1993580599	0.2341298146
Q19272	Q23405	0.0001783167	0.0001783167
Q19275	O45904	0.3375534950	0.3159771755
Q19345	Q9XVI2	0.0672253923	0.0727532097
Q19345	Q10953	0.3659058488	0.3773181170
Q19537	Q95Y97	0.0927246790	0.0592011412
Q19824	P30632	0.9135164051	0.9065620542
Q19848	Q03565	0.0055278174	0.0001783167
Q19905	Q19905	0	0
Q19980	Q22306	0.1037803138	0.2897646220
Q19980	H2KYL0	0.1239300999	0.3099144080
Q20010	O62479	0.0069543509	0.0008915835
Q20052	P34514	0.0937945792	0.0151569187
Q20060	Q09591	0.0005349501	0.0028530670
Q20402	Q9XTF3	0.6751069900	0.5103423680
Q20561	O16850	0.0090941512	0.0657988588
Q20741	Q9NAB0	0.0167617689	0.0299572040
Q21017	Q0G819	0.0265691869	0.0481455064
Q21018	O45799	0.4964336662	0.4746790300
Q21073	Q21746	0.1207203994	0.1109129815
Q21215	Q95QM5	0.1451497860	0.1016405136
Q21215	G5EBY5	0.9188659058	0.9267118402
Q21227	Q18825	0.0001783167	0.0001783167
Q21227	O44326	0.0017831669	0.0016048502
Q21227	O62090	0.0099857347	0.0090941512
Q21323	Q9BLB6	0.0615192582	0.0570613409
Q21443	Q9XTB5	0.0711483595	0.1558487874
Q21554	Q86S68	0.1990014265	0.0028530670
Q21554	P90794	0.3361269615	0.1517475036
Q21693	Q9XW13	0.4805634807	0.5918330956
Q21774	Q21774	0	0
Q21827	Q19986	0.1440798859	0.1326676177
Q21831	G5EF87	0.8304208274	0.8364835949
Q21952	P34278	0.0033880171	0.0048145506
Q21952	Q17635	0.3507489301	0.1799215407
Q22253	O61792	0.0618758916	0.2804921541
Q22601	Q9GYH7	0.0005349501	0.0005349501
Q22752	O45087	0.0363766049	0.1205420827
Q22799	Q23064	0.2689015692	0.2683666191
Q22799	Q17902	0.4295649073	0.5313837375
Q22799	Q1ZXT3	0.5540299572	0.4693295292
Q22799	G5ECT7	0.8430813124	0.8819543509
Q22836	Q18445	0.2944008559	0.4930456491
Q23023	Q21441	0.0493937233	0.0213980029
Q23023	G5ECQ1	0.6870542083	0.4459700428
Q23237	O62102	0.0042796006	0.0005349501
Q23543	O18694	0.0067760342	0.0090941512
Q27488	O44156	0.0445791726	0.0041012839
Q2PJ68	Q9XTG7	0.0579529244	0.0258559201
Q2PJ68	Q17941	0.0604493581	0.0920114123
Q2PJ68	O16850	0.6465763195	0.7277104137
Q2YS43	G5EDD8	0.1210770328	0.0540299572
Q2YS43	G5ECU1	0.1225035663	0.0542082739
Q6BER6	Q95Q17	0.0952211127	0.0850570613
Q7JNG1	Q20874	0.2981455064	0.3209700428
Q86DA5	Q86DA5	0	0
Q86G90	O17915	0.1799215407	0.0781027104
Q86S66	Q18885	0.0763195435	0.0604493581
Q86S66	H2KZY3	0.8256062767	0.8357703281
Q86S68	Q21554	0.0351283880	0.0010699001
Q8MNT1	P34278	0.0278174037	0.0205064194
Q8MQE6	Q7K7J0	0.5681169757	0.6185805991
Q8MQE6	O62482	0.7742510699	0.8008202568
Q8MXU3	O62482	0.0427960057	0.0552781740
Q8STE5	Q9NHC3	0.0001783167	0.0001783167
Q8STE5	G5EEN3	0.0042796006	0.0112339515
Q8STE5	Q9GYI4	0.0123038516	0.0269258203
Q8STF6	Q9TW65	0.0021398003	0.0024964337
Q8WQG9	P34609	0.1390870185	0.1754636234
Q8WQL7	Q7K7J0	0.1123395150	0.1014621969
Q93637	Q8MPT2	0.0114122682	0.0151569187
Q93646	Q9Y048	0.0001783167	0.0001783167
Q93646	Q9TW65	0.0003566334	0.0003566334
Q93646	O76689	0.0005349501	0.0005349501
Q93701	O45521	0.2050641940	0.1945435093
Q93725	Q9U3C8	0.0937945792	0.1296362340
Q93794	P17221	0.0149786020	0.2113052782
Q93794	P34691	0.0301355207	0.0709700428
Q93794	P52166	0.0718616262	0.0212196862
Q93794	G5ECU1	0.1348074180	0.2819186876
Q93794	P14585	0.1587018545	0.0235378031
Q93794	P49594	0.6428316690	0.6501426534
Q93934	P34260	0.1310627675	0.1915121255
Q94131	O17695	0.0078459344	0.0094507846
Q94131	Q21502	0.0700784593	0.0852353780
Q94131	P34482	0.2979671897	0.3138373752
Q94420	Q94420	0	0
Q94420	Q9NF71	0.0167617689	0.2120185449
Q94420	P34808	0.3284593438	0.0035663338
Q94420	Q21648	0.3716119829	0.6949001427
Q94420	P55853	0.8075962910	0.3644793153
Q95005	Q95008	0.0889800285	0.0021398003
Q95008	Q95005	0.0492154066	0.0019614836
Q95017	P55853	0.0001783167	0.0001783167
Q95017	Q965H3	0.0014265335	0.0017831669
Q95017	Q21209	0.0492154066	0.0668687589
Q95017	Q95Q25	0.2316333809	0.2528530670
Q95Q17	Q6BER6	0.0550998573	0.0465406562
Q95Q25	Q95Q25	0	0
Q95Q25	Q95017	0.1030670471	0.1182239658
Q95Q25	P34348	0.5344151213	0.5670470756
Q95QB5	P90879	0.3045649073	0.3220399429
Q95QB8	P34278	0.1328459344	0.1087731812
Q95QC4	G5ECG0	0.6759985735	0.0010699001
Q95QJ7	Q9N2V6	0.0201497860	0.0262125535
Q95QJ7	O01488	0.4761055635	0.2917261056
Q95QM5	Q21215	0.2919044223	0.2578459344
Q95Y72	Q04908	0.2407275321	0.2273537803
Q95Y97	Q19537	0.0641940086	0.0624108417
Q95Y97	Q9U1X7	0.7425106990	0.75
Q95Y97	O45521	0.7881597718	0.7945791726
Q95YF3	Q21740	0.8313124108	0.8917617689
Q95ZQ4	Q9NAH7	0.3049215407	0.5427960057
Q966L9	O44408	0.0558131241	0.0322753210
Q967F4	O44326	0.0151569187	0.0133737518
Q9BI89	Q8I100	0.0030313837	0.0058844508
Q9BKT9	Q09601	0.0071326676	0.0010699001
Q9GS00	O01422	0.1786733238	0.0024964337
Q9GSX9	Q9N2V6	0.0051711840	0.0087375178
Q9GSX9	P51875	0.0668687589	0.0290656205
Q9GYJ9	D9PTP5	0.0003566334	0.0003566334
Q9GYJ9	Q9N431	0.6795649073	0.7357346648
Q9GYJ9	O61521	0.7018544936	0.7565977175
Q9GZH2	O17607	0.0600927247	0.0690085592
Q9N2X3	P34278	0.4256419401	0.0376248217
Q9N337	P16356	0.6743937233	0.6759985735
Q9N359	Q94261	0.0470756063	0.3184736091
Q9N4A7	P34643	0.2004279601	0.2300285307
Q9N4G4	Q8MPT2	0.6085948645	0.5986091298
Q9N5D6	Q19503	0.2917261056	0.3782097004
Q9NAN2	Q17353	0.0335235378	0.0164051355
Q9NAN2	Q05062	0.2401925820	0.2105920114
Q9NAN2	Q9NEZ5	0.3502139800	0.2785306705
Q9NAN2	Q20709	0.5964693295	0.6217902996
Q9NAN2	Q8MXV3	0.7976105563	0.8086661912
Q9NAN2	H2L0E1	0.8204350927	0.8309557775
Q9NEW6	Q03563	0.1569186876	0.1472895863
Q9NEZ5	Q9NAN2	0.1462196862	0.1121611983
Q9NEZ5	Q17549	0.3264978602	0.3703637660
Q9TW65	Q9Y048	0.0001783167	0.0001783167
Q9TW65	Q93646	0.0003566334	0.0003566334
Q9TW65	Q8STF6	0.0010699001	0.0010699001
Q9U252	G5EGG0	0.0822039943	0.4142296719
Q9U2Q9	Q3LRZ3	0.0502853067	0.1123395150
Q9U2Q9	O62090	0.0649072753	0.0285306705
Q9U2Q9	Q9NAG4	0.3887303852	0.4268901569
Q9U3C8	Q17391	0.0290656205	0.0381597718
Q9U3C8	Q93725	0.0358416548	0.0661554922
Q9U9Y8	Q10953	0.0030313837	0.0062410842
Q9U9Y8	Q10666	0.0609843081	0.0904065621
Q9U9Y8	Q21636	0.7847717546	0.8227532097
Q9U9Y8	Q18171	0.7897646220	0.8273894437
Q9U9Y8	O76449	0.7970756063	0.8347004280
Q9XTG7	Q17941	0.0001783167	0.0003566334
Q9XTG7	Q2PJ68	0.0021398003	0.0010699001
Q9XTG7	O16850	0.0062410842	0.0067760342
Q9XVK6	P34286	0.0206847361	0.0319186876
Q9XVK6	O01901	0.4482881598	0.5518901569
Q9XVK6	O62482	0.7355563481	0.8204350927
Q9XVK6	Q9XWP6	0.8869472183	0.7362696148
Q9XVV3	O02482	0.1392653352	0.1487161198
Q9XW79	Q9N4E9	0.0076676177	0.0074893010
Q9XWD6	O76337	0.0037446505	0.0019614836
Q9XWH0	O02053	0.0001783167	0.0001783167
Q9XZI6	O17670	0.4154778887	0.2250356633
Q9Y048	Q9TW65	0.0001783167	0.0001783167
Q9Y048	Q93646	0.0003566334	0.0003566334
