# Supplementary material for: Systematic Analysis of Experimental Phenotype Data Reveals Gene Functions
Source: PLoS One. 2013 Apr 16;8(4):e60847. doi: 10.1371/journal.pone.0060847 (PMC3628905; doi:10.1371/journal.pone.0060847)
Supplement: Supplement S2 — Computational evaluation results. A complete dataset for predicting interactions (genetic interactions, PPIs from GO, PPIs from STRING and interactions from BioGRID) using GO functional similarity. The first two columns of each file contains the interaction partners, the third column contains the position of the interaction pair in the functional similarity list (i.e., a value of 0 indicates that both partners are the functionally most similar, while a value of 1 indicates that both partners are the functionally least similar) based on GOA annotations, and the fourth column indicates the position of the interaction pair in the functional similarity list based on GOA’s and our inferred annotations. (BZ2) [file pone.0060847.s002.bz2 › results/fish-ppi-result.txt]

O42606	F1QJS9	0.0335530258	0.0335530258
O42606	Q07998	0.0683043739	0.0832834032
Q07998	O42606	0.1042540443	0.1605751947
Q07998	F1QJS9	0.1749550629	0.1785500300
Q6DGE9	Q90474	0.0023966447	0.0017974835
Q8AXB3	Q5RHW5	0.0197723188	0.0227681246
Q8AXB3	O73682	0.0611144398	0.0413421210
Q8AXB3	Q6NW92	0.1989215099	0.1120431396
Q8AXB3	A4JYI8	0.6117435590	0.6363091672
Q90474	Q6DGE9	0.0011983223	0.0011983223
Q9DG12	F1QVH4	0.0251647693	0.0251647693
