# Supplementary material for: Systematic Analysis of Experimental Phenotype Data Reveals Gene Functions
Source: PLoS One. 2013 Apr 16;8(4):e60847. doi: 10.1371/journal.pone.0060847 (PMC3628905; doi:10.1371/journal.pone.0060847)
Supplement: Supplement S2 — Computational evaluation results. A complete dataset for predicting interactions (genetic interactions, PPIs from GO, PPIs from STRING and interactions from BioGRID) using GO functional similarity. The first two columns of each file contains the interaction partners, the third column contains the position of the interaction pair in the functional similarity list (i.e., a value of 0 indicates that both partners are the functionally most similar, while a value of 1 indicates that both partners are the functionally least similar) based on GOA annotations, and the fourth column indicates the position of the interaction pair in the functional similarity list based on GOA’s and our inferred annotations. (BZ2) [file pone.0060847.s002.bz2 › results/string-fish-eval.txt]

ENSDARP00000011119	ENSDARP00000018087	0.0281754667	0.0262283816
ENSDARP00000011119	ENSDARP00000025947	0.0799450235	0.0815485053
ENSDARP00000011119	ENSDARP00000089976	0.1601191158	0.0637956706
ENSDARP00000011119	ENSDARP00000046049	0.3273393655	0.3316916733
ENSDARP00000011119	ENSDARP00000065867	0.4252662925	0.4272133776
ENSDARP00000022921	ENSDARP00000058462	0.1266750659	0.0797159546
ENSDARP00000022921	ENSDARP00000074782	0.2791203757	0.2969877448
ENSDARP00000022921	ENSDARP00000091863	0.3912495705	0.4014431337
ENSDARP00000022921	ENSDARP00000089976	0.4236628107	0.1586301684
ENSDARP00000022921	ENSDARP00000095917	0.5143740694	0.4708509907
ENSDARP00000022921	ENSDARP00000068717	0.6089794983	0.6248997824
ENSDARP00000020367	ENSDARP00000020624	0.0413469248	0.0111098385
ENSDARP00000020367	ENSDARP00000056004	0.0984995991	0.0445538884
ENSDARP00000088628	ENSDARP00000086858	0.3247050739	0.0470736456
ENSDARP00000088628	ENSDARP00000051548	0.7223685718	0.9454816172
ENSDARP00000018653	ENSDARP00000089300	0.0666590310	0.3741839423
ENSDARP00000018653	ENSDARP00000072397	0.3036307410	0.0049249800
ENSDARP00000018653	ENSDARP00000020202	0.3722368572	0.0521131600
ENSDARP00000018653	ENSDARP00000070894	0.3763600962	0.6269614019
ENSDARP00000018653	ENSDARP00000096665	0.6381857748	0.0284045356
ENSDARP00000018653	ENSDARP00000022291	0.6751803917	0.0125987859
ENSDARP00000018653	ENSDARP00000011496	0.7359981674	0.0068720651
ENSDARP00000018653	ENSDARP00000006945	0.9675867598	0.0203871263
ENSDARP00000018653	ENSDARP00000085128	0.9738861528	0.6588019700
ENSDARP00000018653	ENSDARP00000009432	0.9783529951	0.1250715840
ENSDARP00000018653	ENSDARP00000089976	0.9937006070	0.0098499599
ENSDARP00000009875	ENSDARP00000009875	0	0
ENSDARP00000009875	ENSDARP00000023313	0.0001145344	0.0001145344
ENSDARP00000009875	ENSDARP00000078762	0.0069865995	0.0068720651
ENSDARP00000009875	ENSDARP00000048143	0.0367655480	0.0363074104
ENSDARP00000009875	ENSDARP00000081914	0.0379108922	0.0374527546
ENSDARP00000009875	ENSDARP00000012488	0.0476463177	0.0466155080
ENSDARP00000009875	ENSDARP00000003699	0.0700950636	0.0698659947
ENSDARP00000009875	ENSDARP00000029067	0.1853166877	0.2002061620
ENSDARP00000009875	ENSDARP00000008364	0.1906998053	0.1932195625
ENSDARP00000009875	ENSDARP00000002886	0.2862215096	0.2905738174
ENSDARP00000009875	ENSDARP00000062079	0.3258504181	0.3342114305
ENSDARP00000009875	ENSDARP00000085190	0.5584698202	0.5526285649
ENSDARP00000016047	ENSDARP00000017639	0.0017180163	0.0011453442
ENSDARP00000016047	ENSDARP00000072160	0.0518840912	0.0174092315
ENSDARP00000016047	ENSDARP00000064443	0.1628679418	0.1164815027
ENSDARP00000016047	ENSDARP00000043811	0.6994616882	0.6898407972
ENSDARP00000008668	ENSDARP00000070509	0.0042377735	0.0045813767
ENSDARP00000008668	ENSDARP00000091811	0.0045813767	0.0040087046
ENSDARP00000008668	ENSDARP00000028109	0.0065284618	0.0065284618
ENSDARP00000008668	ENSDARP00000011720	0.0085900813	0.0209597984
ENSDARP00000008668	ENSDARP00000091482	0.1759248654	0.1951666476
ENSDARP00000008668	ENSDARP00000011386	0.2550681480	0.1230099645
ENSDARP00000008668	ENSDARP00000018924	0.3580345894	0.3882716756
ENSDARP00000008668	ENSDARP00000053760	0.3925094491	0.4021303402
ENSDARP00000008668	ENSDARP00000103017	0.4778375902	0.5038369030
ENSDARP00000008668	ENSDARP00000099474	0.6902989348	0.6354369488
ENSDARP00000008668	ENSDARP00000064112	0.8515633948	0.8529378078
ENSDARP00000008668	ENSDARP00000070873	0.9500629939	0.9509792693
ENSDARP00000016840	ENSDARP00000075458	0.0100790287	0.0465009735
ENSDARP00000016840	ENSDARP00000061519	0.0484480586	0.1015920284
ENSDARP00000016840	ENSDARP00000080611	0.3040888787	0.4118657657
ENSDARP00000016840	ENSDARP00000098892	0.5920284045	0.5708395373
ENSDARP00000054174	ENSDARP00000005474	0.3718932539	0.3801397320
ENSDARP00000054174	ENSDARP00000091440	0.5331577139	0.5400297789
ENSDARP00000054174	ENSDARP00000075249	0.5967243157	0.6017638300
ENSDARP00000095917	ENSDARP00000008197	0.1944794411	0.1876073760
ENSDARP00000095917	ENSDARP00000015954	0.3641049135	0.2945825220
ENSDARP00000095917	ENSDARP00000076522	0.4612300996	0.2061619517
ENSDARP00000095917	ENSDARP00000022921	0.5672889703	0.6616653304
ENSDARP00000095917	ENSDARP00000094416	0.6328026572	0.4363761310
ENSDARP00000095917	ENSDARP00000012308	0.6673920513	0.6678501890
ENSDARP00000095917	ENSDARP00000022291	0.7507731073	0.4780666590
ENSDARP00000023287	ENSDARP00000033053	0.5915702669	0.4143855228
ENSDARP00000023287	ENSDARP00000090333	0.7160691788	0.7085099072
ENSDARP00000079486	ENSDARP00000089976	0.0509678158	0.0564654679
ENSDARP00000079486	ENSDARP00000076199	0.0594433627	0.0403161150
ENSDARP00000079486	ENSDARP00000056746	0.0668880999	0.0238231589
ENSDARP00000079486	ENSDARP00000076101	0.0698659947	0.0289772077
ENSDARP00000096931	ENSDARP00000072746	0.0003436033	0.0006872065
ENSDARP00000096931	ENSDARP00000072835	0.0021761539	0.0040087046
ENSDARP00000096931	ENSDARP00000065948	0.0024052228	0.0002290688
ENSDARP00000096931	ENSDARP00000029067	0.0273737258	0.0112243729
ENSDARP00000096931	ENSDARP00000017240	0.0316114993	0.0435230787
ENSDARP00000096931	ENSDARP00000045298	0.0348184629	0.0608177757
ENSDARP00000096931	ENSDARP00000051548	0.0718130798	0.0698659947
ENSDARP00000096931	ENSDARP00000064994	0.3691444279	0.3867827282
ENSDARP00000096931	ENSDARP00000098474	0.4103768182	0.4512656053
ENSDARP00000096931	ENSDARP00000100277	0.9123811705	0.9190241668
ENSDARP00000096931	ENSDARP00000025953	0.9212003207	0.7182453327
ENSDARP00000096931	ENSDARP00000099474	0.9214293895	0.6198602680
ENSDARP00000052708	ENSDARP00000076430	0.0725002863	0.0377963578
ENSDARP00000069707	ENSDARP00000002061	0.0002290688	0.0002290688
ENSDARP00000069707	ENSDARP00000095488	0.0184400412	0.0295498797
ENSDARP00000069707	ENSDARP00000005405	0.0218760738	0.0959798419
ENSDARP00000069707	ENSDARP00000090568	0.0265719849	0.0392853052
ENSDARP00000069707	ENSDARP00000023337	0.0410033215	0.2073072958
ENSDARP00000069707	ENSDARP00000020358	0.0465009735	0.0777688695
ENSDARP00000069707	ENSDARP00000018762	0.0971251861	0.2874813882
ENSDARP00000069707	ENSDARP00000015326	0.1151070897	0.0263429160
ENSDARP00000069707	ENSDARP00000098660	0.1483220708	0.3434887184
ENSDARP00000069707	ENSDARP00000007676	0.1523307754	0.0822357118
ENSDARP00000069707	ENSDARP00000036951	0.1543923949	0.1301110984
ENSDARP00000069707	ENSDARP00000018737	0.1545069293	0.1302256328
ENSDARP00000069707	ENSDARP00000005837	0.1563394800	0.1320581835
ENSDARP00000069707	ENSDARP00000003700	0.1571412209	0.1328599244
ENSDARP00000069707	ENSDARP00000089879	0.1577138930	0.1334325965
ENSDARP00000069707	ENSDARP00000069885	0.1578284274	0.1335471309
ENSDARP00000069707	ENSDARP00000067953	0.1866911007	0.1061734051
ENSDARP00000069707	ENSDARP00000026992	0.2049020731	0.0164929561
ENSDARP00000069707	ENSDARP00000016957	0.2089107777	0.0290917421
ENSDARP00000069707	ENSDARP00000017580	0.2409804146	0.2744244646
ENSDARP00000069707	ENSDARP00000074699	0.2745389990	0.3024853969
ENSDARP00000069707	ENSDARP00000074126	0.4260680334	0.4360325278
ENSDARP00000069707	ENSDARP00000076674	0.5800022907	0.8091856603
ENSDARP00000069707	ENSDARP00000064541	0.8973771618	0.9431909289
ENSDARP00000069707	ENSDARP00000095167	0.9135265147	0.9589966785
ENSDARP00000051548	ENSDARP00000065136	0	0.0114534418
ENSDARP00000051548	ENSDARP00000074096	0.0002290688	0.0177528347
ENSDARP00000051548	ENSDARP00000029067	0.0145458710	0.0413469248
ENSDARP00000051548	ENSDARP00000023623	0.0251975719	0.0033214981
ENSDARP00000051548	ENSDARP00000058099	0.0285190700	0.0637956706
ENSDARP00000051548	ENSDARP00000051526	0.0293208109	0.0041232390
ENSDARP00000051548	ENSDARP00000006590	0.0309242927	0.0199289887
ENSDARP00000051548	ENSDARP00000075497	0.0343603253	0.0223342114
ENSDARP00000051548	ENSDARP00000010211	0.0392853052	0.0203871263
ENSDARP00000051548	ENSDARP00000037227	0.0395143741	0.0253121063
ENSDARP00000051548	ENSDARP00000068819	0.0408887871	0.1009048219
ENSDARP00000051548	ENSDARP00000060301	0.0412323903	0.0698659947
ENSDARP00000051548	ENSDARP00000042900	0.0415759936	0.0234795556
ENSDARP00000051548	ENSDARP00000035368	0.0471881800	0.0713549422
ENSDARP00000051548	ENSDARP00000011145	0.0473027145	0.0755927156
ENSDARP00000051548	ENSDARP00000055858	0.0474172489	0.1141908143
ENSDARP00000051548	ENSDARP00000065948	0.0492497996	0.0695223915
ENSDARP00000051548	ENSDARP00000028271	0.0507387470	0.0281754667
ENSDARP00000051548	ENSDARP00000008364	0.0579544153	0.1152216241
ENSDARP00000051548	ENSDARP00000069977	0.0607032413	0.1326308556
ENSDARP00000051548	ENSDARP00000089879	0.0635666018	0.1354942160
ENSDARP00000051548	ENSDARP00000098892	0.0656282213	0.0269155881
ENSDARP00000051548	ENSDARP00000078601	0.0707822701	0.1279349445
ENSDARP00000051548	ENSDARP00000016138	0.0797159546	0.1518726377
ENSDARP00000051548	ENSDARP00000096931	0.0801740923	0.0708968045
ENSDARP00000051548	ENSDARP00000064065	0.0824647807	0.1618371321
ENSDARP00000051548	ENSDARP00000056733	0.0855572099	0.0368800825
ENSDARP00000051548	ENSDARP00000027502	0.0897949834	0.1931050281
ENSDARP00000051548	ENSDARP00000067234	0.0972397205	0.2112014660
ENSDARP00000051548	ENSDARP00000004618	0.0984995991	0.2123468102
ENSDARP00000051548	ENSDARP00000020652	0.1077768870	0.1003321498
ENSDARP00000051548	ENSDARP00000027550	0.1078914214	0.2185316688
ENSDARP00000051548	ENSDARP00000056741	0.1244989119	0.0029778949
ENSDARP00000051548	ENSDARP00000067373	0.1264459970	0.0487916619
ENSDARP00000051548	ENSDARP00000101747	0.1336616653	0.2512885122
ENSDARP00000051548	ENSDARP00000063869	0.1415645401	0.0572672088
ENSDARP00000051548	ENSDARP00000088345	0.1454587103	0.2850761654
ENSDARP00000051548	ENSDARP00000060705	0.1468331234	0.1105257130
ENSDARP00000051548	ENSDARP00000025270	0.1490092773	0.1241553087
ENSDARP00000051548	ENSDARP00000030178	0.1562249456	0.0481044554
ENSDARP00000051548	ENSDARP00000008347	0.1621807353	0.1267896003
ENSDARP00000051548	ENSDARP00000074782	0.1697400069	0.2807238575
ENSDARP00000051548	ENSDARP00000097788	0.1707708166	0.3368457221
ENSDARP00000051548	ENSDARP00000074651	0.1758103310	0.1227808957
ENSDARP00000051548	ENSDARP00000075810	0.1927614248	0.1940213034
ENSDARP00000051548	ENSDARP00000010637	0.1967701294	0.0422632001
ENSDARP00000051548	ENSDARP00000072320	0.2079945023	0.1385866453
ENSDARP00000051548	ENSDARP00000034536	0.2132630856	0.3436032528
ENSDARP00000051548	ENSDARP00000100101	0.2208223571	0.2642309014
ENSDARP00000051548	ENSDARP00000073057	0.2292979040	0.2334211431
ENSDARP00000051548	ENSDARP00000041530	0.2540373382	0.0871606918
ENSDARP00000051548	ENSDARP00000062555	0.2800366510	0.3198946283
ENSDARP00000051548	ENSDARP00000072984	0.2877104570	0.2034131256
ENSDARP00000051548	ENSDARP00000084180	0.2933226435	0.3951437407
ENSDARP00000051548	ENSDARP00000054787	0.2943534532	0.2738517925
ENSDARP00000051548	ENSDARP00000101234	0.2974458825	0.1762684687
ENSDARP00000051548	ENSDARP00000030282	0.3003092429	0.0700950636
ENSDARP00000051548	ENSDARP00000020993	0.3008819150	0.0703241324
ENSDARP00000051548	ENSDARP00000029877	0.3009964494	0.0704386668
ENSDARP00000051548	ENSDARP00000085190	0.3639903791	0.0744473714
ENSDARP00000051548	ENSDARP00000101948	0.3982361700	0.3252777460
ENSDARP00000051548	ENSDARP00000066499	0.4135837819	0.1191157943
ENSDARP00000051548	ENSDARP00000022450	0.4894055664	0.4091169396
ENSDARP00000051548	ENSDARP00000003684	0.4897491696	0.4092314741
ENSDARP00000051548	ENSDARP00000089186	0.4926125301	0.5974115222
ENSDARP00000051548	ENSDARP00000102740	0.4954758905	0.6002748826
ENSDARP00000051548	ENSDARP00000045244	0.4979956477	0.6027946398
ENSDARP00000051548	ENSDARP00000067249	0.4985683198	0.6033673119
ENSDARP00000051548	ENSDARP00000102609	0.5042950407	0.6088649639
ENSDARP00000051548	ENSDARP00000101197	0.5062421258	0.6106975146
ENSDARP00000051548	ENSDARP00000084743	0.5102508304	0.6144771504
ENSDARP00000051548	ENSDARP00000034139	0.5112816401	0.6155079601
ENSDARP00000051548	ENSDARP00000078046	0.5138013973	0.6179131829
ENSDARP00000051548	ENSDARP00000088628	0.5142595350	0.5520558928
ENSDARP00000051548	ENSDARP00000013599	0.5157484824	0.6197457336
ENSDARP00000051548	ENSDARP00000010745	0.5554919253	0.5522849616
ENSDARP00000051548	ENSDARP00000076266	0.5656854885	0.3361585156
ENSDARP00000051548	ENSDARP00000014779	0.5701523308	0.3473828886
ENSDARP00000051548	ENSDARP00000036978	0.5821784446	0.1102966441
ENSDARP00000051548	ENSDARP00000023604	0.5944336273	0.6628106746
ENSDARP00000051548	ENSDARP00000069720	0.5977551254	0.4447371435
ENSDARP00000051548	ENSDARP00000092887	0.6003894170	0.6775856145
ENSDARP00000051548	ENSDARP00000025800	0.6081777574	0.6850303516
ENSDARP00000051548	ENSDARP00000095508	0.6198602680	0.3255068148
ENSDARP00000051548	ENSDARP00000075786	0.6282212805	0.6684228611
ENSDARP00000051548	ENSDARP00000004735	0.6403619288	0.0944908945
ENSDARP00000051548	ENSDARP00000010482	0.6428816859	0.0885351048
ENSDARP00000051548	ENSDARP00000079577	0.6568548849	0.7080517696
ENSDARP00000051548	ENSDARP00000078749	0.6602909174	0.3850647119
ENSDARP00000051548	ENSDARP00000038154	0.6610926583	0.6600618486
ENSDARP00000051548	ENSDARP00000096458	0.6642996220	0.7130912839
ENSDARP00000051548	ENSDARP00000073594	0.6672775169	0.1819951896
ENSDARP00000051548	ENSDARP00000069674	0.7196197457	0.5692360554
ENSDARP00000051548	ENSDARP00000084768	0.7216813653	0.7508876417
ENSDARP00000051548	ENSDARP00000054077	0.7346237544	0.7750544038
ENSDARP00000051548	ENSDARP00000013803	0.7393196656	0.7789485740
ENSDARP00000051548	ENSDARP00000037018	0.7422975604	0.7815828657
ENSDARP00000051548	ENSDARP00000017212	0.7636009621	0.8017409231
ENSDARP00000051548	ENSDARP00000100423	0.8034589394	0.8386210056
ENSDARP00000051548	ENSDARP00000071585	0.8230443248	0.4256098958
ENSDARP00000051548	ENSDARP00000013651	0.8535104799	0.8669110068
ENSDARP00000051548	ENSDARP00000056597	0.8625586989	0.8758446913
ENSDARP00000051548	ENSDARP00000005503	0.8861527889	0.8957736800
ENSDARP00000051548	ENSDARP00000027919	0.9283014546	0.5677471080
ENSDARP00000051548	ENSDARP00000084549	0.9743442905	0.9745733593
ENSDARP00000051548	ENSDARP00000011892	0.9745733593	0.9748024281
ENSDARP00000051548	ENSDARP00000090080	0.9891192303	0.9893482992
ENSDARP00000051548	ENSDARP00000098959	0.9910663154	0.9912953843
ENSDARP00000051548	ENSDARP00000051574	0.9971366396	0.9973657084
ENSDARP00000089816	ENSDARP00000050220	0.0002290688	0.0003436033
ENSDARP00000044330	ENSDARP00000011311	0.0005726721	0.0005726721
ENSDARP00000044330	ENSDARP00000047901	0.0006872065	0.0006872065
ENSDARP00000044330	ENSDARP00000073498	0.0033214981	0.0017180163
ENSDARP00000044330	ENSDARP00000043659	0.0048104455	0.0037796358
ENSDARP00000044330	ENSDARP00000089469	0.0107662353	0.0107662353
ENSDARP00000044330	ENSDARP00000043498	0.0108807697	0.0108807697
ENSDARP00000044330	ENSDARP00000054142	0.0277173291	0.0294353453
ENSDARP00000044330	ENSDARP00000068141	0.0304661551	0.0317260337
ENSDARP00000044330	ENSDARP00000060684	0.0460428359	0.0533730386
ENSDARP00000044330	ENSDARP00000089879	0.0915129997	0.0972397205
ENSDARP00000044330	ENSDARP00000060591	0.1100675753	0.1179704501
ENSDARP00000044330	ENSDARP00000003173	0.1261023938	0.1253006528
ENSDARP00000044330	ENSDARP00000047623	0.1693964036	0.2030695224
ENSDARP00000044330	ENSDARP00000023867	0.3531096094	0.5038369030
ENSDARP00000044330	ENSDARP00000023681	0.4075134578	0.4588248769
ENSDARP00000044330	ENSDARP00000075810	0.7227121750	0.7159546444
ENSDARP00000044330	ENSDARP00000051069	0.9537280953	0.9593402818
ENSDARP00000025140	ENSDARP00000025140	0	0
ENSDARP00000025140	ENSDARP00000056654	0.0246248998	0.0246248998
ENSDARP00000025140	ENSDARP00000049721	0.1598900470	0.1601191158
ENSDARP00000025140	ENSDARP00000088345	0.2393769328	0.2436147062
ENSDARP00000025140	ENSDARP00000003158	0.2983621578	0.3056923606
ENSDARP00000010693	ENSDARP00000091440	0.1443133662	0.4470278319
ENSDARP00000010693	ENSDARP00000070240	0.4062535792	0.2107433284
ENSDARP00000010693	ENSDARP00000011496	0.6126445997	0.0227923491
ENSDARP00000010693	ENSDARP00000030150	0.9294467988	0.1413354713
ENSDARP00000075750	ENSDARP00000035291	0.0005726721	0.0005726721
ENSDARP00000075750	ENSDARP00000096540	0.0011453442	0.0017180163
ENSDARP00000075750	ENSDARP00000074832	0.0065284618	0.0058412553
ENSDARP00000075750	ENSDARP00000003984	0.0231359524	0.0258847784
ENSDARP00000075750	ENSDARP00000033085	0.0342457909	0.0360783415
ENSDARP00000075750	ENSDARP00000004329	0.0392853052	0.0398579773
ENSDARP00000076101	ENSDARP00000079486	0.2400641393	0.1289657542
ENSDARP00000076101	ENSDARP00000071771	0.4513801397	0.0148894743
ENSDARP00000076101	ENSDARP00000081773	0.9743442905	0.9749169625
ENSDARP00000069674	ENSDARP00000069674	0	0
ENSDARP00000069674	ENSDARP00000084967	0.0151185431	0.0148894743
ENSDARP00000069674	ENSDARP00000051091	0.0166074906	0.0163784217
ENSDARP00000069674	ENSDARP00000041696	0.0192417822	0.0191272477
ENSDARP00000069674	ENSDARP00000025038	0.0467300424	0.0468445768
ENSDARP00000069674	ENSDARP00000017449	0.1218646203	0.1227808957
ENSDARP00000069674	ENSDARP00000073147	0.1372122323	0.1369831634
ENSDARP00000069674	ENSDARP00000039697	0.1396174550	0.1393883862
ENSDARP00000069674	ENSDARP00000011344	0.2943534532	0.2956133318
ENSDARP00000069674	ENSDARP00000010347	0.3694880312	0.3685717558
ENSDARP00000069674	ENSDARP00000018195	0.4188523651	0.4177070210
ENSDARP00000069674	ENSDARP00000074126	0.4297331348	0.4289313939
ENSDARP00000069674	ENSDARP00000057822	0.4346581148	0.4484022449
ENSDARP00000069674	ENSDARP00000016160	0.4362615966	0.4487458481
ENSDARP00000069674	ENSDARP00000036607	0.4769213149	0.4733707479
ENSDARP00000069674	ENSDARP00000021881	0.4770358493	0.4734852823
ENSDARP00000069674	ENSDARP00000078504	0.4981101821	0.4974229756
ENSDARP00000069674	ENSDARP00000015753	0.5289199404	0.5318978353
ENSDARP00000069674	ENSDARP00000059637	0.5313251632	0.5339594548
ENSDARP00000069674	ENSDARP00000102398	0.5361356088	0.5360210743
ENSDARP00000069674	ENSDARP00000102879	0.5415187264	0.5391135036
ENSDARP00000069674	ENSDARP00000043551	0.5766807926	0.5773679991
ENSDARP00000069674	ENSDARP00000060989	0.6373840339	0.6371549651
ENSDARP00000069674	ENSDARP00000064031	0.6376131027	0.6373840339
ENSDARP00000069674	ENSDARP00000071668	0.6381857748	0.6378421716
ENSDARP00000069674	ENSDARP00000040925	0.6683083267	0.6662467071
ENSDARP00000069674	ENSDARP00000025160	0.6692246020	0.6716298248
ENSDARP00000069674	ENSDARP00000013853	0.7359981674	0.7301569122
ENSDARP00000069674	ENSDARP00000051548	0.7441301111	0.9128393082
ENSDARP00000069674	ENSDARP00000073594	0.7563852938	0.7704730271
ENSDARP00000069674	ENSDARP00000072525	0.8122780896	0.8198373611
ENSDARP00000069674	ENSDARP00000027919	0.8616424235	0.8615278891
ENSDARP00000069674	ENSDARP00000095508	0.8905050968	0.8839766350
ENSDARP00000069674	ENSDARP00000019416	0.8921085786	0.8970335586
ENSDARP00000069674	ENSDARP00000066720	0.8943992670	0.8935975261
ENSDARP00000069674	ENSDARP00000101531	0.9024166762	0.8957736800
ENSDARP00000069674	ENSDARP00000000877	0.9618600389	0.9641507273
ENSDARP00000099827	ENSDARP00000070240	0.1760393998	0.1866911007
ENSDARP00000025508	ENSDARP00000062428	0.1645859581	0.1827969305
ENSDARP00000069830	ENSDARP00000058324	0.8294582522	0.6031382430
ENSDARP00000023098	ENSDARP00000024338	0.0932310159	0.0908257932
ENSDARP00000023098	ENSDARP00000056293	0.1370976979	0.1468331234
ENSDARP00000023098	ENSDARP00000093629	0.3125644256	0.3802542664
ENSDARP00000023098	ENSDARP00000002122	0.6439124957	0.6186003894
ENSDARP00000055680	ENSDARP00000055680	0	0
ENSDARP00000055680	ENSDARP00000056212	0.0719276142	0.0760508533
ENSDARP00000055680	ENSDARP00000043712	0.1408773336	0.1521017066
ENSDARP00000055680	ENSDARP00000070502	0.1413354713	0.1523307754
ENSDARP00000055680	ENSDARP00000042171	0.1779864849	0.1908143397
ENSDARP00000055680	ENSDARP00000059960	0.3741839423	0.2147520330
ENSDARP00000004923	ENSDARP00000075726	0.0025197572	0.0144313366
ENSDARP00000004923	ENSDARP00000103157	0.0056121865	0.0017180163
ENSDARP00000004923	ENSDARP00000077109	0.0319551025	0.0487916619
ENSDARP00000004923	ENSDARP00000070106	0.1159088306	0.1779864849
ENSDARP00000004923	ENSDARP00000061405	0.1766120719	0.1156797618
ENSDARP00000004923	ENSDARP00000059142	0.1926468904	0.0847554690
ENSDARP00000004923	ENSDARP00000063911	0.4433627305	0.4202267781
ENSDARP00000004923	ENSDARP00000013115	0.6253579201	0.2620547475
ENSDARP00000004923	ENSDARP00000088795	0.6702554118	0.5763371893
ENSDARP00000004923	ENSDARP00000102909	0.8617569580	0.8622150956
ENSDARP00000004923	ENSDARP00000095167	0.9567059902	0.9589966785
ENSDARP00000093817	ENSDARP00000034979	0.3868972626	0.1952811820
ENSDARP00000093817	ENSDARP00000045696	0.4301912725	0.2384606574
ENSDARP00000093817	ENSDARP00000064788	0.4315656855	0.2390333295
ENSDARP00000093817	ENSDARP00000055868	0.4669568205	0.2857633719
ENSDARP00000093817	ENSDARP00000057320	0.8058641622	0.9749169625
ENSDARP00000093817	ENSDARP00000009605	0.8063222999	0.9750314970
ENSDARP00000093817	ENSDARP00000009285	0.8698889016	0.7598213263
ENSDARP00000093817	ENSDARP00000088108	0.8781353797	0.7616538770
ENSDARP00000093817	ENSDARP00000089469	0.9483449777	0.6819379223
ENSDARP00000093817	ENSDARP00000043498	0.9484595121	0.6820524568
ENSDARP00000022555	ENSDARP00000007430	0.0522276944	0.0948344978
ENSDARP00000022555	ENSDARP00000005351	0.4274424465	0.0935746192
ENSDARP00000034180	ENSDARP00000017721	0.0001145344	0.0003436033
ENSDARP00000034180	ENSDARP00000001250	0.0002290688	0.0004581377
ENSDARP00000034180	ENSDARP00000060705	0.0026342916	0.0029778949
ENSDARP00000034180	ENSDARP00000073846	0.0048104455	0.0065284618
ENSDARP00000034180	ENSDARP00000010970	0.0183255068	0.0261138472
ENSDARP00000034180	ENSDARP00000084286	0.0185545756	0.0153476120
ENSDARP00000034180	ENSDARP00000098864	0.0186691101	0.0284045356
ENSDARP00000034180	ENSDARP00000098892	0.0274882602	0.0079028748
ENSDARP00000034180	ENSDARP00000067177	0.0546329172	0.0384835643
ENSDARP00000034180	ENSDARP00000102913	0.0566945367	0.0908257932
ENSDARP00000034180	ENSDARP00000012488	0.0821211774	0.0619631199
ENSDARP00000034180	ENSDARP00000026495	0.1003321498	0.1389302485
ENSDARP00000034180	ENSDARP00000061105	0.1088076967	0.0753636468
ENSDARP00000034180	ENSDARP00000069977	0.1286221510	0.1853166877
ENSDARP00000034180	ENSDARP00000072482	0.1488947429	0.1124727981
ENSDARP00000034180	ENSDARP00000024425	0.4170198145	0.4965067003
ENSDARP00000013115	ENSDARP00000013115	0	0
ENSDARP00000013115	ENSDARP00000102909	0.0863589509	0.0886496392
ENSDARP00000013115	ENSDARP00000072751	0.0986141335	0.1013629596
ENSDARP00000013115	ENSDARP00000009152	0.1023937693	0.1068606116
ENSDARP00000013115	ENSDARP00000003397	0.2022677815	0.2012369717
ENSDARP00000013115	ENSDARP00000004923	0.2585041805	0.2454472569
ENSDARP00000013115	ENSDARP00000074782	0.2872523193	0.2905738174
ENSDARP00000013115	ENSDARP00000088345	0.3267666934	0.3304317948
ENSDARP00000013115	ENSDARP00000013157	0.3658229298	0.3696025656
ENSDARP00000013115	ENSDARP00000019416	0.6660176383	0.6685373955
ENSDARP00000071454	ENSDARP00000033306	0.0138586645	0.0130569236
ENSDARP00000071454	ENSDARP00000051552	0.0511968847	0.0481044554
ENSDARP00000027770	ENSDARP00000100216	0.0003436033	0.0009162753
ENSDARP00000027770	ENSDARP00000059193	0.0011453442	0.0017180163
ENSDARP00000027770	ENSDARP00000011226	0.0014889474	0.0020616195
ENSDARP00000027770	ENSDARP00000055278	0.0018325507	0.0004581377
ENSDARP00000027770	ENSDARP00000023337	0.0087046157	0.0184400412
ENSDARP00000027770	ENSDARP00000010253	0.0514259535	0.0974687894
ENSDARP00000027770	ENSDARP00000002108	0.0540602451	0.1305692361
ENSDARP00000027770	ENSDARP00000003884	0.1033100447	0.1653876990
ENSDARP00000027770	ENSDARP00000073383	0.1074332837	0.0231359524
ENSDARP00000027770	ENSDARP00000050295	0.1689382659	0.0958653075
ENSDARP00000027770	ENSDARP00000016374	0.1990608178	0.3597526057
ENSDARP00000027770	ENSDARP00000039844	0.1998625587	0.1035391135
ENSDARP00000027770	ENSDARP00000017636	0.2259764059	0.1279349445
ENSDARP00000027770	ENSDARP00000100887	0.2737372580	0.2022677815
ENSDARP00000027770	ENSDARP00000010070	0.5457564998	0.3823158859
ENSDARP00000027770	ENSDARP00000103157	0.5731302256	0.4048791662
ENSDARP00000027770	ENSDARP00000098660	0.8530523422	0.9021876074
ENSDARP00000027770	ENSDARP00000082459	0.8640476463	0.7716183713
ENSDARP00000027770	ENSDARP00000037344	0.8995533158	0.9356316573
ENSDARP00000027770	ENSDARP00000053772	0.9045928301	0.9404421029
ENSDARP00000027770	ENSDARP00000095167	0.9174206849	0.9530408888
ENSDARP00000003051	ENSDARP00000007827	0.0869316230	0.0856717444
ENSDARP00000017721	ENSDARP00000034180	0.0002290688	0.0003436033
ENSDARP00000017721	ENSDARP00000029067	0.0313824304	0.0396289085
ENSDARP00000017721	ENSDARP00000098892	0.0389417020	0.0190127133
ENSDARP00000017721	ENSDARP00000072482	0.1676783874	0.1709998855
ENSDARP00000017721	ENSDARP00000094839	0.9765204444	0.9772076509
ENSDARP00000034822	ENSDARP00000063391	0.1399610583	0.3801397320
ENSDARP00000034822	ENSDARP00000015461	0.6320009163	0.8650784561
ENSDARP00000034822	ENSDARP00000015326	0.7644027030	0.6203184057
ENSDARP00000034822	ENSDARP00000093259	0.9833925094	0.9908372466
ENSDARP00000073024	ENSDARP00000068987	0.1556522735	0.1685946627
ENSDARP00000073024	ENSDARP00000030680	0.6347497423	0.6396747223
ENSDARP00000045109	ENSDARP00000030957	0.0021761539	0.0088191502
ENSDARP00000045109	ENSDARP00000049962	0.1959683885	0.2524338564
ENSDARP00000003221	ENSDARP00000029369	0.4944450807	0.7929217730
ENSDARP00000091255	ENSDARP00000026381	0.0284045356	0.0234795556
ENSDARP00000091255	ENSDARP00000030150	0.0501660749	0.0443248196
ENSDARP00000091255	ENSDARP00000037761	0.0599015004	0.0616195167
ENSDARP00000091255	ENSDARP00000008469	0.5758790517	0.5820639102
ENSDARP00000034906	ENSDARP00000054625	0.0134005269	0.0130569236
ENSDARP00000034906	ENSDARP00000077974	0.0542893139	0.0566945367
ENSDARP00000034906	ENSDARP00000057506	0.0550910549	0.0571526744
ENSDARP00000034906	ENSDARP00000049759	0.0719276142	0.0744473714
ENSDARP00000034906	ENSDARP00000065948	0.0944908945	0.0952926354
ENSDARP00000034906	ENSDARP00000008364	0.1155652274	0.1214064826
ENSDARP00000034906	ENSDARP00000066499	0.1293093575	0.1328599244
ENSDARP00000034906	ENSDARP00000075515	0.1334325965	0.1413354713
ENSDARP00000034906	ENSDARP00000094994	0.1898980644	0.2055892796
ENSDARP00000034906	ENSDARP00000074483	0.2078799679	0.2211659604
ENSDARP00000034906	ENSDARP00000003158	0.2125758791	0.2249455962
ENSDARP00000034906	ENSDARP00000044207	0.2552972168	0.2685832093
ENSDARP00000034906	ENSDARP00000021155	0.3149696484	0.3259649525
ENSDARP00000034906	ENSDARP00000004196	0.6207765434	0.6258160577
ENSDARP00000034906	ENSDARP00000068717	0.6254724545	0.6305119688
ENSDARP00000034906	ENSDARP00000098627	0.8248768755	0.8260222197
ENSDARP00000034906	ENSDARP00000020377	0.8341541633	0.8354140419
ENSDARP00000034906	ENSDARP00000054025	0.9441072042	0.9441072042
ENSDARP00000046632	ENSDARP00000085190	0.0834955904	0.0883060360
ENSDARP00000036978	ENSDARP00000026849	0.0036651014	0.0046959111
ENSDARP00000036978	ENSDARP00000027892	0.0340167220	0.0390562364
ENSDARP00000036978	ENSDARP00000091342	0.0829229183	0.0902531211
ENSDARP00000036978	ENSDARP00000014900	0.1349215439	0.1429389532
ENSDARP00000036978	ENSDARP00000051548	0.1404191960	0.0193563166
ENSDARP00000036978	ENSDARP00000011670	0.3184056809	0.2958424006
ENSDARP00000036978	ENSDARP00000102070	0.4552743099	0.4610010308
ENSDARP00000036978	ENSDARP00000068806	0.5808040316	0.5378536250
ENSDARP00000036978	ENSDARP00000088671	0.6896117283	0.6933913641
ENSDARP00000036978	ENSDARP00000069059	0.8658801970	0.4522964151
ENSDARP00000036978	ENSDARP00000066390	0.8672546100	0.8678272821
ENSDARP00000036978	ENSDARP00000049706	0.8709197114	0.8714923835
ENSDARP00000036978	ENSDARP00000055999	0.9856831978	0.9856831978
ENSDARP00000072482	ENSDARP00000072482	0	0
ENSDARP00000072482	ENSDARP00000012488	0.0001145344	0.0001145344
ENSDARP00000072482	ENSDARP00000056033	0.0067575306	0.0081319436
ENSDARP00000072482	ENSDARP00000098892	0.0068720651	0.0085900813
ENSDARP00000072482	ENSDARP00000088695	0.0119115794	0.0138586645
ENSDARP00000072482	ENSDARP00000061678	0.0215324705	0.0232504868
ENSDARP00000072482	ENSDARP00000047463	0.0281754667	0.0292062765
ENSDARP00000072482	ENSDARP00000051669	0.0413469248	0.0446684229
ENSDARP00000072482	ENSDARP00000034180	0.0416905280	0.0440957508
ENSDARP00000072482	ENSDARP00000104167	0.0421486657	0.0444393540
ENSDARP00000072482	ENSDARP00000039844	0.0759363189	0.0790287481
ENSDARP00000072482	ENSDARP00000017721	0.0793723514	0.0566945367
ENSDARP00000072482	ENSDARP00000067426	0.0847554690	0.0897949834
ENSDARP00000072482	ENSDARP00000056187	0.1547359982	0.1649295613
ENSDARP00000072482	ENSDARP00000005837	0.1577138930	0.1610353911
ENSDARP00000072482	ENSDARP00000024411	0.1947085099	0.2011224373
ENSDARP00000072482	ENSDARP00000094113	0.1984881457	0.2051311419
ENSDARP00000072482	ENSDARP00000078762	0.1986026801	0.2052456763
ENSDARP00000072482	ENSDARP00000077109	0.2176153934	0.2256328027
ENSDARP00000072482	ENSDARP00000097835	0.2185316688	0.2265490780
ENSDARP00000072482	ENSDARP00000033890	0.2193334097	0.2274653533
ENSDARP00000072482	ENSDARP00000020173	0.2228839766	0.2320467300
ENSDARP00000072482	ENSDARP00000066179	0.2232275799	0.2323903333
ENSDARP00000072482	ENSDARP00000034933	0.2241438552	0.2333066086
ENSDARP00000072482	ENSDARP00000074043	0.2540373382	0.2610239377
ENSDARP00000072482	ENSDARP00000103100	0.3907914328	0.4000687207
ENSDARP00000072482	ENSDARP00000094415	0.3964036193	0.4024739434
ENSDARP00000072482	ENSDARP00000000877	0.4860840683	0.4935288054
ENSDARP00000072482	ENSDARP00000081096	0.6646432253	0.6696827397
ENSDARP00000072482	ENSDARP00000003163	0.7994502348	0.8009391822
ENSDARP00000072482	ENSDARP00000044385	0.8096437980	0.8106746077
ENSDARP00000072482	ENSDARP00000031200	0.8836330317	0.8843202382
ENSDARP00000072482	ENSDARP00000058694	0.9181078914	0.9185660291
ENSDARP00000072482	ENSDARP00000054025	0.9441072042	0.9441072042
ENSDARP00000072482	ENSDARP00000055307	0.9710227923	0.9710227923
ENSDARP00000072482	ENSDARP00000079744	0.9768640476	0.9768640476
ENSDARP00000058968	ENSDARP00000089976	0.0005726721	0.0025197572
ENSDARP00000058968	ENSDARP00000052568	0.0009162753	0.0006872065
ENSDARP00000062854	ENSDARP00000024365	0.0593288283	0.0592142939
ENSDARP00000002330	ENSDARP00000090636	0.9610582980	0.3275684343
ENSDARP00000002330	ENSDARP00000062675	0.9994273279	0.3067231703
ENSDARP00000005351	ENSDARP00000023214	0.0600160348	0.0607032413
ENSDARP00000005351	ENSDARP00000085128	0.0834955904	0.0828083839
ENSDARP00000005351	ENSDARP00000046459	0.1281640133	0.1296529607
ENSDARP00000005351	ENSDARP00000022555	0.1559958768	0.0458137670
ENSDARP00000005351	ENSDARP00000015411	0.2944679876	0.2468216699
ENSDARP00000005351	ENSDARP00000096539	0.3365021189	0.3391364105
ENSDARP00000005351	ENSDARP00000007430	0.3989233765	0.4015576681
ENSDARP00000054976	ENSDARP00000069672	0.3196655595	0.3715496507
ENSDARP00000056961	ENSDARP00000015887	0.3548276257	0.3666246707
ENSDARP00000056961	ENSDARP00000072280	0.7634864277	0.7681823388
ENSDARP00000094663	ENSDARP00000003782	0.0002290688	0.0003436033
ENSDARP00000094663	ENSDARP00000060446	0.0003436033	0.0004581377
ENSDARP00000094663	ENSDARP00000044114	0.0004581377	0.0005726721
ENSDARP00000094663	ENSDARP00000015703	0.0005726721	0.0006872065
ENSDARP00000094663	ENSDARP00000067637	0.0006872065	0.0008017409
ENSDARP00000094663	ENSDARP00000060839	0.0008017409	0.0009162753
ENSDARP00000094663	ENSDARP00000102387	0.0009162753	0.0010308098
ENSDARP00000094663	ENSDARP00000023604	0.0010308098	0.0011453442
ENSDARP00000094663	ENSDARP00000010075	0.0013744130	0.0014889474
ENSDARP00000094663	ENSDARP00000011330	0.0014889474	0.0016034818
ENSDARP00000094663	ENSDARP00000066153	0.0016034818	0.0017180163
ENSDARP00000094663	ENSDARP00000047483	0.0017180163	0.0018325507
ENSDARP00000094663	ENSDARP00000027433	0.0051540488	0.0050395144
ENSDARP00000094663	ENSDARP00000073783	0.0526858321	0.0976978582
ENSDARP00000094663	ENSDARP00000055392	0.2114305349	0.2109723972
ENSDARP00000094663	ENSDARP00000005238	0.2225403734	0.2219677013
ENSDARP00000094663	ENSDARP00000039524	0.3307753980	0.3348986370
ENSDARP00000094663	ENSDARP00000019703	0.3310044668	0.3351277059
ENSDARP00000094663	ENSDARP00000090137	0.4147291261	0.4224029321
ENSDARP00000094663	ENSDARP00000022588	0.4212575879	0.4049937006
ENSDARP00000094663	ENSDARP00000089770	0.9689611728	0.9689611728
ENSDARP00000078813	ENSDARP00000058799	0.5023479556	0.5466727752
ENSDARP00000073383	ENSDARP00000003884	0.0001145344	0.0006872065
ENSDARP00000073383	ENSDARP00000015105	0.0519986256	0.0719276142
ENSDARP00000073383	ENSDARP00000015461	0.0542893139	0.0742183026
ENSDARP00000073383	ENSDARP00000059193	0.1236971710	0.1983736113
ENSDARP00000073383	ENSDARP00000050295	0.1547359982	0.1027373726
ENSDARP00000073383	ENSDARP00000027770	0.1671057153	0.1253006528
ENSDARP00000073383	ENSDARP00000016374	0.3156568549	0.5558355286
ENSDARP00000073383	ENSDARP00000061377	0.7232848471	0.4975375100
ENSDARP00000096540	ENSDARP00000075750	0.0122551827	0.0219906082
ENSDARP00000096540	ENSDARP00000068999	0.0497079372	0.0497079372
ENSDARP00000096540	ENSDARP00000003641	0.2577024396	0.2830145459
ENSDARP00000096540	ENSDARP00000033498	0.4377505440	0.3953728095
ENSDARP00000100056	ENSDARP00000006091	0.0131714580	0.0135150613
ENSDARP00000100056	ENSDARP00000022450	0.2137212232	0.3843775054
ENSDARP00000100056	ENSDARP00000003684	0.2141793609	0.3847211087
ENSDARP00000100056	ENSDARP00000054625	0.3043179475	0.1067460772
ENSDARP00000100056	ENSDARP00000098601	0.4580231360	0.6752949261
ENSDARP00000100056	ENSDARP00000023687	0.6442560990	0.7669224602
ENSDARP00000100056	ENSDARP00000030536	0.7543236743	0.8736685374
ENSDARP00000100056	ENSDARP00000096467	0.9418165159	0.8522506013
ENSDARP00000100056	ENSDARP00000058462	0.9714809300	0.3800251976
ENSDARP00000060962	ENSDARP00000072488	0.8659947314	0.6888099874
ENSDARP00000054808	ENSDARP00000074096	0.2406368114	0.1153361585
ENSDARP00000054808	ENSDARP00000065136	0.2574733707	0.1291948230
ENSDARP00000090636	ENSDARP00000002330	0.8915359065	0.3723513916
ENSDARP00000073783	ENSDARP00000031379	0.0084755469	0.0114534418
ENSDARP00000073783	ENSDARP00000094663	0.0164929561	0.0243958309
ENSDARP00000073783	ENSDARP00000006945	0.0303516207	0.0358492727
ENSDARP00000073783	ENSDARP00000039524	0.0419195968	0.0454701638
ENSDARP00000073783	ENSDARP00000054441	0.0420341313	0.0455846982
ENSDARP00000073783	ENSDARP00000022588	0.0469591112	0.0487916619
ENSDARP00000073783	ENSDARP00000060446	0.0539457107	0.0613904478
ENSDARP00000073783	ENSDARP00000089770	0.9690757073	0.9690757073
ENSDARP00000068701	ENSDARP00000045092	0.1541633261	0.1637842172
ENSDARP00000030957	ENSDARP00000045109	0.0043523079	0.0085900813
ENSDARP00000054365	ENSDARP00000089976	0.0034360325	0.0205016607
ENSDARP00000054365	ENSDARP00000071771	0.6145916848	0.1635551483
ENSDARP00000027718	ENSDARP00000054866	0.4054518383	0.4080861299
ENSDARP00000027718	ENSDARP00000017129	0.8861527889	0.8867254610
ENSDARP00000013486	ENSDARP00000071771	0.0100790287	0.0455846982
ENSDARP00000061333	ENSDARP00000087936	0.4358034589	0.4390104226
ENSDARP00000061333	ENSDARP00000057643	0.6366968274	0.6385293781
ENSDARP00000033992	ENSDARP00000101234	0.1637842172	0.1632115451
ENSDARP00000003671	ENSDARP00000003671	0	0
ENSDARP00000003671	ENSDARP00000051889	0.0001145344	0.0001145344
ENSDARP00000003671	ENSDARP00000054652	0.0002290688	0.0002290688
ENSDARP00000003671	ENSDARP00000000042	0.0003436033	0.0004581377
ENSDARP00000003671	ENSDARP00000058563	0.0006872065	0.0008017409
ENSDARP00000003671	ENSDARP00000090723	0.0233650212	0.0231359524
ENSDARP00000003671	ENSDARP00000033056	0.0335585844	0.0333295155
ENSDARP00000003671	ENSDARP00000099113	0.0708968045	0.0680334440
ENSDARP00000003671	ENSDARP00000064200	0.0799450235	0.0822357118
ENSDARP00000003671	ENSDARP00000078749	0.1671057153	0.1701981445
ENSDARP00000003671	ENSDARP00000054077	0.7497422976	0.7526056580
ENSDARP00000003671	ENSDARP00000091242	0.7595922575	0.7621120147
ENSDARP00000003671	ENSDARP00000065642	0.8685144886	0.8693162295
ENSDARP00000003671	ENSDARP00000100277	0.9168480128	0.9174206849
ENSDARP00000014377	ENSDARP00000089031	0.0004581377	0.0004581377
ENSDARP00000014377	ENSDARP00000004223	0.0523422288	0.0438666819
ENSDARP00000014377	ENSDARP00000067281	0.0948344978	0.0818921086
ENSDARP00000014377	ENSDARP00000002650	0.8425151758	0.6868629023
ENSDARP00000014377	ENSDARP00000053125	0.9255526286	0.9261253007
ENSDARP00000073498	ENSDARP00000043659	0.0003436033	0.0004581377
ENSDARP00000073498	ENSDARP00000044330	0.0005726721	0.0003436033
ENSDARP00000073498	ENSDARP00000011311	0.0012598786	0.0012598786
ENSDARP00000073498	ENSDARP00000047901	0.0013744130	0.0013744130
ENSDARP00000073498	ENSDARP00000089469	0.0042377735	0.0043523079
ENSDARP00000073498	ENSDARP00000043498	0.0043523079	0.0044668423
ENSDARP00000073498	ENSDARP00000068141	0.0182109724	0.0178673691
ENSDARP00000073498	ENSDARP00000060591	0.0710113389	0.0715840110
ENSDARP00000073498	ENSDARP00000089879	0.1420226778	0.1416790746
ENSDARP00000073498	ENSDARP00000010406	0.3921658458	0.3581491238
ENSDARP00000073498	ENSDARP00000023681	0.5647692131	0.5741610354
ENSDARP00000073498	ENSDARP00000022829	0.6679647234	0.6686519299
ENSDARP00000073498	ENSDARP00000027561	0.9072271218	0.9075707250
ENSDARP00000073498	ENSDARP00000098124	0.9142137212	0.9144427901
ENSDARP00000073498	ENSDARP00000051069	0.9656396747	0.9656396747
ENSDARP00000056711	ENSDARP00000040498	0.0250830375	0.0395143741
ENSDARP00000056711	ENSDARP00000090162	0.3484136983	0.6285648837
ENSDARP00000056711	ENSDARP00000073057	0.4213721223	0.2585041805
ENSDARP00000004889	ENSDARP00000069948	0.0584125530	0.0782270072
ENSDARP00000004889	ENSDARP00000089488	0.0884205704	0.1069751460
ENSDARP00000004889	ENSDARP00000036016	0.2037567289	0.2700721567
ENSDARP00000004889	ENSDARP00000082459	0.9226892681	0.8724086588
ENSDARP00000004889	ENSDARP00000068099	0.9937006070	0.9943878135
ENSDARP00000100739	ENSDARP00000040775	0.0001145344	0.0001145344
ENSDARP00000100739	ENSDARP00000065324	0.0011453442	0.0012598786
ENSDARP00000100739	ENSDARP00000021858	0.0022906884	0.0024052228
ENSDARP00000100739	ENSDARP00000097682	0.0431794754	0.0485625931
ENSDARP00000100739	ENSDARP00000072280	0.5787424121	0.5820639102
ENSDARP00000100739	ENSDARP00000103281	0.5793150842	0.5826365823
ENSDARP00000100739	ENSDARP00000103310	0.5797732219	0.5829801855
ENSDARP00000100739	ENSDARP00000083664	0.7701294239	0.7711602337
ENSDARP00000091497	ENSDARP00000068987	0.2338792807	0.2708738976
ENSDARP00000102551	ENSDARP00000036071	0.2518611843	0.2556408201
ENSDARP00000099474	ENSDARP00000099474	0	0
ENSDARP00000099474	ENSDARP00000003237	0.0327568434	0.1895544611
ENSDARP00000099474	ENSDARP00000071726	0.0486771275	0.2032985912
ENSDARP00000099474	ENSDARP00000007879	0.1416790746	0.0844118658
ENSDARP00000099474	ENSDARP00000014931	0.1422517466	0.0847554690
ENSDARP00000099474	ENSDARP00000034794	0.1826823961	0.3371893254
ENSDARP00000099474	ENSDARP00000013803	0.1869201695	0.3394800137
ENSDARP00000099474	ENSDARP00000064112	0.1928759592	0.3434887184
ENSDARP00000099474	ENSDARP00000062435	0.3578055206	0.1880655137
ENSDARP00000099474	ENSDARP00000071213	0.4240064139	0.5567518039
ENSDARP00000099474	ENSDARP00000059548	0.4581376704	0.1519871721
ENSDARP00000099474	ENSDARP00000070873	0.5038369030	0.6246707135
ENSDARP00000099474	ENSDARP00000091482	0.5039514374	0.6247852480
ENSDARP00000099474	ENSDARP00000087463	0.5123124499	0.4912381171
ENSDARP00000099474	ENSDARP00000008668	0.5773679991	0.2635436949
ENSDARP00000099474	ENSDARP00000070509	0.5849272706	0.5411751231
ENSDARP00000099474	ENSDARP00000064738	0.5897377162	0.5452983622
ENSDARP00000099474	ENSDARP00000074464	0.5951208338	0.4997136640
ENSDARP00000099474	ENSDARP00000063788	0.6273050052	0.5952353682
ENSDARP00000099474	ENSDARP00000052729	0.6297102279	0.5976405910
ENSDARP00000099474	ENSDARP00000091899	0.6328026572	0.6006184859
ENSDARP00000099474	ENSDARP00000053760	0.7242011224	0.7066773565
ENSDARP00000099474	ENSDARP00000103017	0.8052914901	0.8629023021
ENSDARP00000099474	ENSDARP00000039876	0.8068949719	0.8641621807
ENSDARP00000099474	ENSDARP00000011720	0.8186920170	0.1755812622
ENSDARP00000099474	ENSDARP00000028109	0.8253350132	0.8232733937
ENSDARP00000099474	ENSDARP00000096931	0.9023021418	0.5387699004
ENSDARP00000099474	ENSDARP00000085164	0.9166189440	0.9458252205
ENSDARP00000099474	ENSDARP00000060204	0.9270415760	0.9522391479
ENSDARP00000099474	ENSDARP00000028271	0.9486885809	0.9497193907
ENSDARP00000099474	ENSDARP00000101202	0.9547589051	0.9707937235
ENSDARP00000099474	ENSDARP00000030178	0.9774367197	0.7397778032
ENSDARP00000099474	ENSDARP00000022486	0.9886610927	0.9226892681
ENSDARP00000055278	ENSDARP00000027770	0.0001145344	0.0003436033
ENSDARP00000055278	ENSDARP00000100216	0.0003436033	0.0005726721
ENSDARP00000055278	ENSDARP00000059193	0.0011453442	0.0013744130
ENSDARP00000055278	ENSDARP00000011226	0.0014889474	0.0017180163
ENSDARP00000055278	ENSDARP00000023337	0.0097354255	0.0107662353
ENSDARP00000055278	ENSDARP00000010253	0.0718130798	0.0688351850
ENSDARP00000055278	ENSDARP00000050295	0.0750200435	0.0707822701
ENSDARP00000055278	ENSDARP00000003884	0.1305692361	0.1342343374
ENSDARP00000055278	ENSDARP00000017229	0.2562134922	0.2483106173
ENSDARP00000055278	ENSDARP00000026288	0.2628564884	0.2510594434
ENSDARP00000055278	ENSDARP00000100423	0.4566487229	0.4673004238
ENSDARP00000075726	ENSDARP00000103157	0.0002290688	0.0001145344
ENSDARP00000075726	ENSDARP00000004923	0.0013744130	0.0352766006
ENSDARP00000075726	ENSDARP00000004190	0.0486771275	0.0490207307
ENSDARP00000075726	ENSDARP00000003884	0.8943992670	0.9024166762
ENSDARP00000034186	ENSDARP00000061818	0.1249570496	0.1325163212
ENSDARP00000034186	ENSDARP00000074782	0.1587447028	0.1688237315
ENSDARP00000034186	ENSDARP00000073983	0.2154392395	0.2178444623
ENSDARP00000034186	ENSDARP00000056733	0.3476119574	0.3367311877
ENSDARP00000034186	ENSDARP00000076409	0.3482991639	0.2887412668
ENSDARP00000034186	ENSDARP00000066896	0.5026915588	0.5068147978
ENSDARP00000012229	ENSDARP00000069096	0.8727522621	0.8743557439
ENSDARP00000066962	ENSDARP00000050220	0.0002290688	0.0001145344
ENSDARP00000066962	ENSDARP00000101076	0.0004581377	0.0004581377
ENSDARP00000066962	ENSDARP00000032264	0.0017180163	0.0017180163
ENSDARP00000066962	ENSDARP00000091027	0.0019470851	0.0026342916
ENSDARP00000066962	ENSDARP00000022320	0.0028633604	0.0029778949
ENSDARP00000066962	ENSDARP00000103114	0.0043523079	0.0044668423
ENSDARP00000066962	ENSDARP00000102073	0.1124727981	0.1145344176
ENSDARP00000066962	ENSDARP00000089879	0.2349100905	0.2424693620
ENSDARP00000051669	ENSDARP00000051669	0	0
ENSDARP00000051669	ENSDARP00000072835	0.0002290688	0.0002290688
ENSDARP00000051669	ENSDARP00000078601	0.0004581377	0.0005726721
ENSDARP00000051669	ENSDARP00000014749	0.0016034818	0.0016034818
ENSDARP00000051669	ENSDARP00000077109	0.0892223113	0.0872752262
ENSDARP00000051669	ENSDARP00000098892	0.1232390333	0.1231244989
ENSDARP00000051669	ENSDARP00000072482	0.1436261597	0.1581720307
ENSDARP00000051669	ENSDARP00000064193	0.1687091971	0.1689382659
ENSDARP00000004350	ENSDARP00000018980	0.0057267209	0.0119115794
ENSDARP00000004350	ENSDARP00000026992	0.0352766006	0.0135150613
ENSDARP00000004350	ENSDARP00000002061	0.0363074104	0.0358492727
ENSDARP00000004350	ENSDARP00000017580	0.0379108922	0.1236971710
ENSDARP00000004350	ENSDARP00000062907	0.0389417020	0.1352651472
ENSDARP00000004350	ENSDARP00000076524	0.0461573703	0.0491352651
ENSDARP00000004350	ENSDARP00000015326	0.0626503264	0.0680334440
ENSDARP00000004350	ENSDARP00000010055	0.0636811362	0.1655022334
ENSDARP00000004350	ENSDARP00000004327	0.0873897606	0.0608177757
ENSDARP00000004350	ENSDARP00000007676	0.1350360783	0.0695223915
ENSDARP00000004350	ENSDARP00000087578	0.1351506128	0.1393883862
ENSDARP00000004350	ENSDARP00000037569	0.1397319895	0.0642538083
ENSDARP00000004350	ENSDARP00000003700	0.1416790746	0.0651700836
ENSDARP00000004350	ENSDARP00000040498	0.7290115680	0.4543580346
ENSDARP00000004350	ENSDARP00000064541	0.7466498683	0.9431909289
ENSDARP00000009392	ENSDARP00000002061	0.0032069637	0.0036651014
ENSDARP00000009392	ENSDARP00000026992	0.0234795556	0.0138586645
ENSDARP00000009392	ENSDARP00000090568	0.0437521475	0.0556637269
ENSDARP00000009392	ENSDARP00000015326	0.0757072500	0.0813194365
ENSDARP00000009392	ENSDARP00000087578	0.0971251861	0.1090367655
ENSDARP00000009392	ENSDARP00000076524	0.1131600046	0.1261023938
ENSDARP00000009392	ENSDARP00000018737	0.1979154736	0.2114305349
ENSDARP00000009392	ENSDARP00000005837	0.1998625587	0.2133776200
ENSDARP00000009392	ENSDARP00000003700	0.2007788340	0.2142938953
ENSDARP00000009392	ENSDARP00000069885	0.2015805750	0.2150956362
ENSDARP00000009392	ENSDARP00000052081	0.2022677815	0.2157828427
ENSDARP00000009392	ENSDARP00000064541	0.9433054633	0.9433054633
ENSDARP00000022543	ENSDARP00000046901	0.0210743328	0.0176383003
ENSDARP00000063869	ENSDARP00000018594	0.0002290688	0.0006872065
ENSDARP00000063869	ENSDARP00000075363	0.0003436033	0.0008017409
ENSDARP00000063869	ENSDARP00000047390	0.0004581377	0.0062993930
ENSDARP00000063869	ENSDARP00000007879	0.0005726721	0.0045813767
ENSDARP00000063869	ENSDARP00000016957	0.0006872065	0.0046959111
ENSDARP00000063869	ENSDARP00000051762	0.0008017409	0.0128278548
ENSDARP00000063869	ENSDARP00000040770	0.0009162753	0.0170656282
ENSDARP00000063869	ENSDARP00000038658	0.0010308098	0.0171801626
ENSDARP00000063869	ENSDARP00000060362	0.0011453442	0.0172946971
ENSDARP00000063869	ENSDARP00000036951	0.0012598786	0.0174092315
ENSDARP00000063869	ENSDARP00000018737	0.0013744130	0.0175237659
ENSDARP00000063869	ENSDARP00000069513	0.0014889474	0.0176383003
ENSDARP00000063869	ENSDARP00000069977	0.0018325507	0.0179819036
ENSDARP00000063869	ENSDARP00000053207	0.0021761539	0.0183255068
ENSDARP00000063869	ENSDARP00000023769	0.0024052228	0.0185545756
ENSDARP00000063869	ENSDARP00000016158	0.0025197572	0.0186691101
ENSDARP00000063869	ENSDARP00000052760	0.0026342916	0.0187836445
ENSDARP00000063869	ENSDARP00000052729	0.0027488260	0.0188981789
ENSDARP00000063869	ENSDARP00000009096	0.0028633604	0.0190127133
ENSDARP00000063869	ENSDARP00000037569	0.0029778949	0.0191272477
ENSDARP00000063869	ENSDARP00000005837	0.0030924293	0.0192417822
ENSDARP00000063869	ENSDARP00000099277	0.0032069637	0.0193563166
ENSDARP00000063869	ENSDARP00000043172	0.0033214981	0.0194708510
ENSDARP00000063869	ENSDARP00000098731	0.0034360325	0.0195853854
ENSDARP00000063869	ENSDARP00000003700	0.0038941702	0.0200435231
ENSDARP00000063869	ENSDARP00000091899	0.0040087046	0.0201580575
ENSDARP00000063869	ENSDARP00000056617	0.0041232390	0.0202725919
ENSDARP00000063869	ENSDARP00000069885	0.0045813767	0.0207307296
ENSDARP00000063869	ENSDARP00000060004	0.0046959111	0.0208452640
ENSDARP00000063869	ENSDARP00000066897	0.0048104455	0.0209597984
ENSDARP00000063869	ENSDARP00000003925	0.0050395144	0.0211888673
ENSDARP00000063869	ENSDARP00000052081	0.0051540488	0.0213034017
ENSDARP00000063869	ENSDARP00000097677	0.0054976520	0.0216470049
ENSDARP00000063869	ENSDARP00000052528	0.0056121865	0.0217615393
ENSDARP00000063869	ENSDARP00000098490	0.0057267209	0.0218760738
ENSDARP00000063869	ENSDARP00000086688	0.0058412553	0.0219906082
ENSDARP00000063869	ENSDARP00000024527	0.0060703241	0.0246248998
ENSDARP00000063869	ENSDARP00000076204	0.0062993930	0.0248539686
ENSDARP00000063869	ENSDARP00000007676	0.0067575306	0.0237086244
ENSDARP00000063869	ENSDARP00000054339	0.0069865995	0.0268010537
ENSDARP00000063869	ENSDARP00000095982	0.0072156683	0.0270301226
ENSDARP00000063869	ENSDARP00000014931	0.0074447371	0.0258847784
ENSDARP00000063869	ENSDARP00000022552	0.0075592716	0.0303516207
ENSDARP00000063869	ENSDARP00000045283	0.0076738060	0.0296644142
ENSDARP00000063869	ENSDARP00000005651	0.0077883404	0.0297789486
ENSDARP00000063869	ENSDARP00000025616	0.0079028748	0.0327568434
ENSDARP00000063869	ENSDARP00000093053	0.0080174092	0.0328713778
ENSDARP00000063869	ENSDARP00000067953	0.0083610125	0.0372236857
ENSDARP00000063869	ENSDARP00000095139	0.0084755469	0.0405451838
ENSDARP00000063869	ENSDARP00000074699	0.0085900813	0.0429504066
ENSDARP00000063869	ENSDARP00000057943	0.0087046157	0.0430649410
ENSDARP00000063869	ENSDARP00000064738	0.0089336846	0.0432940098
ENSDARP00000063869	ENSDARP00000005719	0.0091627534	0.0383690299
ENSDARP00000063869	ENSDARP00000067802	0.0095063567	0.0456992326
ENSDARP00000063869	ENSDARP00000063788	0.0096208911	0.0458137670
ENSDARP00000063869	ENSDARP00000062982	0.0097354255	0.0459283015
ENSDARP00000063869	ENSDARP00000052330	0.0098499599	0.0460428359
ENSDARP00000063869	ENSDARP00000103754	0.0099644943	0.0461573703
ENSDARP00000063869	ENSDARP00000051881	0.0105371664	0.0448974917
ENSDARP00000063869	ENSDARP00000091586	0.0106517008	0.0463864391
ENSDARP00000063869	ENSDARP00000074464	0.0108807697	0.0501660749
ENSDARP00000063869	ENSDARP00000062435	0.0111098385	0.0505096782
ENSDARP00000063869	ENSDARP00000011148	0.0128278548	0.0586416218
ENSDARP00000063869	ENSDARP00000018980	0.0147749399	0.0778834040
ENSDARP00000063869	ENSDARP00000020358	0.0468445768	0.1039972512
ENSDARP00000063869	ENSDARP00000010055	0.0696369259	0.1163669683
ENSDARP00000063869	ENSDARP00000051548	0.0782270072	0.0603596381
ENSDARP00000063869	ENSDARP00000072320	0.0785706105	0.1121291948
ENSDARP00000063869	ENSDARP00000062907	0.0849845379	0.1425953499
ENSDARP00000063869	ENSDARP00000074651	0.0996449433	0.1326308556
ENSDARP00000063869	ENSDARP00000059548	0.1177413813	0.1069751460
ENSDARP00000063869	ENSDARP00000087463	0.1244989119	0.1616080632
ENSDARP00000063869	ENSDARP00000087584	0.1511854312	0.1563394800
ENSDARP00000063869	ENSDARP00000009188	0.1527889131	0.0347039285
ENSDARP00000063869	ENSDARP00000103844	0.1529034475	0.1498110182
ENSDARP00000063869	ENSDARP00000095488	0.1700836101	0.2086817089
ENSDARP00000063869	ENSDARP00000002061	0.1841713435	0.2112014660
ENSDARP00000063869	ENSDARP00000017580	0.2787767724	0.3099301340
ENSDARP00000063869	ENSDARP00000070509	0.2881685947	0.3062650326
ENSDARP00000063869	ENSDARP00000004721	0.4182796930	0.4047646318
ENSDARP00000063869	ENSDARP00000012550	0.4322528920	0.3650211889
ENSDARP00000063869	ENSDARP00000058382	0.6978582064	0.7065628221
ENSDARP00000063869	ENSDARP00000070873	0.8827167564	0.8832894285
ENSDARP00000063869	ENSDARP00000005405	0.9098614134	0.9099759478
ENSDARP00000063869	ENSDARP00000064541	0.9431909289	0.9433054633
ENSDARP00000013774	ENSDARP00000059350	0.0019470851	0.0027488260
ENSDARP00000013774	ENSDARP00000069979	0.1392738518	0.1838277402
ENSDARP00000050220	ENSDARP00000066962	0.0002290688	0.0001145344
ENSDARP00000050220	ENSDARP00000089816	0.0003436033	0.0002290688
ENSDARP00000050220	ENSDARP00000101076	0.0004581377	0.0003436033
ENSDARP00000050220	ENSDARP00000029343	0.0011453442	0.0017180163
ENSDARP00000050220	ENSDARP00000052090	0.0012598786	0.0018325507
ENSDARP00000050220	ENSDARP00000022320	0.0028633604	0.0044668423
ENSDARP00000050220	ENSDARP00000033069	0.0037796358	0.0045813767
ENSDARP00000050220	ENSDARP00000103114	0.0050395144	0.0051540488
ENSDARP00000050220	ENSDARP00000015887	0.4807009506	0.5398007101
ENSDARP00000029067	ENSDARP00000098657	0.0120261138	0.0117970450
ENSDARP00000029067	ENSDARP00000004016	0.0123697171	0.0107662353
ENSDARP00000029067	ENSDARP00000052357	0.0127133204	0.0123697171
ENSDARP00000029067	ENSDARP00000100185	0.0150040087	0.0147749399
ENSDARP00000029067	ENSDARP00000059353	0.0187836445	0.0153476120
ENSDARP00000029067	ENSDARP00000000042	0.0192417822	0.0193563166
ENSDARP00000029067	ENSDARP00000101426	0.0198144542	0.0202725919
ENSDARP00000029067	ENSDARP00000051548	0.0203871263	0.1470621922
ENSDARP00000029067	ENSDARP00000053200	0.0259993128	0.0261138472
ENSDARP00000029067	ENSDARP00000051889	0.0286336044	0.0290917421
ENSDARP00000029067	ENSDARP00000075655	0.0309242927	0.0333295155
ENSDARP00000029067	ENSDARP00000057574	0.0408887871	0.0413469248
ENSDARP00000029067	ENSDARP00000056187	0.0413469248	0.0432940098
ENSDARP00000029067	ENSDARP00000072746	0.0548619860	0.0552055893
ENSDARP00000029067	ENSDARP00000098892	0.0589852251	0.0460428359
ENSDARP00000029067	ENSDARP00000064200	0.0656282213	0.0710113389
ENSDARP00000029067	ENSDARP00000064193	0.0671171687	0.0668880999
ENSDARP00000029067	ENSDARP00000072295	0.0737601649	0.0769671286
ENSDARP00000029067	ENSDARP00000096931	0.0741037682	0.1471767266
ENSDARP00000029067	ENSDARP00000058563	0.0852136067	0.0876188295
ENSDARP00000029067	ENSDARP00000102600	0.1001030810	0.1088076967
ENSDARP00000029067	ENSDARP00000098864	0.1043408544	0.0839537281
ENSDARP00000029067	ENSDARP00000017721	0.1110983851	0.1045699233
ENSDARP00000029067	ENSDARP00000104263	0.1396174550	0.1110983851
ENSDARP00000029067	ENSDARP00000060705	0.1436261597	0.1171687092
ENSDARP00000029067	ENSDARP00000101598	0.1595464437	0.1441988317
ENSDARP00000029067	ENSDARP00000104239	0.1723742985	0.1555377391
ENSDARP00000029067	ENSDARP00000031709	0.1929904936	0.1995189554
ENSDARP00000029067	ENSDARP00000030178	0.1979154736	0.1643568892
ENSDARP00000029067	ENSDARP00000031954	0.2336502119	0.2470507387
ENSDARP00000029067	ENSDARP00000103307	0.2626274195	0.2367426412
ENSDARP00000029067	ENSDARP00000052473	0.3124498912	0.2605658000
ENSDARP00000029067	ENSDARP00000076693	0.3146260451	0.3318062078
ENSDARP00000029067	ENSDARP00000009875	0.3510479899	0.3702897721
ENSDARP00000029067	ENSDARP00000050244	0.4277860497	0.4596266178
ENSDARP00000029067	ENSDARP00000023313	0.4561905853	0.4647806666
ENSDARP00000029067	ENSDARP00000054848	0.4955904249	0.5273164586
ENSDARP00000029067	ENSDARP00000092552	0.5811476349	0.5329286451
ENSDARP00000029067	ENSDARP00000054077	0.7173290574	0.7322185317
ENSDARP00000029067	ENSDARP00000094113	0.7574161035	0.7677242011
ENSDARP00000029067	ENSDARP00000032193	0.8483564311	0.8530523422
ENSDARP00000029067	ENSDARP00000100277	0.8795097927	0.8834039629
ENSDARP00000029067	ENSDARP00000012598	0.9232619402	0.9238346123
ENSDARP00000072160	ENSDARP00000064443	0.0002290688	0.0002290688
ENSDARP00000072160	ENSDARP00000017639	0.0032069637	0.0049249800
ENSDARP00000072160	ENSDARP00000016047	0.0687206506	0.0655136869
ENSDARP00000047068	ENSDARP00000009188	0.0696369259	0.0723857519
ENSDARP00000047068	ENSDARP00000089879	0.1089222311	0.1159088306
ENSDARP00000047068	ENSDARP00000011455	0.1754667278	0.1785591570
ENSDARP00000091027	ENSDARP00000032264	0.0004581377	0.0005726721
ENSDARP00000091027	ENSDARP00000066962	0.0005726721	0.0006872065
ENSDARP00000091027	ENSDARP00000101076	0.0017180163	0.0017180163
ENSDARP00000091027	ENSDARP00000103114	0.0066429962	0.0059557897
ENSDARP00000091027	ENSDARP00000075874	0.0903676555	0.0955217043
ENSDARP00000091027	ENSDARP00000102073	0.1199175352	0.1480930019
ENSDARP00000091027	ENSDARP00000011778	0.2081090368	0.2531210629
ENSDARP00000091027	ENSDARP00000081180	0.5854999427	0.5575535448
ENSDARP00000091027	ENSDARP00000004687	0.8891306838	0.8921085786
ENSDARP00000002437	ENSDARP00000090137	0.1789027603	0.2132630856
ENSDARP00000002437	ENSDARP00000059350	0.2022677815	0.2398350704
ENSDARP00000002437	ENSDARP00000077434	0.7645172374	0.7975031497
ENSDARP00000002437	ENSDARP00000036715	0.7716183713	0.5606459741
ENSDARP00000060443	ENSDARP00000007879	0.0002290688	0.0001145344
ENSDARP00000060443	ENSDARP00000069513	0.0014889474	0.0017180163
ENSDARP00000060443	ENSDARP00000048598	0.0020616195	0.0022906884
ENSDARP00000060443	ENSDARP00000053207	0.0021761539	0.0024052228
ENSDARP00000060443	ENSDARP00000052729	0.0027488260	0.0029778949
ENSDARP00000060443	ENSDARP00000014931	0.0035505669	0.0008017409
ENSDARP00000060443	ENSDARP00000066897	0.0049249800	0.0050395144
ENSDARP00000060443	ENSDARP00000097677	0.0056121865	0.0057267209
ENSDARP00000060443	ENSDARP00000005719	0.0084755469	0.0085900813
ENSDARP00000060443	ENSDARP00000095139	0.0085900813	0.0087046157
ENSDARP00000060443	ENSDARP00000035273	0.0091627534	0.0093918222
ENSDARP00000060443	ENSDARP00000067802	0.0095063567	0.0098499599
ENSDARP00000060443	ENSDARP00000063788	0.0096208911	0.0099644943
ENSDARP00000060443	ENSDARP00000052330	0.0098499599	0.0101935632
ENSDARP00000060443	ENSDARP00000103754	0.0099644943	0.0103080976
ENSDARP00000060443	ENSDARP00000102240	0.0103080976	0.0108807697
ENSDARP00000060443	ENSDARP00000091586	0.0106517008	0.0109953041
ENSDARP00000060443	ENSDARP00000052062	0.0145458710	0.0163784217
ENSDARP00000060443	ENSDARP00000031181	0.0593288283	0.0599015004
ENSDARP00000060443	ENSDARP00000101074	0.0813194365	0.0801740923
ENSDARP00000060443	ENSDARP00000061273	0.1254151873	0.1460313824
ENSDARP00000060443	ENSDARP00000061000	0.2686977437	0.2737372580
ENSDARP00000065230	ENSDARP00000060242	0.3239033330	0.2812965296
ENSDARP00000009867	ENSDARP00000024411	0.0719276142	0.0553201237
ENSDARP00000009867	ENSDARP00000067177	0.4558469820	0.0259993128
ENSDARP00000073594	ENSDARP00000041530	0.0114534418	0.0104226320
ENSDARP00000073594	ENSDARP00000067373	0.0119115794	0.0042377735
ENSDARP00000073594	ENSDARP00000098892	0.1571412209	0.1365250258
ENSDARP00000073594	ENSDARP00000085190	0.2094834498	0.2351391593
ENSDARP00000073594	ENSDARP00000027919	0.2246019929	0.2612530065
ENSDARP00000073594	ENSDARP00000051548	0.2547245447	0.0445538884
ENSDARP00000073594	ENSDARP00000096467	0.3095865308	0.3295155194
ENSDARP00000073594	ENSDARP00000010800	0.3273393655	0.3458939411
ENSDARP00000073594	ENSDARP00000069674	0.3441759249	0.3749856832
ENSDARP00000073594	ENSDARP00000089879	0.4119803001	0.4321383576
ENSDARP00000073594	ENSDARP00000088795	0.5033787653	0.5191845149
ENSDARP00000073594	ENSDARP00000088671	0.7829572787	0.7879967930
ENSDARP00000073594	ENSDARP00000102527	0.9848814569	0.9849959913
ENSDARP00000052392	ENSDARP00000035593	0.3363875845	0.0440957508
ENSDARP00000045880	ENSDARP00000036697	0.0016034818	0.0020616195
ENSDARP00000045880	ENSDARP00000061114	0.0033214981	0.0034360325
ENSDARP00000045880	ENSDARP00000086246	0.0152330775	0.0161493529
ENSDARP00000045880	ENSDARP00000085128	0.0182109724	0.0171801626
ENSDARP00000045880	ENSDARP00000094231	0.0521131600	0.0582980186
ENSDARP00000045880	ENSDARP00000017129	0.9224601993	0.9228038025
ENSDARP00000045880	ENSDARP00000094530	0.9240636811	0.9244072844
ENSDARP00000022858	ENSDARP00000069007	0.0002290688	0.0027488260
ENSDARP00000022858	ENSDARP00000092803	0.0003436033	0.0028633604
ENSDARP00000022858	ENSDARP00000055489	0.0004581377	0.0029778949
ENSDARP00000022858	ENSDARP00000089879	0.2294124384	0.3146260451
ENSDARP00000022858	ENSDARP00000090230	0.5781697400	0.6196311992
ENSDARP00000035593	ENSDARP00000052392	0.0883060360	0.0109953041
ENSDARP00000071531	ENSDARP00000054811	0.0006872065	0.0008017409
ENSDARP00000071531	ENSDARP00000016444	0.0048104455	0.0058412553
ENSDARP00000071531	ENSDARP00000017982	0.0059557897	0.0127133204
ENSDARP00000071531	ENSDARP00000003173	0.0309242927	0.0364219448
ENSDARP00000071531	ENSDARP00000091110	0.0439812164	0.1476348643
ENSDARP00000071531	ENSDARP00000067719	0.0525712977	0.1433970908
ENSDARP00000071531	ENSDARP00000015478	0.0793723514	0.1661894399
ENSDARP00000071531	ENSDARP00000037031	0.1380139732	0.3392509449
ENSDARP00000071531	ENSDARP00000060684	0.1393883862	0.3398236170
ENSDARP00000071531	ENSDARP00000074782	0.1494674150	0.2833581491
ENSDARP00000071531	ENSDARP00000011791	0.1712289543	0.0618485855
ENSDARP00000071531	ENSDARP00000030180	0.3039743443	0.1400755927
ENSDARP00000071531	ENSDARP00000051574	0.8241896690	0.8301454587
ENSDARP00000002122	ENSDARP00000059346	0.0001145344	0.0221051426
ENSDARP00000002122	ENSDARP00000093629	0.0112243729	0.2693849502
ENSDARP00000002122	ENSDARP00000006586	0.0266865193	0.2982476234
ENSDARP00000002122	ENSDARP00000010678	0.0368800825	0.1086931623
ENSDARP00000002122	ENSDARP00000017217	0.2519757187	0.0621921888
ENSDARP00000002122	ENSDARP00000024338	0.3550566945	0.0860153476
ENSDARP00000002122	ENSDARP00000023098	0.5440384836	0.1466040545
ENSDARP00000002122	ENSDARP00000056293	0.5679761768	0.4270988432
ENSDARP00000002122	ENSDARP00000046586	0.9074561906	0.5299507502
ENSDARP00000017639	ENSDARP00000033064	0.0008017409	0.0005726721
ENSDARP00000017639	ENSDARP00000072160	0.0035505669	0.0059557897
ENSDARP00000017639	ENSDARP00000016047	0.0201580575	0.0326423090
ENSDARP00000017639	ENSDARP00000064443	0.0207307296	0.0187836445
ENSDARP00000017639	ENSDARP00000073018	0.0901385866	0.0919711373
ENSDARP00000017639	ENSDARP00000052436	0.1354942160	0.1454587103
ENSDARP00000017639	ENSDARP00000094123	0.1362959569	0.1462604513
ENSDARP00000017639	ENSDARP00000050901	0.6983163441	0.6987744817
ENSDARP00000017639	ENSDARP00000077109	0.6994616882	0.6998052915
ENSDARP00000017639	ENSDARP00000043811	0.7006070324	0.7033558584
ENSDARP00000017639	ENSDARP00000056626	0.8374756614	0.8385064712
ENSDARP00000017639	ENSDARP00000040291	0.8438895888	0.8449203986
ENSDARP00000076860	ENSDARP00000060948	0.1078914214	0.0577253465
ENSDARP00000093918	ENSDARP00000052440	0.0621921888	0.0016034818
ENSDARP00000093918	ENSDARP00000100610	0.0741037682	0.0947199633
ENSDARP00000093918	ENSDARP00000020905	0.2871377849	0.1549650670
ENSDARP00000093918	ENSDARP00000092080	0.4587103425	0.1175123124
ENSDARP00000093918	ENSDARP00000051803	0.8236169969	0.8549994273
ENSDARP00000097653	ENSDARP00000077974	0.0144313366	0.0196999198
ENSDARP00000097653	ENSDARP00000081914	0.0478753866	0.0453556294
ENSDARP00000097653	ENSDARP00000062189	0.0657427557	0.0713549422
ENSDARP00000097653	ENSDARP00000015411	0.3835757645	0.4017867369
ENSDARP00000097653	ENSDARP00000035222	0.4579086015	0.4772649181
ENSDARP00000097653	ENSDARP00000078707	0.4587103425	0.4776085214
ENSDARP00000097653	ENSDARP00000082459	0.6433398236	0.6521589738
ENSDARP00000097653	ENSDARP00000005954	0.9335700378	0.9335700378
ENSDARP00000048163	ENSDARP00000075595	0.8520215325	0.8533959455
ENSDARP00000038154	ENSDARP00000013624	0.1893253923	0.1727179017
ENSDARP00000038154	ENSDARP00000052357	0.4662696140	0.4545871034
ENSDARP00000038154	ENSDARP00000068373	0.7916618944	0.7167563853
ENSDARP00000038154	ENSDARP00000051548	0.8194937579	0.9878593517
ENSDARP00000011720	ENSDARP00000028109	0.0009162753	0.0009162753
ENSDARP00000011720	ENSDARP00000008668	0.0022906884	0.0021761539
ENSDARP00000011720	ENSDARP00000074464	0.0041232390	0.0022906884
ENSDARP00000011720	ENSDARP00000062435	0.0099644943	0.0019470851
ENSDARP00000011720	ENSDARP00000070509	0.0119115794	0.0243958309
ENSDARP00000011720	ENSDARP00000052729	0.0476463177	0.0658572901
ENSDARP00000011720	ENSDARP00000018924	0.0634520673	0.0873897606
ENSDARP00000011720	ENSDARP00000014931	0.0775398007	0.0356202039
ENSDARP00000011720	ENSDARP00000004926	0.0778834040	0.0983850647
ENSDARP00000011720	ENSDARP00000103017	0.0824647807	0.1030809758
ENSDARP00000011720	ENSDARP00000063788	0.0880769671	0.1017065628
ENSDARP00000011720	ENSDARP00000053760	0.3373038598	0.3570037796
ENSDARP00000011720	ENSDARP00000071213	0.4855113962	0.5275455274
ENSDARP00000011720	ENSDARP00000091482	0.5005154049	0.5352193334
ENSDARP00000011720	ENSDARP00000068470	0.5292635437	0.5577826137
ENSDARP00000011720	ENSDARP00000099474	0.7357690986	0.4735998167
ENSDARP00000011720	ENSDARP00000067525	0.7729927843	0.7740235941
ENSDARP00000011720	ENSDARP00000043189	0.7774596266	0.7784904364
ENSDARP00000011720	ENSDARP00000070873	0.9506356660	0.9512083381
ENSDARP00000011720	ENSDARP00000050227	0.9633489864	0.9638071240
ENSDARP00000011720	ENSDARP00000085164	0.9970221051	0.9971366396
ENSDARP00000040811	ENSDARP00000012236	0.0003436033	0.0003436033
ENSDARP00000040012	ENSDARP00000053096	0.6245561791	0.6334898637
ENSDARP00000094772	ENSDARP00000009332	0.7197342802	0.7248883289
ENSDARP00000101347	ENSDARP00000078749	0.1186576566	0.1255297217
ENSDARP00000007209	ENSDARP00000093957	0.1202611385	0.1262169282
ENSDARP00000007209	ENSDARP00000050069	0.1435116252	0.1498110182
ENSDARP00000007209	ENSDARP00000073608	0.2812965296	0.1266750659
ENSDARP00000007209	ENSDARP00000072485	0.3608979498	0.3527660062
ENSDARP00000048580	ENSDARP00000033053	0.0431794754	0.0431794754
ENSDARP00000069059	ENSDARP00000036978	0.9961058298	0.8992097125
ENSDARP00000031379	ENSDARP00000055392	0.0020616195	0.0021761539
ENSDARP00000031379	ENSDARP00000036773	0.0028633604	0.0035505669
ENSDARP00000031379	ENSDARP00000092894	0.0549765204	0.0555491925
ENSDARP00000031379	ENSDARP00000073783	0.0568090711	0.0798304891
ENSDARP00000031379	ENSDARP00000067637	0.1480930019	0.1537051884
ENSDARP00000031379	ENSDARP00000023604	0.1484366052	0.1540487917
ENSDARP00000031379	ENSDARP00000047483	0.1495819494	0.1549650670
ENSDARP00000025953	ENSDARP00000099767	0.0534875730	0.1764975375
ENSDARP00000025953	ENSDARP00000064541	0.0571526744	0.1798190356
ENSDARP00000025953	ENSDARP00000004721	0.2188752720	0.1116710572
ENSDARP00000025953	ENSDARP00000074699	0.5608750430	0.5179246364
ENSDARP00000025953	ENSDARP00000060362	0.6007330203	0.5717558126
ENSDARP00000025953	ENSDARP00000089879	0.6096667048	0.5797732219
ENSDARP00000025953	ENSDARP00000096931	0.8793952583	0.7177871951
ENSDARP00000013353	ENSDARP00000043811	0.0684915817	0.0702095980
ENSDARP00000013353	ENSDARP00000052347	0.0813194365	0.0829229183
ENSDARP00000013353	ENSDARP00000078068	0.5001718016	0.5086473485
ENSDARP00000022302	ENSDARP00000015326	0.0242812965	0.0280609323
ENSDARP00000022302	ENSDARP00000010637	0.0494788684	0.0486771275
ENSDARP00000022302	ENSDARP00000066499	0.0955217043	0.1010193563
ENSDARP00000022302	ENSDARP00000067802	0.1163669683	0.1217500859
ENSDARP00000022302	ENSDARP00000005404	0.2380025198	0.2493414271
ENSDARP00000022302	ENSDARP00000015887	0.3943419998	0.4006413927
ENSDARP00000100237	ENSDARP00000060005	0.6533043179	0.6563967472
ENSDARP00000100237	ENSDARP00000060010	0.6534188524	0.6565112816
ENSDARP00000069743	ENSDARP00000089447	0.0100790287	0.0101935632
ENSDARP00000069743	ENSDARP00000024644	0.3466956821	0.3493299737
ENSDARP00000089976	ENSDARP00000058968	0.0001145344	0.0022906884
ENSDARP00000089976	ENSDARP00000054365	0.0004581377	0.0060703241
ENSDARP00000089976	ENSDARP00000095454	0.0062993930	0.0005726721
ENSDARP00000089976	ENSDARP00000079486	0.0090482190	0.0217615393
ENSDARP00000089976	ENSDARP00000011119	0.0196999198	0.0026342916
ENSDARP00000089976	ENSDARP00000041851	0.0205016607	0.0511968847
ENSDARP00000089976	ENSDARP00000022921	0.0725002863	0.0246248998
ENSDARP00000089976	ENSDARP00000099070	0.0979269270	0.1041117856
ENSDARP00000089976	ENSDARP00000024365	0.1743213836	0.0067575306
ENSDARP00000089976	ENSDARP00000075254	0.3196655595	0.3431451151
ENSDARP00000089976	ENSDARP00000087936	0.3273393655	0.3367311877
ENSDARP00000089976	ENSDARP00000034555	0.4065971825	0.4154163326
ENSDARP00000089976	ENSDARP00000024027	0.5709540717	0.5755354484
ENSDARP00000089976	ENSDARP00000071771	0.6230672317	0.1601191158
ENSDARP00000089976	ENSDARP00000007800	0.6483793380	0.6513572328
ENSDARP00000089976	ENSDARP00000018653	0.8855801168	0.0136295957
ENSDARP00000089976	ENSDARP00000081773	0.9750314970	0.9750314970
ENSDARP00000041851	ENSDARP00000089976	0.1910434085	0.1895544611
ENSDARP00000071771	ENSDARP00000013486	0.0288626732	0.1283930821
ENSDARP00000071771	ENSDARP00000076101	0.3998396518	0.0351620662
ENSDARP00000071771	ENSDARP00000053870	0.4273279120	0.0870461574
ENSDARP00000071771	ENSDARP00000076199	0.4881456878	0.0530294353
ENSDARP00000071771	ENSDARP00000056746	0.5281181995	0.0574962776
ENSDARP00000071771	ENSDARP00000054365	0.8430878479	0.2239147864
ENSDARP00000071771	ENSDARP00000075810	0.9218875272	0.6638414844
ENSDARP00000071771	ENSDARP00000089976	0.9789256672	0.7578742412
ENSDARP00000018087	ENSDARP00000011119	0.0594433627	0.0534875730
ENSDARP00000018087	ENSDARP00000024365	0.2044439354	0.1770702096
ENSDARP00000018087	ENSDARP00000059950	0.5585843546	0.5693505899
ENSDARP00000062675	ENSDARP00000048842	0.0004581377	0.0005726721
ENSDARP00000062675	ENSDARP00000073018	0.0529149009	0.0547474516
ENSDARP00000062675	ENSDARP00000004735	0.0611613790	0.0627648608
ENSDARP00000062675	ENSDARP00000053200	0.0816630397	0.0830374528
ENSDARP00000062675	ENSDARP00000056187	0.0968961173	0.0991868056
ENSDARP00000062675	ENSDARP00000050901	0.1117855916	0.1143053488
ENSDARP00000062675	ENSDARP00000043811	0.1148780208	0.1172832436
ENSDARP00000062675	ENSDARP00000041407	0.1149925553	0.1173977780
ENSDARP00000062675	ENSDARP00000020566	0.1584010995	0.1641278204
ENSDARP00000062675	ENSDARP00000046049	0.3425724430	0.3359294468
ENSDARP00000062675	ENSDARP00000082459	0.3851792464	0.3903332952
ENSDARP00000062675	ENSDARP00000100277	0.7426411637	0.7436719734
ENSDARP00000062675	ENSDARP00000002330	0.9579658687	0.2176153934
ENSDARP00000000960	ENSDARP00000033122	0.5234222884	0.5321269041
ENSDARP00000000960	ENSDARP00000037263	0.7188180048	0.7247737945
ENSDARP00000000960	ENSDARP00000072488	0.7193906769	0.7253464666
ENSDARP00000006945	ENSDARP00000073783	0.0026342916	0.0140877334
ENSDARP00000006945	ENSDARP00000018653	0.8950864735	0.0268010537
ENSDARP00000072485	ENSDARP00000021069	0.0005726721	0.0002290688
ENSDARP00000072485	ENSDARP00000062992	0.0731874928	0.0771961975
ENSDARP00000072485	ENSDARP00000007209	0.1275913412	0.1159088306
ENSDARP00000002357	ENSDARP00000011265	0.0090482190	0.0090482190
ENSDARP00000002357	ENSDARP00000020624	0.0483335242	0.0423777345
ENSDARP00000061498	ENSDARP00000053945	0.0001145344	0.0001145344
ENSDARP00000061498	ENSDARP00000024987	0.1744359180	0.1783300882
ENSDARP00000023867	ENSDARP00000013172	0.0257702440	0.0808612988
ENSDARP00000023867	ENSDARP00000044330	0.1567976177	0.2264345436
ENSDARP00000052440	ENSDARP00000014904	0.0057267209	0.0144313366
ENSDARP00000052440	ENSDARP00000039827	0.0167220250	0.0017180163
ENSDARP00000052440	ENSDARP00000093918	0.0284045356	0.0004581377
ENSDARP00000095454	ENSDARP00000024365	0.0002290688	0.0002290688
ENSDARP00000095454	ENSDARP00000089976	0.0615049822	0.0132859924
ENSDARP00000095454	ENSDARP00000070641	0.0767380598	0.0794868858
ENSDARP00000095454	ENSDARP00000014577	0.0816630397	0.0848700034
ENSDARP00000056419	ENSDARP00000073057	0.0452410949	0.0452410949
ENSDARP00000094325	ENSDARP00000044755	0.0435230787	0.0403161150
ENSDARP00000094325	ENSDARP00000045373	0.0482189898	0.0459283015
ENSDARP00000094325	ENSDARP00000088345	0.0963234452	0.1060588707
