# Supplementary material for: Systematic Analysis of Experimental Phenotype Data Reveals Gene Functions
Source: PLoS One. 2013 Apr 16;8(4):e60847. doi: 10.1371/journal.pone.0060847 (PMC3628905; doi:10.1371/journal.pone.0060847)
Supplement: Supplement S2 — Computational evaluation results. A complete dataset for predicting interactions (genetic interactions, PPIs from GO, PPIs from STRING and interactions from BioGRID) using GO functional similarity. The first two columns of each file contains the interaction partners, the third column contains the position of the interaction pair in the functional similarity list (i.e., a value of 0 indicates that both partners are the functionally most similar, while a value of 1 indicates that both partners are the functionally least similar) based on GOA annotations, and the fourth column indicates the position of the interaction pair in the functional similarity list based on GOA’s and our inferred annotations. (BZ2) [file pone.0060847.s002.bz2 › results/string-mouse-eval.txt]

ENSMUSP00000106018	ENSMUSP00000003572	0.0158883004	0.0046541486
ENSMUSP00000106018	ENSMUSP00000123234	0.0685818221	0.0998769593
ENSMUSP00000106018	ENSMUSP00000054053	0.0770341839	0.1012143583
ENSMUSP00000106018	ENSMUSP00000000776	0.0955972824	0.1142673728
ENSMUSP00000106018	ENSMUSP00000032627	0.1021237897	0.1207403841
ENSMUSP00000106018	ENSMUSP00000018711	0.1620927620	0.1756807361
ENSMUSP00000106018	ENSMUSP00000077781	0.1699566683	0.1306371369
ENSMUSP00000106018	ENSMUSP00000032561	0.1767506553	0.1698496763
ENSMUSP00000106018	ENSMUSP00000044049	0.1846145616	0.2247365324
ENSMUSP00000106018	ENSMUSP00000032264	0.2839565613	0.3342427647
ENSMUSP00000106018	ENSMUSP00000022566	0.3315679666	0.3520034237
ENSMUSP00000106018	ENSMUSP00000068890	0.3499705772	0.4509709517
ENSMUSP00000106018	ENSMUSP00000035980	0.4003637725	0.4719948644
ENSMUSP00000106018	ENSMUSP00000029654	0.4570694913	0.2647515113
ENSMUSP00000106018	ENSMUSP00000026547	0.4794308030	0.5735301985
ENSMUSP00000106018	ENSMUSP00000109516	0.5709623923	0.6460707217
ENSMUSP00000106018	ENSMUSP00000018437	0.6658107313	0.6126357460
ENSMUSP00000106018	ENSMUSP00000043325	0.7220349864	0.7635478521
ENSMUSP00000106018	ENSMUSP00000096425	0.7575028085	0.7156154710
ENSMUSP00000106018	ENSMUSP00000034689	0.7657946825	0.7618359814
ENSMUSP00000106018	ENSMUSP00000099510	0.7771358262	0.7718932221
ENSMUSP00000109687	ENSMUSP00000047962	0.0040656930	0.0039052052
ENSMUSP00000109687	ENSMUSP00000008016	0.0050821163	0.0222543198
ENSMUSP00000109687	ENSMUSP00000043433	0.0249291179	0.0246081421
ENSMUSP00000109687	ENSMUSP00000005064	0.0254105815	0.0216123683
ENSMUSP00000109687	ENSMUSP00000103026	0.1059754988	0.1047985877
ENSMUSP00000109687	ENSMUSP00000083375	0.2969025839	0.2988819344
ENSMUSP00000109687	ENSMUSP00000000356	0.4501685123	0.4580859145
ENSMUSP00000101239	ENSMUSP00000050077	0.0000534960	0.0000534960
ENSMUSP00000101239	ENSMUSP00000046920	0.0072754507	0.0104317124
ENSMUSP00000101239	ENSMUSP00000097874	0.0444016477	0.0511421388
ENSMUSP00000101239	ENSMUSP00000033770	0.0613063714	0.0441341679
ENSMUSP00000101239	ENSMUSP00000110127	0.0781041031	0.0945273632
ENSMUSP00000101239	ENSMUSP00000062759	0.1362007168	0.0853795538
ENSMUSP00000101239	ENSMUSP00000096547	0.2128069331	0.2222222222
ENSMUSP00000101239	ENSMUSP00000041091	0.5415396138	0.4661638046
ENSMUSP00000101239	ENSMUSP00000063825	0.6562884502	0.6699299203
ENSMUSP00000101239	ENSMUSP00000001148	0.7641363077	0.7714117584
ENSMUSP00000113660	ENSMUSP00000003320	0.0530679934	0.0414058739
ENSMUSP00000113660	ENSMUSP00000030944	0.0671374311	0.0771411758
ENSMUSP00000113660	ENSMUSP00000106909	0.0984860643	0.1037286685
ENSMUSP00000113660	ENSMUSP00000058168	0.1365751886	0.1153907880
ENSMUSP00000113660	ENSMUSP00000043703	0.1477558444	0.0531749853
ENSMUSP00000113660	ENSMUSP00000077196	0.1826887070	0.1854170010
ENSMUSP00000113660	ENSMUSP00000030747	0.2871663189	0.3054084417
ENSMUSP00000113660	ENSMUSP00000046185	0.3494891136	0.5028620339
ENSMUSP00000113660	ENSMUSP00000098786	0.3499705772	0.3386294335
ENSMUSP00000113660	ENSMUSP00000020257	0.3811587225	0.4076392232
ENSMUSP00000113660	ENSMUSP00000027975	0.4140587386	0.4274327288
ENSMUSP00000113660	ENSMUSP00000018555	0.4212806933	0.4227785802
ENSMUSP00000113660	ENSMUSP00000001204	0.8822553897	0.8841812443
ENSMUSP00000100595	ENSMUSP00000099807	0.0180816348	0.0197400096
ENSMUSP00000100595	ENSMUSP00000030905	0.0205959450	0.0241266784
ENSMUSP00000100595	ENSMUSP00000106276	0.0227357834	0.0255175734
ENSMUSP00000100595	ENSMUSP00000068148	0.0456320548	0.0485743326
ENSMUSP00000100595	ENSMUSP00000005394	0.1549243032	0.1736478896
ENSMUSP00000100595	ENSMUSP00000017408	0.2029101803	0.2010913176
ENSMUSP00000100595	ENSMUSP00000020490	0.2700476114	0.2710105387
ENSMUSP00000100595	ENSMUSP00000085022	0.3168565773	0.3437650457
ENSMUSP00000100595	ENSMUSP00000027241	0.6800406569	0.7023484727
ENSMUSP00000066825	ENSMUSP00000028156	0.0102177286	0.0092013053
ENSMUSP00000066825	ENSMUSP00000010319	0.0563312470	0.0218798481
ENSMUSP00000066825	ENSMUSP00000002180	0.0591130370	0.0167442358
ENSMUSP00000066825	ENSMUSP00000069259	0.0755897930	0.0833467073
ENSMUSP00000066825	ENSMUSP00000027061	0.1170491628	0.1056010271
ENSMUSP00000066825	ENSMUSP00000033093	0.2326004387	0.1474883646
ENSMUSP00000066825	ENSMUSP00000027241	0.4425720858	0.2554432140
ENSMUSP00000066825	ENSMUSP00000114705	0.5513293746	0.4191408549
ENSMUSP00000066825	ENSMUSP00000037762	0.5775958915	0.5204087091
ENSMUSP00000117891	ENSMUSP00000028355	0.0001069919	0.0000534960
ENSMUSP00000117891	ENSMUSP00000033502	0.0004814636	0.0004814636
ENSMUSP00000117891	ENSMUSP00000004340	0.0008024394	0.0010164233
ENSMUSP00000117891	ENSMUSP00000021016	0.0012304071	0.0013373990
ENSMUSP00000117891	ENSMUSP00000038405	0.0018723586	0.0014443909
ENSMUSP00000117891	ENSMUSP00000110965	0.0021398384	0.0019793506
ENSMUSP00000117891	ENSMUSP00000034115	0.0061520355	0.0070079709
ENSMUSP00000117891	ENSMUSP00000008280	0.0073824426	0.0095757770
ENSMUSP00000117891	ENSMUSP00000022971	0.0077034184	0.0064195153
ENSMUSP00000117891	ENSMUSP00000101214	0.0102177286	0.0125715508
ENSMUSP00000117891	ENSMUSP00000101269	0.0113946397	0.0119295993
ENSMUSP00000117891	ENSMUSP00000000579	0.0135344781	0.0140159418
ENSMUSP00000117891	ENSMUSP00000104298	0.0207029369	0.0216658642
ENSMUSP00000117891	ENSMUSP00000026036	0.0253570855	0.0223613117
ENSMUSP00000117891	ENSMUSP00000120152	0.0258385492	0.0226287915
ENSMUSP00000117891	ENSMUSP00000040245	0.0305461938	0.0274969240
ENSMUSP00000117891	ENSMUSP00000053943	0.0318300968	0.0405499385
ENSMUSP00000117891	ENSMUSP00000001326	0.0333814797	0.0350933505
ENSMUSP00000117891	ENSMUSP00000045993	0.0340769272	0.0165837479
ENSMUSP00000117891	ENSMUSP00000088717	0.0395335152	0.0409779062
ENSMUSP00000117891	ENSMUSP00000007012	0.0550473439	0.0515166105
ENSMUSP00000117891	ENSMUSP00000000312	0.0565987268	0.0622158027
ENSMUSP00000117891	ENSMUSP00000047623	0.0574546622	0.0589525491
ENSMUSP00000117891	ENSMUSP00000092951	0.0602899481	0.0586850693
ENSMUSP00000117891	ENSMUSP00000005041	0.0620553148	0.0647301129
ENSMUSP00000117891	ENSMUSP00000079002	0.0646231210	0.0636066977
ENSMUSP00000117891	ENSMUSP00000105579	0.0679398705	0.0792810143
ENSMUSP00000117891	ENSMUSP00000071575	0.0695447494	0.0656930402
ENSMUSP00000117891	ENSMUSP00000016673	0.0752688172	0.0789065426
ENSMUSP00000117891	ENSMUSP00000099994	0.0830792275	0.0775691435
ENSMUSP00000117891	ENSMUSP00000031325	0.0952228107	0.1039426523
ENSMUSP00000117891	ENSMUSP00000056668	0.1028192371	0.1034611887
ENSMUSP00000117891	ENSMUSP00000023829	0.1053335473	0.0817418285
ENSMUSP00000117891	ENSMUSP00000020118	0.1079013534	0.0981115926
ENSMUSP00000117891	ENSMUSP00000075167	0.1092922484	0.0791205264
ENSMUSP00000117891	ENSMUSP00000038870	0.1093457444	0.1118600546
ENSMUSP00000117891	ENSMUSP00000005671	0.1199914406	0.0889637832
ENSMUSP00000117891	ENSMUSP00000114076	0.1222917670	0.1145348526
ENSMUSP00000117891	ENSMUSP00000017881	0.1419782806	0.1420317766
ENSMUSP00000117891	ENSMUSP00000023707	0.1431016958	0.1387150270
ENSMUSP00000117891	ENSMUSP00000047571	0.1439576312	0.1371636441
ENSMUSP00000117891	ENSMUSP00000088493	0.1466324293	0.1475953566
ENSMUSP00000117891	ENSMUSP00000029368	0.1635906489	0.1512865779
ENSMUSP00000117891	ENSMUSP00000066209	0.1639116247	0.1657839833
ENSMUSP00000117891	ENSMUSP00000003759	0.1762156957	0.1831166747
ENSMUSP00000117891	ENSMUSP00000007007	0.1769111432	0.1874498475
ENSMUSP00000117891	ENSMUSP00000103744	0.1872893597	0.1929064356
ENSMUSP00000117891	ENSMUSP00000020911	0.2077248168	0.2248435243
ENSMUSP00000117891	ENSMUSP00000026698	0.2317979993	0.2318514952
ENSMUSP00000117891	ENSMUSP00000006825	0.2590274434	0.2687102124
ENSMUSP00000117891	ENSMUSP00000039247	0.2654469588	0.2638955759
ENSMUSP00000117891	ENSMUSP00000040150	0.2944417696	0.3054084417
ENSMUSP00000117891	ENSMUSP00000109502	0.2955116889	0.3063713690
ENSMUSP00000117891	ENSMUSP00000054307	0.2962606323	0.3077622639
ENSMUSP00000117891	ENSMUSP00000006397	0.2966886000	0.2345797892
ENSMUSP00000117891	ENSMUSP00000011323	0.3105975499	0.3227946290
ENSMUSP00000117891	ENSMUSP00000070427	0.3579414754	0.3695500990
ENSMUSP00000106714	ENSMUSP00000029587	0.0001604879	0.0002139838
ENSMUSP00000106714	ENSMUSP00000098903	0.0008559354	0.0009629273
ENSMUSP00000106714	ENSMUSP00000018407	0.0014978869	0.0012304071
ENSMUSP00000106714	ENSMUSP00000035976	0.0024608142	0.0012839031
ENSMUSP00000106714	ENSMUSP00000021665	0.0026213021	0.0029957738
ENSMUSP00000106714	ENSMUSP00000024786	0.0030492698	0.0037982132
ENSMUSP00000106714	ENSMUSP00000022701	0.0089873215	0.0102712245
ENSMUSP00000106714	ENSMUSP00000096755	0.0119830953	0.0047076446
ENSMUSP00000106714	ENSMUSP00000031650	0.0127855347	0.0186700904
ENSMUSP00000106714	ENSMUSP00000044938	0.0150858610	0.0201144814
ENSMUSP00000106714	ENSMUSP00000026120	0.0233242390	0.0152998449
ENSMUSP00000106714	ENSMUSP00000094966	0.0241801744	0.0266944846
ENSMUSP00000106714	ENSMUSP00000096547	0.0281388755	0.0256245653
ENSMUSP00000106714	ENSMUSP00000005841	0.0293157867	0.0297972503
ENSMUSP00000106714	ENSMUSP00000115237	0.0320440807	0.0336489595
ENSMUSP00000106714	ENSMUSP00000022744	0.0331674959	0.0223078158
ENSMUSP00000106714	ENSMUSP00000028639	0.0396405071	0.0425292890
ENSMUSP00000106714	ENSMUSP00000039801	0.0445621356	0.0394265233
ENSMUSP00000106714	ENSMUSP00000039867	0.0534959611	0.0360027818
ENSMUSP00000106714	ENSMUSP00000009340	0.0620018189	0.0590595410
ENSMUSP00000106714	ENSMUSP00000106045	0.0732359707	0.0685818221
ENSMUSP00000106714	ENSMUSP00000080832	0.0861819933	0.0889637832
ENSMUSP00000106714	ENSMUSP00000047949	0.1047985877	0.1083293211
ENSMUSP00000106714	ENSMUSP00000025993	0.1088642807	0.1119135505
ENSMUSP00000106714	ENSMUSP00000104438	0.1142138769	0.1189750174
ENSMUSP00000106714	ENSMUSP00000068966	0.1168351789	0.1158187557
ENSMUSP00000106714	ENSMUSP00000025396	0.1220777831	0.1243246135
ENSMUSP00000106714	ENSMUSP00000108678	0.1381265714	0.1414968170
ENSMUSP00000106714	ENSMUSP00000051003	0.1461509656	0.1450810464
ENSMUSP00000106714	ENSMUSP00000111518	0.1528914567	0.1499491788
ENSMUSP00000106714	ENSMUSP00000099794	0.1976140801	0.1996469267
ENSMUSP00000106714	ENSMUSP00000024005	0.2366126357	0.1959022094
ENSMUSP00000106714	ENSMUSP00000020024	0.3184079602	0.3104370620
ENSMUSP00000106714	ENSMUSP00000034187	0.3195313754	0.2805328198
ENSMUSP00000106714	ENSMUSP00000021519	0.4215481731	0.4077462152
ENSMUSP00000106714	ENSMUSP00000102025	0.6502969026	0.6583747927
ENSMUSP00000106714	ENSMUSP00000045988	0.8604290376	0.8609639972
ENSMUSP00000110771	ENSMUSP00000025649	0.0001069919	0.0001069919
ENSMUSP00000110771	ENSMUSP00000059211	0.0003209758	0.0003744717
ENSMUSP00000110771	ENSMUSP00000040863	0.0005349596	0.0004814636
ENSMUSP00000110771	ENSMUSP00000028696	0.0020328465	0.0026747981
ENSMUSP00000110771	ENSMUSP00000027856	0.0048681325	0.0049751244
ENSMUSP00000110771	ENSMUSP00000010520	0.0054030921	0.0055100840
ENSMUSP00000110771	ENSMUSP00000020315	0.0075964265	0.0056170759
ENSMUSP00000110771	ENSMUSP00000052755	0.0100037447	0.0101107366
ENSMUSP00000110771	ENSMUSP00000113014	0.0363237576	0.0372331889
ENSMUSP00000110771	ENSMUSP00000060025	0.0364307495	0.0373401808
ENSMUSP00000110771	ENSMUSP00000065624	0.0368587172	0.0376076606
ENSMUSP00000110771	ENSMUSP00000028817	0.0445086396	0.0539239287
ENSMUSP00000110771	ENSMUSP00000106090	0.0539774247	0.0463809982
ENSMUSP00000110771	ENSMUSP00000027050	0.0821163002	0.0123040710
ENSMUSP00000110771	ENSMUSP00000097258	0.0884288236	0.0973626491
ENSMUSP00000110771	ENSMUSP00000019517	0.1015353341	0.0858610175
ENSMUSP00000110771	ENSMUSP00000049258	0.1059754988	0.1233616862
ENSMUSP00000110771	ENSMUSP00000025271	0.1366821805	0.1205264003
ENSMUSP00000110771	ENSMUSP00000040647	0.2491841866	0.2252179960
ENSMUSP00000110771	ENSMUSP00000032839	0.5755095490	0.5889370353
ENSMUSP00000110771	ENSMUSP00000121042	0.9091103622	0.9091103622
ENSMUSP00000110771	ENSMUSP00000106234	0.9896752795	0.9896752795
ENSMUSP00000105370	ENSMUSP00000048001	0.0345048949	0.0456320548
ENSMUSP00000105370	ENSMUSP00000002735	0.1577595892	0.1655699995
ENSMUSP00000105370	ENSMUSP00000065113	0.1906061092	0.1875568395
ENSMUSP00000105370	ENSMUSP00000024223	0.2345262933	0.2295511689
ENSMUSP00000105370	ENSMUSP00000026459	0.4779329161	0.4600652651
ENSMUSP00000105370	ENSMUSP00000048947	0.5160755363	0.5185898465
ENSMUSP00000105370	ENSMUSP00000026495	0.5262932649	0.5189643182
ENSMUSP00000085416	ENSMUSP00000006037	0.0002139838	0.0008024394
ENSMUSP00000085416	ENSMUSP00000026168	0.0018188627	0.0047076446
ENSMUSP00000085416	ENSMUSP00000079177	0.0019258546	0.0000534960
ENSMUSP00000085416	ENSMUSP00000109059	0.0024608142	0.0019793506
ENSMUSP00000085416	ENSMUSP00000052648	0.0086128497	0.0021933344
ENSMUSP00000085416	ENSMUSP00000072285	0.0092013053	0.0020863425
ENSMUSP00000085416	ENSMUSP00000066789	0.0093082972	0.0105922003
ENSMUSP00000085416	ENSMUSP00000112103	0.0105387043	0.0080243942
ENSMUSP00000085416	ENSMUSP00000063562	0.0207029369	0.0085593538
ENSMUSP00000085416	ENSMUSP00000021674	0.0223613117	0.0071684588
ENSMUSP00000085416	ENSMUSP00000099434	0.0247151340	0.0074359386
ENSMUSP00000085416	ENSMUSP00000039175	0.0261595250	0.0205959450
ENSMUSP00000085416	ENSMUSP00000111052	0.0272829401	0.0176001712
ENSMUSP00000085416	ENSMUSP00000098849	0.0273364361	0.0151928529
ENSMUSP00000085416	ENSMUSP00000004330	0.0320440807	0.0113411437
ENSMUSP00000085416	ENSMUSP00000096248	0.0343979030	0.0387310758
ENSMUSP00000085416	ENSMUSP00000101214	0.0352003424	0.0100037447
ENSMUSP00000085416	ENSMUSP00000077089	0.0410314021	0.0168512277
ENSMUSP00000085416	ENSMUSP00000089708	0.0413523779	0.0188840743
ENSMUSP00000085416	ENSMUSP00000023119	0.0414593698	0.0125715508
ENSMUSP00000085416	ENSMUSP00000021271	0.0545658803	0.0376076606
ENSMUSP00000085416	ENSMUSP00000102788	0.0551008399	0.0722195474
ENSMUSP00000085416	ENSMUSP00000043691	0.0552613278	0.0738779222
ENSMUSP00000085416	ENSMUSP00000112137	0.0603434441	0.0113946397
ENSMUSP00000085416	ENSMUSP00000104031	0.0623762906	0.0806184133
ENSMUSP00000085416	ENSMUSP00000023525	0.0628577542	0.0836141871
ENSMUSP00000085416	ENSMUSP00000068184	0.0670304392	0.0832932114
ENSMUSP00000085416	ENSMUSP00000108453	0.0677258867	0.0460600225
ENSMUSP00000085416	ENSMUSP00000024159	0.0757502809	0.0785320708
ENSMUSP00000085416	ENSMUSP00000001536	0.0770341839	0.0340769272
ENSMUSP00000085416	ENSMUSP00000111965	0.0783180870	0.0945273632
ENSMUSP00000085416	ENSMUSP00000023504	0.0792275183	0.0747873536
ENSMUSP00000085416	ENSMUSP00000018645	0.0834536992	0.0254105815
ENSMUSP00000085416	ENSMUSP00000000450	0.0960787461	0.0272829401
ENSMUSP00000085416	ENSMUSP00000117496	0.0974696410	0.0969346814
ENSMUSP00000085416	ENSMUSP00000109662	0.1034076927	0.1229337185
ENSMUSP00000085416	ENSMUSP00000102847	0.1041031402	0.0964532178
ENSMUSP00000085416	ENSMUSP00000101584	0.1076873696	0.1404268978
ENSMUSP00000085416	ENSMUSP00000059211	0.1077408656	0.1102551757
ENSMUSP00000085416	ENSMUSP00000000096	0.1085433050	0.1320815278
ENSMUSP00000085416	ENSMUSP00000028914	0.1112181030	0.1299416894
ENSMUSP00000085416	ENSMUSP00000056668	0.1129299738	0.0955972824
ENSMUSP00000085416	ENSMUSP00000097395	0.1158722516	0.1312255925
ENSMUSP00000085416	ENSMUSP00000105188	0.1249130691	0.0851655700
ENSMUSP00000085416	ENSMUSP00000035644	0.1260364842	0.1633766651
ENSMUSP00000085416	ENSMUSP00000107498	0.1266784358	0.1439576312
ENSMUSP00000085416	ENSMUSP00000034689	0.1444390948	0.1646605681
ENSMUSP00000085416	ENSMUSP00000022388	0.1481838121	0.1673888621
ENSMUSP00000085416	ENSMUSP00000095199	0.1484512919	0.1406408816
ENSMUSP00000085416	ENSMUSP00000072732	0.1498956829	0.1647140641
ENSMUSP00000085416	ENSMUSP00000000188	0.1556197507	0.1496282031
ENSMUSP00000085416	ENSMUSP00000020257	0.1600599155	0.1199379447
ENSMUSP00000085416	ENSMUSP00000006911	0.1621997539	0.1098272080
ENSMUSP00000085416	ENSMUSP00000063795	0.1761087038	0.1233081902
ENSMUSP00000085416	ENSMUSP00000046837	0.2018937570	0.2187984807
ENSMUSP00000085416	ENSMUSP00000015858	0.2298721447	0.2057454662
ENSMUSP00000085416	ENSMUSP00000004377	0.2338843417	0.1784090301
ENSMUSP00000085416	ENSMUSP00000048079	0.2441555663	0.2826726582
ENSMUSP00000085416	ENSMUSP00000022890	0.3318354464	0.4000962927
ENSMUSP00000085416	ENSMUSP00000086796	0.3398063446	0.3531803349
ENSMUSP00000085416	ENSMUSP00000076892	0.3572995239	0.3322099182
ENSMUSP00000085416	ENSMUSP00000115578	0.6531321885	0.4976729257
ENSMUSP00000085416	ENSMUSP00000027068	0.6964104210	0.6137056652
ENSMUSP00000085416	ENSMUSP00000071905	0.7086609961	0.7327876745
ENSMUSP00000085416	ENSMUSP00000053977	0.7460011769	0.7639223239
ENSMUSP00000099404	ENSMUSP00000046900	0.0012839031	0.0021933344
ENSMUSP00000099404	ENSMUSP00000031653	0.0068474830	0.0043331728
ENSMUSP00000099404	ENSMUSP00000075443	0.0086663457	0.0027817900
ENSMUSP00000099404	ENSMUSP00000034150	0.0130530145	0.0131065105
ENSMUSP00000099404	ENSMUSP00000021090	0.0141764297	0.0121970791
ENSMUSP00000099404	ENSMUSP00000032201	0.0193120419	0.0136414701
ENSMUSP00000099404	ENSMUSP00000041902	0.0247686300	0.0080243942
ENSMUSP00000099404	ENSMUSP00000105660	0.0309206655	0.0165837479
ENSMUSP00000099404	ENSMUSP00000004622	0.0312416413	0.0220403360
ENSMUSP00000099404	ENSMUSP00000038514	0.0320440807	0.0278178997
ENSMUSP00000099404	ENSMUSP00000032997	0.0329000160	0.0284598513
ENSMUSP00000099404	ENSMUSP00000044647	0.0335419676	0.0188305783
ENSMUSP00000099404	ENSMUSP00000069457	0.0360027818	0.0667629594
ENSMUSP00000099404	ENSMUSP00000087079	0.0419943294	0.0766597122
ENSMUSP00000099404	ENSMUSP00000028759	0.0455785588	0.0698657251
ENSMUSP00000099404	ENSMUSP00000029712	0.0496977478	0.0415128658
ENSMUSP00000099404	ENSMUSP00000112713	0.0587920612	0.0506071792
ENSMUSP00000099404	ENSMUSP00000060828	0.0601294602	0.0729149949
ENSMUSP00000099404	ENSMUSP00000110929	0.0630717381	0.0291552988
ENSMUSP00000099404	ENSMUSP00000088837	0.0687423100	0.0436527042
ENSMUSP00000099404	ENSMUSP00000038870	0.0736639384	0.0963462259
ENSMUSP00000099404	ENSMUSP00000077623	0.0764992243	0.0678863746
ENSMUSP00000099404	ENSMUSP00000037909	0.0783715829	0.0746268657
ENSMUSP00000099404	ENSMUSP00000116465	0.0847376023	0.0425827850
ENSMUSP00000099404	ENSMUSP00000035203	0.1023912695	0.1620392660
ENSMUSP00000099404	ENSMUSP00000067786	0.1125020061	0.0608784037
ENSMUSP00000099404	ENSMUSP00000063644	0.1158722516	0.1571176376
ENSMUSP00000099404	ENSMUSP00000113926	0.1536404001	0.0233242390
ENSMUSP00000099404	ENSMUSP00000020329	0.1786230140	0.1021237897
ENSMUSP00000099404	ENSMUSP00000020308	0.1822607393	0.1097202161
ENSMUSP00000099404	ENSMUSP00000056621	0.1892687102	0.0640881613
ENSMUSP00000099404	ENSMUSP00000044866	0.1937088750	0.2472048360
ENSMUSP00000099404	ENSMUSP00000029694	0.2086877441	0.2054244905
ENSMUSP00000099404	ENSMUSP00000053897	0.2672123255	0.1838656181
ENSMUSP00000099404	ENSMUSP00000037385	0.2727224095	0.1020167977
ENSMUSP00000099404	ENSMUSP00000033136	0.2817632269	0.1819397635
ENSMUSP00000099404	ENSMUSP00000051092	0.2990959183	0.1635906489
ENSMUSP00000099404	ENSMUSP00000083840	0.3043920184	0.3421601669
ENSMUSP00000099404	ENSMUSP00000074066	0.3211362542	0.3555341572
ENSMUSP00000099404	ENSMUSP00000119370	0.3295886161	0.3597603381
ENSMUSP00000099404	ENSMUSP00000104271	0.3356336597	0.3712084738
ENSMUSP00000099404	ENSMUSP00000048601	0.3495961055	0.2166051463
ENSMUSP00000099404	ENSMUSP00000002626	0.3724923768	0.4343872038
ENSMUSP00000099404	ENSMUSP00000072199	0.3875247419	0.4147541861
ENSMUSP00000099404	ENSMUSP00000006397	0.3927673461	0.1773391109
ENSMUSP00000099404	ENSMUSP00000083241	0.4253463863	0.4543946932
ENSMUSP00000099404	ENSMUSP00000033505	0.4289841117	0.1462044616
ENSMUSP00000099404	ENSMUSP00000060433	0.5230300112	0.1441716150
ENSMUSP00000099404	ENSMUSP00000112554	0.7838763173	0.4504359921
ENSMUSP00000099404	ENSMUSP00000115578	0.8159203980	0.7073770930
ENSMUSP00000122072	ENSMUSP00000047518	0.0002139838	0.0002139838
ENSMUSP00000122072	ENSMUSP00000103093	0.6825549671	0.6879045632
ENSMUSP00000099388	ENSMUSP00000034630	0.0089338255	0.0134274862
ENSMUSP00000099388	ENSMUSP00000106046	0.0147648853	0.0249826138
ENSMUSP00000099388	ENSMUSP00000097561	0.1464184454	0.1240571337
ENSMUSP00000099388	ENSMUSP00000020741	0.5861552453	0.6098539560
ENSMUSP00000099388	ENSMUSP00000119829	0.6110308672	0.6332316910
ENSMUSP00000099388	ENSMUSP00000115578	0.8391911411	0.7547210186
ENSMUSP00000099388	ENSMUSP00000108106	0.8417054512	0.8440057776
ENSMUSP00000099432	ENSMUSP00000080938	0.7600171187	0.8985716578
ENSMUSP00000099432	ENSMUSP00000095420	0.7839298133	0.7667576098
ENSMUSP00000099433	ENSMUSP00000091064	0.0017653667	0.0028887819
ENSMUSP00000017868	ENSMUSP00000092901	0.0048146365	0.0073289467
ENSMUSP00000017868	ENSMUSP00000066201	0.0464344942	0.0448831113
ENSMUSP00000017868	ENSMUSP00000001284	0.0568662066	0.0510351468
ENSMUSP00000017868	ENSMUSP00000058521	0.0645696250	0.0805114214
ENSMUSP00000017868	ENSMUSP00000053361	0.1473278767	0.1416573049
ENSMUSP00000017868	ENSMUSP00000000450	0.1481303162	0.1677633339
ENSMUSP00000017868	ENSMUSP00000071575	0.1522495052	0.1657839833
ENSMUSP00000017868	ENSMUSP00000028062	0.1815652918	0.1979885519
ENSMUSP00000017868	ENSMUSP00000022246	0.1876638314	0.1832771626
ENSMUSP00000017868	ENSMUSP00000062333	0.2485422351	0.2531963837
ENSMUSP00000017868	ENSMUSP00000033093	0.3274487776	0.3161076339
ENSMUSP00000017868	ENSMUSP00000022697	0.3302840636	0.3399133365
ENSMUSP00000017868	ENSMUSP00000111116	0.3422671588	0.3458513882
ENSMUSP00000017868	ENSMUSP00000023590	0.3640400150	0.3681592040
ENSMUSP00000017868	ENSMUSP00000029402	0.7155619751	0.7206440914
ENSMUSP00000102980	ENSMUSP00000040236	0.0002139838	0.0003209758
ENSMUSP00000102980	ENSMUSP00000112137	0.0003744717	0.0001604879
ENSMUSP00000102980	ENSMUSP00000000450	0.0029422779	0.0013373990
ENSMUSP00000102980	ENSMUSP00000111403	0.0032097577	0.0019258546
ENSMUSP00000102980	ENSMUSP00000101214	0.0040121971	0.0019793506
ENSMUSP00000102980	ENSMUSP00000027165	0.0056705719	0.0010164233
ENSMUSP00000102980	ENSMUSP00000069457	0.0057240678	0.0081313861
ENSMUSP00000102980	ENSMUSP00000056668	0.0062055315	0.0070079709
ENSMUSP00000102980	ENSMUSP00000029275	0.0084523618	0.0009629273
ENSMUSP00000102980	ENSMUSP00000063800	0.0110201680	0.0045471567
ENSMUSP00000102980	ENSMUSP00000099657	0.0194725298	0.0264270048
ENSMUSP00000102980	ENSMUSP00000038405	0.0197935056	0.0240196865
ENSMUSP00000102980	ENSMUSP00000025705	0.0208634248	0.0163697641
ENSMUSP00000102980	ENSMUSP00000073732	0.0241801744	0.0073824426
ENSMUSP00000102980	ENSMUSP00000100920	0.0310811534	0.0336489595
ENSMUSP00000102980	ENSMUSP00000026474	0.0391055475	0.0500722195
ENSMUSP00000102980	ENSMUSP00000004377	0.0404964425	0.0112341518
ENSMUSP00000102980	ENSMUSP00000019060	0.0583105975	0.0299577382
ENSMUSP00000102980	ENSMUSP00000059129	0.0591130370	0.0537634409
ENSMUSP00000102980	ENSMUSP00000058757	0.0647301129	0.0681003584
ENSMUSP00000102980	ENSMUSP00000038576	0.0680468625	0.0494302680
ENSMUSP00000102980	ENSMUSP00000107033	0.0713101161	0.0729149949
ENSMUSP00000102980	ENSMUSP00000027164	0.1062964746	0.0460600225
ENSMUSP00000102980	ENSMUSP00000033004	0.1137324132	0.0447761194
ENSMUSP00000102980	ENSMUSP00000099842	0.1219172952	0.0721125555
ENSMUSP00000102980	ENSMUSP00000029053	0.1437971433	0.1541753598
ENSMUSP00000102980	ENSMUSP00000064555	0.1545498315	0.1614508105
ENSMUSP00000102980	ENSMUSP00000095199	0.1836516343	0.1666399187
ENSMUSP00000102980	ENSMUSP00000077842	0.2045685551	0.2180495373
ENSMUSP00000102980	ENSMUSP00000083375	0.2126464452	0.2260739314
ENSMUSP00000102980	ENSMUSP00000006397	0.2724014337	0.2735783448
ENSMUSP00000102980	ENSMUSP00000027849	0.2872198149	0.0700262130
ENSMUSP00000102980	ENSMUSP00000031171	0.2885037180	0.3056224255
ENSMUSP00000102980	ENSMUSP00000041483	0.3073342963	0.1281763227
ENSMUSP00000102980	ENSMUSP00000092703	0.3729738405	0.3883271813
ENSMUSP00000102980	ENSMUSP00000037385	0.3977959664	0.1151233082
ENSMUSP00000102980	ENSMUSP00000001036	0.4388808645	0.4527363184
ENSMUSP00000102980	ENSMUSP00000065949	0.5281121275	0.5399347349
ENSMUSP00000102980	ENSMUSP00000038130	0.6437168994	0.6530251966
ENSMUSP00000102980	ENSMUSP00000006293	0.6442518590	0.6535066602
ENSMUSP00000102980	ENSMUSP00000109161	0.7047557909	0.4414486706
ENSMUSP00000102980	ENSMUSP00000053223	0.7476060557	0.7520462205
ENSMUSP00000102980	ENSMUSP00000086820	0.7537045953	0.4243834590
ENSMUSP00000102980	ENSMUSP00000017309	0.7655806987	0.4371689937
ENSMUSP00000102980	ENSMUSP00000080976	0.8489274060	0.8491948858
ENSMUSP00000057578	ENSMUSP00000006046	0.0264270048	0.0335419676
ENSMUSP00000057578	ENSMUSP00000035321	0.0276039159	0.0180281389
ENSMUSP00000057578	ENSMUSP00000058230	0.0364842454	0.0387845718
ENSMUSP00000057578	ENSMUSP00000108498	0.0848445942	0.0888567913
ENSMUSP00000057578	ENSMUSP00000020257	0.1088107848	0.1436901514
ENSMUSP00000057578	ENSMUSP00000021674	0.1516075536	0.1750387846
ENSMUSP00000057578	ENSMUSP00000031843	0.2054244905	0.1741293532
ENSMUSP00000057578	ENSMUSP00000030562	0.2851334724	0.2952442091
ENSMUSP00000057578	ENSMUSP00000106724	0.3385224416	0.2703150912
ENSMUSP00000018094	ENSMUSP00000107291	0.0005349596	0.0005349596
ENSMUSP00000018094	ENSMUSP00000055308	0.0006419515	0.0001604879
ENSMUSP00000018094	ENSMUSP00000027649	0.0013373990	0.0009629273
ENSMUSP00000018094	ENSMUSP00000100933	0.0019793506	0.0021398384
ENSMUSP00000018094	ENSMUSP00000039175	0.0041726850	0.0041191890
ENSMUSP00000018094	ENSMUSP00000082729	0.0083988659	0.0095757770
ENSMUSP00000018094	ENSMUSP00000023100	0.0107526882	0.0141229337
ENSMUSP00000018094	ENSMUSP00000117040	0.0133204943	0.0085058578
ENSMUSP00000018094	ENSMUSP00000026036	0.0134274862	0.0098967528
ENSMUSP00000018094	ENSMUSP00000014911	0.0238057027	0.0114481357
ENSMUSP00000018094	ENSMUSP00000029905	0.0557427914	0.0671374311
ENSMUSP00000018094	ENSMUSP00000084062	0.0975231370	0.1035681806
ENSMUSP00000018094	ENSMUSP00000083375	0.1732199219	0.1827956989
ENSMUSP00000018094	ENSMUSP00000021948	0.2354357246	0.2475258118
ENSMUSP00000018094	ENSMUSP00000025409	0.2865243674	0.2916599797
ENSMUSP00000018094	ENSMUSP00000034731	0.3050874659	0.3027871396
ENSMUSP00000018094	ENSMUSP00000048482	0.3644144867	0.3813727064
ENSMUSP00000018094	ENSMUSP00000081007	0.5639544214	0.5743326379
ENSMUSP00000018094	ENSMUSP00000031633	0.5658802760	0.5764724763
ENSMUSP00000018094	ENSMUSP00000074783	0.7954314449	0.7993366501
ENSMUSP00000104946	ENSMUSP00000055803	0.0328465201	0.1318675440
ENSMUSP00000104946	ENSMUSP00000007253	0.0437596961	0.0697587332
ENSMUSP00000104946	ENSMUSP00000033509	0.2866848553	0.4129353234
ENSMUSP00000104946	ENSMUSP00000023140	0.6926122078	0.8437917937
ENSMUSP00000104939	ENSMUSP00000034588	0.2465093885	0.2768415985
ENSMUSP00000104939	ENSMUSP00000106951	0.2809072915	0.2766276146
ENSMUSP00000104939	ENSMUSP00000113413	0.6252607928	0.6256352645
ENSMUSP00000104939	ENSMUSP00000030010	0.7812550152	0.7696998877
ENSMUSP00000104939	ENSMUSP00000034585	0.8327181298	0.8306317873
ENSMUSP00000104939	ENSMUSP00000003066	0.8832183170	0.9878029209
ENSMUSP00000017881	ENSMUSP00000047646	0.0010699192	0.0001069919
ENSMUSP00000017881	ENSMUSP00000083587	0.0013373990	0.0003744717
ENSMUSP00000017881	ENSMUSP00000088613	0.0021398384	0.0013373990
ENSMUSP00000017881	ENSMUSP00000006235	0.0024608142	0.0138019580
ENSMUSP00000017881	ENSMUSP00000033941	0.0029422779	0.0205424490
ENSMUSP00000017881	ENSMUSP00000031314	0.0046541486	0.0245011502
ENSMUSP00000017881	ENSMUSP00000025850	0.0066869951	0.0349328626
ENSMUSP00000017881	ENSMUSP00000000122	0.0110201680	0.0131065105
ENSMUSP00000017881	ENSMUSP00000025867	0.0179211470	0.0052961001
ENSMUSP00000017881	ENSMUSP00000032491	0.0194190339	0.0021933344
ENSMUSP00000017881	ENSMUSP00000023583	0.0236452148	0.0357353020
ENSMUSP00000017881	ENSMUSP00000025266	0.0293692826	0.0019258546
ENSMUSP00000017881	ENSMUSP00000120465	0.0294762745	0.0840421548
ENSMUSP00000017881	ENSMUSP00000039600	0.0309206655	0.0053495961
ENSMUSP00000017881	ENSMUSP00000053489	0.0361632697	0.0032097577
ENSMUSP00000017881	ENSMUSP00000104548	0.0393195314	0.0103782164
ENSMUSP00000017881	ENSMUSP00000065512	0.0403894506	0.0836141871
ENSMUSP00000017881	ENSMUSP00000029812	0.0414058739	0.0057240678
ENSMUSP00000017881	ENSMUSP00000052648	0.0473439255	0.0440271759
ENSMUSP00000017881	ENSMUSP00000066743	0.0477183973	0.0083988659
ENSMUSP00000017881	ENSMUSP00000117891	0.0491627882	0.0392125395
ENSMUSP00000017881	ENSMUSP00000031246	0.0502862034	0.1185470497
ENSMUSP00000017881	ENSMUSP00000022388	0.0512491307	0.0194190339
ENSMUSP00000017881	ENSMUSP00000034056	0.0524260418	0.0134809822
ENSMUSP00000017881	ENSMUSP00000054270	0.0567057187	0.0204354571
ENSMUSP00000017881	ENSMUSP00000000834	0.0594875087	0.0035842294
ENSMUSP00000017881	ENSMUSP00000005218	0.0613063714	0.0059380517
ENSMUSP00000017881	ENSMUSP00000110999	0.0626972664	0.0479323811
ENSMUSP00000017881	ENSMUSP00000044903	0.0635532017	0.0478788851
ENSMUSP00000017881	ENSMUSP00000017610	0.0661745038	0.1519285294
ENSMUSP00000017881	ENSMUSP00000066488	0.0662814957	0.0291018028
ENSMUSP00000017881	ENSMUSP00000017488	0.0688493019	0.1173701386
ENSMUSP00000017881	ENSMUSP00000079002	0.0737174343	0.0172256995
ENSMUSP00000017881	ENSMUSP00000026845	0.0783180870	0.0060450436
ENSMUSP00000017881	ENSMUSP00000028881	0.0794949981	0.0127855347
ENSMUSP00000017881	ENSMUSP00000039418	0.0800299577	0.0744663778
ENSMUSP00000017881	ENSMUSP00000051619	0.0829187396	0.0188305783
ENSMUSP00000017881	ENSMUSP00000023462	0.0868239448	0.0477183973
ENSMUSP00000017881	ENSMUSP00000024906	0.0869309367	0.0281923715
ENSMUSP00000017881	ENSMUSP00000054499	0.0871984165	0.0496977478
ENSMUSP00000017881	ENSMUSP00000038877	0.0875193923	0.1748782967
ENSMUSP00000017881	ENSMUSP00000071575	0.0901941903	0.0343979030
ENSMUSP00000017881	ENSMUSP00000059420	0.0937784197	0.1049055796
ENSMUSP00000017881	ENSMUSP00000074708	0.0939389076	0.0838281710
ENSMUSP00000017881	ENSMUSP00000033495	0.0995559835	0.0480393730
ENSMUSP00000017881	ENSMUSP00000033182	0.1003049270	0.1029262291
ENSMUSP00000017881	ENSMUSP00000015138	0.1074733858	0.1426202322
ENSMUSP00000017881	ENSMUSP00000098058	0.1095597282	0.0767667041
ENSMUSP00000017881	ENSMUSP00000092951	0.1098272080	0.0473974215
ENSMUSP00000017881	ENSMUSP00000029623	0.1110576152	0.0058845557
ENSMUSP00000017881	ENSMUSP00000040271	0.1161397315	0.1737013855
ENSMUSP00000017881	ENSMUSP00000022592	0.1161932274	0.0308671695
ENSMUSP00000017881	ENSMUSP00000035092	0.1204194083	0.0033167496
ENSMUSP00000017881	ENSMUSP00000028288	0.1224522549	0.0198470016
ENSMUSP00000017881	ENSMUSP00000002678	0.1327769753	0.0407104264
ENSMUSP00000017881	ENSMUSP00000047880	0.1372171401	0.1982560317
ENSMUSP00000017881	ENSMUSP00000028111	0.1387150270	0.0485743326
ENSMUSP00000017881	ENSMUSP00000019060	0.1709730915	0.0141229337
ENSMUSP00000017881	ENSMUSP00000109202	0.1748782967	0.0678863746
ENSMUSP00000017881	ENSMUSP00000027861	0.1787835018	0.3036430749
ENSMUSP00000017881	ENSMUSP00000025263	0.1872358637	0.0333814797
ENSMUSP00000017881	ENSMUSP00000103252	0.1880383031	0.2672123255
ENSMUSP00000017881	ENSMUSP00000029653	0.2155887231	0.1393034826
ENSMUSP00000017881	ENSMUSP00000022701	0.2202963676	0.0991815118
ENSMUSP00000017881	ENSMUSP00000063800	0.2481142674	0.0229497673
ENSMUSP00000017881	ENSMUSP00000021413	0.2481677633	0.0231102552
ENSMUSP00000017881	ENSMUSP00000073041	0.2582785000	0.2095436795
ENSMUSP00000017881	ENSMUSP00000073732	0.2696731397	0.0242336704
ENSMUSP00000017881	ENSMUSP00000078723	0.2697801316	0.2047825389
ENSMUSP00000017881	ENSMUSP00000081889	0.2728294014	0.3080297438
ENSMUSP00000017881	ENSMUSP00000077196	0.2791954207	0.0927619965
ENSMUSP00000017881	ENSMUSP00000071802	0.2832076178	0.1586690205
ENSMUSP00000017881	ENSMUSP00000103545	0.2933718504	0.1490397475
ENSMUSP00000017881	ENSMUSP00000030198	0.3173915369	0.3191569037
ENSMUSP00000017881	ENSMUSP00000096547	0.3257369069	0.2156422190
ENSMUSP00000017881	ENSMUSP00000076992	0.4074252394	0.2952442091
ENSMUSP00000017881	ENSMUSP00000070751	0.4095650778	0.3581554593
ENSMUSP00000017881	ENSMUSP00000083840	0.4388273685	0.4877761729
ENSMUSP00000017881	ENSMUSP00000034590	0.4436420050	0.4640239662
ENSMUSP00000017881	ENSMUSP00000106625	0.4523083507	0.2840635532
ENSMUSP00000017881	ENSMUSP00000000594	0.4865457658	0.3471352913
ENSMUSP00000017881	ENSMUSP00000023589	0.4984753651	0.4120793880
ENSMUSP00000017881	ENSMUSP00000045222	0.5769004440	0.6291659980
ENSMUSP00000017881	ENSMUSP00000080179	0.6873696036	0.5765259723
ENSMUSP00000017881	ENSMUSP00000031840	0.6876905794	0.7095704274
ENSMUSP00000017881	ENSMUSP00000017309	0.7081795324	0.2400898732
ENSMUSP00000017881	ENSMUSP00000067402	0.7353554807	0.7591076874
ENSMUSP00000017881	ENSMUSP00000101622	0.7843577810	0.2565666292
ENSMUSP00000017881	ENSMUSP00000097623	0.8841812443	0.8846627080
ENSMUSP00000017881	ENSMUSP00000060779	0.8889958808	0.8894773445
ENSMUSP00000017799	ENSMUSP00000004949	0.0003209758	0.0004279677
ENSMUSP00000017799	ENSMUSP00000063800	0.0004279677	0.0004814636
ENSMUSP00000017799	ENSMUSP00000045770	0.0004814636	0.0008559354
ENSMUSP00000017799	ENSMUSP00000026845	0.0009094313	0.0008024394
ENSMUSP00000017799	ENSMUSP00000038833	0.0016583748	0.0020863425
ENSMUSP00000017799	ENSMUSP00000061754	0.0019793506	0.0023538223
ENSMUSP00000017799	ENSMUSP00000109872	0.0027817900	0.0037982132
ENSMUSP00000017799	ENSMUSP00000034148	0.0029422779	0.0013373990
ENSMUSP00000017799	ENSMUSP00000033466	0.0039052052	0.0024073182
ENSMUSP00000017799	ENSMUSP00000089708	0.0054565880	0.0060985396
ENSMUSP00000017799	ENSMUSP00000071575	0.0058310598	0.0081313861
ENSMUSP00000017799	ENSMUSP00000025867	0.0067404911	0.0082918740
ENSMUSP00000017799	ENSMUSP00000056720	0.0090943134	0.0063125234
ENSMUSP00000017799	ENSMUSP00000000834	0.0110736639	0.0056705719
ENSMUSP00000017799	ENSMUSP00000032907	0.0111271599	0.0121970791
ENSMUSP00000017799	ENSMUSP00000016673	0.0127320387	0.0046541486
ENSMUSP00000017799	ENSMUSP00000029812	0.0129460226	0.0037447173
ENSMUSP00000017799	ENSMUSP00000022865	0.0135344781	0.0164767560
ENSMUSP00000017799	ENSMUSP00000099928	0.0138019580	0.0065800032
ENSMUSP00000017799	ENSMUSP00000025263	0.0148718772	0.0067939871
ENSMUSP00000017799	ENSMUSP00000097404	0.0156208206	0.0152998449
ENSMUSP00000017799	ENSMUSP00000021706	0.0228427754	0.0236452148
ENSMUSP00000017799	ENSMUSP00000042681	0.0231102552	0.0245546461
ENSMUSP00000017799	ENSMUSP00000107793	0.0234847269	0.0229497673
ENSMUSP00000017799	ENSMUSP00000054591	0.0244476542	0.0146578933
ENSMUSP00000017799	ENSMUSP00000061853	0.0247151340	0.0240196865
ENSMUSP00000017799	ENSMUSP00000083587	0.0273899321	0.0120900872
ENSMUSP00000017799	ENSMUSP00000021796	0.0276039159	0.0285133472
ENSMUSP00000017799	ENSMUSP00000067046	0.0286203392	0.0213448885
ENSMUSP00000017799	ENSMUSP00000066743	0.0320440807	0.0195260258
ENSMUSP00000017799	ENSMUSP00000023840	0.0391590435	0.0290483069
ENSMUSP00000017799	ENSMUSP00000104159	0.0437062002	0.0429572567
ENSMUSP00000017799	ENSMUSP00000045386	0.0437596961	0.0409779062
ENSMUSP00000017799	ENSMUSP00000028111	0.0458460386	0.0293692826
ENSMUSP00000017799	ENSMUSP00000079002	0.0495372599	0.0367517252
ENSMUSP00000017799	ENSMUSP00000024811	0.0579896218	0.0619483229
ENSMUSP00000017799	ENSMUSP00000068559	0.0591130370	0.0550473439
ENSMUSP00000017799	ENSMUSP00000040524	0.0658535281	0.0455250629
ENSMUSP00000017799	ENSMUSP00000029771	0.0678863746	0.0717915797
ENSMUSP00000017799	ENSMUSP00000108687	0.0860750013	0.0720055636
ENSMUSP00000017799	ENSMUSP00000023618	0.0916385813	0.1003049270
ENSMUSP00000017799	ENSMUSP00000086454	0.0935644359	0.0886963034
ENSMUSP00000017799	ENSMUSP00000025691	0.0954367945	0.0281923715
ENSMUSP00000017799	ENSMUSP00000095571	0.1005189108	0.0830792275
ENSMUSP00000017799	ENSMUSP00000038121	0.1084363131	0.0908361419
ENSMUSP00000017799	ENSMUSP00000027379	0.1108436313	0.0992885037
ENSMUSP00000017799	ENSMUSP00000080938	0.1188145295	0.1176911143
ENSMUSP00000017799	ENSMUSP00000026354	0.1470603969	0.1524634890
ENSMUSP00000017799	ENSMUSP00000025571	0.1936553790	0.2041940833
ENSMUSP00000017799	ENSMUSP00000082710	0.2021077409	0.1503236506
ENSMUSP00000017799	ENSMUSP00000019987	0.2305675921	0.1855239929
ENSMUSP00000017799	ENSMUSP00000107008	0.2572620767	0.2752367196
ENSMUSP00000017799	ENSMUSP00000025576	0.2714385064	0.2828866421
ENSMUSP00000017799	ENSMUSP00000077219	0.2856149361	0.2490236987
ENSMUSP00000017799	ENSMUSP00000038204	0.2910180281	0.0878403681
ENSMUSP00000017799	ENSMUSP00000120465	0.3004333173	0.3097416145
ENSMUSP00000017799	ENSMUSP00000078735	0.3973679987	0.4096720698
ENSMUSP00000017799	ENSMUSP00000035660	0.4405392393	0.4554111165
ENSMUSP00000017799	ENSMUSP00000081889	0.4617771358	0.4778259241
ENSMUSP00000017799	ENSMUSP00000111961	0.5032900016	0.5252768416
ENSMUSP00000017799	ENSMUSP00000103765	0.5235114749	0.5504199433
ENSMUSP00000017799	ENSMUSP00000096487	0.5507944150	0.5821430482
ENSMUSP00000017799	ENSMUSP00000027507	0.5752955652	0.4367945220
ENSMUSP00000017799	ENSMUSP00000105522	0.6465521853	0.6556464987
ENSMUSP00000017799	ENSMUSP00000085849	0.7394746697	0.7435403627
ENSMUSP00000017799	ENSMUSP00000023140	0.8390306532	0.8404750441
ENSMUSP00000104861	ENSMUSP00000027438	0.0018723586	0.0068474830
ENSMUSP00000104861	ENSMUSP00000083705	0.0091478093	0.0054030921
ENSMUSP00000104861	ENSMUSP00000094313	0.0122505751	0.0203819612
ENSMUSP00000104861	ENSMUSP00000038135	0.0896592307	0.1780880544
ENSMUSP00000104861	ENSMUSP00000017384	0.1189215214	0.1154442840
ENSMUSP00000104861	ENSMUSP00000047571	0.2978655112	0.3675707484
ENSMUSP00000104861	ENSMUSP00000075089	0.3681592040	0.3587439148
ENSMUSP00000104861	ENSMUSP00000083474	0.5486545766	0.4459958273
ENSMUSP00000104861	ENSMUSP00000022971	0.8738565238	0.7993366501
ENSMUSP00000018555	ENSMUSP00000018555	0	0
ENSMUSP00000018555	ENSMUSP00000108969	0.0082918740	0.0125715508
ENSMUSP00000018555	ENSMUSP00000024639	0.0142834216	0.0174396833
ENSMUSP00000018555	ENSMUSP00000033501	0.0372331889	0.0425292890
ENSMUSP00000018555	ENSMUSP00000063644	0.0399614829	0.0151393570
ENSMUSP00000018555	ENSMUSP00000039247	0.0664954796	0.0449366073
ENSMUSP00000018555	ENSMUSP00000105155	0.0817418285	0.1068314342
ENSMUSP00000018555	ENSMUSP00000027929	0.0927619965	0.1116995667
ENSMUSP00000018555	ENSMUSP00000040431	0.0998769593	0.0721125555
ENSMUSP00000018555	ENSMUSP00000018841	0.1019633018	0.1127159899
ENSMUSP00000018555	ENSMUSP00000109907	0.1092387525	0.1217568074
ENSMUSP00000018555	ENSMUSP00000030125	0.1329909592	0.0911036217
ENSMUSP00000018555	ENSMUSP00000003066	0.1474883646	0.1639651206
ENSMUSP00000018555	ENSMUSP00000113660	0.1481838121	0.1607553630
ENSMUSP00000018555	ENSMUSP00000121233	0.1494142192	0.1687262612
ENSMUSP00000018555	ENSMUSP00000034689	0.2147862836	0.2353822286
ENSMUSP00000018555	ENSMUSP00000046837	0.2773765581	0.2952977050
ENSMUSP00000018555	ENSMUSP00000109552	0.2859359118	0.1370031563
ENSMUSP00000018555	ENSMUSP00000091331	0.6206601402	0.6316803081
ENSMUSP00000018555	ENSMUSP00000028740	0.6982292837	0.6853367571
ENSMUSP00000018555	ENSMUSP00000115578	0.7351414968	0.7411330445
ENSMUSP00000079341	ENSMUSP00000109202	0.0073289467	0.0078104103
ENSMUSP00000079341	ENSMUSP00000021674	0.0199539935	0.0265339967
ENSMUSP00000079341	ENSMUSP00000026558	0.0293157867	0.0394800193
ENSMUSP00000079341	ENSMUSP00000054270	0.0651045846	0.0524795378
ENSMUSP00000079341	ENSMUSP00000020408	0.1435296635	0.1291927459
ENSMUSP00000079341	ENSMUSP00000057822	0.2183170171	0.1922644840
ENSMUSP00000079341	ENSMUSP00000027603	0.2858824159	0.3111860055
ENSMUSP00000079341	ENSMUSP00000038430	0.3940512491	0.3249879634
ENSMUSP00000079341	ENSMUSP00000046981	0.6084630610	0.6320547799
ENSMUSP00000079341	ENSMUSP00000040779	0.7135826245	0.7305408442
ENSMUSP00000102374	ENSMUSP00000099658	0.0004814636	0.0004279677
ENSMUSP00000102374	ENSMUSP00000027629	0.0031027657	0.0042261809
ENSMUSP00000102374	ENSMUSP00000033720	0.0070079709	0.0060450436
ENSMUSP00000102374	ENSMUSP00000032916	0.0468624619	0.0484673407
ENSMUSP00000024739	ENSMUSP00000028795	0.0019258546	0.0030492698
ENSMUSP00000024739	ENSMUSP00000005233	0.0043866688	0.0027817900
ENSMUSP00000024739	ENSMUSP00000025241	0.0060985396	0.0087198417
ENSMUSP00000024739	ENSMUSP00000033939	0.0155138287	0.0070079709
ENSMUSP00000024739	ENSMUSP00000113807	0.0183491146	0.0208099289
ENSMUSP00000024739	ENSMUSP00000040431	0.0187770823	0.0272294442
ENSMUSP00000024739	ENSMUSP00000032998	0.0201679773	0.0220403360
ENSMUSP00000024739	ENSMUSP00000108571	0.0203819612	0.0250896057
ENSMUSP00000024739	ENSMUSP00000026217	0.0359492858	0.0505001872
ENSMUSP00000024739	ENSMUSP00000024967	0.0376076606	0.0368052212
ENSMUSP00000024739	ENSMUSP00000080224	0.0442411598	0.0479858771
ENSMUSP00000024739	ENSMUSP00000084589	0.0457390467	0.0535494570
ENSMUSP00000024739	ENSMUSP00000104298	0.0464344942	0.0620018189
ENSMUSP00000024739	ENSMUSP00000114069	0.0843096346	0.0814208527
ENSMUSP00000024739	ENSMUSP00000112137	0.1049055796	0.0708821484
ENSMUSP00000024739	ENSMUSP00000020157	0.1107901353	0.1207938801
ENSMUSP00000024739	ENSMUSP00000021425	0.1111111111	0.1218103033
ENSMUSP00000024739	ENSMUSP00000004330	0.1180120901	0.0714706040
ENSMUSP00000024739	ENSMUSP00000022104	0.1346493340	0.1412293372
ENSMUSP00000024739	ENSMUSP00000026459	0.1901246456	0.1988979832
ENSMUSP00000024739	ENSMUSP00000023119	0.2033381480	0.1952602579
ENSMUSP00000024739	ENSMUSP00000003183	0.2194939282	0.1791044776
ENSMUSP00000024739	ENSMUSP00000029142	0.2479537795	0.2514310170
ENSMUSP00000024739	ENSMUSP00000019615	0.2618627294	0.2735248489
ENSMUSP00000024739	ENSMUSP00000104700	0.2640025678	0.2750227358
ENSMUSP00000024739	ENSMUSP00000076217	0.2965281121	0.3097416145
ENSMUSP00000024739	ENSMUSP00000001825	0.3275557695	0.3399133365
ENSMUSP00000024739	ENSMUSP00000110547	0.3394853689	0.3496496015
ENSMUSP00000024739	ENSMUSP00000037273	0.3513079762	0.3650029423
ENSMUSP00000024739	ENSMUSP00000095199	0.3553736693	0.2951372171
ENSMUSP00000024739	ENSMUSP00000042162	0.3744717274	0.3293211363
ENSMUSP00000024739	ENSMUSP00000050292	0.4074787354	0.3402878083
ENSMUSP00000024739	ENSMUSP00000033776	0.4199967902	0.4344941957
ENSMUSP00000024739	ENSMUSP00000112112	0.5505804312	0.4811426737
ENSMUSP00000024739	ENSMUSP00000049355	0.5822500401	0.6301824212
ENSMUSP00000024739	ENSMUSP00000052942	0.7366393837	0.7417749960
ENSMUSP00000024739	ENSMUSP00000097288	0.7601776066	0.7654202108
ENSMUSP00000024739	ENSMUSP00000023104	0.9122131279	0.9122131279
ENSMUSP00000045244	ENSMUSP00000121817	0.1806023645	0.2370940994
ENSMUSP00000045244	ENSMUSP00000094076	0.3176055208	0.0787460547
ENSMUSP00000045244	ENSMUSP00000101786	0.3535013107	0.1227197347
ENSMUSP00000045244	ENSMUSP00000090086	0.4328358209	0.3837800246
ENSMUSP00000045244	ENSMUSP00000043892	0.4358315947	0.5849248382
ENSMUSP00000045244	ENSMUSP00000110012	0.6558069866	0.6692879688
ENSMUSP00000045244	ENSMUSP00000069554	0.7328946665	0.5985128123
ENSMUSP00000045244	ENSMUSP00000034093	0.7473920719	0.6795056973
ENSMUSP00000045244	ENSMUSP00000036285	0.7533836195	0.7293639330
ENSMUSP00000045244	ENSMUSP00000094151	0.7687904563	0.8798480715
ENSMUSP00000042123	ENSMUSP00000070427	0.0002674798	0.0003744717
ENSMUSP00000042123	ENSMUSP00000112442	0.0006954475	0.0008559354
ENSMUSP00000042123	ENSMUSP00000022053	0.6655967474	0.4114909324
ENSMUSP00000042123	ENSMUSP00000056668	0.9996790242	0.9033862943
ENSMUSP00000018963	ENSMUSP00000012847	0.2491841866	0.4030385706
ENSMUSP00000018963	ENSMUSP00000084701	0.8767453057	0.7638153319
ENSMUSP00000008907	ENSMUSP00000030914	0.2554967100	0.2599368748
ENSMUSP00000069774	ENSMUSP00000069774	0	0
ENSMUSP00000069774	ENSMUSP00000111272	0.0496977478	0.0351468464
ENSMUSP00000069774	ENSMUSP00000033008	0.2499331300	0.2373080832
ENSMUSP00000069774	ENSMUSP00000014913	0.2592414273	0.3001658375
ENSMUSP00000069774	ENSMUSP00000113851	0.6152035521	0.5120633392
ENSMUSP00000069774	ENSMUSP00000028881	0.8182742203	0.7936660782
ENSMUSP00000030398	ENSMUSP00000018710	0.0018188627	0.0005349596
ENSMUSP00000030398	ENSMUSP00000028241	0.0119295993	0.0235917188
ENSMUSP00000030398	ENSMUSP00000044577	0.2536243514	0.2919274595
ENSMUSP00000030398	ENSMUSP00000033880	0.4043224737	0.4069972717
ENSMUSP00000030398	ENSMUSP00000036936	0.5335687156	0.2611672819
ENSMUSP00000030398	ENSMUSP00000020949	0.5393997753	0.5044669127
ENSMUSP00000030398	ENSMUSP00000001326	0.6385277912	0.3445139892
ENSMUSP00000030398	ENSMUSP00000099510	0.7329481624	0.6500829187
ENSMUSP00000030398	ENSMUSP00000113658	0.7850532285	0.7026159525
ENSMUSP00000030398	ENSMUSP00000025263	0.8324506500	0.8123361686
ENSMUSP00000030398	ENSMUSP00000021796	0.8729470925	0.7959129086
ENSMUSP00000099723	ENSMUSP00000081941	0.0496977478	0.0527470176
ENSMUSP00000042832	ENSMUSP00000024119	0.1347563259	0.1309046167
ENSMUSP00000042832	ENSMUSP00000085695	0.1387150270	0.1358262451
ENSMUSP00000042832	ENSMUSP00000032768	0.6187342856	0.5453913230
ENSMUSP00000042832	ENSMUSP00000111345	0.9243032151	0.9243032151
ENSMUSP00000101341	ENSMUSP00000113251	0.0000534960	0.0000534960
ENSMUSP00000101341	ENSMUSP00000076503	0.0185630985	0.0211844006
ENSMUSP00000101341	ENSMUSP00000024078	0.0645161290	0.0628577542
ENSMUSP00000101341	ENSMUSP00000077757	0.0827582518	0.0781575991
ENSMUSP00000101341	ENSMUSP00000104298	0.1902851335	0.2240945809
ENSMUSP00000101341	ENSMUSP00000002320	0.4535922538	0.4335312684
ENSMUSP00000101341	ENSMUSP00000026845	0.7393141818	0.7404375970
ENSMUSP00000101341	ENSMUSP00000067046	0.7677205371	0.7302733644
ENSMUSP00000101341	ENSMUSP00000058191	0.9622853475	0.9622853475
ENSMUSP00000101300	ENSMUSP00000063644	0.0003744717	0.0003209758
ENSMUSP00000101300	ENSMUSP00000023707	0.0004814636	0.0005884556
ENSMUSP00000101300	ENSMUSP00000116296	0.0066869951	0.0085593538
ENSMUSP00000101300	ENSMUSP00000109907	0.0073824426	0.0072754507
ENSMUSP00000101300	ENSMUSP00000030536	0.0075964265	0.0089873215
ENSMUSP00000101300	ENSMUSP00000033093	0.0177071631	0.0237522067
ENSMUSP00000101300	ENSMUSP00000029438	0.0207029369	0.0246616380
ENSMUSP00000101300	ENSMUSP00000088935	0.0208634248	0.0242336704
ENSMUSP00000101300	ENSMUSP00000022744	0.0408174183	0.0186700904
ENSMUSP00000101300	ENSMUSP00000013807	0.0624297866	0.0588455572
ENSMUSP00000101300	ENSMUSP00000052648	0.0637671856	0.0782645910
ENSMUSP00000101300	ENSMUSP00000110425	0.0791205264	0.0860750013
ENSMUSP00000101300	ENSMUSP00000040431	0.1393569785	0.1788904938
ENSMUSP00000101300	ENSMUSP00000114909	0.1839191141	0.1991119670
ENSMUSP00000101300	ENSMUSP00000104298	0.2432996309	0.2223827101
ENSMUSP00000101300	ENSMUSP00000032201	0.3747392072	0.3010217729
ENSMUSP00000101300	ENSMUSP00000105349	0.6251538009	0.4886856042
ENSMUSP00000101595	ENSMUSP00000065949	0.0092548013	0.0098967528
ENSMUSP00000101595	ENSMUSP00000078985	0.0212913925	0.0135344781
ENSMUSP00000101595	ENSMUSP00000064082	0.0239126946	0.0354678222
ENSMUSP00000101595	ENSMUSP00000004206	0.0370727010	0.0543518964
ENSMUSP00000101595	ENSMUSP00000026506	0.0773551597	0.1055475312
ENSMUSP00000101595	ENSMUSP00000006749	0.0856470336	0.0608249077
ENSMUSP00000101595	ENSMUSP00000109552	0.1519285294	0.1286577863
ENSMUSP00000101595	ENSMUSP00000099398	0.1627347135	0.1360402290
ENSMUSP00000101595	ENSMUSP00000112322	0.4857968223	0.4988498368
ENSMUSP00000101595	ENSMUSP00000099520	0.5582838496	0.6456962499
ENSMUSP00000101595	ENSMUSP00000005218	0.8235168245	0.6819665115
ENSMUSP00000101595	ENSMUSP00000099763	0.8421869149	0.8462526079
ENSMUSP00000101595	ENSMUSP00000001204	0.8629433478	0.8674370085
ENSMUSP00000102066	ENSMUSP00000026045	0.0004279677	0.0004279677
ENSMUSP00000102066	ENSMUSP00000073378	0.0009629273	0.0008024394
ENSMUSP00000102066	ENSMUSP00000073124	0.0016048788	0.0023003263
ENSMUSP00000102066	ENSMUSP00000029142	0.0927619965	0.1111646071
ENSMUSP00000102066	ENSMUSP00000095392	0.1039961483	0.0900337025
ENSMUSP00000102066	ENSMUSP00000057956	0.1580805649	0.1432621837
ENSMUSP00000102066	ENSMUSP00000025081	0.6838388702	0.7556839459
ENSMUSP00000101914	ENSMUSP00000108687	0.0877333761	0.1033541968
ENSMUSP00000101914	ENSMUSP00000001046	0.1687262612	0.2292836891
ENSMUSP00000101914	ENSMUSP00000109872	0.3241855240	0.3306050393
ENSMUSP00000101914	ENSMUSP00000038763	0.4074787354	0.4217621570
ENSMUSP00000101263	ENSMUSP00000030917	0.0246616380	0.0237522067
ENSMUSP00000101263	ENSMUSP00000076294	0.2129674210	0.2146792917
ENSMUSP00000080425	ENSMUSP00000027730	0.0577221420	0.0610388916
ENSMUSP00000080425	ENSMUSP00000050771	0.0852725619	0.0852725619
ENSMUSP00000080425	ENSMUSP00000052496	0.1409618574	0.1419782806
ENSMUSP00000080425	ENSMUSP00000059026	0.1412293372	0.1457229979
ENSMUSP00000080425	ENSMUSP00000047457	0.4362060664	0.4466912748
ENSMUSP00000006556	ENSMUSP00000075756	0.2673193174	0.2047290430
ENSMUSP00000006556	ENSMUSP00000035415	0.2923554272	0.3774140052
ENSMUSP00000006556	ENSMUSP00000082183	0.5722462954	0.5884020756
ENSMUSP00000006556	ENSMUSP00000030665	0.6323757556	0.6561814583
ENSMUSP00000006556	ENSMUSP00000038121	0.8649761943	0.7818969668
ENSMUSP00000006556	ENSMUSP00000023673	0.8692023752	0.8073610442
ENSMUSP00000006556	ENSMUSP00000033502	0.9857165784	0.8256566629
ENSMUSP00000006556	ENSMUSP00000025705	0.9960947948	0.8949874284
ENSMUSP00000101225	ENSMUSP00000040488	0.0591130370	0.0601294602
ENSMUSP00000101225	ENSMUSP00000071834	0.2614882576	0.2704755791
ENSMUSP00000101225	ENSMUSP00000057332	0.3673032686	0.3766650618
ENSMUSP00000101225	ENSMUSP00000030944	0.3718504253	0.3641470069
ENSMUSP00000101225	ENSMUSP00000029416	0.3892901086	0.3854918954
ENSMUSP00000101225	ENSMUSP00000033342	0.4080671909	0.4263093136
ENSMUSP00000101225	ENSMUSP00000090441	0.4438024929	0.4362595624
ENSMUSP00000101225	ENSMUSP00000107498	0.5556090515	0.3911089713
ENSMUSP00000102255	ENSMUSP00000025363	0.8862675868	0.8821483978
ENSMUSP00000021089	ENSMUSP00000109552	0.1427807201	0.0426362810
ENSMUSP00000021089	ENSMUSP00000099733	0.5955170385	0.6197507088
ENSMUSP00000109633	ENSMUSP00000072170	0.0441876638	0.0739849141
ENSMUSP00000109633	ENSMUSP00000107691	0.0665489756	0.0425827850
ENSMUSP00000109633	ENSMUSP00000030187	0.0723265393	0.0570801904
ENSMUSP00000109633	ENSMUSP00000079294	0.0796554860	0.0269619644
ENSMUSP00000109633	ENSMUSP00000022369	0.0805649173	0.0984325683
ENSMUSP00000109633	ENSMUSP00000039633	0.0924945167	0.1178516022
ENSMUSP00000109633	ENSMUSP00000098118	0.0972556572	0.0577221420
ENSMUSP00000109633	ENSMUSP00000073124	0.1026587493	0.1707591077
ENSMUSP00000109633	ENSMUSP00000028991	0.1165142032	0.0988070401
ENSMUSP00000109633	ENSMUSP00000113912	0.1209543679	0.1626812176
ENSMUSP00000109633	ENSMUSP00000084421	0.1320815278	0.1745573209
ENSMUSP00000109633	ENSMUSP00000018122	0.1610228428	0.0905686621
ENSMUSP00000109633	ENSMUSP00000073855	0.1691542289	0.2223827101
ENSMUSP00000109633	ENSMUSP00000101200	0.1708126036	0.1542288557
ENSMUSP00000109633	ENSMUSP00000036025	0.1763226876	0.2201358797
ENSMUSP00000109633	ENSMUSP00000033715	0.2036591237	0.2366126357
ENSMUSP00000109633	ENSMUSP00000118101	0.2462954047	0.3163216177
ENSMUSP00000109633	ENSMUSP00000074922	0.2492911785	0.1981490397
ENSMUSP00000109633	ENSMUSP00000047186	0.2522334564	0.2883432301
ENSMUSP00000109633	ENSMUSP00000064706	0.2638420799	0.1462044616
ENSMUSP00000109633	ENSMUSP00000111500	0.2666773659	0.2980794950
ENSMUSP00000109633	ENSMUSP00000041294	0.2757181833	0.3461188680
ENSMUSP00000109633	ENSMUSP00000021004	0.3181939764	0.3903065319
ENSMUSP00000109633	ENSMUSP00000099510	0.3639330231	0.3764510779
ENSMUSP00000109633	ENSMUSP00000054499	0.3693361151	0.2572085808
ENSMUSP00000109633	ENSMUSP00000106934	0.3837265286	0.2445300380
ENSMUSP00000109633	ENSMUSP00000100973	0.4317124057	0.4013266998
ENSMUSP00000109633	ENSMUSP00000037324	0.4585673782	0.5119563473
ENSMUSP00000109633	ENSMUSP00000077085	0.5631519820	0.6396512063
ENSMUSP00000109633	ENSMUSP00000060099	0.6802011448	0.6919702562
ENSMUSP00000109633	ENSMUSP00000001204	0.7731236292	0.7839833093
ENSMUSP00000109723	ENSMUSP00000059973	0.0946343551	0.0844166265
ENSMUSP00000109723	ENSMUSP00000029712	0.1827422030	0.1279623388
ENSMUSP00000109723	ENSMUSP00000047541	0.6333386829	0.6553255229
ENSMUSP00000051331	ENSMUSP00000109130	0.0018188627	0.0012304071
ENSMUSP00000051331	ENSMUSP00000103026	0.0021933344	0.0023538223
ENSMUSP00000051331	ENSMUSP00000078337	0.0023538223	0.0021933344
ENSMUSP00000051331	ENSMUSP00000099434	0.0215588723	0.0421548173
ENSMUSP00000051331	ENSMUSP00000107571	0.0389450596	0.0155138287
ENSMUSP00000051331	ENSMUSP00000034739	0.0916385813	0.0712031242
ENSMUSP00000051331	ENSMUSP00000022274	0.1389825068	0.1094527363
ENSMUSP00000051331	ENSMUSP00000081801	0.2095971754	0.2165516504
ENSMUSP00000051331	ENSMUSP00000100996	0.2817097309	0.2899481089
ENSMUSP00000051331	ENSMUSP00000020504	0.6520087733	0.5625100305
ENSMUSP00000018156	ENSMUSP00000063714	0.0602364521	0.0478253892
ENSMUSP00000018156	ENSMUSP00000098058	0.2129139250	0.2331888942
ENSMUSP00000086863	ENSMUSP00000026665	0.0020328465	0.0019793506
ENSMUSP00000086863	ENSMUSP00000029170	0.0026213021	0.0021398384
ENSMUSP00000086863	ENSMUSP00000004202	0.0049216284	0.0063125234
ENSMUSP00000086863	ENSMUSP00000034091	0.0161022843	0.0207564329
ENSMUSP00000086863	ENSMUSP00000103905	0.0386775798	0.0259455411
ENSMUSP00000086863	ENSMUSP00000101129	0.0477718932	0.0440806719
ENSMUSP00000086863	ENSMUSP00000022613	0.0607714118	0.0656930402
ENSMUSP00000086863	ENSMUSP00000028156	0.0615203552	0.0638741775
ENSMUSP00000086863	ENSMUSP00000033770	0.0738244263	0.0688493019
ENSMUSP00000086863	ENSMUSP00000022701	0.0834002033	0.0850050821
ENSMUSP00000086863	ENSMUSP00000023673	0.0964532178	0.1017493179
ENSMUSP00000086863	ENSMUSP00000047950	0.1234686781	0.1330444551
ENSMUSP00000086863	ENSMUSP00000020257	0.1273203873	0.1326699834
ENSMUSP00000086863	ENSMUSP00000072330	0.1833306585	0.1710800835
ENSMUSP00000086863	ENSMUSP00000039056	0.2958326646	0.3136468197
ENSMUSP00000086863	ENSMUSP00000001720	0.3793398598	0.3467073236
ENSMUSP00000086863	ENSMUSP00000043047	0.4194618306	0.4504359921
ENSMUSP00000033509	ENSMUSP00000022494	0.0001604879	0.0001604879
ENSMUSP00000033509	ENSMUSP00000104946	0.1205798962	0.3137003156
ENSMUSP00000033509	ENSMUSP00000055803	0.1370566522	0.2719199700
ENSMUSP00000033509	ENSMUSP00000015138	0.6009736265	0.5754560531
ENSMUSP00000033509	ENSMUSP00000111964	0.8541700102	0.8160808859
ENSMUSP00000016168	ENSMUSP00000025266	0.0013908950	0.0033702455
ENSMUSP00000016168	ENSMUSP00000026845	0.0073289467	0.0093617932
ENSMUSP00000016168	ENSMUSP00000028881	0.0092548013	0.0077034184
ENSMUSP00000016168	ENSMUSP00000056669	0.0136414701	0.0120900872
ENSMUSP00000016168	ENSMUSP00000034588	0.0956507784	0.0796019900
ENSMUSP00000016168	ENSMUSP00000103207	0.5117958594	0.3507730166
ENSMUSP00000078863	ENSMUSP00000065200	0.7702883432	0.5426630289
ENSMUSP00000078863	ENSMUSP00000000186	0.8952549083	0.7960733965
ENSMUSP00000078863	ENSMUSP00000078723	0.9017279195	0.8673835125
ENSMUSP00000078863	ENSMUSP00000025263	0.9019419034	0.9032258065
ENSMUSP00000076459	ENSMUSP00000084421	0.0001604879	0.0001069919
ENSMUSP00000076459	ENSMUSP00000079294	0.4739742149	0.4632215268
ENSMUSP00000026671	ENSMUSP00000099510	0.0016583748	0.0027817900
ENSMUSP00000026671	ENSMUSP00000103517	0.0070614669	0.0079708982
ENSMUSP00000026671	ENSMUSP00000069457	0.0259455411	0.0335954635
ENSMUSP00000026671	ENSMUSP00000051809	0.0286738351	0.0283528594
ENSMUSP00000026671	ENSMUSP00000071575	0.0388380677	0.0344513989
ENSMUSP00000026671	ENSMUSP00000033880	0.0505536832	0.0526400257
ENSMUSP00000026671	ENSMUSP00000088591	0.0605039320	0.0620018189
ENSMUSP00000026671	ENSMUSP00000119715	0.0633927139	0.0621623067
ENSMUSP00000026671	ENSMUSP00000123605	0.0672979190	0.0715775959
ENSMUSP00000026671	ENSMUSP00000052584	0.0678328786	0.0633927139
ENSMUSP00000026671	ENSMUSP00000005548	0.0773551597	0.0898197186
ENSMUSP00000026671	ENSMUSP00000021530	0.0775156476	0.0813138608
ENSMUSP00000026671	ENSMUSP00000039013	0.0800299577	0.0826512598
ENSMUSP00000026671	ENSMUSP00000073285	0.0892312630	0.0868239448
ENSMUSP00000026671	ENSMUSP00000075175	0.1058685069	0.1168351789
ENSMUSP00000026671	ENSMUSP00000000889	0.1164072113	0.1173166426
ENSMUSP00000026671	ENSMUSP00000022815	0.1165142032	0.1218637993
ENSMUSP00000026671	ENSMUSP00000020288	0.1179050982	0.1226127427
ENSMUSP00000026671	ENSMUSP00000104197	0.1778205745	0.1801743968
ENSMUSP00000026671	ENSMUSP00000090564	0.1962231851	0.2001283903
ENSMUSP00000026671	ENSMUSP00000066634	0.2522869523	0.2629861445
ENSMUSP00000026671	ENSMUSP00000112961	0.2548547585	0.2457604451
ENSMUSP00000026671	ENSMUSP00000108751	0.3509870005	0.3387899214
ENSMUSP00000026671	ENSMUSP00000032992	0.3743112395	0.3922323865
ENSMUSP00000026671	ENSMUSP00000027494	0.6195367250	0.6314663243
ENSMUSP00000026671	ENSMUSP00000021907	0.7846787568	0.7883164821
ENSMUSP00000026671	ENSMUSP00000077705	0.7947359974	0.7983202268
ENSMUSP00000026671	ENSMUSP00000066396	0.8323971540	0.8342160167
ENSMUSP00000026607	ENSMUSP00000087396	0.0147648853	0.0246081421
ENSMUSP00000026607	ENSMUSP00000061498	0.0492697801	0.2356497084
ENSMUSP00000026607	ENSMUSP00000109071	0.1640721126	0.1296742096
ENSMUSP00000026607	ENSMUSP00000070865	0.5828384957	0.3470282994
ENSMUSP00000030489	ENSMUSP00000067318	0.0002674798	0.0001069919
ENSMUSP00000030489	ENSMUSP00000106770	0.0006419515	0.0010699192
ENSMUSP00000030489	ENSMUSP00000033502	0.0009629273	0.0005884556
ENSMUSP00000030489	ENSMUSP00000118546	0.0011769111	0.0008024394
ENSMUSP00000030489	ENSMUSP00000015197	0.0028352859	0.0025143102
ENSMUSP00000030489	ENSMUSP00000034755	0.0037447173	0.0039052052
ENSMUSP00000030489	ENSMUSP00000068559	0.0048146365	0.0030492698
ENSMUSP00000030489	ENSMUSP00000023673	0.0059380517	0.0028887819
ENSMUSP00000030489	ENSMUSP00000022701	0.0063125234	0.0015513829
ENSMUSP00000030489	ENSMUSP00000034534	0.0096292730	0.0161557802
ENSMUSP00000030489	ENSMUSP00000046010	0.0106456962	0.0139089499
ENSMUSP00000030489	ENSMUSP00000101473	0.0112341518	0.0058845557
ENSMUSP00000030489	ENSMUSP00000099657	0.0138019580	0.0088803295
ENSMUSP00000030489	ENSMUSP00000066789	0.0141764297	0.0062590274
ENSMUSP00000030489	ENSMUSP00000118997	0.0148183812	0.0102177286
ENSMUSP00000030489	ENSMUSP00000030367	0.0169047237	0.0068474830
ENSMUSP00000030489	ENSMUSP00000043087	0.0174396833	0.0199004975
ENSMUSP00000030489	ENSMUSP00000100979	0.0190980581	0.0208634248
ENSMUSP00000030489	ENSMUSP00000095857	0.0233777350	0.0250896057
ENSMUSP00000030489	ENSMUSP00000068258	0.0252500936	0.0231102552
ENSMUSP00000030489	ENSMUSP00000037079	0.0277109078	0.0299577382
ENSMUSP00000030489	ENSMUSP00000019911	0.0326325362	0.0334349757
ENSMUSP00000030489	ENSMUSP00000001326	0.0326860322	0.0228427754
ENSMUSP00000030489	ENSMUSP00000004094	0.0590595410	0.0629112502
ENSMUSP00000030489	ENSMUSP00000021761	0.0763922324	0.0710961322
ENSMUSP00000030489	ENSMUSP00000108009	0.0776226395	0.0801904456
ENSMUSP00000030489	ENSMUSP00000030237	0.0799229658	0.0613598673
ENSMUSP00000030489	ENSMUSP00000027777	0.0926015086	0.0817418285
ENSMUSP00000030489	ENSMUSP00000112089	0.0967206976	0.1007328947
ENSMUSP00000030489	ENSMUSP00000091668	0.0987000481	0.1023912695
ENSMUSP00000030489	ENSMUSP00000100041	0.1033541968	0.0981650885
ENSMUSP00000030489	ENSMUSP00000069425	0.1068849302	0.1117530626
ENSMUSP00000030489	ENSMUSP00000106667	0.1087572888	0.0954902905
ENSMUSP00000030489	ENSMUSP00000040431	0.1289252661	0.1205264003
ENSMUSP00000030489	ENSMUSP00000031971	0.1294602258	0.1293532338
ENSMUSP00000030489	ENSMUSP00000105094	0.1356122613	0.1410153533
ENSMUSP00000030489	ENSMUSP00000091495	0.1396779543	0.1382870593
ENSMUSP00000030489	ENSMUSP00000113658	0.1433691756	0.1408013695
ENSMUSP00000030489	ENSMUSP00000058386	0.1475953566	0.1546033274
ENSMUSP00000030489	ENSMUSP00000030726	0.1851495212	0.1948322902
ENSMUSP00000030489	ENSMUSP00000081889	0.2320654791	0.2462954047
ENSMUSP00000030489	ENSMUSP00000094225	0.3103300701	0.2092227037
ENSMUSP00000030489	ENSMUSP00000060433	0.4075322313	0.2475793078
ENSMUSP00000030489	ENSMUSP00000033300	0.4371154978	0.4517198951
ENSMUSP00000030489	ENSMUSP00000035683	0.6640988605	0.4697480340
ENSMUSP00000030489	ENSMUSP00000115578	0.6669341465	0.6745305729
ENSMUSP00000101413	ENSMUSP00000006209	0.0049751244	0.0042261809
ENSMUSP00000101413	ENSMUSP00000107033	0.0148183812	0.0099502488
ENSMUSP00000101413	ENSMUSP00000056147	0.0445621356	0.0516236024
ENSMUSP00000101413	ENSMUSP00000018645	0.0797089820	0.0409244102
ENSMUSP00000101413	ENSMUSP00000021922	0.0912641096	0.0842026427
ENSMUSP00000101413	ENSMUSP00000110286	0.1050660675	0.0794949981
ENSMUSP00000101413	ENSMUSP00000112322	0.1100411919	0.1130904617
ENSMUSP00000101413	ENSMUSP00000073883	0.1357727492	0.1274808752
ENSMUSP00000101413	ENSMUSP00000102538	0.1601669074	0.1556197507
ENSMUSP00000101413	ENSMUSP00000056530	0.3627561119	0.3966190553
ENSMUSP00000048520	ENSMUSP00000049563	0.0041726850	0.0018723586
ENSMUSP00000099895	ENSMUSP00000021794	0.1258225004	0.1701706521
ENSMUSP00000099895	ENSMUSP00000061646	0.4619911197	0.5190178142
ENSMUSP00000037358	ENSMUSP00000107230	0.0041726850	0.0004279677
ENSMUSP00000037358	ENSMUSP00000096919	0.0053495961	0.0008559354
ENSMUSP00000037358	ENSMUSP00000105778	0.0102177286	0.0186700904
ENSMUSP00000037358	ENSMUSP00000042702	0.0102712245	0.0116086235
ENSMUSP00000037358	ENSMUSP00000044645	0.0697052373	0.0556892955
ENSMUSP00000037358	ENSMUSP00000025930	0.0898732146	0.0925480126
ENSMUSP00000037358	ENSMUSP00000075067	0.1137324132	0.1266784358
ENSMUSP00000037358	ENSMUSP00000027444	0.2007168459	0.1207403841
ENSMUSP00000037358	ENSMUSP00000040271	0.4130423153	0.4229925641
ENSMUSP00000030702	ENSMUSP00000024727	0.0011234152	0.0011234152
ENSMUSP00000030702	ENSMUSP00000032850	0.0467554700	0.0460065265
ENSMUSP00000030702	ENSMUSP00000027127	0.0568127106	0.0574011662
ENSMUSP00000030702	ENSMUSP00000117160	0.0652115765	0.0654255604
ENSMUSP00000099650	ENSMUSP00000002790	0.0008024394	0.0008559354
ENSMUSP00000099650	ENSMUSP00000001479	0.0010699192	0.0010699192
ENSMUSP00000099650	ENSMUSP00000044280	0.0778901193	0.0059380517
ENSMUSP00000099650	ENSMUSP00000031221	0.1306371369	0.1335259188
ENSMUSP00000099650	ENSMUSP00000099934	0.1363077088	0.1217033114
ENSMUSP00000099650	ENSMUSP00000094929	0.2078853047	0.1703311400
ENSMUSP00000099650	ENSMUSP00000030014	0.2239875889	0.2135558765
ENSMUSP00000099650	ENSMUSP00000023460	0.2676937891	0.2521799604
ENSMUSP00000099650	ENSMUSP00000043519	0.3143422672	0.3178195046
ENSMUSP00000099650	ENSMUSP00000105612	0.3644679827	0.3982239341
ENSMUSP00000099650	ENSMUSP00000028969	0.4163590649	0.4613491681
ENSMUSP00000099650	ENSMUSP00000050940	0.6115123308	0.6268656716
ENSMUSP00000099650	ENSMUSP00000043892	0.7033114000	0.4488846092
ENSMUSP00000099650	ENSMUSP00000031740	0.8476435029	0.8639062751
ENSMUSP00000099650	ENSMUSP00000104298	0.8762638421	0.8703792864
ENSMUSP00000099650	ENSMUSP00000102847	0.8874444979	0.8620874124
ENSMUSP00000088052	ENSMUSP00000033160	0.0035307334	0.0039052052
ENSMUSP00000088052	ENSMUSP00000025842	0.0046006527	0.0053495961
ENSMUSP00000088052	ENSMUSP00000057989	0.0089873215	0.0141229337
ENSMUSP00000088052	ENSMUSP00000100027	0.0108061841	0.0117691114
ENSMUSP00000088052	ENSMUSP00000000122	0.0162627722	0.0215053763
ENSMUSP00000088052	ENSMUSP00000029712	0.0165302520	0.0218798481
ENSMUSP00000088052	ENSMUSP00000022531	0.0238057027	0.0302787140
ENSMUSP00000088052	ENSMUSP00000077623	0.0263200128	0.0259990371
ENSMUSP00000088052	ENSMUSP00000000543	0.0362702616	0.0174396833
ENSMUSP00000088052	ENSMUSP00000020329	0.0378751404	0.0369657091
ENSMUSP00000088052	ENSMUSP00000019135	0.0503396994	0.0538704328
ENSMUSP00000088052	ENSMUSP00000048273	0.0509281549	0.0576686460
ENSMUSP00000088052	ENSMUSP00000035992	0.1106831434	0.1168351789
ENSMUSP00000088052	ENSMUSP00000023370	0.1213288397	0.1069384261
ENSMUSP00000088052	ENSMUSP00000102538	0.1304231531	0.1473278767
ENSMUSP00000088052	ENSMUSP00000041915	0.1575991013	0.1659444712
ENSMUSP00000088052	ENSMUSP00000004316	0.1585085326	0.1196169689
ENSMUSP00000088052	ENSMUSP00000030336	0.1610763387	0.1157652597
ENSMUSP00000088052	ENSMUSP00000108555	0.1699566683	0.1859519606
ENSMUSP00000088052	ENSMUSP00000020040	0.1834911464	0.1937088750
ENSMUSP00000088052	ENSMUSP00000037909	0.1861659445	0.1420852726
ENSMUSP00000088052	ENSMUSP00000068374	0.1987909913	0.2421227197
ENSMUSP00000088052	ENSMUSP00000031843	0.2095436795	0.2221687263
ENSMUSP00000088052	ENSMUSP00000021674	0.2144118119	0.1604343872
ENSMUSP00000088052	ENSMUSP00000034131	0.2267158830	0.2380035307
ENSMUSP00000088052	ENSMUSP00000054499	0.2535708554	0.2486492270
ENSMUSP00000088052	ENSMUSP00000030986	0.2590809394	0.2692986680
ENSMUSP00000088052	ENSMUSP00000113413	0.3430695982	0.3514149682
ENSMUSP00000088052	ENSMUSP00000039253	0.3613117210	0.1872893597
ENSMUSP00000088052	ENSMUSP00000022227	0.3665008292	0.3757021345
ENSMUSP00000088052	ENSMUSP00000088175	0.4849943829	0.4910394265
ENSMUSP00000088052	ENSMUSP00000028836	0.5105654523	0.5220135880
ENSMUSP00000088052	ENSMUSP00000015712	0.5754025571	0.5818220724
ENSMUSP00000088052	ENSMUSP00000000889	0.6380463275	0.5529877494
ENSMUSP00000088052	ENSMUSP00000019906	0.6519017814	0.6557534906
ENSMUSP00000088052	ENSMUSP00000032902	0.7185042529	0.7219814904
ENSMUSP00000067075	ENSMUSP00000000590	0.2166051463	0.2003958701
ENSMUSP00000067075	ENSMUSP00000110777	0.5957845183	0.3889156369
ENSMUSP00000067075	ENSMUSP00000040431	0.6749585406	0.7040603434
ENSMUSP00000099935	ENSMUSP00000107691	0.1024447654	0.0796554860
ENSMUSP00000099935	ENSMUSP00000105660	0.1714545552	0.1328839673
ENSMUSP00000099935	ENSMUSP00000032201	0.1727919542	0.1260364842
ENSMUSP00000099935	ENSMUSP00000036797	0.2706360670	0.2882362382
ENSMUSP00000099935	ENSMUSP00000039466	0.2964211202	0.3099021024
ENSMUSP00000099935	ENSMUSP00000023356	0.3980634462	0.2931043706
ENSMUSP00000099935	ENSMUSP00000079231	0.6297544535	0.5460332745
ENSMUSP00000033720	ENSMUSP00000034022	0.0005349596	0.0005349596
ENSMUSP00000033720	ENSMUSP00000027629	0.0007489435	0.0007489435
ENSMUSP00000033720	ENSMUSP00000089948	0.0011234152	0.0006954475
ENSMUSP00000033720	ENSMUSP00000112164	0.0032097577	0.0023003263
ENSMUSP00000033720	ENSMUSP00000113684	0.0054565880	0.0055100840
ENSMUSP00000033720	ENSMUSP00000102374	0.0075964265	0.0089873215
ENSMUSP00000033720	ENSMUSP00000020004	0.0101107366	0.0077569144
ENSMUSP00000033720	ENSMUSP00000044361	0.0118226074	0.0125715508
ENSMUSP00000033720	ENSMUSP00000093959	0.0122505751	0.0195795217
ENSMUSP00000033720	ENSMUSP00000005607	0.0129995185	0.0133204943
ENSMUSP00000033720	ENSMUSP00000032850	0.0130530145	0.0130530145
ENSMUSP00000033720	ENSMUSP00000048016	0.0133204943	0.0133739903
ENSMUSP00000033720	ENSMUSP00000037981	0.0136414701	0.0136414701
ENSMUSP00000033720	ENSMUSP00000004222	0.0147113893	0.0406569304
ENSMUSP00000033720	ENSMUSP00000029061	0.0150858610	0.0178676510
ENSMUSP00000033720	ENSMUSP00000044827	0.0197400096	0.0195260258
ENSMUSP00000033720	ENSMUSP00000099138	0.0238591986	0.0265874926
ENSMUSP00000033720	ENSMUSP00000025271	0.0317231049	0.0257315573
ENSMUSP00000033720	ENSMUSP00000107750	0.0461670144	0.0457390467
ENSMUSP00000033720	ENSMUSP00000025862	0.0472904296	0.0427967688
ENSMUSP00000033720	ENSMUSP00000019911	0.0484673407	0.0444016477
ENSMUSP00000033720	ENSMUSP00000079177	0.0532284812	0.0709891403
ENSMUSP00000033720	ENSMUSP00000051335	0.0563312470	0.0544588884
ENSMUSP00000033720	ENSMUSP00000099657	0.0568662066	0.0620553148
ENSMUSP00000033720	ENSMUSP00000012540	0.0630182421	0.0585245814
ENSMUSP00000033720	ENSMUSP00000079226	0.0679398705	0.0665489756
ENSMUSP00000033720	ENSMUSP00000022701	0.0795484941	0.0839351629
ENSMUSP00000033720	ENSMUSP00000058037	0.0823302841	0.0824907719
ENSMUSP00000033720	ENSMUSP00000096547	0.0912106136	0.0872519125
ENSMUSP00000033720	ENSMUSP00000102847	0.0938854117	0.1093457444
ENSMUSP00000033720	ENSMUSP00000041370	0.1126089980	0.1125020061
ENSMUSP00000033720	ENSMUSP00000025649	0.1227197347	0.1241106296
ENSMUSP00000033720	ENSMUSP00000062593	0.1417108008	0.1364681967
ENSMUSP00000033720	ENSMUSP00000042875	0.1470069010	0.1481303162
ENSMUSP00000033720	ENSMUSP00000025762	0.1473278767	0.1489862515
ENSMUSP00000033720	ENSMUSP00000120911	0.1670143904	0.1681913016
ENSMUSP00000033720	ENSMUSP00000023788	0.1856844808	0.1624137378
ENSMUSP00000033720	ENSMUSP00000105349	0.2062269299	0.1470603969
ENSMUSP00000033720	ENSMUSP00000103026	0.2173005938	0.2321189750
ENSMUSP00000033720	ENSMUSP00000023756	0.2695126518	0.2590274434
ENSMUSP00000033720	ENSMUSP00000057771	0.2698871235	0.2696731397
ENSMUSP00000033720	ENSMUSP00000051297	0.2939068100	0.2977585192
ENSMUSP00000033720	ENSMUSP00000027174	0.3263788584	0.3334938212
ENSMUSP00000033720	ENSMUSP00000110547	0.3564435885	0.3637190392
ENSMUSP00000033720	ENSMUSP00000029644	0.3669287969	0.3761835981
ENSMUSP00000033720	ENSMUSP00000020286	0.5540041727	0.5638474295
ENSMUSP00000033720	ENSMUSP00000062622	0.6428074680	0.6491199914
ENSMUSP00000026666	ENSMUSP00000080081	0.1080618413	0.1307441288
ENSMUSP00000026666	ENSMUSP00000020359	0.4085486546	0.2948697373
ENSMUSP00000026666	ENSMUSP00000016094	0.5239929385	0.3951211684
ENSMUSP00000026666	ENSMUSP00000023171	0.6638313807	0.6550580431
ENSMUSP00000026666	ENSMUSP00000097170	0.7691649280	0.7662761462
ENSMUSP00000026666	ENSMUSP00000094151	0.9011394640	0.9011929599
ENSMUSP00000066040	ENSMUSP00000027123	0.2975445354	0.2884502220
ENSMUSP00000066040	ENSMUSP00000018337	0.3252019473	0.3246134917
ENSMUSP00000108341	ENSMUSP00000030449	0.0005884556	0.0005884556
ENSMUSP00000108341	ENSMUSP00000028817	0.1134114374	0.1213823356
ENSMUSP00000108341	ENSMUSP00000063562	0.1726849623	0.2579575242
ENSMUSP00000108341	ENSMUSP00000049057	0.2192799444	0.2077783127
ENSMUSP00000108341	ENSMUSP00000087407	0.2278927941	0.2291766972
ENSMUSP00000108341	ENSMUSP00000104298	0.7285614936	0.7126731932
ENSMUSP00000074262	ENSMUSP00000090443	0.0310276574	0.0481463649
ENSMUSP00000058840	ENSMUSP00000029663	0.0924410207	0.0731289788
ENSMUSP00000058840	ENSMUSP00000104485	0.1579735730	0.1869683839
ENSMUSP00000058840	ENSMUSP00000022082	0.3583694431	0.2401433692
ENSMUSP00000058840	ENSMUSP00000015812	0.7173808377	0.7258331996
ENSMUSP00000112905	ENSMUSP00000033004	0.0002674798	0.0007489435
ENSMUSP00000112905	ENSMUSP00000028111	0.0008559354	0.0036912213
ENSMUSP00000112905	ENSMUSP00000086820	0.0029957738	0.0187235864
ENSMUSP00000112905	ENSMUSP00000027165	0.0071149628	0.0006419515
ENSMUSP00000112905	ENSMUSP00000043369	0.0646766169	0.0258385492
ENSMUSP00000112905	ENSMUSP00000024044	0.0706146686	0.0060450436
ENSMUSP00000112905	ENSMUSP00000034148	0.0716845878	0.0015513829
ENSMUSP00000112905	ENSMUSP00000029275	0.0985395603	0.0027817900
ENSMUSP00000112905	ENSMUSP00000000889	0.1156582678	0.0064195153
ENSMUSP00000112905	ENSMUSP00000040236	0.1306906329	0.0139089499
ENSMUSP00000112905	ENSMUSP00000020990	0.1307976248	0.1960626973
ENSMUSP00000112905	ENSMUSP00000019060	0.1544428396	0.0295297705
ENSMUSP00000112905	ENSMUSP00000026845	0.1648745520	0.0119830953
ENSMUSP00000112905	ENSMUSP00000106724	0.1855239929	0.2458674370
ENSMUSP00000112905	ENSMUSP00000059129	0.2415877601	0.0244476542
ENSMUSP00000112905	ENSMUSP00000028882	0.3501845611	0.1192424972
ENSMUSP00000112905	ENSMUSP00000001845	0.3522709035	0.3486331782
ENSMUSP00000112905	ENSMUSP00000063800	0.3862943348	0.0258920452
ENSMUSP00000112905	ENSMUSP00000060433	0.4284491521	0.1374311240
ENSMUSP00000112905	ENSMUSP00000028881	0.6018830578	0.1014818381
ENSMUSP00000112905	ENSMUSP00000115578	0.8856791312	0.6750655326
ENSMUSP00000085260	ENSMUSP00000042204	0.0001604879	0.0002139838
ENSMUSP00000085260	ENSMUSP00000044268	0.0002139838	0.0001604879
ENSMUSP00000085260	ENSMUSP00000022089	0.0018188627	0.0018723586
ENSMUSP00000085260	ENSMUSP00000012540	0.0038517092	0.0033702455
ENSMUSP00000085260	ENSMUSP00000112103	0.0096827690	0.0077569144
ENSMUSP00000085260	ENSMUSP00000117040	0.0133739903	0.0218263521
ENSMUSP00000085260	ENSMUSP00000115882	0.0162627722	0.0171187075
ENSMUSP00000085260	ENSMUSP00000003536	0.0246081421	0.0269084684
ENSMUSP00000085260	ENSMUSP00000050966	0.0335954635	0.0354143262
ENSMUSP00000085260	ENSMUSP00000106137	0.0789600385	0.0426897769
ENSMUSP00000085260	ENSMUSP00000103169	0.0840421548	0.0794415022
ENSMUSP00000085260	ENSMUSP00000000579	0.1263574600	0.1198844487
ENSMUSP00000085260	ENSMUSP00000099627	0.2722944418	0.2854544482
ENSMUSP00000085260	ENSMUSP00000106188	0.5079976462	0.3367035789
ENSMUSP00000108649	ENSMUSP00000033466	0.5038784572	0.1260364842
ENSMUSP00000108649	ENSMUSP00000101622	0.7426844273	0.2123789654
ENSMUSP00000002171	ENSMUSP00000002171	0	0
ENSMUSP00000002171	ENSMUSP00000032824	0.0000534960	0.0000534960
ENSMUSP00000002171	ENSMUSP00000022380	0.0001069919	0.0001069919
ENSMUSP00000002171	ENSMUSP00000021595	0.0001604879	0.0001604879
ENSMUSP00000002171	ENSMUSP00000112323	0.0002139838	0.0002139838
ENSMUSP00000002171	ENSMUSP00000051657	0.0080243942	0.0098432568
ENSMUSP00000002171	ENSMUSP00000030642	0.0138019580	0.0140694378
ENSMUSP00000002171	ENSMUSP00000021049	0.0286203392	0.0252500936
ENSMUSP00000002171	ENSMUSP00000062215	0.1084363131	0.1250735569
ENSMUSP00000002171	ENSMUSP00000026560	0.1370031563	0.0971486653
ENSMUSP00000002171	ENSMUSP00000017572	0.1466324293	0.1475418606
ENSMUSP00000002171	ENSMUSP00000105383	0.1682447975	0.1546568234
ENSMUSP00000002171	ENSMUSP00000007212	0.2020542449	0.2229711657
ENSMUSP00000002171	ENSMUSP00000018333	0.2357032044	0.1549777992
ENSMUSP00000002171	ENSMUSP00000039418	0.2612207778	0.1405338897
ENSMUSP00000002171	ENSMUSP00000108956	0.2829401380	0.3027871396
ENSMUSP00000002171	ENSMUSP00000017365	0.2847055047	0.3029476275
ENSMUSP00000002171	ENSMUSP00000030134	0.3361151233	0.3009682769
ENSMUSP00000002171	ENSMUSP00000022256	0.3377734981	0.3742042476
ENSMUSP00000002171	ENSMUSP00000041968	0.3405552881	0.3747927032
ENSMUSP00000002171	ENSMUSP00000071589	0.3407157760	0.3748996951
ENSMUSP00000002171	ENSMUSP00000021063	0.3413042315	0.3751136789
ENSMUSP00000002171	ENSMUSP00000028278	0.3428021184	0.3380944739
ENSMUSP00000002171	ENSMUSP00000053348	0.6576258492	0.6454287701
ENSMUSP00000002171	ENSMUSP00000033805	0.8618734286	0.8608035093
ENSMUSP00000077094	ENSMUSP00000022663	0.0588990531	0.1669073985
ENSMUSP00000077094	ENSMUSP00000040271	0.0769806880	0.2152677473
ENSMUSP00000077094	ENSMUSP00000032491	0.2068688814	0.3303910555
ENSMUSP00000077094	ENSMUSP00000026580	0.2984539667	0.2093831916
ENSMUSP00000077094	ENSMUSP00000109921	0.6983362756	0.8124966565
ENSMUSP00000002177	ENSMUSP00000059719	0.0001604879	0.0001069919
ENSMUSP00000002177	ENSMUSP00000076491	0.0007489435	0.0007489435
ENSMUSP00000002177	ENSMUSP00000069431	0.0029957738	0.0033702455
ENSMUSP00000002177	ENSMUSP00000039175	0.0050286203	0.0040121971
ENSMUSP00000002177	ENSMUSP00000018645	0.0070614669	0.0080778901
ENSMUSP00000002177	ENSMUSP00000117040	0.0143369176	0.0072754507
ENSMUSP00000002177	ENSMUSP00000107017	0.0264805007	0.0333814797
ENSMUSP00000002177	ENSMUSP00000045386	0.0350933505	0.0224683036
ENSMUSP00000002177	ENSMUSP00000034146	0.1012678543	0.0958647622
ENSMUSP00000002177	ENSMUSP00000079531	0.2062804258	0.2207243353
ENSMUSP00000002177	ENSMUSP00000115578	0.7955384368	0.8008880330
ENSMUSP00000028696	ENSMUSP00000025649	0.0022468304	0.0020863425
ENSMUSP00000028696	ENSMUSP00000025762	0.0044936607	0.0044936607
ENSMUSP00000028696	ENSMUSP00000032182	0.0053495961	0.0046541486
ENSMUSP00000028696	ENSMUSP00000110771	0.0134809822	0.0122505751
ENSMUSP00000028696	ENSMUSP00000016680	0.0405499385	0.0505001872
ENSMUSP00000028696	ENSMUSP00000045073	0.0408709142	0.0408174183
ENSMUSP00000028696	ENSMUSP00000006760	0.0936179318	0.0880008559
ENSMUSP00000028696	ENSMUSP00000120197	0.1263574600	0.1199379447
ENSMUSP00000028696	ENSMUSP00000100012	0.2216872626	0.2449580057
ENSMUSP00000028696	ENSMUSP00000027050	0.2415342642	0.0968811855
ENSMUSP00000028696	ENSMUSP00000099434	0.2701011074	0.3147167389
ENSMUSP00000028696	ENSMUSP00000002029	0.5128657786	0.4972984540
ENSMUSP00000028696	ENSMUSP00000007012	0.5329267640	0.5012571551
ENSMUSP00000028696	ENSMUSP00000104298	0.7042743273	0.6828759429
ENSMUSP00000028696	ENSMUSP00000115578	0.8985716578	0.8982506821
ENSMUSP00000102989	ENSMUSP00000005064	0.0002674798	0.0002139838
ENSMUSP00000102989	ENSMUSP00000000271	0.0919595571	0.1005724068
ENSMUSP00000102989	ENSMUSP00000075167	0.1151768042	0.1001979351
ENSMUSP00000102989	ENSMUSP00000022225	0.1245920933	0.1266249398
ENSMUSP00000102989	ENSMUSP00000095199	0.2934788423	0.2621837051
ENSMUSP00000102989	ENSMUSP00000084679	0.2964746162	0.2381105227
ENSMUSP00000102989	ENSMUSP00000117611	0.3911624672	0.4051784090
ENSMUSP00000102989	ENSMUSP00000115578	0.7862301396	0.7467501204
ENSMUSP00000020949	ENSMUSP00000093485	0.0002674798	0.0002139838
ENSMUSP00000020949	ENSMUSP00000022274	0.0014978869	0.0010699192
ENSMUSP00000020949	ENSMUSP00000040307	0.0026213021	0.0024073182
ENSMUSP00000020949	ENSMUSP00000086459	0.0077034184	0.0082383780
ENSMUSP00000020949	ENSMUSP00000098058	0.1999679024	0.1686727652
ENSMUSP00000020949	ENSMUSP00000023291	0.3355266677	0.3507195207
ENSMUSP00000020949	ENSMUSP00000012849	0.4163055689	0.4268977692
ENSMUSP00000020949	ENSMUSP00000030398	0.5004547157	0.4186593912
ENSMUSP00000049258	ENSMUSP00000119369	0.0166372439	0.0085058578
ENSMUSP00000049258	ENSMUSP00000025649	0.1326699834	0.1125020061
ENSMUSP00000049258	ENSMUSP00000110771	0.1570106457	0.0913176055
ENSMUSP00000049258	ENSMUSP00000016680	0.3688546515	0.2462954047
ENSMUSP00000049258	ENSMUSP00000108029	0.6245653453	0.4454073717
ENSMUSP00000061853	ENSMUSP00000034056	0.0000534960	0.0000534960
ENSMUSP00000061853	ENSMUSP00000035092	0.0007489435	0.0010699192
ENSMUSP00000061853	ENSMUSP00000023618	0.0016583748	0.0025678061
ENSMUSP00000061853	ENSMUSP00000017799	0.0057775638	0.0081313861
ENSMUSP00000061853	ENSMUSP00000026449	0.0660140159	0.0580966137
ENSMUSP00000061853	ENSMUSP00000035065	0.0716845878	0.0631787300
ENSMUSP00000061853	ENSMUSP00000056720	0.0847910983	0.0606644198
ENSMUSP00000061853	ENSMUSP00000050144	0.2311025518	0.2450649976
ENSMUSP00000061853	ENSMUSP00000033892	0.2488097149	0.1855239929
ENSMUSP00000061853	ENSMUSP00000015540	0.3896110844	0.2382175146
ENSMUSP00000061853	ENSMUSP00000018713	0.6499759268	0.6632429252
ENSMUSP00000061853	ENSMUSP00000022242	0.7378162949	0.7492109346
ENSMUSP00000106934	ENSMUSP00000022701	0.0644626331	0.0718985717
ENSMUSP00000106934	ENSMUSP00000102904	0.1737013855	0.0973626491
ENSMUSP00000106934	ENSMUSP00000039418	0.2167121382	0.2670518376
ENSMUSP00000106934	ENSMUSP00000037385	0.2466163805	0.0677793827
ENSMUSP00000106934	ENSMUSP00000109633	0.2722944418	0.1101481838
ENSMUSP00000028850	ENSMUSP00000033269	0.0077034184	0.0079708982
ENSMUSP00000028850	ENSMUSP00000033008	0.2954581929	0.3002728294
ENSMUSP00000086454	ENSMUSP00000004560	0.0000534960	0.0001069919
ENSMUSP00000086454	ENSMUSP00000077757	0.0001069919	0.0002139838
ENSMUSP00000086454	ENSMUSP00000044048	0.0002674798	0.0012304071
ENSMUSP00000086454	ENSMUSP00000105970	0.0003209758	0.0001604879
ENSMUSP00000086454	ENSMUSP00000016902	0.0004814636	0.0024073182
ENSMUSP00000086454	ENSMUSP00000033093	0.0011769111	0.0003744717
ENSMUSP00000086454	ENSMUSP00000025399	0.0020328465	0.0042796769
ENSMUSP00000086454	ENSMUSP00000015725	0.0022468304	0.0040656930
ENSMUSP00000086454	ENSMUSP00000025740	0.0023003263	0.0036912213
ENSMUSP00000086454	ENSMUSP00000112508	0.0025143102	0.0028887819
ENSMUSP00000086454	ENSMUSP00000025910	0.0030492698	0.0008024394
ENSMUSP00000086454	ENSMUSP00000034709	0.0041726850	0.0169582197
ENSMUSP00000086454	ENSMUSP00000069850	0.0044936607	0.0069544749
ENSMUSP00000086454	ENSMUSP00000119369	0.0079708982	0.0054030921
ENSMUSP00000086454	ENSMUSP00000057989	0.0109131761	0.0030492698
ENSMUSP00000086454	ENSMUSP00000023749	0.0161557802	0.0496442519
ENSMUSP00000086454	ENSMUSP00000087686	0.0167442358	0.0414058739
ENSMUSP00000086454	ENSMUSP00000030125	0.0171187075	0.0460065265
ENSMUSP00000086454	ENSMUSP00000033502	0.0220938319	0.0253570855
ENSMUSP00000086454	ENSMUSP00000022865	0.0230567592	0.0489488044
ENSMUSP00000086454	ENSMUSP00000104298	0.0252500936	0.0036377254
ENSMUSP00000086454	ENSMUSP00000114069	0.0285133472	0.0655325523
ENSMUSP00000086454	ENSMUSP00000022971	0.0341304232	0.0092013053
ENSMUSP00000086454	ENSMUSP00000057532	0.0365912374	0.0783715829
ENSMUSP00000086454	ENSMUSP00000102538	0.0428502648	0.0817418285
ENSMUSP00000086454	ENSMUSP00000025930	0.0429572567	0.0798159739
ENSMUSP00000086454	ENSMUSP00000021530	0.0468624619	0.0197935056
ENSMUSP00000086454	ENSMUSP00000060798	0.0508746590	0.0651580806
ENSMUSP00000086454	ENSMUSP00000013807	0.0526935216	0.0639276735
ENSMUSP00000086454	ENSMUSP00000099907	0.0545658803	0.1001444391
ENSMUSP00000086454	ENSMUSP00000029812	0.0691167817	0.0060985396
ENSMUSP00000086454	ENSMUSP00000106735	0.0725405232	0.0403894506
ENSMUSP00000086454	ENSMUSP00000103367	0.0741454020	0.1190285133
ENSMUSP00000086454	ENSMUSP00000072859	0.0769806880	0.0047611405
ENSMUSP00000086454	ENSMUSP00000109564	0.0848445942	0.0255710694
ENSMUSP00000086454	ENSMUSP00000035065	0.0901941903	0.0927085005
ENSMUSP00000086454	ENSMUSP00000017799	0.0928689884	0.1122345263
ENSMUSP00000086454	ENSMUSP00000000985	0.1034076927	0.1532124325
ENSMUSP00000086454	ENSMUSP00000107591	0.1073663938	0.1777670786
ENSMUSP00000086454	ENSMUSP00000098786	0.1147488365	0.0471834377
ENSMUSP00000086454	ENSMUSP00000099510	0.1153907880	0.0735569465
ENSMUSP00000086454	ENSMUSP00000063795	0.1309046167	0.1012678543
ENSMUSP00000086454	ENSMUSP00000043583	0.1420317766	0.0396405071
ENSMUSP00000086454	ENSMUSP00000026845	0.1457764939	0.0437596961
ENSMUSP00000086454	ENSMUSP00000021728	0.1557267426	0.2292836891
ENSMUSP00000086454	ENSMUSP00000020157	0.1624137378	0.1655165035
ENSMUSP00000086454	ENSMUSP00000033466	0.1658909752	0.0189375702
ENSMUSP00000086454	ENSMUSP00000032907	0.1661049591	0.1819397635
ENSMUSP00000086454	ENSMUSP00000077594	0.1696356925	0.2447975178
ENSMUSP00000086454	ENSMUSP00000075756	0.1781950463	0.2520194725
ENSMUSP00000086454	ENSMUSP00000028430	0.1850960253	0.2422297117
ENSMUSP00000086454	ENSMUSP00000003705	0.1936553790	0.2686032205
ENSMUSP00000086454	ENSMUSP00000033617	0.2107205906	0.1197239608
ENSMUSP00000086454	ENSMUSP00000087106	0.2335633660	0.1457764939
ENSMUSP00000086454	ENSMUSP00000040271	0.2464023966	0.2684427326
ENSMUSP00000086454	ENSMUSP00000089708	0.2726154175	0.0865029690
ENSMUSP00000086454	ENSMUSP00000019060	0.2728828973	0.0653720644
ENSMUSP00000086454	ENSMUSP00000100496	0.3279302413	0.0714706040
ENSMUSP00000086454	ENSMUSP00000079818	0.3295886161	0.2308350720
ENSMUSP00000086454	ENSMUSP00000022592	0.3367570748	0.1202589205
ENSMUSP00000086454	ENSMUSP00000029653	0.3997218210	0.2760391590
ENSMUSP00000086454	ENSMUSP00000095199	0.4050179211	0.1625207297
ENSMUSP00000086454	ENSMUSP00000099928	0.4780399080	0.0105922003
ENSMUSP00000086454	ENSMUSP00000108124	0.4908254427	0.5345316429
ENSMUSP00000086454	ENSMUSP00000095329	0.5541111646	0.3060503932
ENSMUSP00000086454	ENSMUSP00000085849	0.6148290804	0.6370834002
ENSMUSP00000086454	ENSMUSP00000111961	0.6223185150	0.6442518590
ENSMUSP00000086454	ENSMUSP00000027165	0.6340876264	0.1585620286
ENSMUSP00000086454	ENSMUSP00000052210	0.6638313807	0.6811640721
ENSMUSP00000086454	ENSMUSP00000102813	0.7633873643	0.7716257423
ENSMUSP00000105449	ENSMUSP00000008016	0.0000534960	0.0000534960
ENSMUSP00000105449	ENSMUSP00000067318	0.0285668432	0.0171722035
ENSMUSP00000105449	ENSMUSP00000027730	0.0505536832	0.0632857219
ENSMUSP00000105449	ENSMUSP00000069554	0.0560102712	0.0559032793
ENSMUSP00000105449	ENSMUSP00000047529	0.0569731985	0.0577756379
ENSMUSP00000105449	ENSMUSP00000034755	0.0684213342	0.0628042583
ENSMUSP00000105449	ENSMUSP00000020974	0.0717915797	0.0704541807
ENSMUSP00000105449	ENSMUSP00000023171	0.0814208527	0.0741988980
ENSMUSP00000105449	ENSMUSP00000100979	0.0857540256	0.0775156476
ENSMUSP00000105449	ENSMUSP00000030237	0.0931899642	0.0920665490
ENSMUSP00000105449	ENSMUSP00000000445	0.0957577703	0.1023912695
ENSMUSP00000105449	ENSMUSP00000072330	0.1272133954	0.1226127427
ENSMUSP00000105449	ENSMUSP00000047457	0.1281228267	0.1253410368
ENSMUSP00000105449	ENSMUSP00000102538	0.1447065747	0.1525704809
ENSMUSP00000105449	ENSMUSP00000113252	0.1536404001	0.1605948751
ENSMUSP00000105449	ENSMUSP00000013807	0.1794254534	0.1733269138
ENSMUSP00000105449	ENSMUSP00000033093	0.2085807522	0.1909270850
ENSMUSP00000105449	ENSMUSP00000006565	0.2178355534	0.1928529396
ENSMUSP00000105449	ENSMUSP00000079002	0.2363451559	0.2076178249
ENSMUSP00000105449	ENSMUSP00000071589	0.8007275451	0.8017974643
ENSMUSP00000071592	ENSMUSP00000050750	0.0118226074	0.0120900872
ENSMUSP00000071592	ENSMUSP00000046255	0.1335794148	0.1515005617
ENSMUSP00000071592	ENSMUSP00000101115	0.1353447815	0.0896592307
ENSMUSP00000071592	ENSMUSP00000034554	0.1388755149	0.1108971273
ENSMUSP00000071592	ENSMUSP00000025413	0.2982934788	0.3040710426
ENSMUSP00000071592	ENSMUSP00000112337	0.4278606965	0.4334242765
ENSMUSP00000071592	ENSMUSP00000014370	0.4302145188	0.4587813620
ENSMUSP00000109949	ENSMUSP00000062284	0.0000534960	0.0000534960
ENSMUSP00000109949	ENSMUSP00000111501	0.0001069919	0.0001069919
ENSMUSP00000109949	ENSMUSP00000104230	0.0002139838	0.0001604879
ENSMUSP00000109949	ENSMUSP00000053101	0.0012839031	0.0022468304
ENSMUSP00000109949	ENSMUSP00000091381	0.0014443909	0.0012304071
ENSMUSP00000109949	ENSMUSP00000003351	0.0025143102	0.0014443909
ENSMUSP00000109949	ENSMUSP00000020990	0.0047611405	0.0023003263
ENSMUSP00000109949	ENSMUSP00000022971	0.0102177286	0.0161022843
ENSMUSP00000109949	ENSMUSP00000048576	0.0123575670	0.0063660194
ENSMUSP00000109949	ENSMUSP00000019133	0.0157278126	0.0169047237
ENSMUSP00000109949	ENSMUSP00000106278	0.0360562778	0.0381426202
ENSMUSP00000109949	ENSMUSP00000001326	0.0458460386	0.0471834377
ENSMUSP00000109949	ENSMUSP00000025519	0.0572941743	0.0071149628
ENSMUSP00000109949	ENSMUSP00000057340	0.0657465361	0.0416198577
ENSMUSP00000109949	ENSMUSP00000085872	0.1057080190	0.1088642807
ENSMUSP00000109949	ENSMUSP00000064280	0.1152303001	0.1214893276
ENSMUSP00000109949	ENSMUSP00000051965	0.1218637993	0.1297812015
ENSMUSP00000109949	ENSMUSP00000066068	0.1382335634	0.1444925908
ENSMUSP00000109949	ENSMUSP00000048947	0.1711335794	0.1770181351
ENSMUSP00000109949	ENSMUSP00000001569	0.1941903386	0.1695287006
ENSMUSP00000109949	ENSMUSP00000078985	0.1963301771	0.1993259509
ENSMUSP00000109949	ENSMUSP00000088532	0.2011983095	0.2085807522
ENSMUSP00000109949	ENSMUSP00000073885	0.2170331140	0.1967046488
ENSMUSP00000109949	ENSMUSP00000050220	0.2227036859	0.2303001123
ENSMUSP00000109949	ENSMUSP00000046059	0.2893061574	0.2975980313
ENSMUSP00000109949	ENSMUSP00000085299	0.3211362542	0.3157331621
ENSMUSP00000109949	ENSMUSP00000098349	0.3264323544	0.3363826031
ENSMUSP00000109949	ENSMUSP00000042875	0.3274487776	0.3375595143
ENSMUSP00000109949	ENSMUSP00000020522	0.3493821216	0.3609372492
ENSMUSP00000109949	ENSMUSP00000007708	0.3690686353	0.3803562831
ENSMUSP00000109949	ENSMUSP00000122896	0.3753276628	0.3863478307
ENSMUSP00000109949	ENSMUSP00000021147	0.3894505965	0.4009522281
ENSMUSP00000109949	ENSMUSP00000102685	0.3942652330	0.4057133686
ENSMUSP00000109949	ENSMUSP00000034567	0.4057668646	0.4176429680
ENSMUSP00000109949	ENSMUSP00000109360	0.4079067030	0.4193548387
ENSMUSP00000109949	ENSMUSP00000032729	0.4157171134	0.4276467127
ENSMUSP00000109949	ENSMUSP00000108815	0.4267907773	0.4082811748
ENSMUSP00000109949	ENSMUSP00000035208	0.4349756593	0.1324025036
ENSMUSP00000109949	ENSMUSP00000002626	0.4484031456	0.1399989301
ENSMUSP00000109949	ENSMUSP00000041276	0.5018456107	0.4480821698
ENSMUSP00000109949	ENSMUSP00000099686	0.5115283796	0.5216926122
ENSMUSP00000109949	ENSMUSP00000041347	0.5329267640	0.5428770128
ENSMUSP00000109949	ENSMUSP00000046129	0.5390787996	0.5486010806
ENSMUSP00000109949	ENSMUSP00000113835	0.5641149093	0.5728882469
ENSMUSP00000109949	ENSMUSP00000080992	0.5643288932	0.5736906864
ENSMUSP00000109949	ENSMUSP00000101858	0.5750815813	0.5020595945
ENSMUSP00000109949	ENSMUSP00000117816	0.6231744503	0.6292194939
ENSMUSP00000109949	ENSMUSP00000078429	0.6362809608	0.6423260044
ENSMUSP00000109949	ENSMUSP00000039416	0.8256031670	0.8264056064
ENSMUSP00000109949	ENSMUSP00000110751	0.9926710533	0.9926710533
ENSMUSP00000028286	ENSMUSP00000069432	0.8860001070	0.8862140908
ENSMUSP00000106046	ENSMUSP00000024879	0.0124110630	0.0088803295
ENSMUSP00000106046	ENSMUSP00000111635	0.0155673247	0.0169582197
ENSMUSP00000106046	ENSMUSP00000025679	0.0181351308	0.0188840743
ENSMUSP00000106046	ENSMUSP00000055427	0.0334884716	0.0432782325
ENSMUSP00000106046	ENSMUSP00000030128	0.0430107527	0.0071684588
ENSMUSP00000106046	ENSMUSP00000031276	0.0586850693	0.0739849141
ENSMUSP00000106046	ENSMUSP00000049414	0.0819558123	0.0885893115
ENSMUSP00000106046	ENSMUSP00000068410	0.0848445942	0.0993954956
ENSMUSP00000106046	ENSMUSP00000026227	0.0944203713	0.0997699674
ENSMUSP00000106046	ENSMUSP00000004965	0.1091852565	0.1401594180
ENSMUSP00000106046	ENSMUSP00000099388	0.1176911143	0.1169956668
ENSMUSP00000106046	ENSMUSP00000067786	0.1952067619	0.1835446424
ENSMUSP00000106046	ENSMUSP00000062771	0.2068688814	0.2444230461
ENSMUSP00000106046	ENSMUSP00000047700	0.2160166907	0.2546407746
ENSMUSP00000106046	ENSMUSP00000033501	0.2370406034	0.2137698604
ENSMUSP00000106046	ENSMUSP00000021090	0.2424436955	0.1991119670
ENSMUSP00000106046	ENSMUSP00000099820	0.2936393302	0.3383084577
ENSMUSP00000106046	ENSMUSP00000044866	0.3017707163	0.3396993527
ENSMUSP00000106046	ENSMUSP00000005711	0.3194243835	0.3651099342
ENSMUSP00000106046	ENSMUSP00000026434	0.3208687744	0.3663403413
ENSMUSP00000106046	ENSMUSP00000100869	0.3730808324	0.3891296207
ENSMUSP00000106046	ENSMUSP00000034912	0.3805167710	0.2496656502
ENSMUSP00000106046	ENSMUSP00000100025	0.4548761569	0.5182688707
ENSMUSP00000106046	ENSMUSP00000070993	0.4574974589	0.3419996790
ENSMUSP00000106046	ENSMUSP00000036206	0.5492430322	0.5872786605
ENSMUSP00000106046	ENSMUSP00000029049	0.5493500241	0.5873856524
ENSMUSP00000106046	ENSMUSP00000099790	0.5611191355	0.5951960627
ENSMUSP00000106046	ENSMUSP00000071589	0.8567913123	0.8602150538
ENSMUSP00000106046	ENSMUSP00000115578	0.8797410795	0.7839833093
ENSMUSP00000109469	ENSMUSP00000044044	0.4662707966	0.4301075269
ENSMUSP00000109469	ENSMUSP00000033093	0.8686674156	0.7591076874
ENSMUSP00000109469	ENSMUSP00000104298	0.8970737709	0.8869095383
ENSMUSP00000020932	ENSMUSP00000033990	0.0894987428	0.0490557963
ENSMUSP00000020932	ENSMUSP00000099510	0.1491467394	0.0906756540
ENSMUSP00000020932	ENSMUSP00000050962	0.1617717862	0.2128069331
ENSMUSP00000020932	ENSMUSP00000113658	0.2303536083	0.1733804098
ENSMUSP00000020932	ENSMUSP00000103537	0.2814957471	0.3173915369
ENSMUSP00000020932	ENSMUSP00000099710	0.5428235168	0.3619001765
ENSMUSP00000020932	ENSMUSP00000090900	0.9980741454	0.9980741454
ENSMUSP00000028623	ENSMUSP00000076505	0.0000534960	0.0000534960
ENSMUSP00000028623	ENSMUSP00000068687	0.0027282940	0.0008024394
ENSMUSP00000028623	ENSMUSP00000006137	0.0590060450	0.0631252340
ENSMUSP00000028623	ENSMUSP00000057375	0.2198149040	0.2308885679
ENSMUSP00000107874	ENSMUSP00000094981	0.0006419515	0.0006419515
ENSMUSP00000107874	ENSMUSP00000109547	0.0009094313	0.0009094313
ENSMUSP00000107874	ENSMUSP00000072018	0.0012839031	0.0012304071
ENSMUSP00000107874	ENSMUSP00000027675	0.1644465843	0.1838121222
ENSMUSP00000033749	ENSMUSP00000113851	0.8571122880	0.8692023752
ENSMUSP00000033749	ENSMUSP00000021413	0.8687209116	0.7958594126
ENSMUSP00000057989	ENSMUSP00000057989	0	0
ENSMUSP00000057989	ENSMUSP00000107863	0.0000534960	0.0000534960
ENSMUSP00000057989	ENSMUSP00000102538	0.0002674798	0.0002674798
ENSMUSP00000057989	ENSMUSP00000046185	0.0013908950	0.0014443909
ENSMUSP00000057989	ENSMUSP00000107008	0.0015513829	0.0004814636
ENSMUSP00000057989	ENSMUSP00000105720	0.0020863425	0.0012304071
ENSMUSP00000057989	ENSMUSP00000077623	0.0022468304	0.0010699192
ENSMUSP00000057989	ENSMUSP00000000122	0.0026213021	0.0014978869
ENSMUSP00000057989	ENSMUSP00000070865	0.0028352859	0.0006419515
ENSMUSP00000057989	ENSMUSP00000029876	0.0054565880	0.0076499224
ENSMUSP00000057989	ENSMUSP00000033770	0.0066334992	0.0018723586
ENSMUSP00000057989	ENSMUSP00000078945	0.0066869951	0.0013373990
ENSMUSP00000057989	ENSMUSP00000101203	0.0070079709	0.0195260258
ENSMUSP00000057989	ENSMUSP00000088052	0.0080778901	0.0104317124
ENSMUSP00000057989	ENSMUSP00000048273	0.0083453699	0.0066869951
ENSMUSP00000057989	ENSMUSP00000057916	0.0124110630	0.0060450436
ENSMUSP00000057989	ENSMUSP00000029712	0.0146578933	0.0061520355
ENSMUSP00000057989	ENSMUSP00000098903	0.0162627722	0.0130530145
ENSMUSP00000057989	ENSMUSP00000058025	0.0166372439	0.0146578933
ENSMUSP00000057989	ENSMUSP00000033941	0.0198470016	0.0391590435
ENSMUSP00000057989	ENSMUSP00000086454	0.0240731825	0.0063660194
ENSMUSP00000057989	ENSMUSP00000071575	0.0308671695	0.0105387043
ENSMUSP00000057989	ENSMUSP00000037909	0.0315626170	0.0251431017
ENSMUSP00000057989	ENSMUSP00000006046	0.0345583908	0.0157278126
ENSMUSP00000057989	ENSMUSP00000059973	0.0354678222	0.0300112342
ENSMUSP00000057989	ENSMUSP00000031843	0.0363772535	0.0345048949
ENSMUSP00000057989	ENSMUSP00000075443	0.0369657091	0.0387845718
ENSMUSP00000057989	ENSMUSP00000035065	0.0441341679	0.0624832825
ENSMUSP00000057989	ENSMUSP00000052648	0.0526400257	0.0266944846
ENSMUSP00000057989	ENSMUSP00000105970	0.0553683197	0.0272294442
ENSMUSP00000057989	ENSMUSP00000081787	0.0617878350	0.0523725459
ENSMUSP00000057989	ENSMUSP00000030834	0.0628042583	0.0421548173
ENSMUSP00000057989	ENSMUSP00000032194	0.0688493019	0.0360027818
ENSMUSP00000057989	ENSMUSP00000005849	0.0713101161	0.1150163163
ENSMUSP00000057989	ENSMUSP00000005548	0.0809393891	0.0650510886
ENSMUSP00000057989	ENSMUSP00000079231	0.0916920772	0.0773551597
ENSMUSP00000057989	ENSMUSP00000106667	0.1052265554	0.0725940192
ENSMUSP00000057989	ENSMUSP00000077760	0.1151233082	0.1263039641
ENSMUSP00000057989	ENSMUSP00000021674	0.1187075376	0.0506606751
ENSMUSP00000057989	ENSMUSP00000026259	0.1249665650	0.0275504199
ENSMUSP00000057989	ENSMUSP00000024179	0.1275343712	0.1550847911
ENSMUSP00000057989	ENSMUSP00000006828	0.1297812015	0.1062429787
ENSMUSP00000057989	ENSMUSP00000025910	0.1319210400	0.0663349917
ENSMUSP00000057989	ENSMUSP00000023829	0.1744503290	0.2199218959
ENSMUSP00000057989	ENSMUSP00000022709	0.1746643128	0.1411223453
ENSMUSP00000057989	ENSMUSP00000018710	0.1750387846	0.1303161611
ENSMUSP00000057989	ENSMUSP00000094929	0.1852565131	0.2046755470
ENSMUSP00000057989	ENSMUSP00000070896	0.2049430268	0.2545337827
ENSMUSP00000057989	ENSMUSP00000067046	0.2152142513	0.1563151982
ENSMUSP00000057989	ENSMUSP00000056668	0.2495586583	0.1741828492
ENSMUSP00000057989	ENSMUSP00000001326	0.2497726422	0.2198683999
ENSMUSP00000057989	ENSMUSP00000025263	0.2597228909	0.1897501739
ENSMUSP00000057989	ENSMUSP00000085346	0.2619697213	0.2695661478
ENSMUSP00000057989	ENSMUSP00000025025	0.2671053335	0.2902690847
ENSMUSP00000057989	ENSMUSP00000048063	0.2947627454	0.3913764511
ENSMUSP00000057989	ENSMUSP00000028881	0.3100625903	0.2232921414
ENSMUSP00000057989	ENSMUSP00000000889	0.3185149521	0.2284812497
ENSMUSP00000057989	ENSMUSP00000096847	0.3231691007	0.4014871877
ENSMUSP00000057989	ENSMUSP00000005820	0.3247739796	0.3839405125
ENSMUSP00000057989	ENSMUSP00000004480	0.3392178890	0.4270582571
ENSMUSP00000057989	ENSMUSP00000024034	0.3452094367	0.4242764671
ENSMUSP00000057989	ENSMUSP00000067057	0.4166265447	0.2971165677
ENSMUSP00000057989	ENSMUSP00000019906	0.5734767025	0.5866367089
ENSMUSP00000057989	ENSMUSP00000065433	0.7195206762	0.7274380784
ENSMUSP00000057989	ENSMUSP00000053977	0.7251377521	0.7348205211
ENSMUSP00000057989	ENSMUSP00000035404	0.7652597229	0.7712512705
ENSMUSP00000057989	ENSMUSP00000068004	0.8527256192	0.8543304980
ENSMUSP00000047962	ENSMUSP00000001872	0.0021398384	0.0013373990
ENSMUSP00000047962	ENSMUSP00000040920	0.0027817900	0.0038517092
ENSMUSP00000047962	ENSMUSP00000043616	0.0034772375	0.0014978869
ENSMUSP00000047962	ENSMUSP00000109687	0.0075964265	0.0072754507
ENSMUSP00000047962	ENSMUSP00000052559	0.0118761034	0.0117691114
ENSMUSP00000047962	ENSMUSP00000101017	0.0120900872	0.0108596801
ENSMUSP00000047962	ENSMUSP00000025521	0.0154603327	0.0136414701
ENSMUSP00000047962	ENSMUSP00000033689	0.0207029369	0.0242336704
ENSMUSP00000047962	ENSMUSP00000118546	0.0366982293	0.0352003424
ENSMUSP00000047962	ENSMUSP00000027778	0.0373936768	0.0463275023
ENSMUSP00000047962	ENSMUSP00000120276	0.0387310758	0.0480928690
ENSMUSP00000047962	ENSMUSP00000031650	0.0393730273	0.0496442519
ENSMUSP00000047962	ENSMUSP00000051021	0.0432247365	0.0435457123
ENSMUSP00000047962	ENSMUSP00000097740	0.0493232761	0.0755897930
ENSMUSP00000047962	ENSMUSP00000004994	0.0524260418	0.0592200289
ENSMUSP00000047962	ENSMUSP00000001484	0.0538704328	0.0801904456
ENSMUSP00000047962	ENSMUSP00000024159	0.0565452308	0.0640346654
ENSMUSP00000047962	ENSMUSP00000048524	0.0583105975	0.0472369336
ENSMUSP00000047962	ENSMUSP00000027878	0.0632322260	0.0582036056
ENSMUSP00000047962	ENSMUSP00000001878	0.0656930402	0.0688493019
ENSMUSP00000047962	ENSMUSP00000077354	0.0730754828	0.0722730434
ENSMUSP00000047962	ENSMUSP00000036591	0.0758037768	0.0744128818
ENSMUSP00000047962	ENSMUSP00000052196	0.0771411758	0.0768202001
ENSMUSP00000047962	ENSMUSP00000034115	0.0799229658	0.0723800353
ENSMUSP00000047962	ENSMUSP00000025396	0.0800834537	0.0827582518
ENSMUSP00000047962	ENSMUSP00000056719	0.0894452469	0.0886428075
ENSMUSP00000047962	ENSMUSP00000041118	0.0947413470	0.1037286685
ENSMUSP00000047962	ENSMUSP00000096755	0.1044241160	0.0998234633
ENSMUSP00000047962	ENSMUSP00000042413	0.1056545231	0.1080083454
ENSMUSP00000047962	ENSMUSP00000059211	0.1094527363	0.1074733858
ENSMUSP00000047962	ENSMUSP00000071905	0.6967313968	0.7011180656
ENSMUSP00000047962	ENSMUSP00000119642	0.9982881292	0.9982881292
ENSMUSP00000030187	ENSMUSP00000022369	0.0048146365	0.0033167496
ENSMUSP00000030187	ENSMUSP00000031840	0.0187770823	0.0231102552
ENSMUSP00000030187	ENSMUSP00000107691	0.0200609854	0.0148183812
ENSMUSP00000030187	ENSMUSP00000109633	0.0293157867	0.0312416413
ENSMUSP00000030187	ENSMUSP00000054499	0.0693307655	0.0315091211
ENSMUSP00000030187	ENSMUSP00000096379	0.0805114214	0.1011073664
ENSMUSP00000030187	ENSMUSP00000027871	0.1138929011	0.2516450008
ENSMUSP00000030187	ENSMUSP00000017153	0.2133953886	0.1716150431
ENSMUSP00000030187	ENSMUSP00000105660	0.2879687584	0.1815652918
ENSMUSP00000030187	ENSMUSP00000001834	0.5843898786	0.2174610817
ENSMUSP00000030187	ENSMUSP00000021674	0.6816455358	0.6935751351
ENSMUSP00000091381	ENSMUSP00000109949	0.0052426042	0.0046006527
ENSMUSP00000091381	ENSMUSP00000104230	0.0777831274	0.0775691435
ENSMUSP00000091381	ENSMUSP00000019405	0.0905686621	0.0865029690
ENSMUSP00000091381	ENSMUSP00000078866	0.2227571818	0.1944578184
ENSMUSP00000091381	ENSMUSP00000078985	0.3640400150	0.3368640668
ENSMUSP00000091381	ENSMUSP00000021674	0.4395228160	0.4672337239
ENSMUSP00000091381	ENSMUSP00000020990	0.5382228642	0.3371315466
ENSMUSP00000091381	ENSMUSP00000079002	0.6118333066	0.6279355909
ENSMUSP00000091064	ENSMUSP00000099433	0.0004279677	0.0009629273
ENSMUSP00000100002	ENSMUSP00000109662	0.0000534960	0.0000534960
ENSMUSP00000100002	ENSMUSP00000027629	0.0066334992	0.0077034184
ENSMUSP00000100002	ENSMUSP00000037774	0.0342374151	0.0340769272
ENSMUSP00000100002	ENSMUSP00000112103	0.0646766169	0.0487348205
ENSMUSP00000100002	ENSMUSP00000050771	0.1348098219	0.1361472209
ENSMUSP00000100002	ENSMUSP00000121817	0.1531589365	0.1791044776
ENSMUSP00000095845	ENSMUSP00000080224	0.0793345102	0.0768736960
ENSMUSP00000028358	ENSMUSP00000028881	0.0044936607	0.0029422779
ENSMUSP00000028358	ENSMUSP00000061185	0.0202749692	0.0173861873
ENSMUSP00000028358	ENSMUSP00000045770	0.0303322099	0.0219868400
ENSMUSP00000028358	ENSMUSP00000000889	0.0597014925	0.0402824587
ENSMUSP00000028358	ENSMUSP00000027874	0.0829187396	0.0565452308
ENSMUSP00000028358	ENSMUSP00000042987	0.0911036217	0.1066174504
ENSMUSP00000028358	ENSMUSP00000083587	0.1305301450	0.0556892955
ENSMUSP00000028358	ENSMUSP00000027241	0.1446530787	0.0473974215
ENSMUSP00000028358	ENSMUSP00000104496	0.1956347296	0.1733269138
ENSMUSP00000028358	ENSMUSP00000027649	0.2578505323	0.2415877601
ENSMUSP00000028358	ENSMUSP00000024884	0.2938533141	0.1504306425
ENSMUSP00000028358	ENSMUSP00000092630	0.3307120312	0.3676242444
ENSMUSP00000028358	ENSMUSP00000027243	0.8281709731	0.8299363398
ENSMUSP00000028355	ENSMUSP00000117891	0.0001604879	0.0002139838
ENSMUSP00000028355	ENSMUSP00000001536	0.0103247205	0.0089338255
ENSMUSP00000028355	ENSMUSP00000022701	0.0203819612	0.0165302520
ENSMUSP00000028355	ENSMUSP00000058651	0.0256780613	0.0132669983
ENSMUSP00000028355	ENSMUSP00000027777	0.0373401808	0.0363772535
ENSMUSP00000028355	ENSMUSP00000026865	0.0654255604	0.0565987268
ENSMUSP00000028355	ENSMUSP00000070239	0.1659444712	0.1848820414
ENSMUSP00000028355	ENSMUSP00000114496	0.9009254801	0.9009254801
ENSMUSP00000028355	ENSMUSP00000102054	0.9989300808	0.9989300808
ENSMUSP00000097876	ENSMUSP00000029842	0.0034237415	0.0018188627
ENSMUSP00000028288	ENSMUSP00000110286	0.0000534960	0.0000534960
ENSMUSP00000028288	ENSMUSP00000021922	0.0006954475	0.0007489435
ENSMUSP00000028288	ENSMUSP00000010319	0.0047611405	0.0047076446
ENSMUSP00000028288	ENSMUSP00000014917	0.0048146365	0.0066869951
ENSMUSP00000028288	ENSMUSP00000033182	0.0055635799	0.0054030921
ENSMUSP00000028288	ENSMUSP00000028735	0.0063125234	0.0065800032
ENSMUSP00000028288	ENSMUSP00000101214	0.0065800032	0.0057775638
ENSMUSP00000028288	ENSMUSP00000098786	0.0072754507	0.0061520355
ENSMUSP00000028288	ENSMUSP00000035075	0.0105922003	0.0120900872
ENSMUSP00000028288	ENSMUSP00000020329	0.0119295993	0.0115551276
ENSMUSP00000028288	ENSMUSP00000025263	0.0129460226	0.0108061841
ENSMUSP00000028288	ENSMUSP00000026845	0.0131065105	0.0092013053
ENSMUSP00000028288	ENSMUSP00000013807	0.0136949660	0.0112341518
ENSMUSP00000028288	ENSMUSP00000029812	0.0155673247	0.0095222811
ENSMUSP00000028288	ENSMUSP00000035065	0.0171722035	0.0209169208
ENSMUSP00000028288	ENSMUSP00000066789	0.0208099289	0.0172256995
ENSMUSP00000028288	ENSMUSP00000023673	0.0234847269	0.0111271599
ENSMUSP00000028288	ENSMUSP00000030791	0.0235917188	0.0294762745
ENSMUSP00000028288	ENSMUSP00000111403	0.0251431017	0.0119295993
ENSMUSP00000028288	ENSMUSP00000059210	0.0257315573	0.0323650564
ENSMUSP00000028288	ENSMUSP00000021428	0.0280318836	0.0357887979
ENSMUSP00000028288	ENSMUSP00000063800	0.0281923715	0.0158883004
ENSMUSP00000028288	ENSMUSP00000035020	0.0289413149	0.0215053763
ENSMUSP00000028288	ENSMUSP00000091495	0.0313486332	0.0382496122
ENSMUSP00000028288	ENSMUSP00000119303	0.0315091211	0.0293692826
ENSMUSP00000028288	ENSMUSP00000109270	0.0346653828	0.0432247365
ENSMUSP00000028288	ENSMUSP00000103929	0.0394265233	0.0156743166
ENSMUSP00000028288	ENSMUSP00000078723	0.0440806719	0.0430107527
ENSMUSP00000028288	ENSMUSP00000059129	0.0813138608	0.0613598673
ENSMUSP00000028288	ENSMUSP00000078245	0.0892312630	0.0973626491
ENSMUSP00000028288	ENSMUSP00000017881	0.0913176055	0.0344513989
ENSMUSP00000028288	ENSMUSP00000099407	0.1001979351	0.0916920772
ENSMUSP00000028288	ENSMUSP00000041627	0.1022842775	0.0851120740
ENSMUSP00000028288	ENSMUSP00000075224	0.1233616862	0.0815278446
ENSMUSP00000028288	ENSMUSP00000103306	0.1329909592	0.1289252661
ENSMUSP00000028288	ENSMUSP00000065512	0.1332049430	0.1489327556
ENSMUSP00000028288	ENSMUSP00000003981	0.1515005617	0.1331514471
ENSMUSP00000028288	ENSMUSP00000042927	0.1803883807	0.1885732627
ENSMUSP00000028288	ENSMUSP00000053122	0.2787674531	0.1540148719
ENSMUSP00000028288	ENSMUSP00000113494	0.3027336436	0.3237575563
ENSMUSP00000028288	ENSMUSP00000015581	0.3584764350	0.2556037019
ENSMUSP00000028288	ENSMUSP00000001720	0.3933023057	0.4134702830
ENSMUSP00000110735	ENSMUSP00000044376	0.0020328465	0.0020863425
ENSMUSP00000110735	ENSMUSP00000069821	0.0255710694	0.0002139838
ENSMUSP00000110735	ENSMUSP00000038505	0.2292836891	0.2159631948
ENSMUSP00000059079	ENSMUSP00000025271	0.0620553148	0.0646766169
ENSMUSP00000059079	ENSMUSP00000001204	0.8883004333	0.8884609212
ENSMUSP00000076491	ENSMUSP00000049108	0.0001069919	0.0001604879
ENSMUSP00000076491	ENSMUSP00000022304	0.0014443909	0.0013373990
ENSMUSP00000076491	ENSMUSP00000068281	0.0019258546	0.0056170759
ENSMUSP00000076491	ENSMUSP00000000450	0.0023003263	0.0021398384
ENSMUSP00000076491	ENSMUSP00000059719	0.0039587011	0.0062055315
ENSMUSP00000076491	ENSMUSP00000077196	0.0089338255	0.0110736639
ENSMUSP00000076491	ENSMUSP00000002177	0.0100572407	0.0103247205
ENSMUSP00000076491	ENSMUSP00000002320	0.0108061841	0.0086663457
ENSMUSP00000076491	ENSMUSP00000112959	0.0135879741	0.0156743166
ENSMUSP00000076491	ENSMUSP00000097089	0.0167977318	0.0207029369
ENSMUSP00000076491	ENSMUSP00000003049	0.0205959450	0.0246081421
ENSMUSP00000076491	ENSMUSP00000104813	0.0493232761	0.0476114053
ENSMUSP00000076491	ENSMUSP00000043153	0.0792275183	0.0821697962
ENSMUSP00000076491	ENSMUSP00000026845	0.0839886589	0.0793345102
ENSMUSP00000076491	ENSMUSP00000029938	0.0844701225	0.0924945167
ENSMUSP00000076491	ENSMUSP00000117153	0.1321885198	0.1459904777
ENSMUSP00000076491	ENSMUSP00000034811	0.1480233242	0.1409083614
ENSMUSP00000076491	ENSMUSP00000106951	0.2299256406	0.2506820735
ENSMUSP00000076491	ENSMUSP00000032815	0.3209757663	0.4021826352
ENSMUSP00000076491	ENSMUSP00000072096	0.4160380891	0.4412881827
ENSMUSP00000076491	ENSMUSP00000114705	0.4504894880	0.4280746804
ENSMUSP00000076491	ENSMUSP00000025706	0.5947680950	0.6115658268
ENSMUSP00000103928	ENSMUSP00000119596	0.0003744717	0.0003209758
ENSMUSP00000103928	ENSMUSP00000007212	0.5162895201	0.5177339111
ENSMUSP00000079909	ENSMUSP00000029448	0.0010164233	0.0005349596
ENSMUSP00000079909	ENSMUSP00000109347	0.0027282940	0.0034237415
ENSMUSP00000079909	ENSMUSP00000020252	0.0137484620	0.0044936607
ENSMUSP00000005952	ENSMUSP00000028062	0.2358101963	0.2649654951
ENSMUSP00000005952	ENSMUSP00000005218	0.7775637939	0.5006152036
ENSMUSP00000028991	ENSMUSP00000111500	0.0479323811	0.0316161130
ENSMUSP00000028991	ENSMUSP00000109633	0.0891777671	0.0478253892
ENSMUSP00000028991	ENSMUSP00000077085	0.2266623870	0.3273417857
ENSMUSP00000028991	ENSMUSP00000112838	0.6265446959	0.5980313486
ENSMUSP00000028991	ENSMUSP00000021090	0.6444123469	0.5821430482
ENSMUSP00000028499	ENSMUSP00000071575	0.0165302520	0.0111271599
ENSMUSP00000028499	ENSMUSP00000033182	0.0251431017	0.0261595250
ENSMUSP00000028499	ENSMUSP00000054499	0.0441341679	0.0197935056
ENSMUSP00000028499	ENSMUSP00000028881	0.0524260418	0.0554753116
ENSMUSP00000028499	ENSMUSP00000017488	0.1737013855	0.1831166747
ENSMUSP00000028499	ENSMUSP00000090281	0.7088749799	0.7127801851
ENSMUSP00000028062	ENSMUSP00000020904	0.0176536671	0.0172256995
ENSMUSP00000028062	ENSMUSP00000018880	0.0406569304	0.0152463489
ENSMUSP00000028062	ENSMUSP00000097547	0.0822767881	0.0475579094
ENSMUSP00000028062	ENSMUSP00000017868	0.1264109560	0.0941528915
ENSMUSP00000028062	ENSMUSP00000001183	0.1406408816	0.1562082063
ENSMUSP00000028062	ENSMUSP00000029462	0.1720965067	0.1451880383
ENSMUSP00000028062	ENSMUSP00000021277	0.2189054726	0.2096506714
ENSMUSP00000028062	ENSMUSP00000034093	0.2797838763	0.1975070882
ENSMUSP00000028062	ENSMUSP00000020099	0.3142887712	0.2829936340
ENSMUSP00000028062	ENSMUSP00000105442	0.3148237308	0.1702241481
ENSMUSP00000028062	ENSMUSP00000005952	0.3212967421	0.2441555663
ENSMUSP00000028062	ENSMUSP00000033154	0.4007917402	0.3155726743
ENSMUSP00000028062	ENSMUSP00000023356	0.5089605735	0.2925159150
ENSMUSP00000028062	ENSMUSP00000054270	0.5497244958	0.3288931686
ENSMUSP00000028062	ENSMUSP00000009143	0.6529717006	0.4226715883
ENSMUSP00000028062	ENSMUSP00000094873	0.6642058525	0.5912908575
ENSMUSP00000028062	ENSMUSP00000056720	0.6952870058	0.6742095972
ENSMUSP00000028062	ENSMUSP00000029653	0.7122987214	0.6791312256
ENSMUSP00000028062	ENSMUSP00000009831	0.7199486439	0.7403306050
ENSMUSP00000028062	ENSMUSP00000029275	0.8025464077	0.7565398812
ENSMUSP00000014174	ENSMUSP00000099857	0.0041726850	0.0011234152
ENSMUSP00000014174	ENSMUSP00000101129	0.0400149789	0.0332209918
ENSMUSP00000014174	ENSMUSP00000023673	0.0536029530	0.0381961162
ENSMUSP00000014174	ENSMUSP00000002291	0.0643556411	0.0431712406
ENSMUSP00000014174	ENSMUSP00000038204	0.1991654630	0.1264644519
ENSMUSP00000014174	ENSMUSP00000015138	0.2787674531	0.2958326646
ENSMUSP00000014174	ENSMUSP00000003469	0.3027336436	0.1110576152
ENSMUSP00000014174	ENSMUSP00000039041	0.3749531910	0.2399293853
ENSMUSP00000014174	ENSMUSP00000003981	0.3937302734	0.2347937731
ENSMUSP00000014174	ENSMUSP00000066937	0.4179639437	0.2451719895
ENSMUSP00000014174	ENSMUSP00000033915	0.4393623281	0.3165356016
ENSMUSP00000014174	ENSMUSP00000071636	0.4864387739	0.4516129032
ENSMUSP00000014174	ENSMUSP00000080938	0.4906649548	0.1390360028
ENSMUSP00000014174	ENSMUSP00000014597	0.5657732841	0.5296100144
ENSMUSP00000060433	ENSMUSP00000056621	0.0225217996	0.0300112342
ENSMUSP00000060433	ENSMUSP00000032997	0.0539774247	0.0119830953
ENSMUSP00000060433	ENSMUSP00000076012	0.1424597443	0.0141229337
ENSMUSP00000060433	ENSMUSP00000086820	0.2162841705	0.0011234152
ENSMUSP00000060433	ENSMUSP00000107511	0.3077622639	0.3238110523
ENSMUSP00000060433	ENSMUSP00000106539	0.4922163377	0.4760605574
ENSMUSP00000060433	ENSMUSP00000032891	0.5615471032	0.5658802760
ENSMUSP00000060433	ENSMUSP00000105155	0.6377788477	0.6573583694
ENSMUSP00000060433	ENSMUSP00000112905	0.6792382175	0.2384314984
ENSMUSP00000060433	ENSMUSP00000030489	0.6978548120	0.2843310330
ENSMUSP00000060433	ENSMUSP00000099404	0.7515647569	0.2317445033
ENSMUSP00000060433	ENSMUSP00000027291	0.7702348473	0.3155191783
ENSMUSP00000060433	ENSMUSP00000105660	0.8744984754	0.8086449473
ENSMUSP00000060433	ENSMUSP00000000476	0.8882469374	0.7164179104
ENSMUSP00000028610	ENSMUSP00000058757	0.0220938319	0.0314021291
ENSMUSP00000028610	ENSMUSP00000075167	0.0594340127	0.0418338415
ENSMUSP00000028610	ENSMUSP00000108151	0.0987000481	0.1063499706
ENSMUSP00000028610	ENSMUSP00000027888	0.2649654951	0.2768950944
ENSMUSP00000028610	ENSMUSP00000090808	0.3842079923	0.3887016530
ENSMUSP00000028610	ENSMUSP00000001479	0.6299684374	0.6345155941
ENSMUSP00000028609	ENSMUSP00000041173	0.0331139999	0.0280318836
ENSMUSP00000028609	ENSMUSP00000002274	0.1932274113	0.1703311400
ENSMUSP00000028609	ENSMUSP00000048971	0.3192103996	0.2798908682
ENSMUSP00000028609	ENSMUSP00000022692	0.4956935751	0.5362970096
ENSMUSP00000028609	ENSMUSP00000105998	0.5014176430	0.1404268978
ENSMUSP00000028609	ENSMUSP00000057643	0.5251163537	0.4573369711
ENSMUSP00000028609	ENSMUSP00000106072	0.5837479270	0.4221366287
ENSMUSP00000028609	ENSMUSP00000022246	0.8661531054	0.6650082919
ENSMUSP00000077273	ENSMUSP00000089426	0.0104852084	0.0054565880
ENSMUSP00000077273	ENSMUSP00000003554	0.0265339967	0.0193120419
ENSMUSP00000077273	ENSMUSP00000029454	0.0355213181	0.0384101000
ENSMUSP00000077273	ENSMUSP00000057094	0.1012143583	0.1135719253
ENSMUSP00000077273	ENSMUSP00000114572	0.1367891724	0.1887337506
ENSMUSP00000077273	ENSMUSP00000123088	0.4803937303	0.5018991066
ENSMUSP00000077273	ENSMUSP00000056668	0.6256352645	0.6155780239
ENSMUSP00000099955	ENSMUSP00000022616	0.4068902798	0.2428716632
ENSMUSP00000099955	ENSMUSP00000080974	0.8075750281	0.6558604825
ENSMUSP00000105594	ENSMUSP00000102793	0.0175466752	0.0151928529
ENSMUSP00000105594	ENSMUSP00000059026	0.0690097898	0.0719520676
ENSMUSP00000105594	ENSMUSP00000027066	0.0861819933	0.0861284973
ENSMUSP00000105594	ENSMUSP00000043587	0.1875033435	0.1580805649
ENSMUSP00000105594	ENSMUSP00000002708	0.2735783448	0.2833681057
ENSMUSP00000105594	ENSMUSP00000093460	0.3237040603	0.3292141443
ENSMUSP00000105594	ENSMUSP00000098242	0.3713154657	0.3763975820
ENSMUSP00000002084	ENSMUSP00000029770	0.0000534960	0.0001069919
ENSMUSP00000002084	ENSMUSP00000068940	0.0001069919	0.0000534960
ENSMUSP00000002084	ENSMUSP00000075289	0.0339164393	0.0259990371
ENSMUSP00000105319	ENSMUSP00000005849	0.0000534960	0.0000534960
ENSMUSP00000105319	ENSMUSP00000120152	0.0386240839	0.0078639063
ENSMUSP00000105319	ENSMUSP00000020990	0.1052265554	0.0246081421
ENSMUSP00000105319	ENSMUSP00000061185	0.1848285454	0.0585245814
ENSMUSP00000105319	ENSMUSP00000094021	0.2385919863	0.1353982774
ENSMUSP00000105319	ENSMUSP00000055308	0.3302305676	0.0834536992
ENSMUSP00000105319	ENSMUSP00000028781	0.3786444123	0.1571711336
ENSMUSP00000105319	ENSMUSP00000067046	0.4727973038	0.4319263896
ENSMUSP00000105319	ENSMUSP00000098242	0.7060396940	0.6750655326
ENSMUSP00000105319	ENSMUSP00000041907	0.7573958166	0.5817150805
ENSMUSP00000115237	ENSMUSP00000006898	0.0005349596	0.0019793506
ENSMUSP00000115237	ENSMUSP00000106714	0.0386775798	0.0396405071
ENSMUSP00000115237	ENSMUSP00000034811	0.3558016370	0.2304071043
ENSMUSP00000030029	ENSMUSP00000036487	0.0055635799	0.0058845557
ENSMUSP00000030029	ENSMUSP00000107323	0.0056705719	0.0036377254
ENSMUSP00000030029	ENSMUSP00000112215	0.0081313861	0.0076499224
ENSMUSP00000030029	ENSMUSP00000035326	0.0600224683	0.0575081581
ENSMUSP00000030029	ENSMUSP00000078277	0.0930829722	0.0752153212
ENSMUSP00000030029	ENSMUSP00000111518	0.1120205424	0.0669234473
ENSMUSP00000030029	ENSMUSP00000049007	0.1237361579	0.0932969561
ENSMUSP00000030029	ENSMUSP00000101080	0.1466859252	0.1630556893
ENSMUSP00000030029	ENSMUSP00000103026	0.1886802546	0.1703846360
ENSMUSP00000030029	ENSMUSP00000028857	0.1890012304	0.2344193013
ENSMUSP00000030029	ENSMUSP00000019362	0.2349007650	0.2663563901
ENSMUSP00000030029	ENSMUSP00000003318	0.3553736693	0.1459904777
ENSMUSP00000030029	ENSMUSP00000028341	0.5635264538	0.5663082437
ENSMUSP00000030539	ENSMUSP00000034361	0.0857005296	0.0452040871
ENSMUSP00000030539	ENSMUSP00000112322	0.2408923126	0.2145188038
ENSMUSP00000030539	ENSMUSP00000099934	0.2886107099	0.1794789493
ENSMUSP00000030539	ENSMUSP00000101127	0.6696624405	0.4967634944
ENSMUSP00000030539	ENSMUSP00000003468	0.7055582304	0.7073235971
ENSMUSP00000030539	ENSMUSP00000111501	0.7579307762	0.7354624726
ENSMUSP00000030536	ENSMUSP00000063644	0.0286738351	0.0124110630
ENSMUSP00000030536	ENSMUSP00000006137	0.0413523779	0.0770341839
ENSMUSP00000030536	ENSMUSP00000087073	0.0541914085	0.0409244102
ENSMUSP00000030536	ENSMUSP00000101300	0.0555823035	0.0414593698
ENSMUSP00000030536	ENSMUSP00000109907	0.0756432889	0.0409779062
ENSMUSP00000030536	ENSMUSP00000119369	0.0821163002	0.0713101161
ENSMUSP00000030536	ENSMUSP00000023592	0.2081527845	0.2194404322
ENSMUSP00000030536	ENSMUSP00000037574	0.2774300540	0.3430161023
ENSMUSP00000030536	ENSMUSP00000029041	0.3019847002	0.2076178249
ENSMUSP00000030536	ENSMUSP00000019615	0.4434815171	0.5314823731
ENSMUSP00000030536	ENSMUSP00000020420	0.5666292195	0.2503076018
ENSMUSP00000053122	ENSMUSP00000085016	0.1052800514	0.0905686621
ENSMUSP00000053122	ENSMUSP00000078741	0.3521639116	0.1757877280
ENSMUSP00000053122	ENSMUSP00000014917	0.4030920665	0.1759482159
ENSMUSP00000053122	ENSMUSP00000099575	0.6017760659	0.4287166319
ENSMUSP00000053122	ENSMUSP00000028288	0.8107312898	0.6466056813
ENSMUSP00000029879	ENSMUSP00000020649	0.0000534960	0.0001069919
ENSMUSP00000029879	ENSMUSP00000034405	0.0001069919	0.0000534960
ENSMUSP00000029879	ENSMUSP00000005503	0.0001604879	0.0004814636
ENSMUSP00000029879	ENSMUSP00000024967	0.0002674798	0.0002139838
ENSMUSP00000029879	ENSMUSP00000022115	0.0003209758	0.0003209758
ENSMUSP00000029879	ENSMUSP00000118759	0.0010164233	0.0019793506
ENSMUSP00000029879	ENSMUSP00000080062	0.0011769111	0.0012839031
ENSMUSP00000029879	ENSMUSP00000035079	0.0021933344	0.0021398384
ENSMUSP00000029879	ENSMUSP00000065987	0.0059380517	0.0106456962
ENSMUSP00000029879	ENSMUSP00000027057	0.0111271599	0.0156208206
ENSMUSP00000029879	ENSMUSP00000031092	0.0158883004	0.0260525330
ENSMUSP00000029879	ENSMUSP00000066789	0.0173326914	0.0199004975
ENSMUSP00000029879	ENSMUSP00000021097	0.0174396833	0.0281388755
ENSMUSP00000029879	ENSMUSP00000102847	0.0289413149	0.0081313861
ENSMUSP00000029879	ENSMUSP00000113388	0.0294227786	0.0021933344
ENSMUSP00000029879	ENSMUSP00000045667	0.0296367624	0.0170117156
ENSMUSP00000029879	ENSMUSP00000098940	0.1960626973	0.2153747392
ENSMUSP00000029879	ENSMUSP00000035065	0.2059059541	0.0569731985
ENSMUSP00000029879	ENSMUSP00000106539	0.2231851495	0.2392874338
ENSMUSP00000029879	ENSMUSP00000067046	0.2320654791	0.1925319638
ENSMUSP00000029879	ENSMUSP00000084252	0.2420692238	0.2640560638
ENSMUSP00000029879	ENSMUSP00000059977	0.2705290751	0.1071524100
ENSMUSP00000029879	ENSMUSP00000064622	0.3534478147	0.3744717274
ENSMUSP00000029879	ENSMUSP00000042509	0.4499010325	0.4680896592
ENSMUSP00000029879	ENSMUSP00000015855	0.4554646124	0.4731182796
ENSMUSP00000029879	ENSMUSP00000028509	0.5449633553	0.5600492163
ENSMUSP00000029879	ENSMUSP00000032198	0.5795752421	0.5713903600
ENSMUSP00000029879	ENSMUSP00000037762	0.6636173969	0.6717487830
ENSMUSP00000101458	ENSMUSP00000029803	0.0160487883	0.0165837479
ENSMUSP00000101458	ENSMUSP00000079306	0.0458460386	0.0156208206
ENSMUSP00000101458	ENSMUSP00000033342	0.1964371690	0.2058524581
ENSMUSP00000101458	ENSMUSP00000077705	0.3689616434	0.3904135238
ENSMUSP00000101458	ENSMUSP00000025955	0.4421441181	0.4542877013
ENSMUSP00000081745	ENSMUSP00000022053	0.2645910234	0.3474027711
ENSMUSP00000044044	ENSMUSP00000109469	0.3556411491	0.3560691168
ENSMUSP00000028916	ENSMUSP00000104725	0.0000534960	0.0000534960
ENSMUSP00000028916	ENSMUSP00000001079	0.0001604879	0.0004279677
ENSMUSP00000028916	ENSMUSP00000035823	0.0002139838	0.0004814636
ENSMUSP00000028916	ENSMUSP00000010254	0.0029957738	0.0027817900
ENSMUSP00000028916	ENSMUSP00000032440	0.0036912213	0.0058845557
ENSMUSP00000028916	ENSMUSP00000037583	0.0217728561	0.0065800032
ENSMUSP00000028916	ENSMUSP00000045284	0.0516236024	0.0605039320
ENSMUSP00000028916	ENSMUSP00000109552	0.0573476703	0.0301717220
ENSMUSP00000028916	ENSMUSP00000096677	0.0777831274	0.0316161130
ENSMUSP00000096829	ENSMUSP00000042283	0.0071684588	0.0092548013
ENSMUSP00000096829	ENSMUSP00000028463	0.0112341518	0.0137484620
ENSMUSP00000096829	ENSMUSP00000011302	0.0524260418	0.0601829562
ENSMUSP00000096829	ENSMUSP00000102740	0.0574546622	0.0630182421
ENSMUSP00000096829	ENSMUSP00000003759	0.0837211791	0.0932434601
ENSMUSP00000096829	ENSMUSP00000060858	0.0993954956	0.1091852565
ENSMUSP00000096829	ENSMUSP00000000767	0.1178516022	0.1036216766
ENSMUSP00000096829	ENSMUSP00000025246	0.1264644519	0.1315465682
ENSMUSP00000096829	ENSMUSP00000034689	0.1268924196	0.1354517734
ENSMUSP00000096829	ENSMUSP00000110398	0.1419782806	0.1295137217
ENSMUSP00000096829	ENSMUSP00000025867	0.2172470978	0.1887337506
ENSMUSP00000096829	ENSMUSP00000015749	0.2182635211	0.1573851174
ENSMUSP00000096829	ENSMUSP00000000312	0.2509495533	0.1773391109
ENSMUSP00000096829	ENSMUSP00000013807	0.2912320120	0.2234526293
ENSMUSP00000096829	ENSMUSP00000025413	0.2914459958	0.3085112074
ENSMUSP00000096829	ENSMUSP00000021866	0.3109720216	0.3365965870
ENSMUSP00000096829	ENSMUSP00000033342	0.3605627775	0.3882736853
ENSMUSP00000096829	ENSMUSP00000004203	0.5262397689	0.5530412454
ENSMUSP00000096829	ENSMUSP00000032633	0.5435189643	0.4688386027
ENSMUSP00000103815	ENSMUSP00000018287	0.0020863425	0.0011769111
ENSMUSP00000103815	ENSMUSP00000067704	0.0475579094	0.0398544910
ENSMUSP00000103815	ENSMUSP00000074792	0.0580966137	0.0728080030
ENSMUSP00000103815	ENSMUSP00000101129	0.1065104585	0.0843096346
ENSMUSP00000103815	ENSMUSP00000105670	0.1406408816	0.0736639384
ENSMUSP00000103815	ENSMUSP00000005548	0.4982078853	0.4176429680
ENSMUSP00000103815	ENSMUSP00000090900	0.9980206494	0.9980741454
ENSMUSP00000042433	ENSMUSP00000025207	0.0000534960	0.0001069919
ENSMUSP00000042433	ENSMUSP00000038339	0.0002139838	0.0002139838
ENSMUSP00000042433	ENSMUSP00000103466	0.0018723586	0.0031562617
ENSMUSP00000042433	ENSMUSP00000034056	0.0032632536	0.0029422779
ENSMUSP00000042433	ENSMUSP00000056720	0.0180816348	0.0230567592
ENSMUSP00000042433	ENSMUSP00000105254	0.0284598513	0.0054565880
ENSMUSP00000042433	ENSMUSP00000017839	0.0522120580	0.0678328786
ENSMUSP00000042433	ENSMUSP00000104548	0.0605039320	0.0442946558
ENSMUSP00000042433	ENSMUSP00000047646	0.1166746911	0.1304231531
ENSMUSP00000042433	ENSMUSP00000035065	0.1232011983	0.0975766330
ENSMUSP00000042433	ENSMUSP00000103528	0.1374846199	0.1567966619
ENSMUSP00000042433	ENSMUSP00000058757	0.1762156957	0.1733269138
ENSMUSP00000042433	ENSMUSP00000077899	0.2231316536	0.2438345905
ENSMUSP00000042433	ENSMUSP00000082548	0.3265928422	0.2770555823
ENSMUSP00000042433	ENSMUSP00000044769	0.3289466645	0.2822446905
ENSMUSP00000042433	ENSMUSP00000034041	0.3783234366	0.3972075108
ENSMUSP00000042433	ENSMUSP00000033602	0.6646873161	0.5474241695
ENSMUSP00000042433	ENSMUSP00000038489	0.6906328572	0.6798266731
ENSMUSP00000042433	ENSMUSP00000115578	0.8925801102	0.7258866956
ENSMUSP00000077878	ENSMUSP00000034148	0.0855400417	0.0025143102
ENSMUSP00000077878	ENSMUSP00000109872	0.7777777778	0.2659819184
ENSMUSP00000110229	ENSMUSP00000000767	0.2809607875	0.1096667202
ENSMUSP00000040307	ENSMUSP00000109872	0.0000534960	0.0001069919
ENSMUSP00000040307	ENSMUSP00000020949	0.0001604879	0.0002674798
ENSMUSP00000040307	ENSMUSP00000041282	0.0006954475	0.0005884556
ENSMUSP00000040307	ENSMUSP00000099932	0.0009094313	0.0010164233
ENSMUSP00000040307	ENSMUSP00000093485	0.0010164233	0.0009094313
ENSMUSP00000040307	ENSMUSP00000004949	0.0011234152	0.0011769111
ENSMUSP00000040307	ENSMUSP00000033769	0.0016048788	0.0014443909
ENSMUSP00000040307	ENSMUSP00000027185	0.0020863425	0.0019793506
ENSMUSP00000040307	ENSMUSP00000021844	0.0031562617	0.0028352859
ENSMUSP00000040307	ENSMUSP00000029842	0.0032632536	0.0052426042
ENSMUSP00000040307	ENSMUSP00000004330	0.0037447173	0.0043866688
ENSMUSP00000040307	ENSMUSP00000050773	0.0076499224	0.0078104103
ENSMUSP00000040307	ENSMUSP00000024811	0.0101642326	0.0103782164
ENSMUSP00000040307	ENSMUSP00000033939	0.0116086235	0.0089338255
ENSMUSP00000040307	ENSMUSP00000026999	0.0159417964	0.0207029369
ENSMUSP00000040307	ENSMUSP00000027559	0.0182956187	0.0211309046
ENSMUSP00000040307	ENSMUSP00000026217	0.0226822875	0.0269084684
ENSMUSP00000040307	ENSMUSP00000036285	0.0273899321	0.0246616380
ENSMUSP00000040307	ENSMUSP00000121266	0.0312416413	0.0278178997
ENSMUSP00000040307	ENSMUSP00000027050	0.0410314021	0.0149788691
ENSMUSP00000040307	ENSMUSP00000002044	0.0494837640	0.0380891243
ENSMUSP00000040307	ENSMUSP00000105254	0.0621623067	0.0582036056
ENSMUSP00000040307	ENSMUSP00000112959	0.0753223132	0.0779971112
ENSMUSP00000040307	ENSMUSP00000039418	0.0867169529	0.0882148398
ENSMUSP00000040307	ENSMUSP00000059129	0.1098807040	0.1199914406
ENSMUSP00000040307	ENSMUSP00000023050	0.1162467234	0.1105226555
ENSMUSP00000040307	ENSMUSP00000021698	0.1341678703	0.1275343712
ENSMUSP00000040307	ENSMUSP00000110746	0.1374311240	0.1428877120
ENSMUSP00000040307	ENSMUSP00000029355	0.1715615471	0.1749852886
ENSMUSP00000040307	ENSMUSP00000026900	0.2613812657	0.1985235115
ENSMUSP00000040307	ENSMUSP00000033665	0.2697266356	0.2749692398
ENSMUSP00000040307	ENSMUSP00000072894	0.3394853689	0.3455839084
ENSMUSP00000040307	ENSMUSP00000019615	0.4244369550	0.4305354946
ENSMUSP00000040307	ENSMUSP00000039668	0.6956079816	0.7005296100
ENSMUSP00000040307	ENSMUSP00000115578	0.8209490183	0.7949499813
ENSMUSP00000096657	ENSMUSP00000092408	0.0125715508	0.0135879741
ENSMUSP00000096657	ENSMUSP00000038405	0.0772481678	0.0662814957
ENSMUSP00000096657	ENSMUSP00000032066	0.2393409298	0.1743433371
ENSMUSP00000028969	ENSMUSP00000114203	0.0247151340	0.0173861873
ENSMUSP00000028969	ENSMUSP00000033939	0.1738083775	0.1232546943
ENSMUSP00000028969	ENSMUSP00000022496	0.3288396726	0.3493821216
ENSMUSP00000028969	ENSMUSP00000004054	0.3941582411	0.3772535174
ENSMUSP00000028969	ENSMUSP00000029353	0.3944792168	0.4161450810
ENSMUSP00000028969	ENSMUSP00000099650	0.3946397047	0.4518268871
ENSMUSP00000028969	ENSMUSP00000018506	0.3946932007	0.4162520730
ENSMUSP00000028969	ENSMUSP00000001479	0.4334242765	0.4525223346
ENSMUSP00000028969	ENSMUSP00000026217	0.4681431552	0.4849943829
ENSMUSP00000104745	ENSMUSP00000071521	0.0027817900	0.0025678061
ENSMUSP00000103960	ENSMUSP00000065832	0.0857540256	0.0862354892
ENSMUSP00000103960	ENSMUSP00000000925	0.2036591237	0.1713475633
ENSMUSP00000106842	ENSMUSP00000111522	0.0082918740	0.0071149628
ENSMUSP00000106842	ENSMUSP00000104159	0.2009308297	0.2110950623
ENSMUSP00000005218	ENSMUSP00000095171	0.0010164233	0.0003744717
ENSMUSP00000005218	ENSMUSP00000111245	0.0031562617	0.0088803295
ENSMUSP00000005218	ENSMUSP00000053897	0.0040656930	0.0062590274
ENSMUSP00000005218	ENSMUSP00000084701	0.0044936607	0.0152998449
ENSMUSP00000005218	ENSMUSP00000071575	0.0046006527	0.0007489435
ENSMUSP00000005218	ENSMUSP00000091495	0.0049751244	0.0057775638
ENSMUSP00000005218	ENSMUSP00000112713	0.0056170759	0.0023003263
ENSMUSP00000005218	ENSMUSP00000091515	0.0059915476	0.0025678061
ENSMUSP00000005218	ENSMUSP00000033185	0.0070614669	0.0382496122
ENSMUSP00000005218	ENSMUSP00000020329	0.0089873215	0.0048681325
ENSMUSP00000005218	ENSMUSP00000029275	0.0095222811	0.0068474830
ENSMUSP00000005218	ENSMUSP00000022592	0.0100037447	0.0039052052
ENSMUSP00000005218	ENSMUSP00000029653	0.0169582197	0.0322045686
ENSMUSP00000005218	ENSMUSP00000080716	0.0188305783	0.0189910662
ENSMUSP00000005218	ENSMUSP00000000834	0.0215053763	0.0030492698
ENSMUSP00000005218	ENSMUSP00000045770	0.0224683036	0.0052961001
ENSMUSP00000005218	ENSMUSP00000120152	0.0225217996	0.0050286203
ENSMUSP00000005218	ENSMUSP00000025263	0.0254105815	0.0027817900
ENSMUSP00000005218	ENSMUSP00000020702	0.0279248917	0.0311346493
ENSMUSP00000005218	ENSMUSP00000029812	0.0312951372	0.0162627722
ENSMUSP00000005218	ENSMUSP00000025363	0.0318835928	0.0577221420
ENSMUSP00000005218	ENSMUSP00000105536	0.0324720484	0.0447761194
ENSMUSP00000005218	ENSMUSP00000027874	0.0376076606	0.0697052373
ENSMUSP00000005218	ENSMUSP00000084043	0.0413523779	0.0123575670
ENSMUSP00000005218	ENSMUSP00000058354	0.0419408335	0.0438666881
ENSMUSP00000005218	ENSMUSP00000110127	0.0427967688	0.0965602097
ENSMUSP00000005218	ENSMUSP00000097547	0.0483603488	0.0060985396
ENSMUSP00000005218	ENSMUSP00000003066	0.0503931953	0.0164767560
ENSMUSP00000005218	ENSMUSP00000035065	0.0575081581	0.0308136736
ENSMUSP00000005218	ENSMUSP00000045993	0.0584175895	0.0715240999
ENSMUSP00000005218	ENSMUSP00000069850	0.0609853956	0.0024073182
ENSMUSP00000005218	ENSMUSP00000104298	0.0624832825	0.0202749692
ENSMUSP00000005218	ENSMUSP00000023673	0.0681003584	0.0267479805
ENSMUSP00000005218	ENSMUSP00000054270	0.0737174343	0.0232172471
ENSMUSP00000005218	ENSMUSP00000017881	0.0738779222	0.0147113893
ENSMUSP00000005218	ENSMUSP00000032907	0.0806184133	0.0599689723
ENSMUSP00000005218	ENSMUSP00000054499	0.0827047558	0.0782110951
ENSMUSP00000005218	ENSMUSP00000110999	0.0889102873	0.1568501578
ENSMUSP00000005218	ENSMUSP00000097060	0.0923875247	0.2071363612
ENSMUSP00000005218	ENSMUSP00000048736	0.0948483390	0.0525865297
ENSMUSP00000005218	ENSMUSP00000100924	0.0963997218	0.1264644519
ENSMUSP00000005218	ENSMUSP00000062782	0.0996629754	0.1038891564
ENSMUSP00000005218	ENSMUSP00000109759	0.1000374472	0.1680308137
ENSMUSP00000005218	ENSMUSP00000021820	0.1090247686	0.2319049912
ENSMUSP00000005218	ENSMUSP00000028395	0.1102551757	0.1176911143
ENSMUSP00000005218	ENSMUSP00000015712	0.1204194083	0.1835446424
ENSMUSP00000005218	ENSMUSP00000057643	0.1271064035	0.1039426523
ENSMUSP00000005218	ENSMUSP00000027754	0.1295137217	0.0778366233
ENSMUSP00000005218	ENSMUSP00000032835	0.1357727492	0.2063874177
ENSMUSP00000005218	ENSMUSP00000111403	0.1870218798	0.0325790403
ENSMUSP00000005218	ENSMUSP00000034756	0.1997004226	0.0783180870
ENSMUSP00000005218	ENSMUSP00000050314	0.1997539186	0.2291766972
ENSMUSP00000005218	ENSMUSP00000031314	0.2296046648	0.2293906810
ENSMUSP00000005218	ENSMUSP00000112284	0.2339378377	0.1364147007
ENSMUSP00000005218	ENSMUSP00000096280	0.2496121543	0.1929064356
ENSMUSP00000005218	ENSMUSP00000070751	0.2545337827	0.1461509656
ENSMUSP00000005218	ENSMUSP00000020271	0.2572620767	0.1126624940
ENSMUSP00000005218	ENSMUSP00000072538	0.2582250040	0.2128604290
ENSMUSP00000005218	ENSMUSP00000059977	0.2627721607	0.1442251110
ENSMUSP00000005218	ENSMUSP00000017604	0.2820842026	0.1690472369
ENSMUSP00000005218	ENSMUSP00000027871	0.3011287648	0.1099342000
ENSMUSP00000005218	ENSMUSP00000098593	0.3050339699	0.2375220671
ENSMUSP00000005218	ENSMUSP00000063734	0.3243995078	0.2499331300
ENSMUSP00000005218	ENSMUSP00000113071	0.3322099182	0.2164981544
ENSMUSP00000005218	ENSMUSP00000026881	0.3375060183	0.3949606805
ENSMUSP00000005218	ENSMUSP00000113571	0.3444069973	0.1082758252
ENSMUSP00000005218	ENSMUSP00000101595	0.3677312363	0.1979885519
ENSMUSP00000005218	ENSMUSP00000005952	0.4051249131	0.1525169850
ENSMUSP00000005218	ENSMUSP00000016094	0.4129888193	0.1907131012
ENSMUSP00000005218	ENSMUSP00000105173	0.4136307709	0.5138822019
ENSMUSP00000005218	ENSMUSP00000000590	0.4301075269	0.3610977371
ENSMUSP00000005218	ENSMUSP00000048803	0.4830150324	0.6532391804
ENSMUSP00000005218	ENSMUSP00000003572	0.5068742310	0.3472422832
ENSMUSP00000005218	ENSMUSP00000094084	0.5923072808	0.5478521372
ENSMUSP00000005218	ENSMUSP00000054158	0.6532391804	0.4592628257
ENSMUSP00000005218	ENSMUSP00000072274	0.6655967474	0.4537527417
ENSMUSP00000005218	ENSMUSP00000024851	0.7054512384	0.5999037073
ENSMUSP00000005218	ENSMUSP00000101875	0.7810945274	0.8348579682
[truncated: 40,322 more rows]
