# Supplementary material for: Systematic Analysis of Experimental Phenotype Data Reveals Gene Functions
Source: PLoS One. 2013 Apr 16;8(4):e60847. doi: 10.1371/journal.pone.0060847 (PMC3628905; doi:10.1371/journal.pone.0060847)
Supplement: Supplement S2 — Computational evaluation results. A complete dataset for predicting interactions (genetic interactions, PPIs from GO, PPIs from STRING and interactions from BioGRID) using GO functional similarity. The first two columns of each file contains the interaction partners, the third column contains the position of the interaction pair in the functional similarity list (i.e., a value of 0 indicates that both partners are the functionally most similar, while a value of 1 indicates that both partners are the functionally least similar) based on GOA annotations, and the fourth column indicates the position of the interaction pair in the functional similarity list based on GOA’s and our inferred annotations. (BZ2) [file pone.0060847.s002.bz2 › results/string-yeast-eval.txt]

YDR110W	YKR010C	0.0003434066	0.0003434066
YDR110W	YDR026C	0.0010302198	0.0010302198
YDR110W	YJL076W	0.0027472527	0.0022321429
YDR110W	YER161C	0.0029189560	0.0025755495
YDR110W	YDR224C	0.0061813187	0.0066964286
YDR110W	YDL042C	0.0094436813	0.0087568681
YDR110W	YBR049C	0.0291895604	0.0372596154
YDR110W	YPL127C	0.0315934066	0.0120192308
YDR110W	YKR064W	0.0412087912	0.0434409341
YDR110W	YGR270W	0.0619848901	0.0561469780
YDR110W	YLR095C	0.0635302198	0.0728021978
YDR110W	YDR225W	0.1076579670	0.1316964286
YDR110W	YGL122C	0.1213942308	0.1397664835
YDR110W	YGL201C	0.1478365385	0.1442307692
YDR110W	YPL093W	0.1481799451	0.1603708791
YDR110W	YER146W	0.1619162088	0.1950549451
YDR110W	YHL004W	0.1892170330	0.2039835165
YDR110W	YIL061C	0.2214972527	0.2403846154
YDR110W	YBR119W	0.2220123626	0.2496565934
YDR110W	YNL030W	0.2221840659	0.2228708791
YDR110W	YFR028C	0.2280219780	0.2311126374
YDR110W	YML064C	0.2934409341	0.3200549451
YDR110W	YHR152W	0.2994505495	0.2800480769
YDR110W	YHR165C	0.3133585165	0.3416895604
YDR110W	YDR088C	0.4076236264	0.4399038462
YPL081W	YGL123W	0.0001717033	0.0001717033
YPL081W	YDR064W	0.0025755495	0.0025755495
YPL081W	YJR123W	0.0032623626	0.0029189560
YPL081W	YKL139W	0.0037774725	0.0068681319
YPL081W	YHL015W	0.0039491758	0.0032623626
YPL081W	YOR096W	0.0042925824	0.0073832418
YPL081W	YKR057W	0.0187156593	0.0176854396
YPL081W	YKL156W	0.0192307692	0.0173420330
YPL081W	YCR057C	0.0195741758	0.0178571429
YPL081W	YHL034C	0.0487637363	0.0487637363
YPL081W	YLR388W	0.0563186813	0.0513392857
YPL081W	YJR002W	0.0588942308	0.0652472527
YPL081W	YPR144C	0.0599244505	0.0580357143
YPL081W	YOL123W	0.0865384615	0.0813873626
YPL081W	YNL178W	0.0898008242	0.0987293956
YPL081W	YOL040C	0.0903159341	0.0995879121
YPL081W	YNL124W	0.1052541209	0.1023351648
YPL081W	YML024W	0.1179601648	0.1201923077
YPL081W	YOR167C	0.1236263736	0.1253434066
YPL081W	YOL121C	0.1500686813	0.1315247253
YPL081W	YGL120C	0.1540178571	0.1550480769
YPL081W	YNL207W	0.1662087912	0.1631181319
YPL081W	YCL011C	0.1711881868	0.1713598901
YPL081W	YMR116C	0.1912774725	0.1634615385
YPL081W	YPL204W	0.2312843407	0.2474244505
YPL081W	YMR309C	0.2721497253	0.2800480769
YPL081W	YBR079C	0.2867445055	0.3135302198
YPL081W	YOL115W	0.2910370879	0.2723214286
YPL081W	YNL132W	0.2967032967	0.3064903846
YPL081W	YIR010W	0.3744848901	0.4057348901
YPL081W	YHR200W	0.3990384615	0.4357829670
YPL081W	YMR146C	0.4323489011	0.4591346154
YPL081W	YOR204W	0.7436469780	0.7558379121
YDR204W	YLR201C	0.0001717033	0.0001717033
YDR204W	YOL096C	0.0005151099	0.0005151099
YDR204W	YHR010W	0.0163118132	0.0321085165
YDR204W	YLL045C	0.0420673077	0.0712568681
YDR204W	YOR063W	0.1074862637	0.1852678571
YDR204W	YNL178W	0.1577953297	0.2192651099
YDR204W	YKL101W	0.5091002747	0.6632898352
YDR204W	YNL030W	0.5111607143	0.5607829670
YDR204W	YPL268W	0.5152815934	0.4948489011
YDR204W	YKR008W	0.5829326923	0.5920329670
YDR204W	YDR190C	0.7886332418	0.7925824176
YDR204W	YGL122C	0.8343063187	0.8385989011
YHR167W	YML062C	0.0001717033	0.0001717033
YHR167W	YNL253W	0.0003434066	0.0003434066
YHR167W	YDR138W	0.0005151099	0.0008585165
YHR167W	YDR381W	0.0006868132	0.0005151099
YHR167W	YNL139C	0.0008585165	0.0006868132
YHR167W	YDL084W	0.0133928571	0.0084134615
YHR167W	YCL011C	0.0288461538	0.0233516484
YHR167W	YPL178W	0.0520260989	0.0679945055
YHR167W	YDR432W	0.0544299451	0.0461881868
YHR167W	YMR125W	0.0621565934	0.0551167582
YHR167W	YKL214C	0.1035370879	0.1310096154
YHR167W	YNL004W	0.1134958791	0.1504120879
YHR167W	YNL209W	0.1624313187	0.1658653846
YHR167W	YLL045C	0.2326579670	0.2898351648
YHR167W	YIL075C	0.3061469780	0.2951579670
YHR167W	YGL098W	0.3495879121	0.4141483516
YHR167W	YPR046W	0.3859890110	0.3633241758
YHR167W	YJR032W	0.3870192308	0.4678914835
YHR167W	YLR432W	0.4007554945	0.3844436813
YHR167W	YER018C	0.4936469780	0.5180288462
YHR167W	YLR249W	0.5367445055	0.5691964286
YHR167W	YBR025C	0.6073145604	0.6292925824
YHR167W	YKL104C	0.6401098901	0.7393543956
YHR167W	YHR127W	0.6940247253	0.6655219780
YHR167W	YOL015W	0.9754464286	0.9754464286
YHR167W	YNL140C	0.9819711538	0.9819711538
YLR390W-A	YOL132W	0.0216346154	0.0640453297
YLR390W-A	YPL149W	0.5192307692	0.5547733516
YLR390W-A	YBL032W	0.7434752747	0.6057692308
YLR390W-A	YDR145W	0.7627060440	0.7604739011
YPL283C	YBL032W	0.1258585165	0.1153846154
YLR437C	YJL026W	0.3377403846	0.2700892857
YLR437C	YIR017C	0.6883585165	0.6480082418
YLR437C	YDL101C	0.7022664835	0.7592719780
YLR437C	YLR277C	0.8404876374	0.7855425824
YLR437C	YBL032W	0.8703640110	0.8605769231
YPR096C	YJR082C	0.8152472527	0.8052884615
YPR096C	YMR173W	0.9007554945	0.7225274725
YPL249C-A	YNL069C	0.0001717033	0.0042925824
YPL249C-A	YDR382W	0.0018887363	0.0013736264
YPL249C-A	YLR325C	0.0024038462	0.0018887363
YPL249C-A	YMR142C	0.0027472527	0.0022321429
YPL249C-A	YHR010W	0.0030906593	0.0025755495
YPL249C-A	YPL143W	0.0036057692	0.0001717033
YPL249C-A	YKL180W	0.0037774725	0.0027472527
YPL249C-A	YLR367W	0.0044642857	0.0039491758
YPL249C-A	YLL045C	0.0049793956	0.0049793956
YPL249C-A	YGL103W	0.0054945055	0.0044642857
YPL249C-A	YML073C	0.0061813187	0.0075549451
YPL249C-A	YOL127W	0.0072115385	0.0072115385
YPL249C-A	YOR063W	0.0078983516	0.0130494505
YPL249C-A	YPL131W	0.0080700549	0.0068681319
YPL249C-A	YLR340W	0.0084134615	0.0121909341
YPL249C-A	YDR064W	0.0097870879	0.0133928571
YPL249C-A	YML063W	0.0157967033	0.0182005495
YPL249C-A	YDR447C	0.0159684066	0.0147664835
YPL249C-A	YHR052W	0.0207760989	0.0202609890
YPL249C-A	YLR075W	0.0221497253	0.0197458791
YPL249C-A	YOR096W	0.0248969780	0.0283310440
YPL249C-A	YDR101C	0.0286744505	0.0288461538
YPL249C-A	YJR010C-A	0.0580357143	0.1080013736
YPL249C-A	YNR051C	0.0705700549	0.1112637363
YPL249C-A	YNL061W	0.0910027473	0.0765796703
YPL249C-A	YBL026W	0.0923763736	0.1073145604
YPL249C-A	YNL175C	0.1035370879	0.0738324176
YPL249C-A	YNL002C	0.1191620879	0.1145260989
YPL249C-A	YGR103W	0.1210508242	0.1165865385
YPL249C-A	YDR412W	0.1311813187	0.1984890110
YPL249C-A	YNL110C	0.1507554945	0.1571085165
YPL249C-A	YNL124W	0.1835508242	0.1785714286
YPL249C-A	YER151C	0.2144574176	0.2014079670
YPL249C-A	YLR150W	0.2226991758	0.3205700549
YPL249C-A	YKL009W	0.2300824176	0.2539491758
YPL249C-A	YBL032W	0.2570398352	0.2578983516
YPL249C-A	YDR060W	0.2642513736	0.2757554945
YPL249C-A	YKL135C	0.2652815934	0.3090659341
YPL249C-A	YPL093W	0.2714629121	0.2707760989
YPL249C-A	YDL195W	0.2999656593	0.4320054945
YPL249C-A	YBR143C	0.3047733516	0.2951579670
YPL249C-A	YIR010W	0.3197115385	0.3349931319
YPL249C-A	YBR142W	0.3324175824	0.3401442308
YPL249C-A	YDR388W	0.4101991758	0.3368818681
YPL249C-A	YGL246C	0.5046359890	0.5525412088
YPL249C-A	YGL122C	0.5360576923	0.6191620879
YPL249C-A	YER006W	0.5703983516	0.6007898352
YPL249C-A	YIL043C	0.5758928571	0.6727335165
YPL249C-A	YMR192W	0.5849931319	0.6694711538
YPL249C-A	YOR204W	0.5987293956	0.6047390110
YPL249C-A	YCR009C	0.6313530220	0.3925137363
YPL249C-A	YNR053C	0.6555631868	0.6895604396
YPL249C-A	YGR245C	0.8234890110	0.6862980769
YPL183W-A	YDL202W	0.0005151099	0.0003434066
YPL183W-A	YOR150W	0.0006868132	0.0006868132
YPL183W-A	YNL185C	0.0013736264	0.0010302198
YPL183W-A	YML025C	0.0017170330	0.0013736264
YPL183W-A	YNL284C	0.0030906593	0.0099587912
YPL183W-A	YDR237W	0.0032623626	0.0018887363
YPL183W-A	YKL170W	0.0036057692	0.0025755495
YPL183W-A	YJL063C	0.0048076923	0.0039491758
YPL183W-A	YDR116C	0.0054945055	0.0053228022
YPL183W-A	YHR147C	0.0058379121	0.0125343407
YPL183W-A	YNL005C	0.0063530220	0.0073832418
YPL183W-A	YBL038W	0.0104739011	0.0147664835
YPL183W-A	YGR220C	0.0133928571	0.0092719780
YPL183W-A	YPR102C	0.0178571429	0.0168269231
YPL183W-A	YEL050C	0.0197458791	0.0207760989
YPL183W-A	YGL068W	0.0219780220	0.0211195055
YPL183W-A	YDR296W	0.2415865385	0.3003090659
YOR298C-A	YDR334W	0.0461881868	0.0451579670
YOR298C-A	YGL122C	0.0794986264	0.0808722527
YOR298C-A	YLR116W	0.2438186813	0.2388392857
YOR298C-A	YIL160C	0.4419642857	0.4239354396
YOR298C-A	YIL033C	0.5029189560	0.5051510989
YOR298C-A	YIR010W	0.7058722527	0.7189217033
YOR298C-A	YGR120C	0.7663118132	0.6021634615
YOR298C-A	YER157W	0.7690590659	0.7915521978
YOR298C-A	YKL198C	0.8890796703	0.8930288462
YML056C	YLR432W	0.0001717033	0.0001717033
YML056C	YDR196C	0.0190590659	0.0166552198
YML056C	YMR083W	0.0195741758	0.0182005495
YML056C	YNL308C	0.0657623626	0.0587225275
YML056C	YPR107C	0.0695398352	0.0920329670
YML056C	YCL037C	0.0829326923	0.0870535714
YML056C	YAL035W	0.0954670330	0.0942651099
YML056C	YPL212C	0.1040521978	0.1686126374
YML056C	YJL101C	0.1071428571	0.0867101648
YML056C	YDR478W	0.1141826923	0.0963255495
YML056C	YOR243C	0.1449175824	0.1442307692
YML056C	YBR233W	0.1560782967	0.1706730769
YML056C	YBL024W	0.1591689560	0.1517857143
YML056C	YJL052W	0.1596840659	0.1361607143
YML056C	YMR061W	0.1735920330	0.1536744505
YML056C	YLR333C	0.1790865385	0.1739354396
YML056C	YKL180W	0.1797733516	0.1976304945
YML056C	YDL208W	0.1830357143	0.1608859890
YML056C	YJR009C	0.1859546703	0.1589972527
YML056C	YJL074C	0.1876717033	0.1842376374
YML056C	YLR167W	0.1890453297	0.3399725275
YML056C	YMR229C	0.2032967033	0.1792582418
YML056C	YPL198W	0.2292239011	0.4038461538
YML056C	YOR063W	0.2443337912	0.3214285714
YML056C	YLL036C	0.2487980769	0.3368818681
YML056C	YKL130C	0.2604739011	0.2989354396
YML056C	YGL122C	0.2640796703	0.3008241758
YML056C	YIL079C	0.2645947802	0.3011675824
YML056C	YPL178W	0.2738667582	0.4079670330
YML056C	YNL124W	0.2803914835	0.2482829670
YML056C	YBR142W	0.2876030220	0.2652815934
YML056C	YOR360C	0.2972184066	0.2508585165
YML056C	YDR381W	0.2989354396	0.2671703297
YML056C	YMR014W	0.3037431319	0.3528502747
YML056C	YPL013C	0.3047733516	0.2958447802
YML056C	YOL094C	0.3212568681	0.3456387363
YML056C	YNR051C	0.3219436813	0.3782623626
YML056C	YDL209C	0.3243475275	0.3100961538
YML056C	YHL010C	0.3293269231	0.2548076923
YML056C	YNL157W	0.3473557692	0.3222870879
YML056C	YGL173C	0.3612637363	0.4100274725
YML056C	YDR296W	0.3691620879	0.3930288462
YML056C	YER151C	0.4065934066	0.4244505495
YML056C	YGL120C	0.4120879121	0.4124313187
YML056C	YER165W	0.4132898352	0.4593063187
YML056C	YPR161C	0.4192994505	0.4610233516
YML056C	YLR398C	0.4287431319	0.4283997253
YML056C	YAL029C	0.4289148352	0.4721840659
YML056C	YDR280W	0.4565590659	0.5025755495
YML056C	YGR158C	0.4685782967	0.4864354396
YML056C	YGR195W	0.46875	0.4790521978
YML056C	YKL095W	0.5020604396	0.5058379121
YML056C	YML010W	0.5278159341	0.5369162088
YML056C	YIR010W	0.5530563187	0.5406936813
YML056C	YOL077C	0.5786401099	0.5710851648
YML056C	YGR250C	0.6062843407	0.4708104396
YML056C	YNL255C	0.6237980769	0.6231112637
YML056C	YGR152C	0.6414835165	0.6225961538
YML056C	YOR014W	0.6591689560	0.6972870879
YML056C	YNL265C	0.6682692308	0.6432005495
YML056C	YGR059W	0.6691277473	0.6703296703
YML056C	YKR026C	0.6838942308	0.6734203297
YML056C	YBR172C	0.7134271978	0.7117101648
YML056C	YGL244W	0.7347184066	0.7997939560
YML056C	YGR237C	0.7445054945	0.6033653846
YML056C	YGR062C	0.7585851648	0.7839972527
YML056C	YBL031W	0.7699175824	0.8298420330
YML056C	YHR026W	0.8379120879	0.7735233516
YKL053C-A	YDR185C	0.0084134615	0.0066964286
YKL053C-A	YLR193C	0.0513392857	0.0762362637
YKL053C-A	YPR047W	0.3913118132	0.3935439560
YKL053C-A	YGL122C	0.6777129121	0.7283653846
YDL045W-A	YDR175C	0.0006868132	0.0001717033
YDL045W-A	YNL306W	0.0017170330	0.0012019231
YDL045W-A	YIL093C	0.0018887363	0.0061813187
YDL045W-A	Q0140	0.0029189560	0.0017170330
YDL045W-A	YBL090W	0.0039491758	0.0101304945
YDL045W-A	YJR113C	0.0048076923	0.0024038462
YDL045W-A	YBR251W	0.0049793956	0.0025755495
YDL045W-A	YJL063C	0.0108173077	0.0075549451
YDL045W-A	YIL070C	0.2712912088	0.0437843407
YDL045W-A	YGL122C	0.6780563187	0.6667239011
YDR363W-A	YIL075C	0.0006868132	0.0008585165
YDR363W-A	YDL097C	0.0008585165	0.0003434066
YDR363W-A	YDR427W	0.0010302198	0.0013736264
YDR363W-A	YBR272C	0.0025755495	0.0049793956
YDR363W-A	YFR004W	0.0041208791	0.0118475275
YDR363W-A	YGR232W	0.0044642857	0.0145947802
YDR363W-A	YLR421C	0.0053228022	0.0173420330
YDR363W-A	YOL072W	0.0075549451	0.0154532967
YDR363W-A	YHR027C	0.0096153846	0.0209478022
YDR363W-A	YOR257W	0.0099587912	0.0034340659
YDR363W-A	YGL122C	0.0123626374	0.0314217033
YDR363W-A	YEL037C	0.0168269231	0.0132211538
YDR363W-A	YOR261C	0.0169986264	0.0097870879
YDR363W-A	YPR108W	0.0173420330	0.0164835165
YDR363W-A	YFR052W	0.0175137363	0.0022321429
YDR363W-A	YDL007W	0.0206043956	0.0309065934
YDR363W-A	YDR159W	0.0223214286	0.0248969780
YDR363W-A	YOR117W	0.0257554945	0.0252403846
YDR363W-A	YDR394W	0.0274725275	0.0274725275
YDR363W-A	YKL145W	0.0326236264	0.0631868132
YDR363W-A	YDL147W	0.0396634615	0.0310782967
YDR363W-A	YER021W	0.0491071429	0.0978708791
YDR363W-A	YGL048C	0.0513392857	0.1002747253
YDR363W-A	YOR259C	0.0728021978	0.0999313187
YDR363W-A	YNL047C	0.0748626374	0.0800137363
YDR363W-A	YPR045C	0.0765796703	0.0558035714
YDR363W-A	YGL094C	0.0772664835	0.1195054945
YDR363W-A	YHR200W	0.0776098901	0.1366758242
YDR363W-A	YJR084W	0.1141826923	0.0935782967
YDR363W-A	YFR010W	0.1653502747	0.2175480769
YDR363W-A	YIR012W	0.1713598901	0.2603021978
YDR363W-A	YER151C	0.1799450549	0.2558379121
YDR363W-A	YCR014C	0.2659684066	0.3497596154
YDR363W-A	YBR080C	0.3135302198	0.2053571429
YDR363W-A	YDL030W	0.3665865385	0.3609203297
YDR363W-A	YDR108W	0.4512362637	0.4591346154
YDR363W-A	YOR209C	0.5334821429	0.4253090659
YDR363W-A	YBL054W	0.5606112637	0.4898695055
YDR363W-A	YMR173W	0.5671359890	0.609375
YDR363W-A	YDL020C	0.8191964286	0.7819368132
YDR363W-A	YNL087W	0.8325892857	0.4876373626
YDR363W-A	YMR191W	0.9896978022	0.9896978022
YFR033C	YJL166W	0.0001717033	0.0001717033
YFR033C	YGR183C	0.0006868132	0.0006868132
YFR033C	YEL024W	0.0008585165	0.0008585165
YFR033C	YPR191W	0.0017170330	0.0015453297
YFR033C	YBL045C	0.0022321429	0.0022321429
YFR033C	YDR529C	0.0030906593	0.0030906593
YFR033C	YOR065W	0.0048076923	0.0046359890
YFR033C	YEL039C	0.0054945055	0.0056662088
YFR033C	YDR375C	0.4800824176	0.4752747253
YFR033C	YML129C	0.6042239011	0.6294642857
YFR033C	YGL122C	0.6564217033	0.6938530220
YFR033C	YNL236W	0.8782623626	0.8930288462
YDR529C	YJL166W	0.0005151099	0.0005151099
YDR529C	YFR033C	0.0006868132	0.0003434066
YDR529C	YGR183C	0.0010302198	0.0010302198
YDR529C	YEL024W	0.0012019231	0.0012019231
YDR529C	YPR191W	0.0015453297	0.0013736264
YDR529C	YBL045C	0.0024038462	0.0025755495
YDR529C	YER154W	0.0113324176	0.0137362637
YDR529C	YOR065W	0.0176854396	0.0204326923
YDR529C	YEL039C	0.0273008242	0.0322802198
YDR529C	Q0120	0.0703983516	0.0657623626
YDR529C	YLR292C	0.2496565934	0.2683722527
YDR529C	YGL061C	0.2896634615	0.2834821429
YDR529C	YGL122C	0.7197802198	0.7558379121
YDR529C	YOL086C	0.7584134615	0.7821085165
YOL086C	YMR083W	0.0003434066	0.0003434066
YOL086C	YDL215C	0.0041208791	0.0075549451
YOL086C	YBR196C	0.0066964286	0.0099587912
YOL086C	YGL009C	0.0159684066	0.0123626374
YOL086C	YCR054C	0.0267857143	0.0302197802
YOL086C	YKL060C	0.0485920330	0.0442994505
YOL086C	YHR137W	0.0568337912	0.0506524725
YOL086C	YOR163W	0.0788118132	0.0853365385
YOL086C	YAL027W	0.0939217033	0.0678228022
YOL086C	YDL174C	0.0976991758	0.1133241758
YOL086C	YLR363C	0.1140109890	0.1759958791
YOL086C	YNR041C	0.1258585165	0.1371909341
YOL086C	YAL048C	0.1286057692	0.1282623626
YOL086C	YFL001W	0.1378777473	0.0970123626
YOL086C	YLR249W	0.1389079670	0.1624313187
YOL086C	YPL030W	0.1428571429	0.1751373626
YOL086C	YMR301C	0.1723901099	0.1991758242
YOL086C	YOR386W	0.1744505495	0.0872252747
YOL086C	YKL054C	0.2190934066	0.1272321429
YOL086C	YJL148W	0.2202953297	0.1553914835
YOL086C	YNR051C	0.2242445055	0.1124656593
YOL086C	YBR058C	0.2268200549	0.2324862637
YOL086C	YOR056C	0.2417582418	0.2872596154
YOL086C	YPL082C	0.2424450549	0.3475274725
YOL086C	YPL085W	0.2427884615	0.3772321429
YOL086C	YDR264C	0.2479395604	0.1559065934
YOL086C	YOR059C	0.2539491758	0.3090659341
YOL086C	YNL155W	0.2542925824	0.3231456044
YOL086C	YBR114W	0.2599587912	0.1739354396
YOL086C	YPR017C	0.2680288462	0.3082074176
YOL086C	YJL092W	0.2716346154	0.2342032967
YOL086C	YDL122W	0.2822802198	0.3480425824
YOL086C	YGL122C	0.2829670330	0.3993818681
YOL086C	YER151C	0.2946428571	0.1516140110
YOL086C	YFR049W	0.2996222527	0.1569368132
YOL086C	YLR088W	0.3071771978	0.5600961538
YOL086C	YPR180W	0.3082074176	0.2716346154
YOL086C	YOR021C	0.3219436813	0.4594780220
YOL086C	YCR069W	0.3628090659	0.5068681319
YOL086C	YKL205W	0.3695054945	0.4254807692
YOL086C	YKL100C	0.3820398352	0.5269574176
YOL086C	YHR001W	0.3830700549	0.5163118132
YOL086C	YNL249C	0.3863324176	0.3543956044
YOL086C	YNL076W	0.3899381868	0.4060782967
YOL086C	YER072W	0.4139766484	0.3394574176
YOL086C	YDR051C	0.4179258242	0.4886675824
YOL086C	YML055W	0.4208447802	0.5245535714
YOL086C	YDR483W	0.4395604396	0.5032623626
YOL086C	YKL032C	0.4404189560	0.3094093407
YOL086C	YAL029C	0.4471153846	0.5563186813
YOL086C	YER174C	0.4522664835	0.3114697802
YOL086C	YJL157C	0.4526098901	0.4404189560
YOL086C	YLR426W	0.4557005495	0.2431318681
YOL086C	YOR016C	0.4673763736	0.5705700549
YOL086C	YJL099W	0.4831730769	0.4369848901
YOL086C	YNL027W	0.4975961538	0.4301167582
YOL086C	YOR262W	0.4979395604	0.5583791209
YOL086C	YOR299W	0.5044642857	0.5667925824
YOL086C	YFR021W	0.5049793956	0.4416208791
YOL086C	YGL145W	0.5097870879	0.5710851648
YOL086C	YNR013C	0.5111607143	0.5812156593
YOL086C	YDR084C	0.5254120879	0.5853365385
YOL086C	YDR529C	0.5297046703	0.6158997253
YOL086C	YDL042C	0.5334821429	0.5326236264
YOL086C	YML091C	0.5358859890	0.6054258242
YOL086C	YOL089C	0.5527129121	0.4268543956
YOL086C	YOR008C	0.5566620879	0.5046359890
YOL086C	YGR089W	0.5599244505	0.3550824176
YOL086C	YNL323W	0.5657623626	0.6315247253
YOL086C	YOR229W	0.5673076923	0.5901442308
YOL086C	YGL053W	0.5734890110	0.7204670330
YOL086C	YOR132W	0.5757211538	0.3301854396
YOL086C	YLR440C	0.5758928571	0.6454326923
YOL086C	YDR137W	0.5769230769	0.3525068681
YOL086C	YML018C	0.5808722527	0.7290521978
YOL086C	YER083C	0.5834478022	0.4835164835
YOL086C	YOR304W	0.5875686813	0.6201923077
YOL086C	YER037W	0.5899725275	0.4270260989
YOL086C	YFL048C	0.5958104396	0.7268200549
YOL086C	YIR010W	0.5976991758	0.6737637363
YOL086C	YOR307C	0.6116071429	0.7532623626
YOL086C	YOR075W	0.6126373626	0.6785714286
YOL086C	YDR498C	0.6131524725	0.7005494505
YOL086C	YGL162W	0.6183035714	0.5891140110
YOL086C	YML031W	0.6193337912	0.6845810440
YOL086C	YDR164C	0.6256868132	0.6984890110
YOL086C	YCL034W	0.6258585165	0.7554945055
YOL086C	YGR031W	0.6385645604	0.7857142857
YOL086C	YDR061W	0.6478365385	0.7826236264
YOL086C	YPL109C	0.6498969780	0.7924107143
YOL086C	YBR207W	0.6523008242	0.5302197802
YOL086C	YBR067C	0.6541895604	0.6957417582
YOL086C	YER118C	0.6589972527	0.5254120879
YOL086C	YDR393W	0.6605425824	0.4757898352
YOL086C	YJL192C	0.6615728022	0.7091346154
YOL086C	YDR338C	0.6706730769	0.8040865385
YOL086C	YPR018W	0.6727335165	0.5959821429
YOL086C	YGL098W	0.6864697802	0.7585851648
YOL086C	YMR241W	0.6929945055	0.7443337912
YOL086C	YDR233C	0.7084478022	0.7925824176
YOL086C	YMR258C	0.7252747253	0.7762706044
YOL086C	YOL130W	0.7273351648	0.7687156593
YOL086C	YOL062C	0.7350618132	0.8382554945
YOL086C	YHR092C	0.7374656593	0.5343406593
YOL086C	YDL117W	0.7434752747	0.3360233516
YOL086C	YDR351W	0.7445054945	0.8422046703
YOL086C	YCR037C	0.7450206044	0.5183722527
YOL086C	YEL017W	0.7563530220	0.8519917582
YOL086C	YNL216W	0.7591002747	0.7803914835
YOL086C	YDL198C	0.7628777473	0.7546359890
YOL086C	YDR525W-A	0.7700892857	0.4768200549
YOL086C	YMR055C	0.7738667582	0.8298420330
YOL086C	YFL047W	0.7797046703	0.8157623626
YOL086C	YPR114W	0.7893200549	0.7372939560
YOL086C	YGR068C	0.7906936813	0.8640109890
YOL086C	YIL123W	0.7920673077	0.8214285714
YOL086C	YBL031W	0.8018543956	0.7529189560
YOL086C	YDR170C	0.8123282967	0.6164148352
YOL086C	YGL086W	0.8126717033	0.8092376374
YOL086C	YJL094C	0.8245192308	0.7951579670
YOL086C	YLL006W	0.8289835165	0.8164491758
YOL086C	YKL047W	0.8334478022	0.8774038462
YOL086C	YAL059W	0.8478708791	0.8241758242
YOL086C	YOL135C	0.8652129121	0.8581730769
YOL086C	YHL017W	0.8847870879	0.8949175824
YOL086C	YAL034C	0.8947458791	0.8993818681
YOL086C	YNL127W	0.953125	0.8737980769
YOL086C	YJL049W	0.9544986264	0.9551854396
YOL086C	YNL193W	0.9824862637	0.9824862637
YJR009C	YJL052W	0.0001717033	0.0001717033
YJR009C	YKL060C	0.0005151099	0.0006868132
YJR009C	YER086W	0.0236950549	0.0269574176
YJR009C	YKL010C	0.0497939560	0.0314217033
YJR009C	YOR299W	0.1887019231	0.1842376374
YJR009C	YML056C	0.2609890110	0.2503434066
YJR009C	YPR164W	0.2992788462	0.5166552198
YJR009C	YNL102W	0.3125	0.3379120879
YJR009C	YHR200W	0.3174793956	0.3155906593
YJR009C	YOR368W	0.3200549451	0.4309752747
YJR009C	YMR031C	0.3470123626	0.3312156593
YJR009C	YOL097C	0.3511332418	0.3459821429
YJR009C	YIR001C	0.3731112637	0.3404876374
YJR009C	YPL106C	0.375	0.4108859890
YJR009C	YER021W	0.3895947802	0.3638392857
YJR009C	YNR051C	0.4040178571	0.4180975275
YJR009C	YLR144C	0.4055631868	0.3758585165
YJR009C	YAL048C	0.4579326923	0.4793956044
YJR009C	YOL013C	0.4605082418	0.4557005495
YJR009C	YML053C	0.4958791209	0.2450206044
YJR009C	YGL122C	0.5097870879	0.5633585165
YJR009C	YDL095W	0.5113324176	0.5171703297
YJR009C	YJL034W	0.5199175824	0.5283310440
YJR009C	YER151C	0.5219780220	0.5506524725
YJR009C	YPL003W	0.5248969780	0.5913461538
YJR009C	YIR037W	0.5652472527	0.5164835165
YJR009C	YOR014W	0.5673076923	0.5987293956
YJR009C	YDR075W	0.5753777473	0.5891140110
YJR009C	YIR010W	0.5899725275	0.5805288462
YJR009C	YML041C	0.5959821429	0.4922733516
YJR009C	YLR259C	0.5966689560	0.6074862637
YJR009C	YER095W	0.6090315934	0.6868131868
YJR009C	YBR114W	0.6213942308	0.6456043956
YJR009C	YBR088C	0.6694711538	0.7194368132
YJR009C	YNL250W	0.6790865385	0.7491414835
YJR009C	YNL273W	0.7148008242	0.7518887363
YJR009C	YBR295W	0.7317994505	0.7450206044
YJR009C	YDL042C	0.7469093407	0.7742101648
YJR009C	YKL129C	0.7635645604	0.78125
YJR009C	YMR109W	0.7814217033	0.7839972527
YJR009C	YNL262W	0.7850274725	0.8003090659
YJR009C	YDL188C	0.796875	0.8130151099
YJR009C	YBR175W	0.8104395604	0.8385989011
YJR009C	YJL128C	0.8384271978	0.8506181319
YJR009C	YMR259C	0.8658997253	0.8816964286
YJR009C	YBR266C	0.9361263736	0.9404189560
YJR009C	YEL023C	0.9924450549	0.9924450549
YJL052W	YJR009C	0.0001717033	0.0001717033
YJL052W	YKL060C	0.0005151099	0.0006868132
YJL052W	YOL059W	0.0118475275	0.0116758242
YJL052W	YER086W	0.0243818681	0.0267857143
YJL052W	YLL060C	0.0516826923	0.0424107143
YJL052W	YCL050C	0.1193337912	0.1291208791
YJL052W	YDR165W	0.1418269231	0.1260302198
YJL052W	YLR135W	0.1797733516	0.1701579670
YJL052W	YDR251W	0.2005494505	0.2383241758
YJL052W	YJR032W	0.2132554945	0.2609890110
YJL052W	YLL036C	0.2597870879	0.3767170330
YJL052W	YML056C	0.2625343407	0.2524038462
YJL052W	YJR007W	0.2877747253	0.2584134615
YJL052W	YOL097C	0.3636675824	0.3439217033
YJL052W	YLR144C	0.3938873626	0.3626373626
YJL052W	YOL013C	0.4642857143	0.4596497253
YJL052W	YGR250C	0.4673763736	0.3137019231
YJL052W	YDR172W	0.4842032967	0.4740728022
YJL052W	YLR320W	0.4903846154	0.6272321429
YJL052W	YOR269W	0.4917582418	0.5491071429
YJL052W	YGL122C	0.5130494505	0.5695398352
YJL052W	YJL034W	0.5303914835	0.5362293956
YJL052W	YJR093C	0.5465315934	0.5233516484
YJL052W	YML091C	0.5760645604	0.5856799451
YJL052W	YLR259C	0.6061126374	0.6172733516
YJL052W	YBR088C	0.6777129121	0.7249313187
YJL052W	YBR295W	0.7376373626	0.7505151099
YJL052W	YCL014W	0.7554945055	0.8174793956
YJL052W	YKR042W	0.7577266484	0.6759958791
YJL052W	YNL209W	0.7608173077	0.7790178571
YJL052W	YNL047C	0.8228021978	0.7110233516
YJL052W	YEL023C	0.9924450549	0.9924450549
Q0250	Q0065	0.0001717033	0.0001717033
Q0250	YHR051W	0.0003434066	0.0006868132
Q0250	YGL187C	0.0005151099	0.0005151099
Q0250	Q0275	0.0006868132	0.0003434066
Q0250	YGL191W	0.0017170330	0.0018887363
Q0250	YBL045C	0.0030906593	0.0029189560
Q0250	Q0070	0.0034340659	0.0034340659
Q0250	YLR038C	0.0044642857	0.0049793956
Q0250	YBL030C	0.0164835165	0.0151098901
Q0250	YGR112W	0.0190590659	0.0211195055
Q0250	YBR024W	0.0961538462	0.1262019231
Q0250	YBR037C	0.0963255495	0.0623282967
Q0250	YER154W	0.1593406593	0.1215659341
Q0250	YJR121W	0.1804601648	0.2048420330
Q0250	YGR062C	0.3270947802	0.2857142857
Q0250	YLR203C	0.3774038462	0.4194711538
Q0250	YGR132C	0.4242788462	0.4483173077
Q0250	YIL051C	0.4364697802	0.4696085165
Q0250	YDL107W	0.6030219780	0.6337568681
Q0250	YMR257C	0.6320398352	0.4900412088
Q0250	YML129C	0.6596840659	0.6550480769
Q0275	YHR051W	0.0008585165	0.0013736264
Q0275	YGL191W	0.0010302198	0.0010302198
Q0275	Q0250	0.0012019231	0.0006868132
Q0275	Q0065	0.0013736264	0.0015453297
Q0275	YGL187C	0.0022321429	0.0020604396
Q0275	YLR038C	0.0034340659	0.0037774725
Q0275	Q0070	0.0041208791	0.0041208791
Q0275	YER154W	0.1492101648	0.1224244505
Q0275	YJR121W	0.1770260989	0.2069024725
Q0275	YGR062C	0.2460508242	0.2225274725
Q0275	YLR203C	0.3217719780	0.3581730769
Q0275	YGR222W	0.4502060440	0.4646291209
Q0275	YER153C	0.4507211538	0.3162774725
Q0275	YDL107W	0.5255837912	0.5549450549
Q0275	YML129C	0.5987293956	0.5980425824
YNL052W	YDL067C	0.0003434066	0.0010302198
YNL052W	YGL187C	0.0006868132	0.0005151099
YNL052W	YBL030C	0.0142513736	0.0247252747
YNL052W	YGR112W	0.0224931319	0.0063530220
YNL052W	YML129C	0.3181662088	0.1493818681
YNL052W	YJL062W-A	0.3183379121	0.2695741758
YNL052W	YPL216W	0.6158997253	0.4246222527
YNL052W	YDR254W	0.6614010989	0.3288118132
YNL052W	YGL122C	0.6632898352	0.7817651099
YIL111W	YHL017W	0.2196085165	0.2663118132
YIL111W	YAR027W	0.5372596154	0.3729395604
YIL111W	YJL062W-A	0.5594093407	0.5958104396
YIL111W	YML129C	0.5999313187	0.6272321429
YIL111W	YDR254W	0.6456043956	0.6316964286
YIL111W	YGL122C	0.6521291209	0.6936813187
YHR051W	YDL067C	0.0003434066	0.0012019231
YHR051W	Q0250	0.0008585165	0.0006868132
YHR051W	Q0275	0.0012019231	0.0008585165
YHR051W	YGL187C	0.0015453297	0.0013736264
YHR051W	YGL191W	0.0018887363	0.0017170330
YHR051W	YLR038C	0.0032623626	0.0032623626
YHR051W	Q0070	0.0041208791	0.0041208791
YHR051W	YGR112W	0.0386332418	0.0654189560
YHR051W	YNL061W	0.2901785714	0.1480082418
YHR051W	YHR170W	0.4975961538	0.5108173077
YHR051W	YGL122C	0.5434409341	0.6002747253
YHR051W	YGL237C	0.6852678571	0.7072458791
YJR104C	YJR104C	0	0
YJR104C	YMR038C	0.0010302198	0.0006868132
YJR104C	YGL122C	0.1301510989	0.1631181319
YJR104C	YMR058W	0.1390796703	0.1330700549
YJR104C	YJL034W	0.4244505495	0.4828296703
YJR104C	YBR109C	0.5096153846	0.5166552198
YJR104C	YGL056C	0.6694711538	0.6959134615
YJR104C	YNL154C	0.6768543956	0.7079326923
YJR104C	YHR200W	0.7630494505	0.7357486264
YJR104C	YBR214W	0.8071771978	0.8118131868
YJR104C	YDL176W	0.9739010989	0.9739010989
YHR008C	YLR043C	0.1897321429	0.2542925824
YHR008C	YFR015C	0.2979052198	0.2038118132
YHR008C	YHR079C	0.3368818681	0.4618818681
YHR008C	YGL122C	0.4606799451	0.5436126374
YHR008C	YFR034C	0.5638736264	0.6105769231
YHR008C	YBR061C	0.7151442308	0.734375
YHR008C	YBL032W	0.7202953297	0.7460508242
YHR008C	YML127W	0.7439903846	0.5867101648
YER055C	YGL122C	0.3779189560	0.4321771978
YER055C	YBR127C	0.4797390110	0.3770604396
YBR160W	YMR001C	0.0034340659	0.0024038462
YBR160W	YJL187C	0.0048076923	0.0049793956
YBR160W	YNL068C	0.0085851648	0.0082417582
YBR160W	YKL145W	0.0125343407	0.0104739011
YBR160W	YBR088C	0.0144230769	0.0175137363
YBR160W	YPR120C	0.0180288462	0.0190590659
YBR160W	YNL298W	0.0199175824	0.0331387363
YBR160W	YBR135W	0.0319368132	0.0212912088
YBR160W	YML109W	0.0358859890	0.0097870879
YBR160W	YNL161W	0.0381181319	0.0214629121
YBR160W	YGL048C	0.0434409341	0.0369162088
YBR160W	YOR083W	0.0455013736	0.0546016484
YBR160W	YJL106W	0.0458447802	0.0594093407
YBR160W	YPR119W	0.0473901099	0.0497939560
YBR160W	YLR321C	0.0552884615	0.0576923077
YBR160W	YER120W	0.0585508242	0.0599244505
YBR160W	YLR210W	0.0623282967	0.0710851648
YBR160W	YDR507C	0.0667925824	0.0728021978
YBR160W	YKL048C	0.0690247253	0.0691964286
YBR160W	YER111C	0.0741758242	0.0685096154
YBR160W	YMR277W	0.0815590659	0.0630151099
YBR160W	YDL106C	0.0848214286	0.0769230769
YBR160W	YGL003C	0.0884271978	0.0578640110
YBR160W	YFR028C	0.0958104396	0.0865384615
YBR160W	YDL155W	0.0985576923	0.1074862637
YBR160W	YGR108W	0.0995879121	0.0681662088
YBR160W	YJL095W	0.1028502747	0.1152129121
YBR160W	YMR036C	0.1042239011	0.0973557692
YBR160W	YPL153C	0.1088598901	0.0829326923
YBR160W	YHR030C	0.1119505495	0.1286057692
YBR160W	YJL194W	0.1121222527	0.1104052198
YBR160W	YFL029C	0.1160714286	0.1119505495
YBR160W	YMR165C	0.1176167582	0.1212225275
YBR160W	YLR096W	0.1184752747	0.125
YBR160W	YNL309W	0.1220810440	0.1351304945
YBR160W	YAL040C	0.1222527473	0.1004464286
YBR160W	YOR066W	0.1284340659	0.1277472527
YBR160W	YKR077W	0.1377060440	0.1440590659
YBR160W	YLR259C	0.1519574176	0.1610576923
YBR160W	YJR090C	0.1540178571	0.1682692308
YBR160W	YJR123W	0.15625	0.1771978022
YBR160W	YIL075C	0.1617445055	0.1775412088
YBR160W	YOR315W	0.1662087912	0.1450892857
YBR160W	YIL050W	0.1711881868	0.1838942308
YBR160W	YJL013C	0.1717032967	0.1857829670
YBR160W	YMR116C	0.1749656593	0.1595123626
YBR160W	YER059W	0.1763392857	0.1952266484
YBR160W	YGL178W	0.1775412088	0.1990041209
YBR160W	YGL195W	0.1787431319	0.1121222527
YBR160W	YJR076C	0.1830357143	0.2130837912
YBR160W	YHR027C	0.1931662088	0.2072458791
YBR160W	YGR109C	0.2070741758	0.2158310440
YBR160W	YGL122C	0.2139423077	0.2572115385
YBR160W	YPL269W	0.2182348901	0.2022664835
YBR160W	YLR079W	0.2202953297	0.2201236264
YBR160W	YPL106C	0.2261332418	0.2170329670
YBR160W	YGL166W	0.2342032967	0.1880151099
YBR160W	YNL188W	0.2918956044	0.2371222527
YBR160W	YKL042W	0.3240041209	0.3428914835
YBR160W	YER021W	0.3277815934	0.3581730769
YBR160W	YDL185W	0.3300137363	0.2578983516
YBR160W	YDR168W	0.3391140110	0.1917925824
YBR160W	YHR174W	0.3835851648	0.2700892857
YBR160W	YBL047C	0.4335508242	0.4134615385
YBR160W	YJL157C	0.4500343407	0.3986950549
YBR160W	YNL225C	0.4579326923	0.3468406593
YBR160W	YGR155W	0.4716689560	0.4884958791
YBR160W	YCL063W	0.5133928571	0.2611607143
YBR160W	YFR015C	0.5147664835	0.5482486264
YBR160W	YOR032C	0.5194024725	0.5546016484
YBR160W	YOR008C	0.5202609890	0.2135989011
YBR160W	YKL161C	0.5322802198	0.5954670330
YBR160W	YNL117W	0.5437843407	0.5822458791
YBR160W	YPL256C	0.5527129121	0.2110233516
YBR160W	YGR234W	0.5717719780	0.5863667582
YBR160W	YLR180W	0.5980425824	0.6265453297
YBR160W	YOR043W	0.6150412088	0.2506868132
YBR160W	YIL162W	0.6152129121	0.6639766484
YBR160W	YLR425W	0.6176167582	0.5072115385
YBR160W	YIR031C	0.6193337912	0.6675824176
YBR160W	YER086W	0.6373626374	0.6655219780
YBR160W	YMR199W	0.6950549451	0.7048420330
YBR160W	YNL197C	0.7113667582	0.5987293956
YBR160W	YFR030W	0.7137706044	0.7331730769
YBR160W	YKR091W	0.8009958791	0.7977335165
YBR160W	YLR187W	0.8451236264	0.8617788462
YBR160W	YER115C	0.8801510989	0.8827266484
YBR160W	YMR181C	0.9799107143	0.9799107143
YBR093C	YBR092C	0.0024038462	0.0078983516
YBR093C	YFR034C	0.0113324176	0.0242101648
YBR093C	YGR282C	0.0236950549	0.0561469780
YBR093C	YCL043C	0.1143543956	0.1007898352
YBR093C	YJL176C	0.2312843407	0.1179601648
YBR093C	YML077W	0.3861607143	0.6334134615
YBR093C	YBR039W	0.5497939560	0.4807692308
YBR093C	YPL031C	0.5683379121	0.6929945055
YBR093C	YDL106C	0.7894917582	0.6397664835
YBR093C	YKR106W	0.7929258242	0.7955013736
YBR093C	YJL066C	0.9438530220	0.9495192308
YPL111W	YJR047C	0.0456730769	0.0467032967
YPL111W	YKL085W	0.0734890110	0.0455013736
YPL111W	YPL160W	0.0774381868	0.0551167582
YPL111W	YGL122C	0.0798420330	0.0925480769
YPL111W	YER178W	0.0856799451	0.0839629121
YPL111W	YKL104C	0.2733516484	0.3753434066
YPL111W	YLL024C	0.3526785714	0.4033310440
YPL111W	YPR154W	0.4100274725	0.4261675824
YPL111W	YMR235C	0.4258241758	0.4646291209
YPL111W	YLR259C	0.4570741758	0.4874656593
YPL111W	YGR136W	0.4852335165	0.4098557692
YPL111W	YPL106C	0.5757211538	0.5618131868
YPL111W	YDR346C	0.6110920330	0.6351304945
YPL111W	YFL037W	0.8142170330	0.6907623626
YPL111W	YFL012W	0.9888392857	0.9888392857
YCL030C	YLR180W	0.0096153846	0.0061813187
YCL030C	YDR380W	0.0479052198	0.0460164835
YCL030C	YGR052W	0.0980425824	0.0659340659
YCL030C	YPL082C	0.1401098901	0.1631181319
YCL030C	YDL160C	0.171875	0.1854395604
YCL030C	YML124C	0.2508585165	0.2791895604
YCL030C	YOL013C	0.2908653846	0.2922390110
YCL030C	YJL081C	0.4412774725	0.4881524725
YCL030C	YKR099W	0.4550137363	0.5317651099
YCL030C	YLR048W	0.4914148352	0.5453296703
YCL030C	YNL236W	0.8085508242	0.8207417582
YJR121W	YBL099W	0.0001717033	0.0001717033
YJR121W	Q0130	0.0003434066	0.0003434066
YJR121W	YDL004W	0.0005151099	0.0006868132
YJR121W	YPL271W	0.0006868132	0.0005151099
YJR121W	Q0085	0.0008585165	0.0008585165
YJR121W	YDR377W	0.0010302198	0.0013736264
YJR121W	YKL016C	0.0012019231	0.0010302198
YJR121W	YBR039W	0.0013736264	0.0018887363
YJR121W	Q0080	0.0015453297	0.0022321429
YJR121W	YDR298C	0.0017170330	0.0015453297
YJR121W	YLR295C	0.0018887363	0.0012019231
YJR121W	YPL078C	0.0020604396	0.0020604396
YJR121W	YBR025C	0.0106456044	0.0157967033
YJR121W	YDL185W	0.0130494505	0.0077266484
YJR121W	YPL240C	0.0152815934	0.0128777473
YJR121W	YKR052C	0.0327953297	0.0341689560
YJR121W	YGR281W	0.0386332418	0.0351991758
YJR121W	YNR038W	0.0487637363	0.0609546703
YJR121W	Q0275	0.0499656593	0.0484203297
YJR121W	Q0250	0.0509958791	0.0492788462
YJR121W	YNL121C	0.0714285714	0.0558035714
YJR121W	YDR190C	0.0777815934	0.0705700549
YJR121W	YKL150W	0.0861950549	0.0813873626
YJR121W	YGR209C	0.0999313187	0.0532280220
YJR121W	YAR035W	0.1028502747	0.1251717033
YJR121W	YLR043C	0.1081730769	0.0590659341
YJR121W	YDL198C	0.1126373626	0.1116071429
YJR121W	YHR117W	0.1213942308	0.1167582418
YJR121W	YDR487C	0.1320398352	0.2024381868
YJR121W	YMR302C	0.1380494505	0.1517857143
YJR121W	YNL183C	0.1792582418	0.1394230769
YJR121W	YOR075W	0.1948832418	0.1263736264
YJR121W	YML124C	0.2055288462	0.1828640110
YJR121W	YJR016C	0.2098214286	0.3191964286
YJR121W	YNL177C	0.2539491758	0.2463942308
YJR121W	YLR335W	0.2621909341	0.2225274725
YJR121W	YJL098W	0.2663118132	0.3337912088
YJR121W	YMR237W	0.2785027473	0.3349931319
YJR121W	YGL107C	0.2944711538	0.4053914835
YJR121W	YKR067W	0.3195398352	0.4345810440
YJR121W	YMR178W	0.3224587912	0.4984546703
YJR121W	YJL065C	0.3241758242	0.1682692308
YJR121W	YIL128W	0.3638392857	0.0939217033
YJR121W	YML062C	0.3686469780	0.4493475275
YJR121W	YDL122W	0.3846153846	0.5072115385
YJR121W	YLR052W	0.4232486264	0.3846153846
YJR121W	YOR239W	0.4296016484	0.4308035714
YJR121W	YGR229C	0.4515796703	0.4160370879
YJR121W	YGL122C	0.4823145604	0.6272321429
YJR121W	YML018C	0.4905563187	0.6552197802
YJR121W	YBR106W	0.4912431319	0.1097184066
YJR121W	YNL315C	0.4953640110	0.3744848901
YJR121W	YGL016W	0.5515109890	0.1741071429
YJR121W	YOR249C	0.5657623626	0.5570054945
YJR121W	YNL004W	0.5705700549	0.1854395604
YJR121W	YMR138W	0.5982142857	0.2821085165
YJR121W	YNR029C	0.5985576923	0.4649725275
YJR121W	YLR363C	0.6006181319	0.7242445055
YJR121W	YOR059C	0.6025068681	0.6938530220
YJR121W	YPR046W	0.6109203297	0.7015796703
YJR121W	YMR277W	0.6158997253	0.6600274725
YJR121W	YIR010W	0.6289491758	0.6256868132
YJR121W	YNL281W	0.6440590659	0.6574519231
YJR121W	YPL032C	0.6492101648	0.3902815934
YJR121W	YER059W	0.6632898352	0.7117101648
YJR121W	YJL180C	0.6705013736	0.6682692308
YJR121W	YER134C	0.6725618132	0.7141140110
YJR121W	YPR149W	0.6730769231	0.4617101648
YJR121W	YGL233W	0.6763392857	0.3631524725
YJR121W	YNL175C	0.7154876374	0.7448489011
YJR121W	YBR271W	0.7251030220	0.796875
YJR121W	YFR040W	0.7532623626	0.7719780220
YJR121W	YNL313C	0.7659684066	0.7537774725
YJR121W	YOL087C	0.8667582418	0.8185096154
YJR121W	YLR006C	0.8762019231	0.4924450549
YJR121W	YLR287C	0.9380151099	0.8835851648
YJR121W	YNL212W	0.9411057692	0.9464285714
Q0085	YBL099W	0.0012019231	0.0013736264
Q0085	YJR121W	0.0015453297	0.0018887363
Q0085	YPL078C	0.0020604396	0.0020604396
Q0085	YLR203C	0.2501717033	0.1763392857
Q0085	YER154W	0.2627060440	0.1775412088
Q0085	YLR393W	0.3509615385	0.2034684066
Q0085	YML129C	0.6667239011	0.7063873626
YNR001C	YKL085W	0.0065247253	0.0111607143
YNR001C	YKR052C	0.1887019231	0.2824519231
YNR001C	YLR320W	0.4010989011	0.3310439560
YNR001C	YMR198W	0.6232829670	0.5034340659
YNR001C	YER107C	0.828125	0.6006181319
YER090W	YKL211C	0.0001717033	0.0001717033
YER090W	YLR180W	0.0271291209	0.0264423077
YER090W	YOR155C	0.1354739011	0.1940247253
YER090W	YHR027C	0.1923076923	0.2129120879
YER090W	YDL055C	0.2269917582	0.2563530220
YER090W	YGL122C	0.4929601648	0.6292925824
YER090W	YEL048C	0.5770947802	0.7220123626
YER090W	YDR169C	0.8476991758	0.8246909341
YDR007W	YDR310C	0.5358859890	0.6667239011
YDR007W	YOR242C	0.9225618132	0.8559409341
YHR174W	YKL060C	0.0003434066	0.0003434066
YHR174W	YPR093C	0.0643887363	0.1595123626
YHR174W	YNL168C	0.0758928571	0.2613324176
YHR174W	YPR159W	0.0827609890	0.1037087912
YHR174W	YAL048C	0.0880837912	0.0935782967
YHR174W	YHR121W	0.0889423077	0.2281936813
YHR174W	YNR030W	0.0928914835	0.0230082418
YHR174W	YDR483W	0.0989010989	0.1555631868
YHR174W	YLR142W	0.1042239011	0.2616758242
YHR174W	YAL039C	0.1102335165	0.1435439560
YHR174W	YNL192W	0.1126373626	0.1169299451
YHR174W	YLR265C	0.1155563187	0.2546359890
YHR174W	YNL249C	0.1387362637	0.3561126374
YHR174W	YML072C	0.1447458791	0.2474244505
YHR174W	YOL147C	0.1548763736	0.1510989011
YHR174W	YJL183W	0.2053571429	0.0760645604
YHR174W	YDR188W	0.2117101648	0.1109203297
YHR174W	YGR261C	0.2165178571	0.0910027473
YHR174W	YML121W	0.2285370879	0.2647664835
YHR174W	YFL001W	0.2457074176	0.4998282967
YHR174W	YIL070C	0.2469093407	0.3416895604
YHR174W	YCR004C	0.2530906593	0.4155219780
YHR174W	YER174C	0.2668269231	0.3037431319
YHR174W	YGL122C	0.2755837912	0.2625343407
YHR174W	YLR196W	0.2759271978	0.4792239011
YHR174W	YNR051C	0.2891483516	0.2000343407
YHR174W	YHR009C	0.296875	0.2015796703
YHR174W	YDR161W	0.3071771978	0.5552884615
YHR174W	YML094W	0.3143887363	0.0645604396
YHR174W	YKL065C	0.3222870879	0.0417239011
YHR174W	YER168C	0.3549107143	0.5448145604
YHR174W	YIL091C	0.3609203297	0.46875
YHR174W	YOL016C	0.4007554945	0.5855082418
YHR174W	YDR194C	0.4009271978	0.5147664835
YHR174W	YEL031W	0.4096840659	0.0594093407
YHR174W	YFL048C	0.4165521978	0.3143887363
YHR174W	YER151C	0.4184409341	0.6358173077
YHR174W	YLR033W	0.4345810440	0.0664491758
YHR174W	YMR301C	0.4479739011	0.4761332418
YHR174W	YGL044C	0.5365728022	0.7020947802
YHR174W	YPR149W	0.5379464286	0.2724931319
YHR174W	YNL006W	0.5442994505	0.4742445055
YHR174W	YDR172W	0.5542582418	0.5599244505
YHR174W	YIR010W	0.5731456044	0.375
YHR174W	YGR266W	0.6169299451	0.7015796703
YHR174W	YPR129W	0.6536744505	0.6377060440
YHR174W	YDR084C	0.6538461538	0.6318681319
YHR174W	YML018C	0.7173763736	0.6715315934
YHR174W	YBR160W	0.7352335165	0.5594093407
YHR174W	YOR098C	0.7730082418	0.3971497253
YHR174W	YMR153W	0.7800480769	0.6401098901
YHR174W	YMR055C	0.7831387363	0.7079326923
YHR174W	YOL135C	0.7942994505	0.8410027473
YHR174W	YDR338C	0.8166208791	0.7915521978
YHR174W	YKL142W	0.8291552198	0.8466689560
YHR174W	YNL127W	0.8732829670	0.8695054945
YER086W	YIL094C	0.0044642857	0.0036057692
YER086W	YLR355C	0.0084134615	0.0080700549
YER086W	YDL171C	0.0097870879	0.0111607143
YER086W	YJR109C	0.0200892857	0.0178571429
YER086W	YKL029C	0.0293612637	0.0309065934
YER086W	YGL245W	0.0355425824	0.0362293956
YER086W	YJL052W	0.0499656593	0.0480769231
YER086W	YJR009C	0.0552884615	0.0544299451
YER086W	YDL044C	0.0664491758	0.0642170330
YER086W	YKL081W	0.0829326923	0.0934065934
YER086W	YML025C	0.1449175824	0.1464629121
YER086W	YNR051C	0.3274381868	0.1950549451
YER086W	YHR169W	0.4702953297	0.5600961538
YER086W	YBR162C	0.4907280220	0.4186126374
YER086W	YFR040W	0.5051510989	0.5400068681
YER086W	YDR429C	0.5274725275	0.5415521978
YER086W	YML010W	0.5345123626	0.5661057692
YER086W	YBL032W	0.5384615385	0.5691964286
YER086W	YER095W	0.5618131868	0.5527129121
YER086W	YLR259C	0.5623282967	0.5879120879
YER086W	YPL235W	0.5863667582	0.6389079670
YER086W	YOR257W	0.5970123626	0.3392857143
YER086W	YDR162C	0.6080013736	0.2469093407
YER086W	YJL020C	0.6179601648	0.6893887363
YER086W	YPL048W	0.6419986264	0.6234546703
YER086W	YPL070W	0.7494848901	0.8222870879
YER086W	YDL239C	0.7724931319	0.7893200549
YER086W	YMR109W	0.8004807692	0.7896634615
YER086W	YBR160W	0.8016826923	0.8373969780
YER086W	YOR383C	0.8827266484	0.8937156593
YGL026C	YAL032C	0.3293269231	0.3882211538
YGL026C	YER180C	0.9460851648	0.8890796703
YKL211C	YER090W	0.0001717033	0.0001717033
YKL211C	YDR127W	0.0054945055	0.0022321429
YKL211C	YLR180W	0.0281593407	0.0266140110
YKL211C	YGL245W	0.0322802198	0.0339972527
YKL211C	YKL182W	0.0336538462	0.0267857143
YKL211C	YKL218C	0.0417239011	0.0436126374
YKL211C	YKL104C	0.0679945055	0.1037087912
YKL211C	YPR010C	0.0724587912	0.0959821429
YKL211C	YDR427W	0.2146291209	0.3178228022
YKL211C	YIL075C	0.3100961538	0.3006524725
YKL211C	YDR214W	0.4589629121	0.5108173077
YKL211C	YDR190C	0.4769917582	0.4850618132
YKL211C	YML124C	0.6040521978	0.6969436813
YKL211C	YLR259C	0.6243131868	0.6962568681
YKL211C	YDR394W	0.6407967033	0.7249313187
YKL152C	YKL060C	0.0001717033	0.0001717033
YKL152C	YPL061W	0.0185439560	0.0199175824
YKL152C	YCR005C	0.0219780220	0.0216346154
YKL152C	YJL068C	0.0467032967	0.1141826923
YKL152C	YDR161W	0.0946085165	0.1150412088
YKL152C	YHR027C	0.1169299451	0.1158997253
YKL152C	YDL090C	0.2357486264	0.1914491758
YKL152C	YLL036C	0.2592719780	0.3974931319
YKL152C	YLR153C	0.2860576923	0.3176510989
YKL152C	YMR014W	0.2893200549	0.4077953297
YKL152C	YHR154W	0.2898351648	0.2949862637
YKL152C	YHR200W	0.3126717033	0.2527472527
YKL152C	YGR234W	0.3461538462	0.3495879121
YKL152C	YHR165C	0.3480425824	0.2657967033
YKL152C	YKL215C	0.3482142857	0.4041895604
YKL152C	YNR051C	0.4009271978	0.3638392857
YKL152C	YFL048C	0.4302884615	0.4337225275
YKL152C	YLR180W	0.4915865385	0.5209478022
YKL152C	YFR014C	0.5068681319	0.5262706044
YKL152C	YER151C	0.5115041209	0.5743475275
YKL152C	YJR093C	0.5389766484	0.5649038462
YKL152C	YDR084C	0.5460164835	0.5805288462
YKL152C	YMR005W	0.5612980769	0.5949519231
YKL152C	YIR010W	0.5750343407	0.6181318681
YKL152C	YML028W	0.6104052198	0.6117788462
YKL152C	YER125W	0.8150755495	0.8260645604
YKL152C	YKL129C	0.8154189560	0.8380837912
YKL152C	YCR027C	0.8270947802	0.8418612637
YKL152C	YMR109W	0.8279532967	0.8422046703
YKL152C	YOR098C	0.8641826923	0.7036401099
YKL152C	YHR022C	0.9198145604	0.8858173077
YKL152C	YNL127W	0.9484890110	0.9496909341
YGR264C	YGL245W	0.0012019231	0.0008585165
YGR264C	YGL105W	0.0068681319	0.0073832418
YGR264C	YGR013W	0.0734890110	0.0600961538
YGR264C	YDR386W	0.1493818681	0.1840659341
YGR264C	YLR258W	0.4081387363	0.3830700549
YGR264C	YGL112C	0.4503777473	0.5087568681
YGR264C	YLL022C	0.4881524725	0.5291895604
YGR264C	YHL034C	0.6986607143	0.7235576923
YMR174C	YPL154C	0.1375343407	0.1090315934
YMR174C	YGL122C	0.2060439560	0.2561813187
YMR174C	YBL032W	0.5436126374	0.5477335165
YNL015W	YHL002W	0.0726304945	0.1164148352
YNL015W	YFR034C	0.2036401099	0.2419299451
YNL015W	YGL122C	0.2051854396	0.3130151099
YNL015W	YBR080C	0.2645947802	0.1608859890
YNL015W	YOR168W	0.4400755495	0.4896978022
YDL181W	YDL130W-A	0.0001717033	0.0001717033
YDL181W	YGL122C	0.0923763736	0.1291208791
YDL181W	YAL011W	0.0973557692	0.1255151099
YDL181W	YNL250W	0.4814560440	0.5317651099
YDL181W	YGR089W	0.4874656593	0.3918269231
YDL181W	YDR318W	0.5044642857	0.5132211538
YDL181W	YLL021W	0.5770947802	0.5240384615
YDL181W	YGL106W	0.6610576923	0.4127747253
YDL181W	YOR159C	0.7211538462	0.7285370879
YDL181W	YPL078C	0.7554945055	0.7127403846
YDL181W	YKR054C	0.8751717033	0.8277815934
YDL130W-A	YDL181W	0.0001717033	0.0001717033
YDL130W-A	YGL122C	0.2000343407	0.2580700549
YDL130W-A	YER125W	0.5834478022	0.5729739011
YOR101W	YNL098C	0.0001717033	0.0001717033
YOR101W	YBR140C	0.0072115385	0.0091002747
YOR101W	YLR229C	0.0223214286	0.0326236264
YOR101W	YDR379W	0.0369162088	0.0630151099
YOR101W	YOR127W	0.0370879121	0.0822458791
YOR101W	YGL207W	0.0630151099	0.0750343407
YOR101W	YLR310C	0.0760645604	0.1171016484
YOR101W	YKR026C	0.1126373626	0.1026785714
YOR101W	YLR291C	0.1217376374	0.1256868132
YOR101W	YPL161C	0.1414835165	0.2620192308
YOR101W	YOR335C	0.2709478022	0.1974587912
YOR101W	YDR264C	0.3210851648	0.2604739011
YOR101W	YJR007W	0.4143200549	0.4138049451
YOR101W	YBR207W	0.4168956044	0.3233173077
YOR101W	YPL237W	0.4332074176	0.5834478022
YOR101W	YHR066W	0.4488324176	0.3755151099
YOR101W	YGL233W	0.5003434066	0.6092032967
YOR101W	YDL060W	0.6088598901	0.6158997253
YOR101W	YPR169W	0.7747252747	0.7735233516
YNL098C	YOR101W	0.0001717033	0.0001717033
YNL098C	YBR140C	0.0679945055	0.0982142857
YNL098C	YJL005W	0.0922046703	0.1318681319
YNL098C	YLR310C	0.1708447802	0.1783997253
YNL098C	YGL122C	0.2015796703	0.1802884615
YNL098C	YPL240C	0.2062156593	0.1799450549
YNL098C	YAL024C	0.2422733516	0.2906936813
YNL098C	YDR264C	0.3262362637	0.1234546703
YNL098C	YDR410C	0.3782623626	0.3859890110
YNL098C	YBR159W	0.4108859890	0.5025755495
YNL098C	YDL060W	0.6255151099	0.5903159341
YNL098C	YPR169W	0.7949862637	0.7503434066
YFL038C	YGL210W	0.0010302198	0.0012019231
YFL038C	YER031C	0.0012019231	0.0013736264
YFL038C	YER157W	0.0168269231	0.0197458791
YFL038C	YDL058W	0.0290178571	0.0255837912
YFL038C	YOR075W	0.0353708791	0.0556318681
YFL038C	YLR268W	0.0365728022	0.0309065934
YFL038C	YOR115C	0.0424107143	0.0688530220
YFL038C	YGR172C	0.0451579670	0.0703983516
YFL038C	YLR026C	0.0492788462	0.0484203297
YFL038C	YLR078C	0.0594093407	0.0559752747
YFL038C	YKL166C	0.0688530220	0.0587225275
YFL038C	YDR246W	0.0695398352	0.1217376374
YFL038C	YOR036W	0.0702266484	0.0317651099
YFL038C	YKR068C	0.0963255495	0.1404532967
YFL038C	YBR254C	0.1042239011	0.1854395604
YFL038C	YDR472W	0.1244848901	0.2129120879
YFL038C	YDR233C	0.1433722527	0.125
YFL038C	YML077W	0.1462912088	0.1365041209
YFL038C	YPR017C	0.1986607143	0.3643543956
YFL038C	YMR218C	0.2032967033	0.1924793956
YFL038C	YER100W	0.2039835165	0.1492101648
YFL038C	YPR176C	0.2580700549	0.1739354396
YFL038C	YPL246C	0.2858859890	0.3210851648
YFL038C	YOR370C	0.2898351648	0.1608859890
YFL038C	YGL122C	0.3173076923	0.3858173077
YFL038C	YBR205W	0.5918612637	0.4699519231
YFL038C	YER136W	0.7615041209	0.5108173077
YFL038C	YER156C	0.8423763736	0.8221153846
YDR224C	YOL012C	0.0008585165	0.0008585165
YDR224C	YKL032C	0.0024038462	0.0066964286
YDR224C	YDR225W	0.0034340659	0.0034340659
YDR224C	YGL133W	0.0039491758	0.0051510989
YDR224C	YDR227W	0.0054945055	0.0197458791
YDR224C	YMR284W	0.0065247253	0.0048076923
YDR224C	YDR439W	0.0070398352	0.0082417582
YDR224C	YBR089C-A	0.0078983516	0.0108173077
YDR224C	YKL112W	0.0082417582	0.0063530220
YDR224C	YGL207W	0.0084134615	0.0077266484
YDR224C	YOR304W	0.0106456044	0.0118475275
YDR224C	YML069W	0.0109890110	0.0115041209
YDR224C	YDR110W	0.0128777473	0.0135645604
YDR224C	YLR442C	0.0168269231	0.0269574176
YDR224C	YBL052C	0.0169986264	0.0171703297
YDR224C	YLR357W	0.0219780220	0.0145947802
YDR224C	YGL112C	0.0221497253	0.0163118132
YDR224C	YDR334W	0.0242101648	0.0297046703
YDR224C	YOR141C	0.0247252747	0.0388049451
YDR224C	YGL150C	0.0266140110	0.0257554945
YDR224C	YDL042C	0.0285027473	0.0317651099
YDR224C	YNL246W	0.0303914835	0.0252403846
YDR224C	YMR091C	0.0309065934	0.0415521978
YDR224C	YNL216W	0.0331387363	0.0346840659
YDR224C	YPR041W	0.0339972527	0.0336538462
YDR224C	YJL081C	0.0357142857	0.0386332418
YDR224C	YNL068C	0.0372596154	0.0461881868
YDR224C	YDR303C	0.0401785714	0.0377747253
YDR224C	YDR448W	0.0415521978	0.0487637363
YDR224C	YNL186W	0.0436126374	0.0473901099
YDR224C	YIL126W	0.0467032967	0.0425824176
YDR224C	YDR432W	0.0496222527	0.0539148352
YDR224C	YPL128C	0.0501373626	0.0527129121
YDR224C	YDR032C	0.0503090659	0.0544299451
YDR224C	YDR121W	0.0532280220	0.0631868132
YDR224C	YBR289W	0.0559752747	0.0479052198
YDR224C	YKL049C	0.0597527473	0.0570054945
YDR224C	YNL030W	0.0638736264	0.0513392857
YDR224C	YFR013W	0.0671359890	0.0758928571
YDR224C	YPR019W	0.0685096154	0.0611263736
YDR224C	YBR245C	0.0832760989	0.0691964286
YDR224C	YDR496C	0.0841346154	0.0906593407
YDR224C	YJL176C	0.0858516484	0.1155563187
YDR224C	YMR235C	0.0954670330	0.0994162088
YDR224C	YML112W	0.1001030220	0.0885989011
YDR224C	YNL262W	0.1023351648	0.1001030220
YDR224C	YAR007C	0.1025068681	0.0987293956
YDR224C	YBR111W-A	0.1059409341	0.1090315934
YDR224C	YKR048C	0.1061126374	0.0870535714
YDR224C	YER165W	0.1148695055	0.1277472527
YDR224C	YKL139W	0.1181318681	0.1177884615
YDR224C	YJL006C	0.1189903846	0.1407967033
YDR224C	YCR086W	0.1198489011	0.1129807692
YDR224C	YNL157W	0.1353021978	0.1423420330
YDR224C	YPL131W	0.1392513736	0.1457760989
YDR224C	YDR075W	0.1438873626	0.1519574176
YDR224C	YLR347C	0.1447458791	0.1603708791
YDR224C	YPL082C	0.1464629121	0.1636332418
YDR224C	YML034W	0.1514423077	0.1505837912
YDR224C	YGL122C	0.1629464286	0.1844093407
YDR224C	YML074C	0.1648351648	0.1746222527
YDR224C	YGR054W	0.1662087912	0.1761675824
YDR224C	YER030W	0.1766826923	0.1466346154
YDR224C	YHR066W	0.1780563187	0.1971153846
YDR224C	YBR083W	0.1792582418	0.2087912088
YDR224C	YNL027W	0.1828640110	0.1876717033
YDR224C	YPR190C	0.1964285714	0.2297390110
YDR224C	YPR010C	0.2106799451	0.2491414835
YDR224C	YOR116C	0.2196085165	0.2355769231
YDR224C	YIR010W	0.2263049451	0.1699862637
YDR224C	YMR229C	0.2319711538	0.2493131868
YDR224C	YNL201C	0.2379807692	0.1397664835
YDR224C	YER070W	0.3011675824	0.1356456044
YDR224C	YGL097W	0.3099244505	0.1650068681
YDR224C	YJL208C	0.3145604396	0.3518200549
YDR224C	YKR001C	0.3205700549	0.2632211538
YDR224C	YNR051C	0.3466689560	0.3451236264
YDR224C	YLL001W	0.3495879121	0.3851304945
YDR224C	YBL046W	0.3535370879	0.3729395604
YDR224C	YGL099W	0.4337225275	0.4177541209
YDR224C	YER151C	0.4347527473	0.4009271978
YDR224C	YNL055C	0.4419642857	0.4127747253
YDR224C	YER110C	0.5149381868	0.5455013736
YDR224C	YMR308C	0.5836195055	0.4543269231
YDR224C	YPL084W	0.6217376374	0.4987980769
YDR224C	YLR133W	0.6292925824	0.6493818681
YDR224C	YGL241W	0.6600274725	0.7211538462
YDR224C	YDL167C	0.7336881868	0.5020604396
YDR224C	YBR017C	0.7577266484	0.8070054945
YDR224C	YGR016W	0.9244505495	0.9266826923
YNL030W	YPR018W	0.0003434066	0.0006868132
YNL030W	YBR195C	0.0005151099	0.0008585165
YNL030W	YNL031C	0.0006868132	0.0001717033
YNL030W	YKL049C	0.0010302198	0.0005151099
YNL030W	YDR225W	0.0015453297	0.0018887363
YNL030W	YDR356W	0.0202609890	0.0231799451
YNL030W	YBR272C	0.0236950549	0.0199175824
YNL030W	YLR340W	0.0310782967	0.046875
YNL030W	YMR176W	0.0360576923	0.0382898352
YNL030W	YNL246W	0.0372596154	0.0441277473
YNL030W	YIL090W	0.0381181319	0.0788118132
YNL030W	YDR224C	0.0391483516	0.0243818681
YNL030W	YDL156W	0.0413804945	0.0372596154
YNL030W	YBR089C-A	0.0463598901	0.0515109890
YNL030W	YNL049C	0.0568337912	0.0595810440
YNL030W	YDR243C	0.0573489011	0.0597527473
YNL030W	YDR174W	0.0621565934	0.0532280220
YNL030W	YDL058W	0.0673076923	0.0506524725
YNL030W	YGL201C	0.0685096154	0.0405219780
YNL030W	YGR162W	0.0693681319	0.0812156593
YNL030W	YOL012C	0.0731456044	0.0346840659
YNL030W	YCR020W-B	0.0740041209	0.0467032967
YNL030W	YMR061W	0.0822458791	0.0700549451
YNL030W	YNL206C	0.0851648352	0.1062843407
YNL030W	YLL022C	0.0884271978	0.1049107143
YNL030W	YDR334W	0.0885989011	0.1102335165
YNL030W	YDL002C	0.0887706044	0.1158997253
YNL030W	YGR274C	0.0951236264	0.0928914835
YNL030W	YMR037C	0.0997596154	0.1085164835
YNL030W	YNL132W	0.1043956044	0.1169299451
YNL030W	YPL085W	0.1092032967	0.0655906593
YNL030W	YDR303C	0.1160714286	0.1011332418
YNL030W	YLR141W	0.1301510989	0.1394230769
YNL030W	YEL043W	0.1323832418	0.1090315934
YNL030W	YBL088C	0.1341002747	0.1341002747
YNL030W	YDR190C	0.1351304945	0.1413118132
YNL030W	YBR081C	0.1389079670	0.1801167582
YNL030W	YFR037C	0.1428571429	0.1026785714
YNL030W	YGL207W	0.1450892857	0.1231112637
YNL030W	YLR052W	0.1509271978	0.1540178571
YNL030W	YPR034W	0.1523008242	0.1667239011
YNL030W	YOL054W	0.1545329670	0.2067307692
YNL030W	YGR081C	0.1548763736	0.2328296703
YNL030W	YPL235W	0.1691277473	0.1547046703
YNL030W	YOR188W	0.1701579670	0.1947115385
YNL030W	YAR002C-A	0.1749656593	0.3440934066
YNL030W	YDL015C	0.1796016484	0.1952266484
YNL030W	YLR106C	0.1801167582	0.1737637363
YNL030W	YGL097W	0.1883585165	0.1662087912
YNL030W	YJL222W	0.1947115385	0.2644230769
YNL030W	YNL308C	0.2077609890	0.2417582418
YNL030W	YBL017C	0.2233859890	0.2960164835
YNL030W	YBR114W	0.2293956044	0.2757554945
YNL030W	YML069W	0.2316277473	0.2099931319
YNL030W	YHR056C	0.2367788462	0.2524038462
YNL030W	YJL004C	0.2379807692	0.4246222527
YNL030W	YNL055C	0.2396978022	0.2894917582
YNL030W	YGR056W	0.2601304945	0.3811813187
YNL030W	YAR007C	0.2884615385	0.2256181319
YNL030W	YMR075W	0.2953296703	0.2980769231
YNL030W	YBR159W	0.2963598901	0.3212568681
YNL030W	YBL032W	0.3009958791	0.3025412088
YNL030W	YJL074C	0.3018543956	0.2448489011
YNL030W	YFL016C	0.3209134615	0.3679601648
YNL030W	YLR357W	0.3210851648	0.2829670330
YNL030W	YER093C	0.3276098901	0.2683722527
YNL030W	YBL004W	0.3294986264	0.3188530220
YNL030W	YFR031C	0.3305288462	0.3475274725
YNL030W	YER051W	0.3317307692	0.3669299451
YNL030W	YER164W	0.3322458791	0.3882211538
YNL030W	YDR069C	0.3511332418	0.3631524725
YNL030W	YHL025W	0.3540521978	0.4931318681
YNL030W	YKR054C	0.3550824176	0.2858859890
YNL030W	YEL056W	0.3557692308	0.3382554945
YNL030W	YGL195W	0.3585164835	0.4548420330
YNL030W	YCR057C	0.3633241758	0.2637362637
YNL030W	YGL126W	0.3691620879	0.3526785714
YNL030W	YJL208C	0.3774038462	0.5691964286
YNL030W	YJL065C	0.3889079670	0.3392857143
YNL030W	YER110C	0.3895947802	0.3925137363
YNL030W	YJL115W	0.3926854396	0.3677884615
YNL030W	YDL139C	0.3992101648	0.3197115385
YNL030W	YPR110C	0.4038461538	0.3944024725
YNL030W	YKR010C	0.4079670330	0.3530219780
YNL030W	YER169W	0.4081387363	0.4029876374
YNL030W	YLR442C	0.4086538462	0.4661744505
YNL030W	YJR132W	0.4210164835	0.5154532967
YNL030W	YLR399C	0.4285714286	0.5415521978
YNL030W	YDR110W	0.4383585165	0.4229052198
YNL030W	YKL212W	0.4502060440	0.5048076923
YNL030W	YNR038W	0.4526098901	0.4517513736
YNL030W	YBR216C	0.4560439560	0.2489697802
YNL030W	YKL112W	0.4649725275	0.3361950549
YNL030W	YOR290C	0.4795673077	0.6085164835
YNL030W	YGR170W	0.4824862637	0.5520260989
YNL030W	YJL176C	0.4842032967	0.6112637363
YNL030W	YFL024C	0.4926167582	0.4376717033
YNL030W	YFR013W	0.4972527473	0.5300480769
YNL030W	YPR010C	0.5044642857	0.5746909341
YNL030W	YJR138W	0.5192307692	0.5120192308
YNL030W	YBR245C	0.5288461538	0.5669642857
YNL030W	YGL190C	0.5300480769	0.5470467033
YNL030W	YDR227W	0.5336538462	0.6371909341
YNL030W	YLL002W	0.5460164835	0.5930631868
YNL030W	YFL044C	0.5618131868	0.5674793956
YNL030W	YNL157W	0.5631868132	0.5647321429
YNL030W	YBL040C	0.5798420330	0.3758585165
YNL030W	YBR049C	0.5863667582	0.6614010989
YNL030W	YDR432W	0.5930631868	0.6195054945
YNL030W	YGL130W	0.6066277473	0.6248282967
YNL030W	YDR440W	0.6071428571	0.6007898352
YNL030W	YDL171C	0.6073145604	0.6722184066
YNL030W	YKL100C	0.6119505495	0.6866414835
YNL030W	YPR023C	0.6133241758	0.6342719780
YNL030W	YGL122C	0.6146978022	0.6747939560
YNL030W	YLR410W	0.6174450549	0.6033653846
YNL030W	YNR051C	0.6176167582	0.6868131868
YNL030W	YAL035W	0.6232829670	0.6416552198
YNL030W	YFR006W	0.6346153846	0.7139423077
YNL030W	YGL150C	0.6354739011	0.6789148352
YNL030W	YBR057C	0.6478365385	0.5820741758
YNL030W	YLR239C	0.6507554945	0.6547046703
YNL030W	YNL216W	0.6521291209	0.6643200549
YNL030W	YOL004W	0.6533310440	0.6857829670
YNL030W	YMR308C	0.6600274725	0.4055631868
YNL030W	YDR204W	0.6615728022	0.6880151099
YNL030W	YBR038W	0.6663804945	0.4601648352
YNL030W	YDL042C	0.6679258242	0.6950549451
YNL030W	YDL070W	0.6682692308	0.6775412088
YNL030W	YMR021C	0.6778846154	0.6845810440
YNL030W	YLR176C	0.7036401099	0.3504464286
YNL030W	YIL035C	0.7120535714	0.7302541209
YNL030W	YER025W	0.7177197802	0.7305975275
YNL030W	YKL067W	0.7244162088	0.7412431319
YNL030W	YPL082C	0.7300824176	0.7785027473
YNL030W	YGR240C	0.7319711538	0.7197802198
YNL030W	YKL032C	0.7383241758	0.7652815934
YNL030W	YER151C	0.7445054945	0.7692307692
YNL030W	YHR057C	0.7462225275	0.7431318681
YNL030W	YDR300C	0.7512019231	0.6835508242
YNL030W	YEL011W	0.7542925824	0.8033997253
YNL030W	YER065C	0.7637362637	0.8159340659
YNL030W	YGL019W	0.7642513736	0.7846840659
YNL030W	YHL011C	0.7673420330	0.7024381868
YNL030W	YIL161W	0.7822802198	0.6737637363
YNL030W	YOR303W	0.7944711538	0.7955013736
YNL030W	YBR084W	0.8114697802	0.8100961538
YNL030W	YEL046C	0.8200549451	0.8387706044
YNL030W	YMR235C	0.8672733516	0.8715659341
YNL030W	YGR217W	0.8710508242	0.8518200549
YNL030W	YGR016W	0.9014423077	0.9165521978
YNL030W	YPR077C	0.9189560440	0.9340659341
YNL030W	YLR180W	0.9271978022	0.8772321429
YNL030W	YHR029C	0.9359546703	0.8768887363
YGL103W	YNL069C	0.0003434066	0.0092719780
YGL103W	YDR012W	0.0005151099	0.0005151099
YGL103W	YLR344W	0.0008585165	0.0015453297
YGL103W	YPL249C-A	0.0012019231	0.0006868132
YGL103W	YOL039W	0.0018887363	0.0010302198
YGL103W	YDL081C	0.0020604396	0.0012019231
YGL103W	YDR382W	0.0022321429	0.0013736264
YGL103W	YLR325C	0.0029189560	0.0024038462
YGL103W	YMR142C	0.0032623626	0.0027472527
YGL103W	YBL092W	0.0034340659	0.0029189560
YGL103W	YHR010W	0.0036057692	0.0030906593
YGL103W	YLR061W	0.0037774725	0.0089285714
YGL103W	YFR032C-A	0.0039491758	0.0123626374
YGL103W	YPL143W	0.0041208791	0.0037774725
YGL103W	YKL180W	0.0042925824	0.0032623626
YGL103W	YJL189W	0.0044642857	0.0034340659
YGL103W	YLR185W	0.0048076923	0.0036057692
YGL103W	YPL198W	0.0049793956	0.0219780220
YGL103W	YLL045C	0.0125343407	0.0132211538
YGL103W	YML073C	0.0175137363	0.0194024725
YGL103W	YPR102C	0.0187156593	0.0180288462
YGL103W	YOL127W	0.0188873626	0.0190590659
YGL103W	YHL015W	0.0194024725	0.0173420330
YGL103W	YOR063W	0.0195741758	0.0223214286
YGL103W	YPL131W	0.0199175824	0.0182005495
YGL103W	YLR340W	0.0211195055	0.0214629121
YGL103W	YOL040C	0.0212912088	0.0211195055
YGL103W	YHR052W	0.0214629121	0.0212912088
YGL103W	YDR064W	0.0221497253	0.0224931319
YGL103W	YML063W	0.0228365385	0.0226648352
YGL103W	YDR447C	0.0230082418	0.0238667582
YGL103W	YNL178W	0.0252403846	0.0252403846
YGL103W	YNL096C	0.0254120879	0.0247252747
YGL103W	YOR096W	0.0255837912	0.0300480769
YGL103W	YLR406C	0.0264423077	0.0425824176
YGL103W	YLR075W	0.0273008242	0.0255837912
YGL103W	YPL012W	0.0427541209	0.0509958791
YGL103W	YJR123W	0.0448145604	0.0506524725
YGL103W	YDR101C	0.0513392857	0.0388049451
YGL103W	YDR087C	0.0571771978	0.0523695055
YGL103W	YJL124C	0.0645604396	0.1869848901
YGL103W	YJL117W	0.0690247253	0.0805288462
YGL103W	YGR103W	0.0786401099	0.0757211538
YGL103W	YCL059C	0.1067994505	0.0971840659
YGL103W	YNL110C	0.1095467033	0.1186469780
YGL103W	YLR381W	0.1231112637	0.1492101648
YGL103W	YER146W	0.1323832418	0.1680975275
YGL103W	YNL124W	0.1428571429	0.1325549451
YGL103W	YPR189W	0.1454326923	0.1689560440
YGL103W	YGL029W	0.1658653846	0.1279189560
YGL103W	YHR064C	0.1711881868	0.2699175824
YGL103W	YKL172W	0.1780563187	0.2048420330
YGL103W	YNR051C	0.1818337912	0.3133585165
YGL103W	YKR081C	0.1881868132	0.1785714286
YGL103W	YKL009W	0.1897321429	0.1701579670
YGL103W	YGL123W	0.1916208791	0.1940247253
YGL103W	YPR025C	0.2063873626	0.2101648352
YGL103W	YKL014C	0.2184065934	0.1995192308
YGL103W	YLR074C	0.2192651099	0.1152129121
YGL103W	YER141W	0.2235576923	0.1821771978
YGL103W	YOL149W	0.2297390110	0.2642513736
YGL103W	YML072C	0.2400412088	0.1535027473
YGL103W	YLR342W	0.2551510989	0.3609203297
YGL103W	YDR060W	0.3355082418	0.3428914835
YGL103W	YKR067W	0.3464972527	0.3368818681
YGL103W	YPL093W	0.3537087912	0.3600618132
YGL103W	YKL212W	0.3667582418	0.5898008242
YGL103W	YIR010W	0.4052197802	0.3997252747
YGL103W	YER053C	0.4170673077	0.3487293956
YGL103W	YER151C	0.4357829670	0.4108859890
YGL103W	YGL122C	0.4730425824	0.5200892857
YGL103W	YPR086W	0.4771634615	0.4812843407
YGL103W	YPL085W	0.4838598901	0.2669986264
YGL103W	YOR294W	0.4908997253	0.4864354396
YGL103W	YBL007C	0.5377747253	0.4047046703
YGL103W	YER036C	0.5477335165	0.5946085165
YGL103W	YIL079C	0.5496222527	0.5975274725
YGL103W	YDL175C	0.5501373626	0.5600961538
YGL103W	YNR053C	0.6011332418	0.6177884615
YGL103W	YOL115W	0.6201923077	0.6219093407
YGL103W	YNL299W	0.6402815934	0.6734203297
YGL103W	YBR038W	0.6593406593	0.6911057692
YGL103W	YGL014W	0.7245879121	0.7886332418
YGL103W	YGR026W	0.9443681319	0.9476304945
YML024W	YKL156W	0.0017170330	0.0020604396
YML024W	YKL180W	0.0048076923	0.0060096154
YML024W	YLR388W	0.0051510989	0.0025755495
YML024W	YBR251W	0.0109890110	0.0108173077
YML024W	YML063W	0.0221497253	0.0228365385
YML024W	YOL121C	0.0226648352	0.0190590659
YML024W	YHL015W	0.0233516484	0.0206043956
YML024W	YOR167C	0.0235233516	0.0176854396
YML024W	YOR096W	0.0247252747	0.03125
YML024W	YOL040C	0.0257554945	0.0260989011
YML024W	YKR057W	0.0266140110	0.0223214286
YML024W	YDR064W	0.0269574176	0.0274725275
YML024W	YNL178W	0.0324519231	0.0324519231
YML024W	YML098W	0.0343406593	0.0329670330
YML024W	YNL124W	0.0370879121	0.0343406593
YML024W	YJR123W	0.0504807692	0.0523695055
YML024W	YHR086W	0.0654189560	0.0716002747
YML024W	YDL060W	0.0858516484	0.0673076923
YML024W	YPL081W	0.0968406593	0.1016483516
YML024W	YPL012W	0.0994162088	0.1114354396
YML024W	YMR302C	0.0997596154	0.0925480769
YML024W	YHR013C	0.1002747253	0.1354739011
YML024W	YPR086W	0.1158997253	0.1116071429
YML024W	YPR144C	0.1493818681	0.1177884615
YML024W	YHR200W	0.1552197802	0.1588255495
YML024W	YOR004W	0.1626030220	0.1591689560
YML024W	YHR193C	0.1682692308	0.0952953297
YML024W	YGR090W	0.1792582418	0.1778846154
YML024W	YDR195W	0.1818337912	0.1552197802
YML024W	YDL148C	0.1838942308	0.2156593407
YML024W	YBR247C	0.1933379121	0.1911057692
YML024W	YDL208W	0.1938530220	0.1492101648
YML024W	YGL123W	0.1974587912	0.2036401099
YML024W	YNR051C	0.2134271978	0.3552541209
YML024W	YDR412W	0.2146291209	0.2917239011
YML024W	YLR175W	0.2338598901	0.1986607143
YML024W	YPR004C	0.2549793956	0.1148695055
YML024W	YOR198C	0.2599587912	0.2745535714
YML024W	YBR159W	0.2664835165	0.2958447802
YML024W	YBR038W	0.2716346154	0.1493818681
YML024W	YJL004C	0.2910370879	0.0801854396
YML024W	YML062C	0.3023695055	0.3006524725
YML024W	YDL015C	0.3025412088	0.3054601648
YML024W	YAL016W	0.3128434066	0.4354395604
YML024W	YGR202C	0.3219436813	0.3298420330
YML024W	YIL031W	0.3482142857	0.3684752747
YML024W	YMR309C	0.3501030220	0.3439217033
YML024W	YBR172C	0.3519917582	0.3628090659
YML024W	YOR310C	0.3598901099	0.3885645604
YML024W	YBL037W	0.3707074176	0.4411057692
YML024W	YJL109C	0.3827266484	0.3847870879
YML024W	YDR429C	0.3851304945	0.3715659341
YML024W	YPR149W	0.3861607143	0.4325206044
YML024W	YGL190C	0.3883928571	0.5563186813
YML024W	YER151C	0.4023008242	0.4563873626
YML024W	YJL125C	0.4024725275	0.4122596154
YML024W	YAL009W	0.4134615385	0.5494505495
YML024W	YBR238C	0.4160370879	0.5372596154
YML024W	YPL212C	0.4241071429	0.4155219780
YML024W	YKL052C	0.4570741758	0.3671016484
YML024W	YDR174W	0.4685782967	0.4007554945
YML024W	YLR372W	0.4689217033	0.3161057692
YML024W	YNL207W	0.4811126374	0.4831730769
YML024W	YIL125W	0.4819711538	0.4993131868
YML024W	YHR183W	0.4993131868	0.5884271978
YML024W	YDR091C	0.5034340659	0.5322802198
YML024W	YAL007C	0.5509958791	0.2048420330
YML024W	YOR001W	0.5590659341	0.625
YML024W	YML072C	0.6031936813	0.5010302198
YML024W	YGL122C	0.6799450549	0.7493131868
YML024W	YMR116C	0.6816620879	0.5024038462
YML024W	YBR222C	0.7357486264	0.7989354396
YML024W	YOR204W	0.7939560440	0.7941277473
YML024W	YGR152C	0.8684752747	0.8610920330
YFL037W	YML124C	0.0001717033	0.0001717033
YFL037W	YMR299C	0.0015453297	0.0030906593
YFL037W	YHR129C	0.0017170330	0.0025755495
YFL037W	YOR265W	0.0080700549	0.0164835165
YFL037W	YPR019W	0.0207760989	0.0178571429
YFL037W	YLR045C	0.0212912088	0.0214629121
YFL037W	YLR106C	0.0278159341	0.0188873626
YFL037W	YDR356W	0.0405219780	0.0219780220
YFL037W	YBL034C	0.0415521978	0.0206043956
YFL037W	YPR173C	0.0427541209	0.0575206044
YFL037W	YIR010W	0.0559752747	0.0441277473
YFL037W	YGL206C	0.0916895604	0.2323145604
YFL037W	YCR094W	0.1011332418	0.2010645604
YFL037W	YOR349W	0.1045673077	0.0271291209
YFL037W	YIL143C	0.1176167582	0.2225274725
YFL037W	YNL223W	0.1335851648	0.0997596154
YFL037W	YML055W	0.1361607143	0.1109203297
YFL037W	YLR103C	0.1392513736	0.1181318681
YFL037W	YGL137W	0.1409684066	0.1164148352
YFL037W	YJL014W	0.1471497253	0.2544642857
YFL037W	YMR241W	0.1692994505	0.1368475275
YFL037W	YOR241W	0.1725618132	0.1047390110
YFL037W	YFL036W	0.2123969780	0.2120535714
YFL037W	YGR218W	0.2178914835	0.1461195055
YFL037W	YKL164C	0.2240728022	0.2955013736
YFL037W	YBR104W	0.2676854396	0.1873282967
YFL037W	YPR125W	0.2851991758	0.2716346154
YFL037W	YNL001W	0.2987637363	0.5214629121
YFL037W	YOR307C	0.3013392857	0.2364354396
YFL037W	YJL159W	0.3147321429	0.4931318681
YFL037W	YGR284C	0.3238324176	0.1902472527
YFL037W	YLL013C	0.3334478022	0.1955700549
YFL037W	YOR231W	0.3499313187	0.6050824176
YFL037W	YMR165C	0.3610920330	0.3334478022
YFL037W	YPL026C	0.3992101648	0.4484890110
YFL037W	YLR168C	0.4060782967	0.3830700549
YFL037W	YBR002C	0.4101991758	0.3598901099
YFL037W	YJR122W	0.4378434066	0.1471497253
YFL037W	YER113C	0.4443681319	0.3540521978
YFL037W	YNR013C	0.4696085165	0.6674107143
YFL037W	YJR137C	0.4819711538	0.6880151099
YFL037W	YOR136W	0.4898695055	0.2391826923
YFL037W	YML058W	0.5013736264	0.5346840659
YFL037W	YLR436C	0.5065247253	0.6885302198
YFL037W	YDR297W	0.5082417582	0.7132554945
YFL037W	YKL008C	0.5092719780	0.4713255495
YFL037W	YDR335W	0.5202609890	0.421875
YFL037W	YGL001C	0.5233516484	0.3937156593
YFL037W	YML048W	0.5451579670	0.5515109890
YFL037W	YNL313C	0.5491071429	0.3294986264
YFL037W	YLL012W	0.5606112637	0.7759271978
YFL037W	YBR101C	0.5647321429	0.6107486264
YFL037W	YER073W	0.5896291209	0.4287431319
YFL037W	YMR243C	0.6019917582	0.6212225275
YFL037W	YOR059C	0.6040521978	0.7438186813
YFL037W	YIL094C	0.6246565934	0.5329670330
YFL037W	YJL062W	0.6248282967	0.6450892857
YFL037W	YGL122C	0.6428571429	0.6425137363
YFL037W	YOR374W	0.6600274725	0.5351991758
YFL037W	YGL195W	0.6768543956	0.5966689560
YFL037W	YHR206W	0.6813186813	0.6789148352
YFL037W	YPR183W	0.6826923077	0.6200206044
YFL037W	YER151C	0.6914491758	0.7829670330
YFL037W	YGL014W	0.6986607143	0.7688873626
YFL037W	YER023W	0.7135989011	0.8100961538
YFL037W	YOR221C	0.7283653846	0.5638736264
YFL037W	YPL111W	0.7304258242	0.6401098901
YFL037W	YKR067W	0.7568681319	0.6641483516
YFL037W	YHR092C	0.7621909341	0.7412431319
YFL037W	YGL107C	0.7754120879	0.6904189560
YFL037W	YMR170C	0.7778159341	0.8106112637
YFL037W	YGR155W	0.7867445055	0.6438873626
YFL037W	YDR183W	0.7896634615	0.8473557692
YFL037W	YER059W	0.7985920330	0.7137706044
YFL037W	YDL080C	0.8193681319	0.7530906593
YFL037W	YMR178W	0.8480425824	0.7798763736
YFL037W	YMR010W	0.8695054945	0.8377403846
YFL037W	YBR151W	0.8813530220	0.2081043956
YOR187W	YOR187W	0	0
YOR187W	YMR167W	0.0099587912	0.0101304945
YOR187W	YLR259C	0.0111607143	0.0096153846
YOR187W	YPL040C	0.0194024725	0.0194024725
YOR187W	YHL004W	0.0238667582	0.0224931319
YOR187W	YDR337W	0.0243818681	0.0226648352
YOR187W	YBL038W	0.0247252747	0.0278159341
YOR187W	YDR116C	0.0259271978	0.0260989011
YOR187W	YNR037C	0.0260989011	0.0255837912
YOR187W	YJR113C	0.0262706044	0.0243818681
YOR187W	YBR251W	0.0266140110	0.0250686813
YOR187W	YMR188C	0.0274725275	0.03125
YOR187W	YDR041W	0.0295329670	0.0288461538
YOR187W	YPL013C	0.0297046703	0.0336538462
YOR187W	YNL185C	0.0302197802	0.0291895604
YOR187W	YBR146W	0.0315934066	0.0324519231
YOR187W	YJL063C	0.0346840659	0.0345123626
YOR187W	YPR166C	0.0355425824	0.0309065934
YOR187W	YNR036C	0.0376030220	0.0386332418
YOR187W	YHR120W	0.0393200549	0.0379464286
YOR187W	YNL081C	0.0542582418	0.0420673077
YOR187W	YNL220W	0.0549450549	0.0475618132
YOR187W	YJL191W	0.0563186813	0.0561469780
YOR187W	YPR102C	0.0625	0.0630151099
YOR187W	YEL050C	0.0782967033	0.0491071429
YOR187W	YOR335C	0.0824175824	0.0868818681
YOR187W	YPL083C	0.1231112637	0.1234546703
YOR187W	YOR232W	0.1516140110	0.0731456044
YOR187W	YBR089C-A	0.1626030220	0.1631181319
YOR187W	YNL178W	0.1627747253	0.1911057692
YOR187W	YJR064W	0.1770260989	0.1775412088
YOR187W	YJL098W	0.1928228022	0.1940247253
YOR187W	YHR027C	0.2443337912	0.2426167582
YOR187W	YMR214W	0.2451923077	0.2333447802
YOR187W	YOL143C	0.3181662088	0.3842719780
YOR187W	YGL123W	0.3325892857	0.3425480769
YOR187W	YJR123W	0.3355082418	0.3926854396
YOR187W	YLR197W	0.3394574176	0.3954326923
YOR187W	YLR442C	0.4084821429	0.5250686813
YOR187W	YBR275C	0.4388736264	0.4610233516
YOR187W	YDR171W	0.4474587912	0.4483173077
YOR187W	YDR227W	0.4994848901	0.6203640110
YOR187W	YCL033C	0.5025755495	0.5080700549
YOR187W	YKL104C	0.5187156593	0.5588942308
YOR187W	YPL259C	0.7283653846	0.7501717033
YOR187W	YOL062C	0.7891483516	0.8169642857
YOR187W	YPL075W	0.8013392857	0.8167925824
YOR187W	YOL161C	0.8030563187	0.8009958791
Q0120	YOR065W	0.0300480769	0.0336538462
Q0120	YLR382C	0.0539148352	0.0817307692
Q0120	YEL024W	0.1260302198	0.1377060440
Q0120	YPL160W	0.1825206044	0.2384958791
Q0120	YGL122C	0.1993475275	0.2108516484
Q0120	YDR529C	0.2616758242	0.2809065934
YHL038C	YDL213C	0.0326236264	0.0278159341
YHL038C	YLR432W	0.6050824176	0.6033653846
YJR109C	YOR303W	0.0005151099	0.0003434066
YJR109C	YOR136W	0.0132211538	0.0212912088
YJR109C	YER086W	0.0228365385	0.0200892857
YJR109C	YBL039C	0.0269574176	0.0231799451
YJR109C	YDR158W	0.0288461538	0.0248969780
YJR109C	YJL130C	0.0491071429	0.0455013736
YJR109C	YER095W	0.2027815934	0.2335164835
YJR109C	YPL235W	0.3039148352	0.3112980769
YJR109C	YLR314C	0.3489010989	0.3650412088
YJR109C	YDR394W	0.3583447802	0.3695054945
YJR109C	YLR175W	0.4048763736	0.4029876374
YJR109C	YLR291C	0.5700549451	0.6097184066
YJR109C	YPL031C	0.6212225275	0.6737637363
YLR395C	YGL122C	0.6547046703	0.6926510989
YLR395C	YFR008W	0.9436813187	0.9375
YMR300C	YAL012W	0.0250686813	0.0281593407
YMR300C	YLR303W	0.0259271978	0.0211195055
YMR300C	YNL209W	0.2348901099	0.2311126374
YMR300C	YCR057C	0.2630494505	0.2795329670
YMR300C	YGL122C	0.2657967033	0.3104395604
YMR300C	YER151C	0.4172390110	0.4431662088
YMR300C	YMR235C	0.6572802198	0.6945398352
YOR116C	YDR045C	0.0001717033	0.0001717033
YOR116C	YOR207C	0.0003434066	0.0020604396
YOR116C	YPR190C	0.0006868132	0.0029189560
YOR116C	YDL150W	0.0008585165	0.0024038462
YOR116C	YKL144C	0.0012019231	0.0005151099
YOR116C	YNL113W	0.0013736264	0.0006868132
YOR116C	YNL151C	0.0018887363	0.0008585165
YOR116C	YPR110C	0.0022321429	0.0010302198
YOR116C	YJL011C	0.0024038462	0.0017170330
YOR116C	YKR025W	0.0027472527	0.0018887363
YOR116C	YNR003C	0.0036057692	0.0036057692
YOR116C	YPL254W	0.0721153846	0.1614010989
YOR116C	YDR225W	0.1013049451	0.1658653846
YOR116C	YFR037C	0.1090315934	0.1031936813
YOR116C	YDR005C	0.1234546703	0.1220810440
YOR116C	YKL032C	0.1394230769	0.2577266484
YOR116C	YPR086W	0.1564217033	0.1383928571
YOR116C	YBR089C-A	0.1771978022	0.1651785714
YOR116C	YLR432W	0.2354052198	0.2170329670
YOR116C	YKL213C	0.2402129121	0.2651098901
YOR116C	YOL021C	0.2530906593	0.2522321429
YOR116C	YKL060C	0.2577266484	0.2536057692
YOR116C	YPL082C	0.2694024725	0.3125
YOR116C	YDR224C	0.3334478022	0.3612637363
YOR116C	YDL042C	0.3452953297	0.3525068681
YOR116C	YOR304W	0.3607486264	0.3537087912
YOR116C	YIR010W	0.3653846154	0.3506181319
YOR116C	YKL112W	0.3667582418	0.3713942308
YOR116C	YBR088C	0.3803228022	0.4120879121
YOR116C	YIL126W	0.4213598901	0.4220467033
YOR116C	YIL107C	0.5413804945	0.5508241758
YOR116C	YNL039W	0.5573489011	0.5654189560
YOR116C	YJR072C	0.6095467033	0.6227678571
YOR116C	YER107C	0.6382211538	0.7173763736
YOR116C	YMR116C	0.7922390110	0.7002060440
YOR116C	YGR270W	0.8305288462	0.8303571429
YHR018C	YOR168W	0.0339972527	0.0329670330
YHR018C	YJL197W	0.234375	0.2290521978
YHR018C	YGL122C	0.4591346154	0.5887706044
YER165W	YGL122C	0.0003434066	0.0003434066
YER165W	YGR162W	0.0006868132	0.0015453297
YER165W	YGL049C	0.0015453297	0.0010302198
YER165W	YNL016W	0.0018887363	0.0017170330
YER165W	YGR178C	0.0025755495	0.0022321429
YER165W	YCR077C	0.0072115385	0.0188873626
YER165W	YDR381W	0.0080700549	0.0066964286
YER165W	YHR196W	0.0113324176	0.0118475275
YER165W	YJL124C	0.0128777473	0.0224931319
YER165W	YHR086W	0.0194024725	0.0226648352
YER165W	YOL149W	0.0207760989	0.0243818681
YER165W	YDR432W	0.0218063187	0.0202609890
YER165W	YNR052C	0.0228365385	0.0307348901
YER165W	YOL123W	0.0267857143	0.0254120879
YER165W	YNL255C	0.0269574176	0.0255837912
YER165W	YHL034C	0.0314217033	0.0314217033
YER165W	YPL178W	0.0339972527	0.0829326923
YER165W	YPR129W	0.0358859890	0.0321085165
YER165W	YLR103C	0.0413804945	0.0374313187
YER165W	YMR125W	0.0429258242	0.0400068681
YER165W	YLR002C	0.0434409341	0.0434409341
YER165W	YKL012W	0.0437843407	0.0405219780
YER165W	YPL184C	0.0441277473	0.0588942308
YER165W	YIR001C	0.0442994505	0.0424107143
YER165W	YMR229C	0.0465315934	0.0442994505
YER165W	YML010W	0.0496222527	0.0463598901
YER165W	YDR515W	0.0497939560	0.0540865385
YER165W	YKL130C	0.0518543956	0.0453296703
YER165W	YCR063W	0.0568337912	0.0549450549
YER165W	YGR103W	0.0597527473	0.0576923077
YER165W	YDL209C	0.0628434066	0.0604395604
YER165W	YLR335W	0.0669642857	0.0611263736
YER165W	YDL060W	0.0691964286	0.0719436813
YER165W	YBR233W	0.0698832418	0.0911744505
YER165W	YNR024W	0.0758928571	0.0714285714
YER165W	YOR310C	0.0805288462	0.0849931319
YER165W	YGR159C	0.0827609890	0.0975274725
YER165W	YER112W	0.0844780220	0.0813873626
YER165W	YDR176W	0.0855082418	0.1275755495
YER165W	YIL061C	0.0856799451	0.0824175824
YER165W	YOR198C	0.0860233516	0.0868818681
YER165W	YBL024W	0.0908310440	0.0976991758
YER165W	YOR243C	0.0925480769	0.1076579670
YER165W	YER029C	0.0973557692	0.0898008242
YER165W	YJL203W	0.0975274725	0.0956387363
YER165W	YBR236C	0.0983859890	0.0695398352
YER165W	YLR298C	0.1018200549	0.0983859890
YER165W	YAL021C	0.1030219780	0.1253434066
YER165W	YAR002W	0.1031936813	0.1074862637
YER165W	YGL044C	0.1061126374	0.1069711538
YER165W	YDR224C	0.1092032967	0.1279189560
YER165W	YGR163W	0.1104052198	0.1155563187
YER165W	YBL105C	0.1119505495	0.1018200549
YER165W	YOL102C	0.1200206044	0.1105769231
YER165W	YNL261W	0.1222527473	0.1421703297
YER165W	YBR111W-A	0.1260302198	0.1263736264
YER165W	YJL125C	0.1292925824	0.1286057692
YER165W	YBR289W	0.1310096154	0.1409684066
YER165W	YGL112C	0.1394230769	0.1473214286
YER165W	YNL251C	0.140625	0.1366758242
YER165W	YPL190C	0.1495535714	0.1418269231
YER165W	YBR130C	0.1521291209	0.1644917582
YER165W	YBR060C	0.1579670330	0.1651785714
YER165W	YJL033W	0.1655219780	0.1682692308
YER165W	YHR197W	0.1663804945	0.1780563187
YER165W	YMR240C	0.1696428571	0.1679258242
YER165W	YBR253W	0.1783997253	0.0789835165
YER165W	YML065W	0.1820054945	0.2087912088
YER165W	YNL025C	0.1875	0.2019230769
YER165W	YKL068W	0.1885302198	0.1833791209
YER165W	YGL162W	0.2007211538	0.2141140110
YER165W	YHR052W	0.2032967033	0.1964285714
YER165W	YER032W	0.2067307692	0.1993475275
YER165W	YJL050W	0.21875	0.2168612637
YER165W	YGR030C	0.2192651099	0.2208104396
YER165W	YLR363C	0.2202953297	0.2144574176
YER165W	YJL080C	0.2230425824	0.2156593407
YER165W	YGL120C	0.2299107143	0.2381524725
YER165W	YBR058C	0.2311126374	0.2199519231
YER165W	YGR250C	0.2323145604	0.2002060440
YER165W	YLR430W	0.2362637363	0.2422733516
YER165W	YGL094C	0.2369505495	0.2347184066
YER165W	YNR051C	0.2398695055	0.3339629121
YER165W	YDR172W	0.2408997253	0.2463942308
YER165W	YLL013C	0.2429601648	0.1428571429
YER165W	YPR175W	0.2532623626	0.2695741758
YER165W	YJL168C	0.2582417582	0.2991071429
YER165W	YKL025C	0.2721497253	0.2742101648
YER165W	YDL234C	0.2879464286	0.1571085165
YER165W	YGR218W	0.2901785714	0.3404876374
YER165W	YIR008C	0.3013392857	0.3131868132
YER165W	YDR395W	0.3052884615	0.3166208791
YER165W	YNL161W	0.3083791209	0.3540521978
YER165W	YPR004C	0.3162774725	0.4235920330
YER165W	YJL207C	0.3207417582	0.3365384615
YER165W	YAL009W	0.3229739011	0.1984890110
YER165W	YJL141C	0.3234890110	0.3549107143
YER165W	YHR036W	0.3605769231	0.4043612637
YER165W	YHR165C	0.3640109890	0.3767170330
YER165W	YER151C	0.3674450549	0.4163804945
YER165W	YOR046C	0.3832417582	0.4199862637
YER165W	YOR206W	0.3847870879	0.3988667582
YER165W	YLR088W	0.4007554945	0.4229052198
YER165W	YAL039C	0.4017857143	0.4460851648
YER165W	YPL169C	0.4091689560	0.4297733516
YER165W	YDL066W	0.4158653846	0.5245535714
YER165W	YDL192W	0.4213598901	0.4208447802
YER165W	YAL059W	0.4302884615	0.4136332418
YER165W	YBR278W	0.4481456044	0.4586195055
YER165W	YEL024W	0.4752747253	0.5307348901
YER165W	YDR121W	0.4792239011	0.4989697802
YER165W	YKL095W	0.4852335165	0.5436126374
YER165W	YAL032C	0.4957074176	0.5233516484
YER165W	YGR173W	0.4962225275	0.5127060440
YER165W	YIL129C	0.4965659341	0.4040178571
YER165W	YDL100C	0.4970810440	0.5183722527
YER165W	YLR362W	0.5037774725	0.6747939560
YER165W	YDR130C	0.5199175824	0.5400068681
YER165W	YIL095W	0.5245535714	0.5520260989
YER165W	YIR010W	0.5259271978	0.5661057692
YER165W	YBR238C	0.5264423077	0.5755494505
YER165W	YGR119C	0.5376030220	0.5817307692
YER165W	YPR159W	0.5600961538	0.6129807692
YER165W	YGR274C	0.5661057692	0.6083447802
YER165W	YGL172W	0.5770947802	0.6028502747
YER165W	YHR073W	0.6045673077	0.6368475275
YER165W	YDL087C	0.6071428571	0.6466346154
YER165W	YBR200W	0.6122939560	0.5418956044
YER165W	YOR098C	0.6129807692	0.4213598901
YER165W	YDR192C	0.6145260989	0.6430288462
YER165W	YML056C	0.6162431319	0.6514423077
YER165W	YDR001C	0.6274038462	0.3978365385
YER165W	YMR047C	0.6298076923	0.4495192308
YER165W	YBL085W	0.6919642857	0.7201236264
YER165W	YLR432W	0.7103365385	0.7357486264
YER165W	YPL120W	0.7487980769	0.7839972527
YER165W	YBR216C	0.7704326923	0.7913804945
YER165W	YML117W	0.7800480769	0.7551510989
YER165W	YBR021W	0.7963598901	0.8221153846
YER165W	YER172C	0.8039148352	0.8131868132
YER165W	YDR251W	0.8253777473	0.8317307692
YER165W	YNL066W	0.8269230769	0.8360233516
YER165W	YNL322C	0.8540521978	0.8677884615
YER165W	YIL123W	0.8679601648	0.8756868132
YER165W	YPL263C	0.8720810440	0.8794642857
YER165W	YML119W	0.9800824176	0.9800824176
YER165W	YIL055C	0.9902129121	0.9902129121
YER165W	YBR007C	0.9957074176	0.9957074176
YDR408C	YCR063W	0.1037087912	0.2534340659
YDR408C	YOR174W	0.1699862637	0.1821771978
YDR408C	YGL127C	0.1744505495	0.2458791209
YDR408C	YGL122C	0.2941277473	0.3993818681
YDR408C	YOR361C	0.5180288462	0.5455013736
YDR408C	YER151C	0.6030219780	0.6703296703
YDR408C	YKL002W	0.7273351648	0.7278502747
YBR020W	YPL248C	0.0010302198	0.0010302198
YBR020W	YML051W	0.0678228022	0.0628434066
YBR020W	YPL086C	0.1229395604	0.1231112637
YBR020W	YML088W	0.2450206044	0.2465659341
YBR020W	YCL011C	0.5606112637	0.5873969780
YBR020W	YKL130C	0.5659340659	0.6552197802
YBR020W	YMR117C	0.6952266484	0.7288804945
YBR020W	YNL004W	0.7259615385	0.5250686813
YPL248C	YOR358W	0.0006868132	0.0005151099
YPL248C	YDR009W	0.0012019231	0.0008585165
YPL248C	YJL089W	0.0056662088	0.0049793956
YPL248C	YBR020W	0.0065247253	0.0073832418
YPL248C	YDR123C	0.0087568681	0.0085851648
YPL248C	YCR081W	0.0118475275	0.0121909341
YPL248C	YJL176C	0.0128777473	0.0233516484
YPL248C	YNL025C	0.0188873626	0.0202609890
YPL248C	YPL042C	0.0214629121	0.0260989011
YPL248C	YBR253W	0.0223214286	0.0159684066
YPL248C	YHR041C	0.0233516484	0.0224931319
YPL248C	YNR023W	0.0257554945	0.0276442308
YPL248C	YDR073W	0.0259271978	0.0236950549
YPL248C	YDR296W	0.0274725275	0.0305631868
YPL248C	YER022W	0.0285027473	0.0259271978
YPL248C	YOL135C	0.0324519231	0.0293612637
YPL248C	YDR394W	0.0327953297	0.0317651099
YPL248C	YDR308C	0.0334821429	0.0302197802
YPL248C	YGR104C	0.0341689560	0.0310782967
YPL248C	YOR117W	0.0351991758	0.0338255495
YPL248C	YNL216W	0.0353708791	0.0339972527
YPL248C	YHR058C	0.0357142857	0.0351991758
YPL248C	YGL025C	0.0362293956	0.0391483516
YPL248C	YKL145W	0.0372596154	0.0364010989
YPL248C	YPL127C	0.0381181319	0.0374313187
YPL248C	YOR290C	0.0401785714	0.0491071429
YPL248C	YOL051W	0.0403502747	0.0355425824
YPL248C	YHR099W	0.0417239011	0.0415521978
YPL248C	YML051W	0.0446428571	0.0437843407
YPL248C	YOR259C	0.0504807692	0.0509958791
YPL248C	YDR227W	0.0508241758	0.0697115385
YPL248C	YGL048C	0.0585508242	0.0611263736
YPL248C	YBR089C-A	0.0600961538	0.0537431319
YPL248C	YPR056W	0.0616414835	0.0664491758
YPL248C	YDR477W	0.0707417582	0.0794986264
YPL248C	YPR025C	0.0734890110	0.0690247253
YPL248C	YGL122C	0.0870535714	0.0898008242
YPL248C	YDR448W	0.0913461538	0.0970123626
YPL248C	YOR023C	0.0982142857	0.0956387363
YPL248C	YGL112C	0.0990728022	0.1057692308
YPL248C	YJR082C	0.1004464286	0.1121222527
YPL248C	YFL024C	0.1107486264	0.1239697802
YPL248C	YBL032W	0.1244848901	0.1213942308
YPL248C	YDR392W	0.1296359890	0.1222527473
YPL248C	YPR086W	0.1523008242	0.1450892857
YPL248C	YML098W	0.2228708791	0.2125686813
YPL248C	YDL007W	0.2324862637	0.2316277473
YPL248C	YMR227C	0.2448489011	0.2489697802
YPL248C	YMR005W	0.2967032967	0.2948145604
YPL248C	YGR258C	0.3574862637	0.3214285714
YPL248C	YML015C	0.4079670330	0.4053914835
YPL248C	YDR225W	0.4144917582	0.5710851648
YPL248C	YOR174W	0.4335508242	0.4311469780
YPL248C	YDR145W	0.4838598901	0.2639079670
YPL248C	YDR167W	0.5252403846	0.3293269231
YPL248C	YJR005W	0.5896291209	0.6747939560
YML051W	YBL032W	0.0887706044	0.0879120879
YML051W	YDR009W	0.0903159341	0.0880837912
YML051W	YPL248C	0.0922046703	0.0896291209
YML051W	YBR020W	0.1208791209	0.1198489011
YML051W	YGR250C	0.6644917582	0.6335851648
YBR019C	YHL019C	0.3181662088	0.0377747253
YBR019C	YLR170C	0.3598901099	0.0367445055
YBR019C	YOL031C	0.4246222527	0.3209134615
YBR019C	YML102W	0.5533997253	0.6351304945
YBR019C	YBL032W	0.7208104396	0.5628434066
YBR019C	YCL048W	0.8489010989	0.7350618132
YBR019C	YLR055C	0.9076236264	0.8367101648
YBR019C	YGL252C	0.9184409341	0.7773008242
YGR148C	YDR012W	0.0003434066	0.0001717033
YGR148C	YMR121C	0.0005151099	0.0048076923
YGR148C	YLR344W	0.0006868132	0.0012019231
YGR148C	YNL067W	0.0012019231	0.0039491758
YGR148C	YLL045C	0.0049793956	0.0049793956
YGR148C	YOR063W	0.0078983516	0.0123626374
YGR148C	YPL131W	0.0080700549	0.0065247253
YGR148C	YLR075W	0.0221497253	0.0195741758
YGR148C	YNR051C	0.0705700549	0.1442307692
YGR148C	YBR267W	0.0844780220	0.0822458791
YGR148C	YDR412W	0.1311813187	0.1967719780
YGR148C	YNL110C	0.1507554945	0.15625
YGR148C	YKL157W	0.1605425824	0.1195054945
YGR148C	YGR285C	0.1976304945	0.2807348901
YGR148C	YER151C	0.2144574176	0.2019230769
YGR148C	YKL009W	0.2300824176	0.2084478022
YGR148C	YIR010W	0.3197115385	0.3303571429
YGR148C	YHR197W	0.3679601648	0.4179258242
YGR148C	YGL122C	0.5360576923	0.6184752747
YIL078W	YKL029C	0.0376030220	0.0386332418
YIL078W	YLR372W	0.1617445055	0.1761675824
YIL078W	YMR099C	0.2081043956	0.1842376374
YIL078W	YIL160C	0.2594436813	0.2606456044
YIL078W	YMR059W	0.2651098901	0.2458791209
YIL078W	YKL008C	0.2927541209	0.3183379121
YIL078W	YGL122C	0.3203983516	0.3511332418
YIL078W	YOR074C	0.3526785714	0.3744848901
YIL078W	YLR259C	0.3545673077	0.3578296703
YIL078W	YNR051C	0.3940590659	0.3926854396
YIL078W	YJL121C	0.4361263736	0.4320054945
YIL078W	YOR001W	0.4411057692	0.4845467033
YIL078W	YKL198C	0.4675480769	0.5204326923
YIL078W	YER151C	0.4692651099	0.5103021978
YIL078W	YER022W	0.5073832418	0.5250686813
YIL078W	YGL150C	0.5157967033	0.5753777473
YIL078W	YDR498C	0.5892857143	0.6344436813
YIL078W	YDR108W	0.8384271978	0.8464972527
YIL078W	YDL234C	0.8428914835	0.6947115385
YIL078W	YLR287C	0.8547390110	0.7944711538
YDR268W	YJL130C	0.1536744505	0.1498969780
YDR268W	YHL004W	0.1591689560	0.15625
YDR268W	YOR308C	0.1631181319	0.1619162088
YDR268W	YOR150W	0.1741071429	0.1732486264
YDR268W	YLR259C	0.2220123626	0.2115384615
YDR268W	YOR304W	0.3020260989	0.3073489011
YFR053C	YDR165W	0.1167582418	0.1179601648
YFR053C	YOR081C	0.2402129121	0.2563530220
YFR053C	YLR135W	0.3351648352	0.3592032967
YFR053C	YKL056C	0.3403159341	0.2999656593
YFR053C	YGL122C	0.3792925824	0.4788804945
YFR053C	YLR231C	0.4230769231	0.4605082418
YFR053C	YLR131C	0.6090315934	0.6248282967
YFR053C	YCL014W	0.7726648352	0.8372252747
YFR053C	YIL177C	0.9891826923	0.9891826923
YFR053C	YJR061W	0.9908997253	0.9908997253
YFR053C	YEL023C	0.9924450549	0.9924450549
YEL063C	YNL125C	0.0046359890	0.0044642857
YEL063C	YCR010C	0.0113324176	0.0130494505
YEL063C	YIL114C	0.0288461538	0.0484203297
YEL063C	YMR292W	0.0348557692	0.0906593407
YEL063C	YGL051W	0.0351991758	0.0255837912
YEL063C	YHR133C	0.0575206044	0.1042239011
YEL063C	YOR254C	0.0616414835	0.0365728022
YEL063C	YOR161C	0.0712568681	0.0813873626
YEL063C	YGR057C	0.0789835165	0.0913461538
YEL063C	YBR110W	0.1055975275	0.1402815934
YEL063C	YHR140W	0.1081730769	0.2110233516
YEL063C	YPL234C	0.1462912088	0.3142170330
YEL063C	YPL227C	0.1929945055	0.0479052198
YEL063C	YBL040C	0.1938530220	0.1286057692
YEL063C	YJR010C-A	0.2008928571	0.1023351648
YEL063C	YIL140W	0.2132554945	0.2702609890
YEL063C	YPL076W	0.2257898352	0.3739697802
YEL063C	YJL091C	0.2924107143	0.4510645604
YEL063C	YJL002C	0.3557692308	0.4261675824
YEL063C	YHR142W	0.3621222527	0.2975618132
YEL063C	YBR036C	0.4672046703	0.4642857143
YEL063C	YCR061W	0.4689217033	0.3351648352
YEL063C	YGL227W	0.5782967033	0.6626030220
YEL063C	YOL132W	0.5879120879	0.5501373626
YEL063C	YGR014W	0.5922046703	0.6351304945
YEL063C	YOR345C	0.6155563187	0.7688873626
YEL063C	YJL196C	0.6770260989	0.7541208791
YEL063C	YPL139C	0.8210851648	0.7482829670
YEL063C	YHL042W	0.9943337912	0.9943337912
YDL164C	YOR217W	0.0001717033	0.0005151099
YDL164C	YOL094C	0.0012019231	0.0006868132
YDL164C	YBR087W	0.0013736264	0.0012019231
YDL164C	YJR068W	0.0036057692	0.0024038462
YDL164C	YER173W	0.0048076923	0.0013736264
YDL164C	YNL290W	0.0197458791	0.0178571429
YDL164C	YHR164C	0.0276442308	0.0382898352
YDL164C	YLR369W	0.0297046703	0.0376030220
YDL164C	YKL113C	0.0307348901	0.0231799451
[truncated: 71,245 more rows]
