# Supplementary material for: Systematic Analysis of Experimental Phenotype Data Reveals Gene Functions
Source: PLoS One. 2013 Apr 16;8(4):e60847. doi: 10.1371/journal.pone.0060847 (PMC3628905; doi:10.1371/journal.pone.0060847)
Supplement: Supplement S2 — Computational evaluation results. A complete dataset for predicting interactions (genetic interactions, PPIs from GO, PPIs from STRING and interactions from BioGRID) using GO functional similarity. The first two columns of each file contains the interaction partners, the third column contains the position of the interaction pair in the functional similarity list (i.e., a value of 0 indicates that both partners are the functionally most similar, while a value of 1 indicates that both partners are the functionally least similar) based on GOA annotations, and the fourth column indicates the position of the interaction pair in the functional similarity list based on GOA’s and our inferred annotations. (BZ2) [file pone.0060847.s002.bz2 › results/fly-ppi-result.txt]

A0A1F4	O97148	0.3122331812	0.3004563521
A8MPH9	P18289	0.0008832622	0.0007360518
O01382	Q9XYF4	0.0002944207	0.0001472104
O61734	O61735	0.0001472104	0.0001472104
O61735	O61734	0.0073605182	0.0025025762
O77059	P49021	0.0001472104	0.0001472104
O77059	P07663	0.0002944207	0.0004416311
O77059	P18431	0.1626674518	0.1660532902
O77430	Q8SX86	0.1338142205	0.1355807449
P00528	Q03720	0.2322979538	0.2568820845
P02828	P92204	0.3901074636	0.3942293537
P05623	O97148	0.0580008833	0.0646253496
P07663	O77059	0.0020609451	0.0017665244
P07713	P07713	0	0
P07713	P54631	0.0428382158	0.0468128956
P08928	Q8MLV1	0.3906963050	0.4111585456
P09615	Q95ST2	0.0585897247	0.0596201973
P09615	Q9VWV9	0.3120859709	0.3163550714
P12370	Q03720	0.2645370234	0.2679228618
P12982	Q0E9G3	0.9377300162	0.9386132784
P13677	Q24008	0.0008832622	0.0004416311
P14599	P34082	0.0303253349	0.0250257618
P14599	Q9VX41	0.0456352127	0.0578536729
P14599	Q9VTE9	0.4647431179	0.4857941999
P14599	Q9W0K0	0.8695716178	0.8457235389
P18091	A1ZA47	0.0970116296	0.0989253643
P19334	P19334	0	0
P19334	P48994	0.0002944207	0.0001472104
P19334	Q24008	0.0004416311	0.0004416311
P19334	Q9VJJ7	0.0242897100	0.0244369204
P20353	Q9VCX1	0.0002944207	0.0002944207
P20353	Q9W358	0.0007360518	0.0007360518
P21187	Q8SY33	0.4024731341	0.3216546445
P21521	Q24212	0.0002944207	0.0002944207
P21521	Q24211	0.0004416311	0.0004416311
P22265	P18824	0.0755189165	0.0758133373
P25867	P21461	0.0026497865	0.0030914176
P33244	P02835	0.0186957162	0.0191373473
P34082	P14599	0.0128073016	0.0107463565
P40792	Q9VF87	0.0076549389	0.0078021493
P40792	P25843	0.0300309142	0.0303253349
P40792	A1Z7T0	0.3195936994	0.3215074341
P42286	Q24454	0.0008832622	0.0005888415
P42286	Q9VRN6	0.1193876049	0.0899455322
P46150	Q24564	0.0799352274	0.0323862800
P46150	P18824	0.3452083027	0.3154718092
P48554	P48148	0.0010304725	0.0010304725
P48554	A1Z7T0	0.2521713529	0.2533490358
P48994	P19334	0.0001472104	0.0001472104
P48994	Q9VJJ7	0.0035330487	0.0047107316
P48994	Q24008	0.0036802591	0.0002944207
P48994	Q9VL78	0.0104519358	0.0051523627
P49028	Q9V535	0.0001472104	0.0001472104
P49028	P82804	0.1601648756	0.1648756072
P55035	P52486	0.4617989106	0.4625349625
Q03019	P23572	0.0952451053	0.0965699985
Q07436	Q9VFG8	0.0111879876	0.0111879876
Q23977	Q9W0K0	0.0594729869	0.0727219196
Q24008	Q9VL78	0.0001472104	0.0001472104
Q24008	P13677	0.0025025762	0.0020609451
Q24008	P48994	0.0030914176	0.0011776829
Q24008	P19334	0.0041218902	0.0027969969
Q24008	Q9W2S5	0.6812895628	0.7361990284
Q24087	Q9VS48	0.0030914176	0.0029442073
Q24106	Q24306	0.0278227587	0.0147210364
Q24168	Q9VIE6	0.0057412042	0.0058884145
Q24306	Q9XYF4	0.0075077285	0.0027969969
Q24306	Q24475	0.0185485058	0.0153098778
Q24306	P25843	0.0237008685	0.0257618136
Q24306	Q24106	0.0462240542	0.0256146033
Q24306	Q9VFJ3	0.1195348153	0.1084940380
Q24434	Q9VB08	0.0998086265	0.0983365229
Q24454	P42286	0.0001472104	0.0001472104
Q24564	Q9VFG8	0.0020609451	0.0026497865
Q24564	P46150	0.0173708229	0.0064772560
Q24564	P18824	0.0521124687	0.0488738407
Q27297	Q9W157	0.0011776829	0.0007360518
Q7JVY2	Q9VIE6	0.0100103047	0.0119240395
Q7K105	P08953	0.0042691005	0.0042691005
Q7K105	Q9VJN5	0.0057412042	0.0058884145
Q8I0P1	Q9VC57	0.0008832622	0.0008832622
Q8IH24	Q8MSX2	0.0001472104	0.0001472104
Q8IH24	Q9VS38	0.0002944207	0.0002944207
Q8IRY7	Q9V3B4	0.0001472104	0.0001472104
Q8IRY7	Q94527	0.0337111733	0.0334167525
Q8MQJ9	Q8MQJ9	0	0
Q8MQJ9	P25724	0.0527013102	0.0534373620
Q8T0S6	Q9VFG8	0.0036802591	0.0038274695
Q94517	Q24572	0.0013248933	0.0014721036
Q94517	P42124	0.0019137347	0.0008832622
Q94517	Q24338	0.0022081555	0.0022081555
Q94517	Q24459	0.0079493596	0.0079493596
Q94517	P45975	0.0080965700	0.0080965700
Q94517	A1Z9E2	0.0100103047	0.0103047255
Q9NB71	Q9V6L9	0.0008832622	0.0008832622
Q9NB71	O62609	0.0027969969	0.0027969969
Q9NHD5	Q9VWI2	0.0781687031	0.0815545414
Q9NHD5	Q9VT75	0.1638451347	0.1662005005
Q9U1H9	Q9VSK8	0.0001472104	0.0001472104
Q9U1H9	Q9VTL1	0.0030914176	0.0044163109
Q9V3V7	Q9VYB1	0.0001472104	0.0001472104
Q9V535	P49028	0.0001472104	0.0001472104
Q9V535	P82804	0.2459885176	0.2496687767
Q9VB22	Q8IR55	0.0007360518	0.0005888415
Q9VC55	Q9VMJ7	0.0030914176	0.0033858384
Q9VC57	Q8I0P1	0.0001472104	0.0001472104
Q9VCH5	Q9VKJ3	0.0013248933	0.0010304725
Q9VDJ9	Q9W596	0.0815545414	0.0431326365
Q9VEU5	Q8INF0	0.0002944207	0.0002944207
Q9VFJ3	Q24306	0.3992345061	0.3864272045
Q9VGF9	Q9VVR2	0.1897541587	0.1893125276
Q9VGW6	P49735	0.0004416311	0.0004416311
Q9VGW6	Q9XYU1	0.0531429413	0.0554983071
Q9VIV2	Q9VSK8	0.2449580450	0.2113940821
Q9VKJ3	Q9VCH5	0.0033858384	0.0025025762
Q9VLW8	A1ZAW0	0.0013248933	0.0013248933
Q9VRN6	P42286	0.2512880907	0.2234653320
Q9VRP5	Q9VN55	0.2586486089	0.2767554836
Q9VUQ5	Q9VCU9	0.0001472104	0.0001472104
Q9VUQ5	Q9NFU0	0.0200206095	0.0176652436
Q9VV74	Q9VV74	0	0
Q9VV74	Q2MGL3	0.1134991903	0.2571765052
Q9VX75	A1Z9X0	0.0013248933	0.0032386280
Q9VX75	O97111	0.0036802591	0.0036802591
Q9VX75	P92177	0.0484322096	0.0493154718
Q9VYB1	Q9V3V7	0.0005888415	0.0005888415
Q9W1X4	Q9GYU8	0.0030914176	0.0032386280
Q9W5D4	Q9VTK2	0.0001472104	0.0001472104
Q9XYF4	O01382	0.0004416311	0.0004416311
Q9XYF4	Q24306	0.0050051524	0.0025025762
Q9XYZ5	Q9VMI1	0.0052995731	0.0054467835
Q9XZL8	Q9VXF1	0.5817753570	0.5848667746
