# Supplementary material for: Systematic Analysis of Experimental Phenotype Data Reveals Gene Functions
Source: PLoS One. 2013 Apr 16;8(4):e60847. doi: 10.1371/journal.pone.0060847 (PMC3628905; doi:10.1371/journal.pone.0060847)
Supplement: Supplement S2 — Computational evaluation results. A complete dataset for predicting interactions (genetic interactions, PPIs from GO, PPIs from STRING and interactions from BioGRID) using GO functional similarity. The first two columns of each file contains the interaction partners, the third column contains the position of the interaction pair in the functional similarity list (i.e., a value of 0 indicates that both partners are the functionally most similar, while a value of 1 indicates that both partners are the functionally least similar) based on GOA annotations, and the fourth column indicates the position of the interaction pair in the functional similarity list based on GOA’s and our inferred annotations. (BZ2) [file pone.0060847.s002.bz2 › results/mouse-biogrid-results.txt]

A1L349	E9PWE2	0.3656709060	0.2893128266
A2AI16	A2AI16	0.0000985902	0.0000985902
A2AI16	G3X9V4	0.0002218279	0.0002218279
A2AI16	E9QL53	0.0681997437	0.0721679976
A2AI16	Q80XU2	0.0976289066	0.1036182589
A2AI16	Q3UH59	0.1047273982	0.1102237997
A2CGA5	Q3UHJ1	0.0001971803	0.0001478852
A2CGA5	F8VQ72	0.6467268067	0.4756975254
A2CGA5	Q923A8	0.7853692202	0.6457409051
A3KGU7	E9QB01	0.5788474810	0.4465394854
A3KGU7	G3X9H5	0.7544365572	0.6792122646
A8DUK4	G3X9H5	0.9757468205	0.7927141871
B2RUG9	Q4VA93	0.0012816721	0.0021689835
B2RUG9	Q14DJ8	0.0022429262	0.0013802622
B2RUG9	Q549C9	0.0039189589	0.0019718032
B2RUG9	Q1WLP7	0.1970077886	0.1315932170
B2RUG9	Q8CBM2	0.2543626146	0.2292714187
B2RUG9	Q3UN27	0.5497140885	0.3780439712
B7ZP57	Q3UM65	0.0356156956	0.0387212856
B9EKI5	B9EKI5	0	0
B9EKI5	E9PYX6	0.5003204180	0.4263531500
D3YTT2	Q1WLP7	0.0000985902	0.0001232377
D3YUA5	Q4VA93	0.0388198758	0.0431085478
D3Z3K2	Q5RL10	0.1682194617	0.1300404220
E9PUR6	F8VQL7	0.0833826284	0.0691856453
E9PW15	G3X9H5	0.4186138223	0.2832741792
E9PWE2	E9PWE2	0	0
E9PWE2	Q8BTS0	0.0762101942	0.0723898255
E9PWE2	A1L349	0.1310509711	0.1119984226
E9PXF5	Q05BA5	0.5584146702	0.6572020112
E9PYJ9	Q4VA93	0.9738982550	0.9878980578
E9PYX6	B9EKI5	0.6765010352	0.7389332545
E9Q9V9	Q5FW96	0.0166124421	0.0196194420
E9Q9V9	F8VPR5	0.0288622695	0.0350980972
E9QB01	A3KGU7	0.4656906241	0.3190131125
E9QL53	A2AI16	0.1271566598	0.1201567584
E9QL53	G3X9V4	0.5282460810	0.5071970817
E9QL92	F8VPR5	0.0245735976	0.0263482204
F8VPL2	Q80XU2	0.0826924973	0.1031499556
F8VPR5	E9QL92	0.0139998028	0.0157744257
F8VPR5	Q05BA5	0.0171546880	0.0031055901
F8VPR5	Q6P3Z8	0.0185349502	0.0065315981
F8VPR5	E9Q9V9	0.0230454501	0.0185842453
F8VPR5	Q549C9	0.1019175786	0.0705166124
F8VQ72	Q14DJ8	0.0058414670	0.0044858523
F8VQ72	A2CGA5	0.1915113872	0.1809129449
F8VQ72	Q3UHJ1	0.2285812876	0.2359016070
F8VQL7	F8VQL7	0.0000739426	0
F8VQL7	E9PUR6	0.1085477669	0.1103716849
F8VQL9	Q5FW96	0.0102780243	0.0102533767
F8WHY8	Q3UM65	0.4268214532	0.5279996056
F8WI37	Q5XJV5	0.0449324657	0.0469042690
G3UW90	Q05BA5	0.1459627329	0.1015478655
G3X9H5	E9PW15	0.1511880114	0.0532140392
G3X9H5	Q8CBM2	0.2547816228	0.1988317066
G3X9H5	A3KGU7	0.4617223701	0.2816227940
G3X9H5	A8DUK4	0.6532337573	0.5106477374
G3X9H8	Q7TS64	0.1017450458	0.0688405797
G3X9V4	A2AI16	0.0001971803	0.0001971803
G3X9V4	Q80XU2	0.0263482204	0.0252883762
G3X9V4	E9QL53	0.1776841171	0.1750468303
Q05BA5	Q05BA5	0	0
Q05BA5	F8VPR5	0.0099822538	0.0006901311
Q05BA5	G3UW90	0.1038647343	0.0690624076
Q05BA5	Q8C253	0.3111012521	0.2950803510
Q05BA5	E9PXF5	0.3779453811	0.4184412896
Q14DJ8	Q14DJ8	0	0
Q14DJ8	F8VQ72	0.0044612048	0.0032534753
Q14DJ8	B2RUG9	0.0109435078	0.0079611555
Q1WLP7	D3YTT2	0.0001478852	0.0007640737
Q1WLP7	B2RUG9	0.5965444149	0.4596026817
Q3UH59	A2AI16	0.1354628808	0.1328502415
Q3UHH4	Q3UHH4	0.0012323770	0
Q3UHJ1	A2CGA5	0.0000739426	0.0003204180
Q3UHJ1	F8VQ72	0.4737010746	0.3957655526
Q3UIV8	Q3UKR0	0.3728433402	0.4534161491
Q3UKR0	Q549C9	0.1759587893	0.1494133885
Q3UKR0	Q3UIV8	0.3012668836	0.3429458740
Q3UM65	B7ZP57	0.0068766637	0.0040668441
Q3UM65	F8WHY8	0.2252538697	0.1969584935
Q3UM65	Q7TT35	0.2985803017	0.1069456768
Q3UN27	B2RUG9	0.8493542344	0.6868283545
Q3UQ17	Q3UQ17	0	0
Q3UQ17	Q6PFD9	0.2501971803	0.2346692300
Q3URE6	Q7TS64	0.0270629991	0.0233412205
Q4VA93	B2RUG9	0.0052252785	0.0062358277
Q4VA93	D3YUA5	0.0088238194	0.0102780243
Q4VA93	E9PYJ9	0.5669180716	0.5227250320
Q549C9	Q549C9	0	0
Q549C9	Q569E5	0.0001725328	0.0001478852
Q549C9	B2RUG9	0.0163659667	0.0073449670
Q549C9	F8VPR5	0.0238341713	0.0145913438
Q549C9	Q3UKR0	0.0566400473	0.0425663019
Q569E5	Q549C9	0.0004683033	0.0002957705
Q5FW96	F8VQL9	0.0292073351	0.0322389825
Q5FW96	E9Q9V9	0.0317213842	0.0388938184
Q5FW96	Q8BK32	0.1049738736	0.1127624963
Q5RL10	D3Z3K2	0.3761707582	0.3236714976
Q5XJV5	F8WI37	0.0545696539	0.0488760722
Q6P3Z8	F8VPR5	0.0039189589	0.0030562950
Q6PFD9	Q3UQ17	0.4956620329	0.4463423050
Q7TS64	G3X9H8	0.0332495317	0.0288622695
Q7TS64	Q3URE6	0.0427634822	0.0410874495
Q7TT35	Q3UM65	0.5114857537	0.0674110224
Q80XU2	Q80XU2	0	0
Q80XU2	Q9WVF5	0.0010598442	0.0016513852
Q80XU2	Q8VCD0	0.0045844425	0.0044612048
Q80XU2	F8VPL2	0.0333481219	0.0348516218
Q80XU2	G3X9V4	0.2062013211	0.1750961254
Q80XU2	A2AI16	0.2296904269	0.2249088041
Q80YQ1	Q80YQ1	0	0
Q8BK32	Q9JMG9	0.0049295080	0.0044365572
Q8BK32	Q5FW96	0.0301685892	0.0329291137
Q8BTS0	E9PWE2	0.0784284728	0.0769989155
Q8C253	Q8C253	0	0
Q8C253	Q05BA5	0.6079069309	0.5506014000
Q8C4Y1	Q8C4Y1	0	0
Q8CBM2	G3X9H5	0.7230848861	0.6733707976
Q8CBM2	B2RUG9	0.7657497782	0.7454895001
Q8VCD0	Q80XU2	0.0013309672	0.0015281475
Q923A8	Q923A8	0	0
Q923A8	A2CGA5	0.3182983338	0.3351818988
Q9JMG9	Q8BK32	0.0702208420	0.0684708666
Q9WVF5	Q80XU2	0.0023415163	0.0016760327
