# Supplementary material for: Systematic Analysis of Experimental Phenotype Data Reveals Gene Functions
Source: PLoS One. 2013 Apr 16;8(4):e60847. doi: 10.1371/journal.pone.0060847 (PMC3628905; doi:10.1371/journal.pone.0060847)
Supplement: Supplement S2 — Computational evaluation results. A complete dataset for predicting interactions (genetic interactions, PPIs from GO, PPIs from STRING and interactions from BioGRID) using GO functional similarity. The first two columns of each file contains the interaction partners, the third column contains the position of the interaction pair in the functional similarity list (i.e., a value of 0 indicates that both partners are the functionally most similar, while a value of 1 indicates that both partners are the functionally least similar) based on GOA annotations, and the fourth column indicates the position of the interaction pair in the functional similarity list based on GOA’s and our inferred annotations. (BZ2) [file pone.0060847.s002.bz2 › results/string-worm-eval.txt]

R74.3a	Y38A10A.5.1	0.1745472345	0.0013705335
R74.3a	C13F10.2	0.4054821341	0.3023005384
F29F11.5a	F38A6.1a	0.0088105727	0.0083210964
ZC506.4a	Y57G11C.22a	0.8506118453	0.8452276065
C07A12.1b	C18H9.7	0.1178658835	0.0832109643
C07A12.1b	Y15E3A.1a.2	0.4387665198	0.4350465002
C07A12.4a.2	Y105E8B.8c	0.0037200196	0.0005873715
C07A12.4a.2	F36A2.6.1	0.0129221733	0.0034263338
C07A12.4a.2	Y38A10A.5.1	0.0234948605	0.0006852668
C43E11.3a	T08G11.5	0.4649045521	0.3977484092
K06B9.2	ZC434.5.1	0.0465002447	0.0454233970
T04D1.3d	R05G6.10.2	0.0885952031	0.0703866862
T04D1.3d	R10E12.1b	0.1001468429	0.1066079295
T04D1.3d	C02C6.1b	0.1287322565	0.1061184533
T04D1.3d	C26F1.4.1	0.1539892315	0.1660303475
T04D1.3d	F42H10.7b	0.1758198727	0.2074400392
T04D1.3d	F58F12.1.1	0.5158100832	0.3939304944
T04D1.3d	Y54G2A.23.2	0.6463044542	0.6743024963
T04D1.3d	JC8.10b.2	0.9170827215	0.1314733235
T03F1.8a	F46B6.6a	0.0219285365	0.0209495839
T03F1.8a	Y67D8C.10b	0.0913362702	0.0955457660
T03F1.8a	R05C11.3	0.1057268722	0.1122858541
T03F1.8a	F29D11.1	0.1154185022	0.1164953500
T03F1.8a	K11D9.2a.2	0.2161527166	0.2179148311
T03F1.8a	C01B7.4	0.5441018111	0.5510523740
T03F1.8a	C10C6.6	0.5943220754	0.6001957905
F13H10.4a.1	Y105E8B.8c	0.0180127264	0.0528634361
F13H10.4a.1	ZK1098.5	0.0570729320	0.1224669604
F13H10.4a.1	T09B4.9	0.0580518845	0.0320117474
F13H10.4a.1	C30C11.2	0.3050416055	0.0741067058
F13H10.4a.1	W05H7.3	0.3156142927	0.3675966716
F13H10.4a.1	T22G5.5.1	0.3920704846	0.4818404307
F13H10.4a.1	F43H9.2b	0.4554087127	0.5454723446
T04H1.4b.2	ZC302.1.1	0.0003915810	0.0002936858
T04H1.4b.2	F28B3.7a.2	0.0028389623	0.0031326481
T04H1.4b.2	K07D4.3.1	0.0306412139	0.1157121880
T04H1.4b.2	F25H5.4.2	0.0585413607	0.0796867352
T04H1.4b.2	C15F1.6.2	0.3245227606	0.3281448850
T04H1.4b.2	R12E2.3.2	0.5194322075	0.3467449829
T04H1.4b.2	F37A4.5	0.9451786588	0.9927557513
R13H4.4b	ZC477.9a	0.0000978953	0.0000978953
R13H4.4b	W02B9.1b	0.0010768478	0.0006852668
R13H4.4b	K05C4.6	0.0045031816	0.0033284386
R13H4.4b	Y48B6A.13b.1	0.4813509545	0.4909446892
T05F1.1b	T08G11.5	0.4240822320	0.0615761136
T27F6.5a.1	T22H6.2b	0.0031326481	0.0031326481
T27F6.5a.1	Y54E10BR.6	0.0204601077	0.0198727362
T27F6.5a.1	C36B1.7	0.1324522761	0.1328438571
T27F6.5a.1	F08F8.7.3	0.3162016642	0.3213901126
Y54G11A.10a	F17E5.1a	0.0411160059	0.0326970142
Y54G11A.10a	ZK1067.1c	0.0474791973	0.0320117474
Y54G11A.10a	F39C12.2b	0.2448360255	0.2528634361
Y54G11A.10a	B0334.3a.1	0.8955457660	0.8976994616
ZC434.6b	VF36H2L.1	0.0002936858	0.0000978953
C25A1.9a	DY3.2.2	0.0009789525	0.0010768478
F36A2.1d	C12D8.1b	0.1737640724	0.1921683798
F36A2.1d	Y51H7C.6a.2	0.5134605972	0.4633382281
Y37D8A.9b.1	ZK1127.3	0.0062652961	0.0013705335
Y37D8A.9b.1	K07F5.13c	0.0413117964	0.0155653451
Y37D8A.9b.1	R05D3.4b	0.0604992658	0.0657856094
Y37D8A.9b.1	K08E3.6.2	0.0682329907	0.0465981400
Y37D8A.9b.1	W10G6.3.1	0.1482134116	0.1558492413
Y37D8A.9b.1	C23G10.3.1	0.2310327949	0.2579539892
F43D9.3a	D1014.3.1	0.0026431718	0.0002936858
F43D9.3a	F55A11.2	0.0164464023	0.0230053842
F43D9.3a	B0361.10	0.0329907000	0.0455212922
F43D9.3a	ZC155.7	0.0421928536	0.0744003916
F43D9.3a	K09B11.9a	0.0467939305	0.0679393049
F43D9.3a	F55A4.1	0.0542339697	0.0855604503
F43D9.3a	B0513.9a	0.0553108174	0.0866372981
F43D9.3a	F23H12.1.1	0.0571708272	0.0884973079
F43D9.3a	F08F8.8	0.0835046500	0.1170827215
F43D9.3a	R06F6.2	0.1018110622	0.0530592266
F43D9.3a	VC5.4	0.1382280959	0.1542829173
F43D9.3a	T10H9.4	0.2515907978	0.2239843368
F43D9.3a	F56A8.7a	0.4651003426	0.4393538913
T07A5.6c	C01G10.11a.2	0.2117474302	0.3906999511
T07A5.6c	F32H2.3.1	0.3821830641	0.5426333823
T07A5.6c	T26A5.9.1	0.8200685267	0.9360744004
T08G5.5b	R06F6.2	0.0534508076	0.0493392070
T08G5.5b	Y77E11A.13a	0.0541360744	0.0690161527
T08G5.5b	ZK686.3	0.0690161527	0.0643171806
T08G5.5b	C30F8.2.3	0.0838962310	0.0846793930
T08G5.5b	K05C4.1.1	0.1021047479	0.3892315223
T08G5.5b	F31A9.2	0.1228585414	0.1183553598
T08G5.5b	F10G7.8.1	0.1240332844	0.3901125795
T08G5.5b	C56G7.1.2	0.1286343612	0.1237395986
T08G5.5b	T22F3.3a	0.1474302496	0.0930004895
T08G5.5b	B0035.12.2	0.1590797846	0.2997552619
T08G5.5b	T05H4.14	0.1629955947	0.1608418992
T08G5.5b	Y71F9AL.13a.1	0.1821830641	0.1728830152
T08G5.5b	Y110A7A.14.2	0.1848262359	0.2500244738
T08G5.5b	B0348.6b	0.2024473813	0.1935389134
T08G5.5b	F27E5.1	0.2661771904	0.2570729320
T08G5.5b	ZK632.1a	0.3649534998	0.5091532061
T08G5.5b	K11D2.2	0.3842388644	0.3761135585
T08G5.5b	R06B10.4b	0.5174743025	0.5118942731
T08G5.5b	F42G9.9b.2	0.5441997063	0.6274106706
T08G5.5b	Y82E9BR.3.5	0.6290748899	0.6264317181
T08G5.5b	F13E6.1	0.8363191385	0.8353401860
T08G5.5b	F08B6.3	0.8577581987	0.8569750367
T08G5.5b	C34E10.6.3	0.9296133138	0.9372491434
T08G5.5b	ZK287.1	0.9430249633	0.9419481155
T20B5.3b	K04G7.3a	0.0000978953	0.0000978953
T08G11.4a.2	Y51H4A.17a	0.0506118453	0.0395496818
T08G11.4a.2	ZK849.2a	0.8239843368	0.9474302496
Y105E8A.17b	M04B2.3	0.0011747430	0.0010768478
Y105E8A.17b	T22D1.10	0.0168379834	0.0079295154
Y105E8A.17b	W03D2.4.2	0.0489476260	0.0426823299
Y105E8A.17b	C27H6.2	0.0521781694	0.0517865884
Y105E8A.17b	C09G12.9	0.1355849241	0.1317670093
Y105E8A.17b	F28C1.2	0.1786588350	0.1877630935
Y105E8A.17b	C16C2.2a.1	0.2128242780	0.2081253059
M03F8.3b	C50F2.3	0.0000978953	0.0002936858
M03F8.3b	F33A8.1.2	0.0071463534	0.0110621635
M03F8.3b	C50C3.6	0.0102790015	0.0063631914
M03F8.3b	T28D9.10.1	0.0218306412	0.0037200196
M03F8.3b	ZK652.1.1	0.0246696035	0.0042094958
M03F8.3b	Y49E10.15	0.0571708272	0.0308370044
M03F8.3b	W03F9.10	0.0572687225	0.0862457171
M03F8.3b	C04H5.6	0.0636319139	0.0748898678
M03F8.3b	EEED8.5	0.0690161527	0.0232011747
M03F8.3b	Y116A8C.42.2	0.0757709251	0.0114537445
M03F8.3b	W03D2.4.2	0.0787077827	0.1042584435
M03F8.3b	Y46G5A.4	0.0871267744	0.0217327460
M03F8.3b	F32A5.7	0.0883015174	0.0526676456
M03F8.3b	C52E4.3.1	0.0896720509	0.0790014684
M03F8.3b	K03H1.2.1	0.1097405776	0.0897699462
M03F8.3b	F53B7.3	0.1223690651	0.1589818894
M03F8.3b	Y71F9B.4	0.1232501224	0.0386686246
M03F8.3b	F59E10.2.2	0.1377386197	0.1700440529
M03F8.3b	ZK593.7	0.1826725404	0.2319138522
M03F8.3b	C07A9.2.2	0.1932452276	0.1440039158
M03F8.3b	Y62E10A.12.2	0.2018600098	0.2783162017
M03F8.3b	Y71G12B.14	0.2234948605	0.2907488987
M03F8.3b	T13H5.4	0.2287812041	0.0772393539
M03F8.3b	F56D2.6a	0.2349486050	0.1902104748
M03F8.3b	K02F2.3	0.2888888889	0.0839941263
M03F8.3b	ZK328.2	0.2904552129	0.0767498776
M03F8.3b	W08E3.1	0.3166911405	0.0937836515
M03F8.3b	F28F8.3.1	0.4060695056	0.4918257465
M03F8.3b	F37C12.1	0.4627508566	0.2809593735
M03F8.3b	F49D11.1	0.5538913363	0.5510523740
M03F8.3b	H20J04.8.1	0.6464023495	0.6848751836
M03F8.3b	T23G11.3	0.7114047969	0.6572687225
M03F8.3b	T10G3.6	0.7445912873	0.5512481645
M03F8.3b	K12C11.2.2	0.7715124816	0.6303475281
M03F8.3b	T21G5.5c	0.9000489476	0.9020068527
M03F8.3b	Y67D2.6	0.9994126285	0.9994126285
T13B5.8b	C01B10.8.1	0.2773372491	0.4644150759
C23H3.3b	T22H2.5b	0.1954968184	0.2756730299
C23H3.3b	C37C3.6b.1	0.2922173275	0.2250611845
C23H3.3b	F29G9.3	0.3535976505	0.3906020558
C23H3.3b	C55B7.4a	0.6911404797	0.7456681351
C23H3.3b	Y55F3BR.2	0.7444933921	0.7837493882
C23H3.3b	F30H5.3	0.9602545277	0.9775819873
C39F7.2a	F55C7.7a	0.2944689183	0.3032794909
C39F7.2a	ZK632.12	0.3626040137	0.4041116006
C34F11.9c	T05C12.6a	0.0003915810	0.0003915810
C34F11.9c	T01G9.6b.1	0.0325012237	0.0322075379
C34F11.9c	C01G6.8a	0.0734214391	0.0548213412
C34F11.9c	F53H8.2	0.1229564366	0.1412628488
C34F11.9c	C07H6.5.2	0.1250122369	0.1361722956
C34F11.9c	F52D2.4	0.1319627998	0.1577092511
C34F11.9c	T27F2.1.1	0.1802251591	0.1789525208
C34F11.9c	F42H10.7b	0.1829662261	0.1322564856
C34F11.9c	C05C10.5a	0.2635340186	0.2839941263
C34F11.9c	B0410.2a	0.3749388155	0.3759177680
C34F11.9c	F13G3.4	0.5080763583	0.5285364660
C34F11.9c	C28H8.9a	0.5283406755	0.5071953010
C34F11.9c	T04H1.2.2	0.7362701909	0.7292217327
Y47D3A.26b	F28B3.7a.2	0.0001957905	0.0001957905
Y47D3A.26b	F35G12.8	0.0008810573	0.0008810573
Y47D3A.26b	M106.1	0.0013705335	0.0014684288
Y47D3A.26b	Y55F3AR.3.1	0.0015663240	0.0024473813
Y47D3A.26b	R07E5.3	0.0019579050	0.0028389623
Y47D3A.26b	F18E2.3	0.0055800294	0.0089084679
Y47D3A.26b	F37A4.8	0.0069505629	0.0082232012
Y47D3A.26b	C14B9.4b	0.0096916300	0.0106705825
Y47D3A.26b	F10G8.3.1	0.0116495350	0.0128242780
Y47D3A.26b	F10G7.4	0.0206558982	0.0221243270
Y47D3A.26b	T22D1.10	0.0261380323	0.0051884484
Y47D3A.26b	K08A8.3	0.0739109153	0.0777288302
Y47D3A.26b	D2096.8	0.0744982868	0.0836025453
Y47D3A.26b	ZK742.1a.1	0.1672050906	0.1623103279
Y47D3A.26b	C52B9.8	0.3588839941	0.3651492903
Y47D3A.26b	C01G10.11a.2	0.4904552129	0.4956436613
F56D1.4b	T05C12.6a	0.9340186001	0.9446891826
C48D5.1a	C36B1.4.1	0.0916299559	0.1044542340
C48D5.1a	ZK945.2.1	0.1074889868	0.1219774841
C48D5.1a	T22D1.9.2	0.1316691140	0.1332354381
C48D5.1a	Y49E10.1	0.1348017621	0.1566324033
C48D5.1a	C07F11.1	0.1437102301	0.1672050906
C48D5.1a	F29G9.5	0.1599608419	0.1223690651
C48D5.1a	F52F12.3	0.1685756241	0.1527165932
C48D5.1a	ZK20.5.2	0.1983357807	0.2209495839
C48D5.1a	Y53G8B.1	0.2640234949	0.2873225649
C48D5.1a	C23G10.8	0.3257953989	0.2272148801
C48D5.1a	F33H2.6	0.7241311796	0.7277533040
T07G12.6b	M04B2.3	0.4418012726	0.5092511013
JC8.10b.2	F45E1.7b	0.6664708762	0.9329417523
JC8.10b.2	R01H10.3c	0.6943710230	0.6726382770
JC8.10b.2	T04D1.3d	0.9305922663	0.2291727851
JC8.10b.2	T20G5.1	0.9475281449	0.9671071953
F01D4.6a	C30A5.7b	0.0000978953	0.0000978953
F07A5.7a	F08C6.7	0.0196769457	0.0165442976
F07A5.7a	F47G6.1	0.0865394028	0.1073910915
F07A5.7a	T19B4.2.2	0.1347038669	0.1157121880
F07A5.7a	ZK678.1	0.1697503671	0.0942731278
F07A5.7a	ZK662.4.1	0.1759177680	0.1768967205
F07A5.7a	F44B9.6	0.1768967205	0.2006852668
F07A5.7a	T23G5.1.2	0.1891336270	0.0862457171
F07A5.7a	T04H1.2.2	0.2667645619	0.2884973079
F07A5.7a	C55B7.4a	0.7018110622	0.7083700441
ZK524.3a	T23B12.3.1	0.0627508566	0.0601076848
ZK524.3a	B0303.15	0.0807635830	0.0782183064
ZK524.3a	F29D10.4	0.1365638767	0.1340186001
ZK524.3a	Y37E11AL.7	0.3774840920	0.3790504161
ZK524.3a	W03F8.3	0.5240332844	0.5268722467
M110.4a	T26A5.9.1	0.0216348507	0.0629466471
M110.4a	B0511.10	0.2285854136	0.2601076848
M110.4a	DY3.2.2	0.2477728830	0.2808614782
M110.4a	W01B6.9.2	0.2799804209	0.2939794420
M110.4a	R119.4	0.4638277044	0.4695056290
ZK1067.1c	ZK1067.1c	0	0
ZK1067.1c	Y54G11A.10a	0.0266275086	0.0102790015
ZK1067.1c	M02A10.3a	0.0455212922	0.0502202643
ZK1067.1c	T01E8.3	0.1213901126	0.0770435634
ZK1067.1c	W08E12.7.1	0.9528144885	0.9533039648
C15H11.3a	Y71F9AM.5a	0.0038179148	0.0004894763
C15H11.3a	F10G8.3.1	0.0062652961	0.0065589819
C40H5.5a	C47C12.3b	0.1341164953	0.1350954479
F26H11.2c	B0464.5a	0.3959862947	0.4015663240
Y67D8C.10b	T03F1.8a	0.0202643172	0.0224180127
Y105E8B.8c	C14B1.1.2	0.0033284386	0.0026431718
Y105E8B.8c	F13H10.4a.1	0.0223201175	0.0342633382
Y105E8B.8c	C07A12.4a.2	0.0543318649	0.0015663240
Y105E8B.8c	Y77E11A.13a	0.0961331375	0.1030837004
Y105E8B.8c	F55F8.3	0.4247674988	0.5643661282
Y105E8B.8c	F23C8.4	0.4982868331	0.6061674009
Y105E8B.8c	C06A6.5	0.6867351933	0.4139011258
K02B9.4b	R12B2.1a.3	0.9408712677	0.7023984337
W01F3.3b	T08G11.5	0.9347038669	0.5744493392
Y49E10.11a	Y71H2B.10a	0.0515907978	0.0563876652
Y49E10.11a	Y105E8A.9	0.1050416055	0.0913362702
Y49E10.11a	C30F8.2.3	0.1584924131	0.1414586393
Y49E10.11a	Y25C1A.5.2	0.3844346549	0.3860009790
Y49E10.11a	F30A10.6	0.4055800294	0.4163485071
Y49E10.11a	R08C7.2a	0.8570729320	0.8599118943
C56G2.6.2	K04G2.1.2	0.0165442976	0.0035242291
C56G2.6.2	Y45F10D.12.2	0.0530592266	0.0142927068
C56G2.6.2	C23G10.4b	0.0645129711	0.1209985316
C56G2.6.2	ZK1098.4	0.0746940773	0.0984826236
C56G2.6.2	C55B7.5	0.1790504161	0.1438081253
C56G2.6.2	T15B7.2.2	0.1888399413	0.2345570240
C56G2.6.2	Y39G10AR.8	0.1916789036	0.0479686735
C56G2.6.2	C08B11.7	0.1982378855	0.2321096427
C56G2.6.2	Y37E3.10.2	0.2235927558	0.2660792952
C56G2.6.2	Y6D11A.2	0.2251590798	0.1734703867
C56G2.6.2	VW02B12L.3.2	0.4041116006	0.4292706804
C56G2.6.2	R12B2.5a	0.5656387665	0.5870778267
K01A6.2	Y38F2AL.2	0.1172785120	0.1213901126
C47E12.5a.2	ZK1010.1.1	0.0524718551	0.0118453255
C47E12.5a.2	R03G5.1a.2	0.0836025453	0.0359275575
C47E12.5a.2	K07E3.4b	0.1085658346	0.1558492413
C47E12.5a.2	C15H11.7.1	0.1278511992	0.0366128243
C47E12.5a.2	T03E6.7.2	0.1593734704	0.1386196769
C47E12.5a.2	F36A4.7	0.1783651493	0.0930983847
C47E12.5a.2	C07G1.5.2	0.1983357807	0.0196769457
C47E12.5a.2	C13B4.2.2	0.2186000979	0.2828193833
C47E12.5a.2	Y51A2D.1	0.2465002447	0.3371512482
C47E12.5a.2	ZK1127.10.2	0.3070974058	0.3648556045
C47E12.5a.2	F32G8.6	0.3436123348	0.2900636319
C47E12.5a.2	F26H9.5	0.3874694077	0.4415075869
C47E12.5a.2	F22B8.6.2	0.7507586882	0.7954968184
F55C7.7a	C39F7.2a	0.0643171806	0.0746940773
F09E8.7	T08G11.5	0.0001957905	0.0001957905
T20D3.3a.1	ZK370.2	0.8099853157	0.7970631424
B0025.2.4	Y59A8A.1	0.0001957905	0.0000978953
B0025.2.4	Y55F3AM.15	0.0002936858	0.0003915810
B0025.2.4	K08E7.7	0.0113558492	0.0219285365
B0025.2.4	B0547.1.1	0.0330885952	0.0182085169
B0025.2.4	F45E12.3	0.0407244249	0.1112090064
B0025.2.4	Y76B12C.7	0.0546255507	0.0868330886
B0025.2.4	Y54E10A.9c	0.0845814978	0.0404307391
B0025.2.4	M18.5	0.0865394028	0.0929025942
B0025.2.4	F59B2.5	0.2415075869	0.3143416544
B0025.2.4	Y108G3AL.1.1	0.2464023495	0.2114537445
B0025.2.4	D2045.6	0.2750856583	0.3084679393
B0025.2.4	T20G5.1	0.2771414586	0.2306412139
B0025.2.4	F57B9.10a	0.2783162017	0.2071463534
B0025.2.4	F56C11.3	0.9794419971	0.9795398923
B0207.6	C34E10.2	0.0325991189	0.0308370044
B0207.6	T05E11.1.1	0.3260890847	0.4092021537
B0207.4	T25C8.2.3	0.0048947626	0.0093000489
B0207.4	F18C5.2	0.0181106216	0.0200685267
B0207.4	K04G2.3	0.0283896231	0.0103768967
B0207.4	Y48E1B.12.1	0.0335780715	0.0269211943
B0207.4	F02E8.1.2	0.2830151738	0.1935389134
B0207.4	C14F11.6	0.4193832599	0.4470876163
B0207.4	F41C3.5.2	0.4908467939	0.5137542829
B0207.4	F32A5.3	0.4909446892	0.5138521782
C13F10.2	R74.3a	0.6393538913	0.4850709741
C13F10.2	ZK593.5	0.8608908468	0.6541360744
C13F10.2	F22B7.13	0.8935878610	0.7626040137
C13F10.2	Y105E8B.1d	0.9061184533	0.8243759178
C13F10.2	C06G3.10	0.9293196280	0.8984826236
C13F10.2	C06A8.5	0.9369554577	0.8093000489
C13F10.2	F26E4.9.1	0.9766030348	0.9692608908
C37A2.4a	T23G11.3	0.0243759178	0.0306412139
C37A2.4a	T05A6.2b	0.0987763093	0.1284385707
C37A2.4a	Y105E8B.1d	0.1080763583	0.1018110622
C37A2.4a	F28H1.3.2	0.1263827704	0.1492902594
C37A2.4a	C50C3.8.2	0.2090063632	0.2405286344
C37A2.4a	Y59A8B.10	0.7945178659	0.7965736662
C37A2.7.1	Y62E10A.1.1	0	0.0005873715
C37A2.7.1	C37A2.7.1	0.0000978953	0
C37A2.7.1	F10B5.1.1	0.0001957905	0.0000978953
C37A2.7.1	F10E7.7.3	0.0003915810	0.0002936858
C37A2.7.1	C42C1.14.1	0.0004894763	0.0003915810
C37A2.7.1	C26F1.4.1	0.0005873715	0.0004894763
C37A2.7.1	Y37E3.7.2	0.0008810573	0.0008810573
C37A2.7.1	B0250.1.1	0.0010768478	0.0010768478
C37A2.7.1	C04F12.4.1	0.0011747430	0.0039158101
C37A2.7.1	Y48B6A.2.2	0.0012726383	0.0011747430
C37A2.7.1	Y106G6H.3	0.0018600098	0.0016642193
C37A2.7.1	C27A2.2a.3	0.0019579050	0.0053842389
C37A2.7.1	C26F1.9.2	0.0020558003	0.0017621145
C37A2.7.1	Y37E3.8a.1	0.0022515908	0.0018600098
C37A2.7.1	C06B8.8.3	0.0026431718	0.0021536955
C37A2.7.1	K11H12.2.2	0.0036221243	0.0064610866
C37A2.7.1	B0513.3	0.0041116006	0.0035242291
C37A2.7.1	F37C12.4.2	0.0044052863	0.0038179148
C37A2.7.1	F54C9.5.1	0.0045031816	0.0068526676
C37A2.7.1	F55D10.2.2	0.0048947626	0.0043073911
C37A2.7.1	F28C6.7a.2	0.0050905531	0.0075379344
C37A2.7.1	B0041.4.1	0.0053842389	0.0046989721
C37A2.7.1	C53H9.1.2	0.0056779246	0.0050905531
C37A2.7.1	F13B10.2a.2	0.0058737151	0.0051884484
C37A2.7.1	ZK652.4.2	0.0059716104	0.0087126774
C37A2.7.1	C09H10.2.2	0.0060695056	0.0052863436
C37A2.7.1	Y48G8AL.8a.2	0.0065589819	0.0088105727
C37A2.7.1	Y71F9AL.13a.1	0.0066568771	0.0058737151
C37A2.7.1	T24B8.1a.1	0.0068526676	0.0061674009
C37A2.7.1	F25H2.10.1	0.0069505629	0.0093000489
C37A2.7.1	R151.3.2	0.0071463534	0.0062652961
C37A2.7.1	D1007.12.1	0.0073421439	0.0098874205
C37A2.7.1	F53G12.10.3	0.0074400392	0.0063631914
C37A2.7.1	JC8.3a.1	0.0075379344	0.0065589819
C37A2.7.1	R13A5.8.1	0.0087126774	0.0078316202
C37A2.7.1	M01F1.2.2	0.0092021537	0.0084189917
C37A2.7.1	W09C5.6a.1	0.0097895252	0.0114537445
C37A2.7.1	C14B9.7.1	0.0099853157	0.0116495350
C37A2.7.1	C09D4.5.4	0.0100832110	0.0128242780
C37A2.7.1	B0336.10.1	0.0106705825	0.0131179638
C37A2.7.1	Y45F10D.12.2	0.0108663730	0.0124326970
C37A2.7.1	F52B5.6.3	0.0126284875	0.0123348018
C37A2.7.1	F55F8.3	0.7214880078	0.7231522271
C37A2.7.1	Y48G8AL.5	0.7677924621	0.7697503671
F19F10.9	F11A10.2	0.0723445913	0.0733235438
F19F10.9	F10G8.3.1	0.0824278023	0.0826235928
F21F8.7.2	C35B1.1	0.2296622614	0.2269211943
F21F8.7.2	F38A6.1a	0.9806167401	0.9840430739
F28H1.3.2	B0464.5a	0.0298580519	0.0418012726
F28H1.3.2	F54H12.6	0.0609887420	0.0553108174
F28H1.3.2	C37A2.4a	0.2604013705	0.2953499755
F28H1.3.2	Y105E8B.1d	0.3113069016	0.2720509055
F28H1.3.2	W03F8.3	0.4462065590	0.4789035732
F53F10.5.2	K07F5.13c	0.0047968674	0.0039158101
F53F10.5.2	C53D5.6	0.0272148801	0.0482623593
F53F10.5.2	C14B9.4b	0.0558981889	0.0405286344
F53F10.5.2	Y54E10A.9c	0.1043563387	0.1036710720
F53F10.5.2	C54F6.8	0.4814488497	0.3175721977
F53F10.5.2	C03G6.10	0.4837983358	0.3199216838
F53F10.5.2	T10H4.12	0.5743514440	0.5860009790
F53F10.5.2	W07B8.5.1	0.8642192854	0.8670582477
F53F10.4	Y57G11C.10b	0.4826235928	0.4911404797
F53F10.4	F32D8.14	0.7888399413	0.7935389134
K08B12.5.1	K01G5.4.1	0.0597161038	0.0840920215
ZK770.3.2	C35B8.2b	0.4805677925	0.3825746451
F12F6.3.2	Y47G6A.18.2	0.9405775820	0.6558981889
C09D1.1b	ZK84.3	0.6115516397	0.6211453744
C09D1.1b	F25H5.1f	0.9236417034	0.9256975037
ZC581.1	F10B5.1.1	0.1439060206	0.1774840920
ZC581.1	F11G11.11	0.2362212433	0.2918257465
ZC581.1	K10B3.8.1	0.3980420950	0.4120411160
ZC581.1	W04E12.8	0.4904552129	0.5561429271
ZC581.1	C26B2.3a.2	0.6638277044	0.6435633872
F28B3.7a.2	Y47D3A.26b	0.0001957905	0.0002936858
F28B3.7a.2	F32D1.10.2	0.0010768478	0.0011747430
F28B3.7a.2	M106.1	0.0016642193	0.0005873715
F28B3.7a.2	T04H1.4b.2	0.0044052863	0.0059716104
F28B3.7a.2	F10G7.4	0.0076358297	0.0071463534
F28B3.7a.2	F33H2.5	0.0082232012	0.0115516397
F28B3.7a.2	Y47G6A.11	0.0112579540	0.0110621635
F28B3.7a.2	C03C10.3.1	0.0185022026	0.0138032305
F28B3.7a.2	T21E12.4	0.0269211943	0.0309348997
F28B3.7a.2	K08A8.3	0.0381791483	0.0284875184
F28B3.7a.2	F10G8.3.1	0.0436612824	0.0502202643
F28B3.7a.2	D2096.8	0.1165932452	0.1337249143
F28B3.7a.2	C38C3.5b.1	0.1760156632	0.1885462555
F28B3.7a.2	K12C11.2.2	0.2806656877	0.2897699462
F53G12.1	Y43C5A.6a	0.0042094958	0.0035242291
F53G12.1	K01G5.4.1	0.0071463534	0.0062652961
F53G12.1	T20B12.8	0.0491434165	0.0505139501
F53G12.1	F48F7.2.2	0.3550660793	0.3733724914
F53G12.1	Y57G11C.10b	0.3888399413	0.4051884484
F53G12.1	ZC410.3	0.3922662751	0.4077337249
F53G12.1	R04B5.6	0.7549681840	0.7588839941
F53G12.1	F32D8.14	0.8242780225	0.8270190896
F53G12.1	F01E11.1	0.8915320607	0.8930004895
F53G12.1	R06F6.9	0.9446891826	0.9458639256
C44E4.6.3	R06C7.5a	0.9223690651	0.7573176701
W02D3.3	F14D12.4a	0.0408223201	0.0303475281
C53H9.2a	C37C3.2a.2	0.0055800294	0.0061674009
C53H9.2a	T07A9.9a.3	0.0155653451	0.0178169359
C53H9.2a	Y39B6A.14	0.0159569261	0.0165442976
C53H9.2a	JC8.3a.1	0.0290748899	0.0295643661
C53H9.2a	W07E6.2	0.0416054821	0.0427802252
C53H9.2a	C47B2.5.2	0.0461086637	0.0467939305
C53H9.2a	F54C9.5.1	0.0479686735	0.0445423397
C53H9.2a	C15H11.9.2	0.0522760646	0.0534508076
C53H9.2a	F18E2.2	0.0546255507	0.0576603035
C53H9.2a	C06B8.8.3	0.0571708272	0.0588350465
C53H9.2a	Y73B3A.18a	0.0769456681	0.0797846304
C53H9.2a	B0250.1.1	0.0886930984	0.0910425844
C53H9.2a	ZC434.2.2	0.0896720509	0.1021047479
C53H9.2a	F10B5.1.1	0.0964268233	0.0989720999
C53H9.2a	Y48G8AL.8a.2	0.1062163485	0.0947626040
C53H9.2a	T25G3.3.1	0.1164953500	0.1190406265
C53H9.2a	F25H2.10.1	0.1295154185	0.1331375428
C53H9.2a	F37C12.4.2	0.1799314733	0.1867841410
C53H9.2a	K07E3.4b	0.1861967695	0.1936368086
C53H9.2a	C49H3.11.1	0.1863925600	0.1681840431
C53H9.2a	M01F1.2.2	0.1960841899	0.2042094958
C53H9.2a	C23G10.3.1	0.2089084679	0.1662261380
C53H9.2a	C16A3.4.2	0.2125305923	0.2203622124
C53H9.2a	C53H9.1.2	0.2157611356	0.2232990700
C53H9.2a	F13B10.2a.2	0.2161527166	0.2235927558
C53H9.2a	ZK652.4.2	0.2163485071	0.1924620656
C53H9.2a	T24B8.1a.1	0.2456191875	0.2541360744
C53H9.2a	F10E7.5	0.2559960842	0.2670582477
C53H9.2a	C01F6.5	0.7040626530	0.7116984826
B0414.5	F56D1.7	0.4097895252	0.1492902594
D1007.12.1	F53G12.10.3	0.0001957905	0.0001957905
D1007.12.1	F10B5.1.1	0.0009789525	0.0029368576
D1007.12.1	C37A2.7.1	0.0012726383	0.0032305433
D1007.12.1	F10E7.7.3	0.0013705335	0.0033284386
D1007.12.1	C42C1.14.1	0.0014684288	0.0034263338
D1007.12.1	B0250.1.1	0.0022515908	0.0055800294
D1007.12.1	C04F12.4.1	0.0023494860	0.0006852668
D1007.12.1	Y48B6A.2.2	0.0024473813	0.0056779246
D1007.12.1	F37C12.9.2	0.0027410671	0.0058737151
D1007.12.1	E04A4.8.2	0.0028389623	0.0007831620
D1007.12.1	Y106G6H.3	0.0048947626	0.0082232012
D1007.12.1	C27A2.2a.3	0.0049926579	0.0010768478
D1007.12.1	C26F1.9.2	0.0050905531	0.0077337249
D1007.12.1	C06B8.8.3	0.0067547724	0.0094958395
D1007.12.1	K11H12.2.2	0.0094958395	0.0016642193
D1007.12.1	F54C9.5.1	0.0114537445	0.0017621145
D1007.12.1	T07A9.9a.3	0.0117474302	0.0015663240
D1007.12.1	T22F3.4.1	0.0126284875	0.0026431718
D1007.12.1	F55D10.2.2	0.0128242780	0.0146842878
D1007.12.1	W01D2.1.3	0.0164464023	0.0183064121
D1007.12.1	C09H10.2.2	0.0167400881	0.0190895742
D1007.12.1	F28C6.7a.2	0.0191874694	0.0024473813
D1007.12.1	F37C12.4.2	0.0205580029	0.0299559471
D1007.12.1	F10E7.5	0.0210474792	0.0211453744
D1007.12.1	Y37E3.7.2	0.0222222222	0.0364170338
D1007.12.1	JC8.3a.1	0.0225159080	0.0120411160
D1007.12.1	Y48G8AL.8a.2	0.0233969652	0.0037200196
D1007.12.1	Y71F9AL.13a.1	0.0234948605	0.0312285854
D1007.12.1	C53H9.1.2	0.0247674988	0.0372980910
D1007.12.1	C32E8.2a.1	0.0248653940	0.0039158101
D1007.12.1	F13B10.2a.2	0.0249632893	0.0373959863
D1007.12.1	ZK652.4.2	0.0250611845	0.0040137053
D1007.12.1	F40F8.10.2	0.0294664709	0.0431718062
D1007.12.1	F25H2.10.1	0.0296622614	0.0042094958
D1007.12.1	R151.3.2	0.0299559471	0.0447381302
D1007.12.1	Y37E3.8a.1	0.0302496329	0.0484581498
D1007.12.1	Y73B3A.18a	0.0303475281	0.0323054332
D1007.12.1	T24B8.1a.1	0.0324033284	0.0483602545
D1007.12.1	R13A5.12.2	0.0363191385	0.0078316202
D1007.12.1	T01C3.6.2	0.0367107195	0.0524718551
D1007.12.1	C47B2.5.2	0.0486539403	0.0096916300
D1007.12.1	R13A5.8.1	0.0495349976	0.0606950563
D1007.12.1	B0041.4.1	0.0520802741	0.0687224670
D1007.12.1	W09C5.6a.1	0.0611845326	0.0107684777
D1007.12.1	F56F3.5	0.0612824278	0.0108663730
D1007.12.1	C14B9.7.1	0.0613803231	0.0109642682
D1007.12.1	T08B2.10.1	0.0615761136	0.0126284875
D1007.12.1	B0513.3	0.0652961331	0.0825256975
D1007.12.1	C09D4.5.4	0.0656877141	0.0152716593
D1007.12.1	B0336.10.1	0.0664708762	0.0153695546
D1007.12.1	T09B4.9	0.0694077337	0.0472834068
D1007.12.1	M01F1.2.2	0.0724424865	0.1043563387
D1007.12.1	Y45F10D.12.2	0.0745961821	0.0141948116
D1007.12.1	ZK678.1	0.0768477729	0.1381302007
D1007.12.1	F38A5.13	0.0776309349	0.0647087616
D1007.12.1	C16A3.4.2	0.0942731278	0.1271659325
D1007.12.1	F52B5.6.3	0.0971120901	0.0747919726
D1007.12.1	T05E11.1.1	0.1072931963	0.0261380323
D1007.12.1	Y39B6A.1.1	0.1261869799	0.1861967695
D1007.12.1	F28D1.7.3	0.1368575624	0.1713166911
D1007.12.1	ZK662.4.1	0.1665198238	0.3801272638
D1007.12.1	T19A6.2a	0.1672050906	0.1621145374
D1007.12.1	F25B4.6	0.1842388644	0.0579539892
D1007.12.1	T25G3.3.1	0.2445423397	0.0732256486
D1007.12.1	Y71A12B.1	0.2950562898	0.2533529124
D1007.12.1	F42C5.8.3	0.3006363191	0.2209495839
D1007.12.1	B0393.1.1	0.4630445423	0.2425844347
D1007.5a	Y77E11A.13a	0.1933431229	0.2137053353
D1007.5a	Y43F4B.4	0.6414096916	0.6451297112
F59E12.11	Y39G10AR.10	0.1609397944	0.1962799804
F59E12.11	K11G9.5	0.2240822320	0.3975526187
F59E12.11	F11A5.9.2	0.2342633382	0.4040137053
F59E12.11	C45G9.7	0.2592266275	0.0688203622
F59E12.11	F56A3.4	0.7622124327	0.4647087616
C27A12.2	F47D12.4a.2	0.1884483603	0.1817914831
C27A12.2	D1054.13b	0.6702887910	0.6607929515
C27A12.2	T04H1.2.2	0.9236417034	0.9209006363
C41D11.2	D2013.7	0.0005873715	0.0006852668
C41D11.2	B0511.10	0.0111600587	0.0163485071
C41D11.2	F22B5.2	0.0122369065	0.0112579540
C41D11.2	Y54E2A.11a.2	0.0135095448	0.0186979931
C41D11.2	C27D11.1	0.0171316691	0.0359275575
C41D11.2	K08F11.3.2	0.0842878120	0.0825256975
C41D11.2	T23D8.4.2	0.0919236417	0.0901615272
C41D11.2	Y55F3AM.15	0.1209985316	0.1479197259
C41D11.2	B0547.1.1	0.3206069506	0.3762114537
C41D11.2	Y47D3A.29	0.3744493392	0.3769946158
C18E3.5	Y59A8B.6.2	0.8097895252	0.8094958395
C18E3.8	T28D6.9	0.0017621145	0.0027410671
C18E3.8	Y40B1B.6.1	0.1700440529	0.1824767499
W08F4.8b	T05E11.3.2	0.0332843857	0.0473813020
W08F4.8b	F12F6.6	0.0726382770	0.0713656388
W08F4.8b	ZC518.2	0.0898678414	0.0887909936
W08F4.8b	ZK546.1b	0.0920215370	0.0911404797
W08F4.8b	Y73B6A.5a.3	0.1949094469	0.2108663730
W08F4.8b	Y39B6A.12b	0.2613803231	0.2640234949
W08F4.8b	C47E8.5.1	0.2960352423	0.3005384239
W08F4.8b	Y59A8B.14	0.3276554087	0.2863436123
W08F4.8b	D2085.1	0.3710230054	0.2861478218
W08F4.8b	T06E4.6	0.4054821341	0.4105726872
W08F4.8b	F01G4.6b	0.4156632403	0.4208516887
W08F4.8b	T05F1.8	0.4340675477	0.4383749388
W08F4.8b	T07D10.3	0.4575624082	0.4612824278
W08F4.8b	D2023.2.3	0.4777288302	0.4815467450
W08F4.8b	C15A11.7a	0.7605482134	0.7631913852
W08F4.8b	T24F1.2	0.9017131669	0.4953499755
W08F4.8b	F08G5.4	0.9262848752	0.9273617230
W03D2.4.2	W03D2.4.2	0	0
W03D2.4.2	T13F2.2.1	0.0010768478	0.0016642193
W03D2.4.2	Y56A3A.20.2	0.0018600098	0.0013705335
W03D2.4.2	T26A5.7a	0.0050905531	0.0076358297
W03D2.4.2	F12F6.7.1	0.0077337249	0.0124326970
W03D2.4.2	F44B9.8	0.0138032305	0.0203622124
W03D2.4.2	F18A1.5	0.0139990210	0.0018600098
W03D2.4.2	R53.6.2	0.0178169359	0.0279001468
W03D2.4.2	T23G7.1	0.0179148311	0.0214390602
W03D2.4.2	ZK1010.1.1	0.0183064121	0.0238864415
W03D2.4.2	C42D4.8	0.0195790504	0.0269211943
W03D2.4.2	F33H2.5	0.0202643172	0.0087126774
W03D2.4.2	F22B7.6a	0.0204601077	0.0305433186
W03D2.4.2	F31E3.3	0.0431718062	0.0327949094
W03D2.4.2	ZK863.3	0.0457170827	0.0295643661
W03D2.4.2	M18.5	0.0600097895	0.0152716593
W03D2.4.2	Y47G6A.8	0.0638277044	0.0259422418
W03D2.4.2	F37A4.8	0.0650024474	0.0206558982
W03D2.4.2	R10E11.1b	0.0655898189	0.0221243270
W03D2.4.2	F58F6.4	0.0693098385	0.0900636319
W03D2.4.2	F10C2.4	0.0719530103	0.0234948605
W03D2.4.2	Y56A3A.29a	0.0735193343	0.0983847283
W03D2.4.2	C39E9.13	0.0747919726	0.0674498287
W03D2.4.2	F36A4.7	0.0753793441	0.0624571708
W03D2.4.2	Y71F9AL.18.2	0.0793930494	0.1023984337
W03D2.4.2	C54G10.2	0.0810572687	0.0136074400
W03D2.4.2	M03F8.3b	0.0910425844	0.1169848262
W03D2.4.2	C29A12.3a	0.0925110132	0.0197748409
W03D2.4.2	Y105E8A.17b	0.0945668135	0.0828193833
W03D2.4.2	Y47G6A.11	0.0979931473	0.0679393049
W03D2.4.2	F45E12.3	0.1149290259	0.0836025453
W03D2.4.2	ZK507.6	0.1242290749	0.0839941263
W03D2.4.2	H26D21.2	0.1281448850	0.1003426334
W03D2.4.2	R09B3.1a	0.1358786099	0.1882525698
W03D2.4.2	B0205.7	0.1479197259	0.1877630935
W03D2.4.2	R10E4.5	0.1531081743	0.1886441508
W03D2.4.2	Y43C5A.6a	0.1535976505	0.1222711698
W03D2.4.2	T21B10.2c.1	0.1933431229	0.1561429271
W03D2.4.2	T28A8.7.1	0.1937347039	0.2062652961
W03D2.4.2	K12C11.2.2	0.2042094958	0.1436123348
W03D2.4.2	T09F3.3.2	0.2098874205	0.2522760646
W03D2.4.2	K10B3.8.1	0.2220264317	0.2662750857
W03D2.4.2	F20H11.3.2	0.2248653940	0.1407733725
W03D2.4.2	C25D7.8	0.2300538424	0.2771414586
W03D2.4.2	Y17G7B.7.2	0.2553108174	0.1821830641
W03D2.4.2	F56A11.1	0.2616740088	0.1621145374
W03D2.4.2	C05D11.11b.3	0.2773372491	0.3235438081
W03D2.4.2	T26A5.8	0.2791972589	0.3291238375
W03D2.4.2	F46F2.2c	0.3115026921	0.3797356828
W03D2.4.2	C01A2.5	0.3141458639	0.2059716104
W03D2.4.2	T03F1.3	0.3633871757	0.3894273128
W03D2.4.2	T22D1.10	0.3987273617	0.1605482134
W03D2.4.2	C27H5.3.2	0.4708761625	0.5085658346
W03D2.4.2	F25B5.7a	0.4749877631	0.5008321096
W03D2.4.2	T06E4.6	0.5360744004	0.5658345570
W03D2.4.2	ZK1058.1.2	0.5454723446	0.5646598140
W03D2.4.2	Y71G12B.1a	0.6538423886	0.6685266765
W03D2.4.2	Y38F1A.5.2	0.7336270191	0.4386686246
W03D2.4.2	F08G5.4	0.9316691140	0.9352912384
W03D2.4.2	Y38C1AA.11	0.9539892315	0.9573176701
W03D2.4.2	T16D1.2	0.9853157122	0.9880567792
W03D2.4.2	C05C10.4.1	0.9861967695	0.9889378365
W02D9.1	T24C4.5	0.0000978953	0.0000978953
W02D9.1	F58A4.4	0.0001957905	0.0009789525
W02D9.1	F10G8.3.1	0.0026431718	0.0065589819
W02D9.1	F33H2.5	0.0065589819	0.0057758199
W02D9.1	Y47D3A.29	0.0486539403	0.0479686735
W02D9.1	Y39G10AR.14.2	0.0581497797	0.0364170338
W02D9.1	Y56A3A.20.2	0.1854136074	0.0800783162
W02D9.1	ZK742.1a.1	0.2052863436	0.2382770436
W10G6.3.1	T17H7.4d.2	0.0061674009	0.0061674009
W10G6.3.1	ZK678.1	0.1882525698	0.1896231033
W10G6.3.1	F44B9.6	0.1975526187	0.1991189427
W10G6.3.1	T05C12.6a	0.2206558982	0.2421928536
W10G6.3.1	T23G5.1.2	0.2358296623	0.2010768478
W10G6.3.1	ZK662.4.1	0.2784140969	0.4240822320
W10G6.3.1	Y37D8A.9b.1	0.3860009790	0.4206558982
W10G6.3.1	F43C1.2b	0.4361233480	0.4505139501
W02D3.9.1	F26C11.2	0.0004894763	0.0005873715
W02D3.9.1	C53A5.3.2	0.0040137053	0.0050905531
W02D3.9.1	C08F8.8	0.0089084679	0.0109642682
W02D3.9.1	W10C8.2	0.0187958884	0.0188937837
W02D3.9.1	Y105E8B.1d	0.1029858052	0.1149290259
W02D3.9.1	ZK742.1a.1	0.1752325012	0.1781693588
W02D3.9.1	F27D4.2a.1	0.3139500734	0.3227606461
W02D3.9.1	F20G4.1	0.3479197259	0.3712187959
W02D3.9.1	T23D8.4.2	0.4402349486	0.4460107685
W02D3.9.1	K03F8.2	0.7389133627	0.7410670582
F42G9.9b.2	ZK616.4.1	0.0730298581	0.1083700441
F42G9.9b.2	T08G5.5b	0.2790014684	0.3447870778
F42G9.9b.2	F38A5.7	0.5601566324	0.6104747920
F42G9.9b.2	T10C6.10a	0.9250122369	0.9348017621
C09D4.5.4	C14B9.7.1	0.0000978953	0.0000978953
C09D4.5.4	C16A3.9.1	0.0001957905	0.0008810573
C09D4.5.4	W09C5.6a.1	0.0002936858	0.0001957905
C09D4.5.4	F56F3.5	0.0003915810	0.0002936858
C09D4.5.4	R151.3.2	0.0004894763	0.0017621145
C09D4.5.4	C32E8.2a.1	0.0006852668	0.0004894763
C09D4.5.4	F13B10.2a.2	0.0007831620	0.0019579050
C09D4.5.4	ZK652.4.2	0.0008810573	0.0005873715
C09D4.5.4	B0041.4.1	0.0011747430	0.0022515908
C09D4.5.4	T01C3.6.2	0.0012726383	0.0021536955
C09D4.5.4	T22F3.4.1	0.0014684288	0.0006852668
C09D4.5.4	F40F11.1.2	0.0015663240	0.0029368576
C09D4.5.4	C53H9.1.2	0.0018600098	0.0038179148
C09D4.5.4	F37C12.4.2	0.0019579050	0.0040137053
C09D4.5.4	E04A4.8.2	0.0020558003	0.0009789525
C09D4.5.4	T24B8.1a.1	0.0022515908	0.0044052863
C09D4.5.4	C06B8.8.3	0.0023494860	0.0042094958
C09D4.5.4	Y37E3.8a.1	0.0024473813	0.0051884484
C09D4.5.4	C09H10.2.2	0.0029368576	0.0045031816
C09D4.5.4	T05E11.1.1	0.0032305433	0.0011747430
C09D4.5.4	C26F1.9.2	0.0033284386	0.0050905531
C09D4.5.4	C42C1.14.1	0.0034263338	0.0054821341
C09D4.5.4	K11H12.2.2	0.0036221243	0.0013705335
C09D4.5.4	Y45F10D.12.2	0.0037200196	0.0010768478
C09D4.5.4	F25H2.10.1	0.0038179148	0.0012726383
C09D4.5.4	C49H3.11.1	0.0042094958	0.0016642193
C09D4.5.4	F54C9.5.1	0.0043073911	0.0018600098
C09D4.5.4	F10B5.1.1	0.0044052863	0.0061674009
C09D4.5.4	Y106G6H.3	0.0046989721	0.0062652961
C09D4.5.4	C04F12.4.1	0.0047968674	0.0020558003
C09D4.5.4	R13A5.8.1	0.0048947626	0.0063631914
C09D4.5.4	F37C12.9.2	0.0049926579	0.0064610866
C09D4.5.4	B0513.3	0.0051884484	0.0075379344
C09D4.5.4	F55D10.2.2	0.0052863436	0.0058737151
C09D4.5.4	F10E7.7.3	0.0053842389	0.0068526676
C09D4.5.4	C26F1.4.1	0.0057758199	0.0076358297
C09D4.5.4	W01D2.1.3	0.0061674009	0.0071463534
C09D4.5.4	Y37E3.7.2	0.0062652961	0.0093000489
C09D4.5.4	M01F1.2.2	0.0065589819	0.0092021537
C09D4.5.4	B0250.1.1	0.0066568771	0.0079295154
C09D4.5.4	Y48B6A.2.2	0.0067547724	0.0080274107
C09D4.5.4	C23G10.3.1	0.0069505629	0.0025452766
C09D4.5.4	F28C6.7a.2	0.0072442487	0.0027410671
C09D4.5.4	Y48G8AL.8a.2	0.0075379344	0.0034263338
C09D4.5.4	Y71F9AL.13a.1	0.0076358297	0.0099853157
C09D4.5.4	C27A2.2a.3	0.0078316202	0.0037200196
C09D4.5.4	JC8.3a.1	0.0080274107	0.0073421439
C09D4.5.4	F36A2.6.1	0.0084189917	0.0041116006
C09D4.5.4	Y62E10A.1.1	0.0090063632	0.0047968674
C09D4.5.4	C37A2.7.1	0.0091042584	0.0124326970
C09D4.5.4	B0303.15	0.0096916300	0.0060695056
C09D4.5.4	B0336.10.1	0.0097895252	0.0057758199
C09D4.5.4	F52B5.6.3	0.0114537445	0.0118453255
C09D4.5.4	T07A9.11.4	0.0115516397	0.0168379834
C09D4.5.4	Y71A12B.1	0.0120411160	0.0154674498
C09D4.5.4	ZC434.2.2	0.0125305923	0.0113558492
C09D4.5.4	R13A5.12.2	0.0139011258	0.0111600587
C09D4.5.4	Y73B3A.18a	0.0143906021	0.0215369555
C09D4.5.4	Y51H4A.17a	0.0200685267	0.0247674988
C09D4.5.4	F53G12.10.3	0.0241801273	0.0545276554
C09D4.5.4	T08B2.10.1	0.0257464513	0.0176211454
C09D4.5.4	D1007.12.1	0.0274106706	0.0159569261
C09D4.5.4	M28.5.1	0.0295643661	0.0177190406
C09D4.5.4	K07D4.3.1	0.0329907000	0.0280959373
C09D4.5.4	Y71H2B.10a	0.1497797357	0.1515418502
C09D4.5.4	F32D8.6.2	0.1785609398	0.2300538424
C09D4.5.4	C47B2.5.2	0.1927557513	0.1180616740
C09D4.5.4	Y66H1A.4.2	0.2062652961	0.2001957905
C09D4.5.4	ZK328.2	0.4597161038	0.0486539403
C09D4.5.4	T26A5.8	0.4754772394	0.4994615761
C09D4.5.4	K12C11.2.2	0.4906510034	0.4143906021
C09D4.5.4	C54F6.14	0.5175721977	0.5291238375
C09D4.5.4	D1037.3.4	0.7721977484	0.7768967205
C09D4.5.4	Y119D3B.17	0.8578560940	0.8638277044
F56A8.7a	F56A8.7a	0	0
F56A8.7a	F27D9.1c	0.0169358786	0.0178169359
F56A8.7a	T10H9.4	0.0197748409	0.0195790504
F56A8.7a	D1014.3.1	0.0264317181	0.0337738620
F56A8.7a	B0361.10	0.0359275575	0.0362212433
F56A8.7a	K02D10.5	0.0419970631	0.0417033774
F56A8.7a	Y22F5A.3b	0.0652961331	0.0654919236
F56A8.7a	F55A4.1	0.0901615272	0.0914341654
F56A8.7a	B0513.9a	0.0912383749	0.0925110132
F56A8.7a	F23H12.1.1	0.0930983847	0.0942731278
F56A8.7a	B0272.2	0.1034752814	0.1047479197
F56A8.7a	T23G5.5	0.1680861478	0.2051884484
F56A8.7a	F33D11.11	0.2018600098	0.1715124816
F56A8.7a	M01A10.2c	0.2542339697	0.1512481645
F56A8.7a	F43D9.3a	0.6065589819	0.6290748899
F56A8.7a	C44C1.4a	0.7936368086	0.8666666667
F56A8.7a	T07A9.10	0.7968673519	0.7995105237
F32D1.10.2	F32D1.10.2	0	0
F32D1.10.2	C25D7.6	0.0000978953	0.0000978953
F32D1.10.2	Y17G7B.5a	0.0002936858	0.0001957905
F32D1.10.2	ZK632.1a	0.0003915810	0.0002936858
F32D1.10.2	R10E4.4.2	0.0008810573	0.0003915810
F32D1.10.2	F28B3.7a.2	0.0010768478	0.0013705335
F32D1.10.2	Y39G10AR.14.2	0.0028389623	0.0009789525
F32D1.10.2	F18A1.5	0.0122369065	0.0032305433
F32D1.10.2	F34D10.2.1	0.0253548703	0.0121390113
F32D1.10.2	T20B12.8	0.0502202643	0.0527655409
F32D1.10.2	C32F10.5	0.1122858541	0.0931962800
F32D1.10.2	B0511.10	0.1596671561	0.0748898678
F32D1.10.2	F53G2.7.1	0.1862946647	0.2447381302
F32D1.10.2	C01F6.4	0.4164464023	0.2197748409
T05C3.5.1	Y50D7A.2	0.0395496818	0.0430739109
T05C3.5.1	B0218.3	0.1427312775	0.1479197259
T05C3.5.1	ZK637.5	0.1429270680	0.1480176211
T05C3.5.1	C09G4.3	0.4216348507	0.4293685756
T05C3.5.1	VW02B12L.3.2	0.4357317670	0.4756730299
T05C3.5.1	ZK652.10	0.4710719530	0.5311796378
C05C8.7.3	K12C11.2.2	0.3656387665	0.3021047479
F29G9.5	F29G9.5	0	0
F29G9.5	F23F12.6.2	0.0000978953	0.0000978953
F29G9.5	F23F1.8a	0.0001957905	0.0001957905
F29G9.5	F56H1.4.2	0.0002936858	0.0002936858
F29G9.5	Y49E10.1	0.0004894763	0.0013705335
F29G9.5	F56F11.4b	0.0008810573	0.0007831620
F29G9.5	T20F5.2	0.0016642193	0.0006852668
F29G9.5	C52E4.4.1	0.0068526676	0.0018600098
F29G9.5	K07D4.3.1	0.0074400392	0.0036221243
F29G9.5	C13B4.2.2	0.0297601566	0.0507097406
F29G9.5	F57B9.10a	0.0377875673	0.0077337249
F29G9.5	C08B11.7	0.0394517866	0.0649045521
F29G9.5	ZK20.3.2	0.0595203133	0.0867351933
F29G9.5	T06D8.8.1	0.0934899657	0.0681350954
F29G9.5	C23G10.4b	0.1163974547	0.0146842878
F29G9.5	C30C11.2	0.1287322565	0.0079295154
F29G9.5	F49C12.8	0.1583945179	0.0095937347
F29G9.5	T22D1.9.2	0.1926578561	0.0047968674
F29G9.5	ZK20.5.2	0.2561918747	0.1635829662
F29G9.5	R12E2.3.2	0.2734214391	0.0125305923
F29G9.5	C38D4.6a.1	0.3113069016	0.2562897699
F29G9.5	C48D5.1a	0.3206069506	0.1804209496
F29G9.5	B0205.3.1	0.4520802741	0.3400881057
F29G9.5	F10G7.8.1	0.5367596672	0.0633382281
F29G9.5	C44B7.1.1	0.7497797357	0.8232011747
F29G9.5	F37A4.5	0.9312775330	0.9953989232
T05H4.14	T08G5.5b	0.0855604503	0.1031815957
T05H4.14	F52C6.3	0.1022026432	0.1206069506
T05H4.14	E04A4.7.5	0.1609397944	0.2120411160
T05H4.14	F23B12.5	0.2479686735	0.2851688693
T05H4.14	Y62E10A.14	0.2509055311	0.3414586393
T05H4.14	H02I12.5	0.2725403818	0.3614292707
T05H4.14	E04A4.8.2	0.2740088106	0.2245717083
T05H4.14	Y66D12A.16a	0.2776309349	0.3659324523
T05H4.14	F54D10.7	0.4975036711	0.5455702398
T05H4.14	Y59A8B.10	0.4986784141	0.5467449829
T05H4.14	F44G3.9	0.6706803720	0.6497307881
T05H4.14	C25G4.4	0.7230543319	0.7375428292
T05H4.6.2	C27D11.1	0.0083210964	0.0057758199
T05H4.6.2	F14B4.3	0.0290748899	0.0325012237
T05H4.6.2	H19N07.1.2	0.0483602545	0.0207537934
T05H4.6.2	K04G2.1.2	0.0693098385	0.0261380323
T05H4.6.2	F37C12.4.2	0.1016152717	0.1262848752
T05H4.6.2	R01H10.3c	0.1081742535	0.1362701909
T05H4.6.2	Y39E4B.1	0.1153206070	0.1398923152
T05H4.6.2	B0205.7	0.2369065100	0.2452276065
T05H4.6.2	K12C11.2.2	0.2767498776	0.2819383260
T05H4.6.2	Y48G8AL.6	0.3552618698	0.3535976505
T05H4.6.2	C33C12.9	0.7598629466	0.7711209006
T05H4.6.2	K07E3.4b	0.7612334802	0.7322564856
T05H4.6.2	Y47H9C.2	0.7655408713	0.7858051884
T05H4.6.2	K07A12.4a	0.8698972100	0.8741067058
T05H4.6.2	ZK632.7	0.9304943710	0.9336270191
T05H4.5.2	F10B5.1.1	0.0878120411	0.0848751836
T05H4.5.2	Y48B6A.2.2	0.0961331375	0.0962310328
T05H4.5.2	M01E5.5a	0.1333333333	0.1452765541
T05H4.5.2	T01C3.7.2	0.2575624082	0.2397454723
C03H5.2	C15H9.4	0.9503671072	0.9513460597
T07D3.7a	ZK742.1a.1	0.0794909447	0.0573666177
T07D3.7a	F52D10.3a.2	0.1488986784	0.0432697014
T07D3.7a	M117.2.2	0.4691140480	0.0334801762
T07D3.7a	K12H4.8	0.9032794909	0.3108174254
T07D3.7a	Y48G8AL.6	0.9256975037	0.4221243270
C29G2.4	T08G11.5	0.6175232501	0.6246696035
F25G6.2	Y67H2A.1	0.0047968674	0.0061674009
F25G6.2	F09G2.4	0.5273617230	0.5350954479
W03F9.5.2	T24H10.1	0.0002936858	0.0002936858
W03F9.5.2	T13F2.2.1	0.0019579050	0.0019579050
W03F9.5.2	C24H11.9	0.0025452766	0.0026431718
W03F9.5.2	Y111B2A.13	0.0047968674	0.0053842389
W03F9.5.2	B0336.13	0.0048947626	0.0054821341
W03F9.5.2	K03B4.3b	0.0060695056	0.0031326481
W03F9.5.2	Y37E3.3	0.0076358297	0.0081253059
W03F9.5.2	T20B12.2.1	0.0077337249	0.0079295154
W03F9.5.2	C01F1.1	0.0100832110	0.0085168869
W03F9.5.2	F43D9.5	0.0116495350	0.0128242780
W03F9.5.2	Y77E11A.6	0.0117474302	0.0125305923
W03F9.5.2	ZK1128.4	0.0119432208	0.0120411160
W03F9.5.2	K10C3.6c.2	0.0134116495	0.0117474302
W03F9.5.2	C42D4.8	0.0359275575	0.0350465002
W03F9.5.2	T07D4.3	0.0360254528	0.0141948116
W03F9.5.2	C45E1.1a	0.0377875673	0.0374938815
W03F9.5.2	H27M09.2	0.0428781204	0.0440528634
W03F9.5.2	C26E6.4	0.0464023495	0.0539402839
W03F9.5.2	F33H2.5	0.0470876163	0.0463044542
W03F9.5.2	C06A1.5	0.0492413118	0.0500244738
W03F9.5.2	Y97E10AR.5	0.0509055311	0.0559960842
W03F9.5.2	ZK863.3	0.0524718551	0.0441507587
W03F9.5.2	T13C2.4	0.0528634361	0.0584434655
W03F9.5.2	F43E2.2	0.0569750367	0.0652961331
W03F9.5.2	R10E11.1b	0.0574645130	0.0486539403
W03F9.5.2	F26F4.11	0.0576603035	0.0612824278
W03F9.5.2	C36B1.3	0.0587371512	0.0668624572
W03F9.5.2	F09F7.3.1	0.0644150759	0.0756730299
W03F9.5.2	F36A4.7	0.0663729809	0.0534508076
W03F9.5.2	W01G7.3	0.0682329907	0.0771414586
W03F9.5.2	F23B2.13	0.0744982868	0.0881057269
W03F9.5.2	Y37E3.8a.1	0.0751835536	0.0680372002
W03F9.5.2	F10C2.4	0.0758688204	0.0855604503
W03F9.5.2	F10E7.7.3	0.0761625061	0.0695056290
W03F9.5.2	C27D11.1	0.0798825257	0.1390112580
W03F9.5.2	C04F12.4.1	0.0815467450	0.0903573177
W03F9.5.2	F37C12.9.2	0.0817425355	0.0737151248
W03F9.5.2	E04A4.8.2	0.0820362212	0.0904552129
W03F9.5.2	T01C3.6.2	0.0875183554	0.0790993637
W03F9.5.2	Y39B6A.36	0.0898678414	0.1023984337
W03F9.5.2	Y54E10BR.6	0.0930983847	0.1087616251
W03F9.5.2	C06B8.8.3	0.0980910426	0.0867351933
W03F9.5.2	Y54E2A.11a.2	0.1024963289	0.1391091532
W03F9.5.2	T23G5.1.2	0.1029858052	0.0990699951
W03F9.5.2	C37C3.2a.2	0.1070974058	0.1425354870
W03F9.5.2	F22B5.2	0.1147332354	0.1436123348
W03F9.5.2	Y71A12B.1	0.1255017132	0.1097405776
W03F9.5.2	T04A8.7a	0.1952031326	0.1467449829
W03F9.5.2	D2096.8	0.2050905531	0.2277043563
W03F9.5.2	F56A8.6.1	0.2403328439	0.2460107685
W03F9.5.2	Y74C10AR.1	0.2417033774	0.2599118943
W03F9.5.2	Y110A7A.4	0.2758688204	0.2857562408
W03F9.5.2	Y110A2AL.13	0.2777288302	0.2071463534
W03F9.5.2	T26A5.8	0.2857562408	0.3046500245
W03F9.5.2	K07E3.4b	0.3161037690	0.3277533040
W03F9.5.2	T23D8.4.2	0.3974547234	0.4108663730
W03F9.5.2	F49E10.5	0.5848262359	0.5905041605
F23F1.8a	F23F1.8a	0	0
F23F1.8a	F23F12.6.2	0.0000978953	0.0000978953
F23F1.8a	Y49E10.1	0.0001957905	0.0004894763
F23F1.8a	F29G9.5	0.0002936858	0.0001957905
F23F1.8a	F56H1.4.2	0.0003915810	0.0002936858
F23F1.8a	F56F11.4b	0.0004894763	0.0005873715
F23F1.8a	C36B1.4.1	0.0013705335	0.0017621145
F23F1.8a	T06D8.8.1	0.0044052863	0.0066568771
F23F1.8a	C15H11.7.1	0.0062652961	0.0015663240
F23F1.8a	D1054.2.1	0.0076358297	0.0009789525
F23F1.8a	ZK945.2.1	0.0083210964	0.0100832110
F23F1.8a	C52E4.4.1	0.0089084679	0.0018600098
F23F1.8a	T20F5.2	0.0091042584	0.0044052863
F23F1.8a	K07D4.3.1	0.0114537445	0.0030347528
F23F1.8a	R03G5.1a.2	0.0294664709	0.0391581008
F23F1.8a	F57B9.10a	0.0556045032	0.0079295154
F23F1.8a	C08B11.7	0.0575624082	0.0644150759
F23F1.8a	C30C11.2	0.0651003426	0.0295643661
F23F1.8a	C23G10.4b	0.0691140480	0.0148800783
F23F1.8a	T22D1.9.2	0.0840920215	0.0215369555
F23F1.8a	C13B4.2.2	0.0872246696	0.0993636809
F23F1.8a	ZK20.3.2	0.1368575624	0.1450807636
F23F1.8a	F49C12.8	0.1527165932	0.0396475771
F23F1.8a	ZK20.5.2	0.2439549682	0.2533529124
F23F1.8a	R12E2.3.2	0.2511013216	0.0572687225
F23F1.8a	Y105E8B.1d	0.3947136564	0.3682819383
F23F1.8a	B0205.3.1	0.4489476260	0.4456191875
F23F1.8a	F10G7.8.1	0.6521781694	0.0917278512
F23F1.8a	C44B7.1.1	0.8152716593	0.8193832599
F23F1.8a	F37A4.5	0.9519334312	0.9916789036
ZC308.1a	T07F8.3a	0.0001957905	0.0001957905
ZC308.1a	T23G11.3	0.0483602545	0.0519823789
ZC308.1a	R119.7	0.4986784141	0.3911894273
M01D1.8	T08G11.5	0.4183064121	0.4313264807
F09G2.4	F59A2.4a	0.0023494860	0.0024473813
F09G2.4	R06A4.9.1	0.3895252080	0.3944199706
F09G2.4	F10B5.8	0.4488497308	0.4542339697
F09G2.4	Y67H2A.1	0.4648066569	0.4692119432
F09G2.4	F25G6.2	0.5863925600	0.5988252570
F09G2.4	F35F11.1	0.6300538424	0.6334801762
F25E2.5a	R13F6.9	0.0048947626	0.0054821341
F25E2.5a	W02D3.6	0.2302496329	0.2378854626
F25E2.5a	T22H2.5b	0.5250122369	0.5317670093
F25E2.5a	K10C3.5a	0.8930004895	0.8944689183
F25E2.5a	W01A11.5	0.9412628488	0.9417523250
C15H11.7.1	C15H11.7.1	0	0
C15H11.7.1	ZK945.2.1	0.0000978953	0.0003915810
C15H11.7.1	F25H2.9	0.0001957905	0.0001957905
C15H11.7.1	C36B1.4.1	0.0002936858	0.0004894763
C15H11.7.1	CD4.6.1	0.0003915810	0.0002936858
C15H11.7.1	D1054.2.1	0.0004894763	0.0000978953
C15H11.7.1	K05C4.1.1	0.0005873715	0.0009789525
C15H11.7.1	Y38A8.2.1	0.0006852668	0.0007831620
C15H11.7.1	Y110A7A.14.2	0.0007831620	0.0006852668
C15H11.7.1	C47B2.4	0.0008810573	0.0008810573
C15H11.7.1	C08B11.7	0.0009789525	0.0015663240
C15H11.7.1	K08D12.1.2	0.0010768478	0.0005873715
C15H11.7.1	T20F5.2	0.0011747430	0.0011747430
C15H11.7.1	C13B4.2.2	0.0012726383	0.0020558003
C15H11.7.1	C02F5.9.1	0.0015663240	0.0021536955
C15H11.7.1	F39H11.5.1	0.0020558003	0.0014684288
C15H11.7.1	F23F1.8a	0.0022515908	0.0013705335
C15H11.7.1	K07D4.3.1	0.0038179148	0.0017621145
C15H11.7.1	F56H1.4.2	0.0165442976	0.0037200196
C15H11.7.1	T06D8.8.1	0.0252569750	0.0265296133
C15H11.7.1	H15N14.1c	0.0264317181	0.0303475281
C15H11.7.1	B0205.3.1	0.0387665198	0.0400391581
C15H11.7.1	C23G10.4b	0.0409202154	0.0070484581
C15H11.7.1	T22D1.9.2	0.0517865884	0.0103768967
C15H11.7.1	C53D5.6	0.1753303965	0.2213411650
C15H11.7.1	C47E12.5a.2	0.2025452766	0.0373959863
C15H11.7.1	R12E2.3.2	0.2612824278	0.0332843857
C15H11.7.1	R151.2d.1	0.3617229564	0.3762114537
C15H11.7.1	W04D2.1a	0.3638766520	0.2201664219
C15H11.7.1	H15N14.2a	0.3796377876	0.3494860499
C15H11.7.1	W04G3.5	0.4165442976	0.4354380813
C15H11.7.1	C06G3.6	0.5052373960	0.5228585414
C15H11.7.1	F55F8.3	0.5497797357	0.5659324523
C15H11.7.1	ZC155.7	0.5639745472	0.5774840920
C15H11.7.1	F10G7.8.1	0.6636319139	0.0944689183
C15H11.7.1	F52G2.3	0.6707782673	0.6793930494
C15H11.7.1	W02G9.3	0.8604992658	0.8627508566
C15H11.7.1	F37A4.5	0.9612334802	0.9954968184
C15H11.7.1	T05E12.3	0.9959862947	0.9958883994
C16C2.2a.1	Y105E8A.17b	0.0616740088	0.0527655409
C27H6.2	C27H6.2	0	0
C27H6.2	T22D1.10	0.0000978953	0.0002936858
C27H6.2	F37A4.8	0.0003915810	0.0004894763
C27H6.2	Y111B2A.22	0.0009789525	0.0008810573
C27H6.2	K12C11.2.2	0.0076358297	0.0084189917
C27H6.2	M04B2.3	0.0114537445	0.0044052863
C27H6.2	Y105E8A.17b	0.0137053353	0.0125305923
C27H6.2	C34E10.2	0.0151737641	0.0155653451
C27H6.2	T20B12.2.1	0.0187958884	0.0186000979
C27H6.2	K05C4.6	0.0372980910	0.0432697014
C27H6.2	F11A10.1a	0.0382770436	0.0396475771
C27H6.2	C34E10.6.3	0.0621634851	0.0524718551
C27H6.2	VC5.4	0.0664708762	0.0707782673
C27H6.2	Y110A7A.8.1	0.1146353402	0.0549192364
C27H6.2	ZK637.5	0.1419481155	0.1490944689
C27H6.2	K01G5.5.1	0.2096916300	0.2172295644
C27H6.2	ZC395.7	0.3055310817	0.3145374449
C27H6.2	T20G5.1	0.3908957416	0.4005873715
C27H6.2	F28B3.8	0.5154185022	0.3660303475
C27H6.2	T01D1.6	0.6972099853	0.7029858052
C27H6.2	Y119D3B.17	0.7163974547	0.7220753793
C27H6.2	Y60A3A.14	0.8097895252	0.8135095448
C27H6.2	T03F1.2	0.8606950563	0.8622613803
C27H6.2	F21C3.3	0.8719530103	0.8733235438
C31C9.2.2	M02A10.3a	0.4101811062	0.4107684777
C31C9.2.2	Y69A2AR.2a	0.4492413118	0.4646108664
C34F6.4	ZC504.4c	0.1240332844	0.0499265786
C45G3.1	T21H3.3.1	0.0033284386	0.0070484581
C45G3.1	Y105E8B.1d	0.0308370044	0.0381791483
C45G3.1	C06A8.5	0.0325991189	0.0212432697
C45G3.1	C50C3.5	0.8100832110	0.8319138522
C49F5.1.3	T20H4.3a	0.0057758199	0.0046010768
C49F5.1.3	F10B5.1.1	0.0404307391	0.0297601566
C49F5.1.3	ZK742.1a.1	0.3195301028	0.1989231522
C49F5.1.3	T08G11.5	0.5040626530	0.5401860010
C53A5.3.2	C53A5.3.2	0	0
C53A5.3.2	K07A1.12.1	0.0001957905	0.0001957905
C53A5.3.2	F37A4.8	0.0011747430	0.0012726383
C53A5.3.2	W02D3.9.1	0.0014684288	0.0020558003
C53A5.3.2	K07A1.11	0.0024473813	0.0027410671
C53A5.3.2	Y49E10.14.2	0.0027410671	0.0030347528
C53A5.3.2	W10C8.2	0.0039158101	0.0039158101
C53A5.3.2	M01E5.5a	0.0097895252	0.0151737641
C53A5.3.2	R10E11.1b	0.0195790504	0.0158590308
C53A5.3.2	R07E5.3	0.0237885463	0.0265296133
C53A5.3.2	F43G9.5	0.0243759178	0.0276064611
C53A5.3.2	C50C3.6	0.0281938326	0.0122369065
C53A5.3.2	K12D12.1	0.0485560450	0.0551150269
C53A5.3.2	Y22D7AL.5a.1	0.0537444934	0.0604013705
C53A5.3.2	M04B2.1	0.0558002937	0.0634361233
C53A5.3.2	Y71F9AL.18.2	0.0714635340	0.0814488497
C53A5.3.2	M117.2.2	0.0741067058	0.0556045032
C53A5.3.2	F52D10.3a.2	0.0802741067	0.0799804209
C53A5.3.2	B0464.7.2	0.1227606461	0.0298580519
C53A5.3.2	C26F1.4.1	0.1242290749	0.1357807146
C53A5.3.2	T12E12.4b	0.1850220264	0.1848262359
C53A5.3.2	K07B1.2	0.2560939794	0.2652961331
C53A5.3.2	ZK742.1a.1	0.2799804209	0.2367107195
C53A5.3.2	T22F3.2a	0.3500734214	0.3601566324
C53A5.3.2	Y49E10.2	0.3567302986	0.3664219285
C53A5.3.2	T18H9.2a.2	0.4134116495	0.4230053842
C53A5.3.2	C28G1.3	0.4140969163	0.4236906510
C53A5.3.2	F53B3.1	0.5037689672	0.5130690162
C53A5.3.2	F55A11.1	0.5689672051	0.5820851689
C53A5.3.2	C09H10.6	0.7452765541	0.7638766520
C53A5.3.2	F49E10.5	0.7584924131	0.7766030348
F01D4.4.3	K08F11.3.2	0.4055800294	0.2119432208
F01D4.4.3	C55C3.1	0.7541850220	0.7883504650
F43D2.1	C25A1.3	0.5156142927	0.5228585414
F57A10.5	B0414.8a	0.3022026432	0.3237395986
K01G5.4.1	C39F7.4.2	0.0031326481	0.0024473813
K01G5.4.1	F32E10.4.1	0.0103768967	0.0090063632
K01G5.4.1	F53G12.1	0.0139011258	0.0074400392
K01G5.4.1	K08B12.5.1	0.0260401371	0.0391581008
K01G5.4.1	C53D5.6	0.0494371023	0.0235927558
K01G5.4.1	F59A2.1b.2	0.0723445913	0.0367107195
K01G5.4.1	C29E4.2	0.0736172296	0.0986784141
K01G5.4.1	ZK742.1a.1	0.1049437102	0.1415565345
K01G5.4.1	F40F11.1.2	0.1081742535	0.1313754283
K01G5.4.1	C04G2.6	0.1266764562	0.1488007832
K01G5.4.1	R06A4.4a	0.1269701419	0.1149290259
K01G5.4.1	C49H3.11.1	0.1300048948	0.0610866373
K01G5.4.1	Y48G1A.5	0.1323543808	0.0292706804
K01G5.4.1	R05D11.3.1	0.1616250612	0.0337738620
K01G5.4.1	F28B3.8	0.1976505140	0.0040137053
K01G5.4.1	F56G4.5.2	0.2247674988	0.2394517866
K01G5.4.1	C56E6.3a	0.2494371023	0.2751835536
K01G5.4.1	B0280.5	0.2535487029	0.1319627998
K01G5.4.1	K12C11.2.2	0.2885952031	0.2479686735
K01G5.4.1	F57B1.2	0.2893783651	0.1694566814
K01G5.4.1	F53G2.6	0.5474302496	0.5552618698
K01G5.4.1	C36B1.12c.1	0.5514439550	0.5602545277
K01G5.4.1	F28H6.4	0.8651003426	0.8678414097
K01G5.4.1	T24F1.2	0.9597650514	0.3184532550
K01G5.4.1	Y2H9A.3	0.9801272638	0.9802251591
K01G5.7.1	F58A4.8.1	0.0008810573	0.0008810573
K01G5.7.1	DY3.2.2	0.0090063632	0.0139011258
K01G5.7.1	C14B9.4b	0.0125305923	0.0127263828
K01G5.7.1	W06F12.1a	0.0446402349	0.0298580519
M01E5.5a	K12D12.1	0.0007831620	0.0009789525
M01E5.5a	F37A4.8	0.0017621145	0.0028389623
M01E5.5a	T04A11.6.2	0.0059716104	0.0068526676
M01E5.5a	Y39G10AR.14.2	0.0085168869	0.0042094958
M01E5.5a	F11A10.1a	0.0152716593	0.0244738130
M01E5.5a	T20B12.8	0.0154674498	0.0267254038
M01E5.5a	C03D6.8.2	0.0167400881	0.0274106706
M01E5.5a	K02F3.12a	0.0179148311	0.0284875184
M01E5.5a	C32F10.5	0.0199706314	0.0295643661
M01E5.5a	C53A5.3.2	0.0396475771	0.0502202643
M01E5.5a	E03A3.2	0.0543318649	0.0718551150
M01E5.5a	T05H4.5.2	0.1311796378	0.1548702888
M01E5.5a	K09H9.6	0.1397944200	0.1577092511
M01E5.5a	F54H12.1a	0.1747430250	0.1852178169
M01E5.5a	T27A3.2	0.1962799804	0.2126284875
M01E5.5a	K12C11.2.2	0.2358296623	0.2463044542
M01E5.5a	T05H4.4	0.3211943221	0.3352912384
M01E5.5a	W03F9.1	0.3542829173	0.3694566814
M01E5.5a	F32H2.5	0.4182085169	0.4299559471
M01E5.5a	F38H4.7.2	0.9604503182	0.9611355849
M02G9.1b	T01D1.6	0.3307880568	0.4095937347
M02G9.1b	R09B5.5	0.3428291728	0.4189916789
M02G9.1b	T08G11.5	0.9475281449	0.6416054821
T04A11.6.2	K12D12.1	0.0002936858	0.0002936858
T04A11.6.2	M01E5.5a	0.0036221243	0.0049926579
T04A11.6.2	T06E4.3a	0.0041116006	0.0054821341
T04A11.6.2	Y56A3A.27.2	0.0064610866	0.0056779246
T04A11.6.2	Y43C5A.6a	0.0071463534	0.0052863436
T04A11.6.2	T28A8.7.1	0.0083210964	0.0104747920
T04A11.6.2	F46F2.2c	0.1732745962	0.1829662261
T04A11.6.2	K12C11.2.2	0.4019579050	0.4164464023
T26E3.4	C02F5.3	0.7746451297	0.7716103769
K04G7.3a	T20B5.3b	0.0011747430	0.0007831620
K04G7.3a	B0218.3	0.1112090064	0.1038668625
K04G7.3a	F25H5.4.2	0.2558002937	0.3089574156
W08G11.4	F25D1.1a	0.0029368576	0.0230053842
W08G11.4	C23G10.3.1	0.0213411650	0.0202643172
W08G11.4	Y71H2AM.20a.2	0.0380812531	0.1236417034
W08G11.4	F55A12.8	0.0703866862	0.1485070974
W08G11.4	T01G9.6b.1	0.1040626530	0.1633871757
W08G11.4	ZC434.5.1	0.1233480176	0.0990699951
W08G11.4	Y110A2AL.13	0.1457660303	0.2309348997
W08G11.4	F48E8.5.2	0.1913852178	0.2283896231
W08G11.4	K07H8.3	0.4347528145	0.4680372002
W08G11.4	F32G8.6	0.5054331865	0.2871267744
W10C6.1	F57B10.12	0.0016642193	0.0002936858
W10C6.1	ZK858.4	0.1648556045	0.0221243270
W10C6.1	K10D2.6.1	0.1855115027	0.1667156143
W10C6.1	F47G4.4.2	0.8348507097	0.8373959863
Y53C12A.1	C12C8.3a	0.0260401371	0.0451297112
Y53C12A.1	C07G1.5.2	0.0668624572	0.0278022516
Y53C12A.1	Y54E5A.4.2	0.0741067058	0.0465002447
Y53C12A.1	F59A2.1b.2	0.0750856583	0.0448360255
Y53C12A.1	R06A4.4a	0.0763582966	0.0470876163
Y53C12A.1	Y71F9AL.17	0.0862457171	0.0967205091
Y53C12A.1	ZK593.5	0.1063142438	0.0673519334
Y53C12A.1	ZK328.2	0.1714145864	0.0954478708
Y53C12A.1	C55B7.9.1	0.2122369065	0.2325012237
Y53C12A.1	Y87G2A.14	0.2587371512	0.2509055311
Y53C12A.1	T28A11.11	0.6572687225	0.6669603524
Y53C12A.1	Y49F6B.10	0.9821830641	0.9821830641
Y53C12B.1	Y45F10D.7	0.0005873715	0.0005873715
Y53C12B.1	C05C8.2	0.0065589819	0.0061674009
Y53C12B.1	ZK795.3	0.0106705825	0.0106705825
Y53C12B.1	C48B6.2	0.0116495350	0.0115516397
Y53C12B.1	F13H8.2	0.0173274596	0.0126284875
Y53C12B.1	F57B10.8	0.0205580029	0.0198727362
Y53C12B.1	F57B9.5.1	0.0219285365	0.0212432697
Y53C12B.1	ZK430.7.1	0.0270190896	0.0191874694
Y53C12B.1	W01B11.3	0.0393538913	0.0384728341
Y53C12B.1	T01C3.7.2	0.0494371023	0.0496328928
Y53C12B.1	F28D1.1.1	0.1071953010	0.1101321586
Y53C12B.1	F55A12.8	0.1658345570	0.1713166911
Y53C12B.1	K07C5.4	0.1781693588	0.1847283407
Y53C12B.1	C06E1.10	0.1855115027	0.1910915321
Y53C12B.1	Y47G6A.11	0.2001957905	0.2078316202
Y53C12B.1	Y61A9LA.10	0.2153695546	0.2230053842
Y53C12B.1	E02H1.6	0.2308370044	0.2374938815
Y53C12B.1	F57B9.4b	0.4008810573	0.4065589819
Y53C12B.1	Y39A1A.14	0.4331864905	0.4395496818
Y53C12B.1	F55F8.3	0.6738130201	0.6783162017
Y53C12B.2	Y39A1A.14	0.0013705335	0.0033284386
Y53C12B.2	Y23H5B.5	0.0030347528	0.0071463534
Y53C12B.2	C48B6.2	0.0079295154	0.0059716104
Y53C12B.2	E02H1.1.2	0.0145863926	0.0124326970
Y53C12B.2	C16A3.9.1	0.0230053842	0.0385707293
Y53C12B.2	Y37E3.10.2	0.0336759667	0.0601076848
Y53C12B.2	F10G7.1.1	0.0384728341	0.0585413607
Y53C12B.2	R01H10.3c	0.0432697014	0.0673519334
Y53C12B.2	F57B9.5.1	0.0908467939	0.1193343123
Y53C12B.2	F40F8.10.2	0.1039647577	0.1294175233
Y53C12B.2	C14A4.4a	0.1248164464	0.1734703867
Y53C12B.2	Y75B8A.7	0.1475281449	0.1069995105
Y53C12B.2	T04A8.6	0.3576113558	0.3381302007
Y53C12B.2	Y105E8B.3	0.3604503182	0.3802251591
Y53C12B.2	Y54E10BR.4	0.4208516887	0.4229074890
Y53C12B.2	F37C12.13a.1	0.5498776309	0.5327459618
Y53C12B.2	F55F8.3	0.6464023495	0.6605971610
Y53C12B.2	F13H8.2	0.9951052374	0.8996573666
Y57G11C.16.3	C49H3.11.1	0.0016642193	0.0000978953
Y57G11C.16.3	M01F1.2.2	0.0021536955	0.0032305433
Y57G11C.16.3	T05E11.1.1	0.0023494860	0.0002936858
Y57G11C.16.3	ZC434.2.2	0.0025452766	0.0055800294
Y57G11C.16.3	Y43B11AR.4.2	0.0028389623	0.0041116006
Y57G11C.16.3	C23G10.3.1	0.0037200196	0.0007831620
Y57G11C.16.3	F37C12.4.2	0.0041116006	0.0065589819
Y57G11C.16.3	F40F8.10.2	0.0050905531	0.0074400392
Y57G11C.16.3	F28C6.7a.2	0.0056779246	0.0012726383
Y57G11C.16.3	F36A2.6.1	0.0061674009	0.0019579050
Y57G11C.16.3	B0250.1.1	0.0068526676	0.0093979442
Y57G11C.16.3	Y48G8AL.8a.2	0.0070484581	0.0022515908
Y57G11C.16.3	R13A5.8.1	0.0071463534	0.0095937347
Y57G11C.16.3	F28D1.7.3	0.0073421439	0.0097895252
Y57G11C.16.3	F52B5.6.3	0.0075379344	0.0086147822
Y57G11C.16.3	C32E8.2a.1	0.0077337249	0.0020558003
Y57G11C.16.3	F37C12.11.2	0.0082232012	0.0098874205
Y57G11C.16.3	T01C3.6.2	0.0083210964	0.0105726872
Y57G11C.16.3	Y105E8A.16.1	0.0087126774	0.0109642682
Y57G11C.16.3	C26F1.4.1	0.0089084679	0.0113558492
Y57G11C.16.3	F10B5.1.1	0.0098874205	0.0124326970
Y57G11C.16.3	T05F1.3.2	0.0099853157	0.0033284386
Y57G11C.16.3	F56E10.4.2	0.0103768967	0.0125305923
Y57G11C.16.3	F10E7.7.3	0.0105726872	0.0132158590
Y57G11C.16.3	Y41D4B.5.2	0.0110621635	0.0126284875
Y57G11C.16.3	C16A3.9.1	0.0115516397	0.0141948116
Y57G11C.16.3	F40F11.1.2	0.0129221733	0.0150758688
Y57G11C.16.3	F37C12.9.2	0.0130200685	0.0151737641
Y57G11C.16.3	E04A4.8.2	0.0131179638	0.0039158101
Y57G11C.16.3	F55D10.2.2	0.0135095448	0.0156632403
Y57G11C.16.3	T07A9.11.4	0.0144884973	0.0163485071
Y57G11C.16.3	F56F3.5	0.0150758688	0.0049926579
Y57G11C.16.3	T08B2.10.1	0.0157611356	0.0088105727
Y57G11C.16.3	F53A3.3a.2	0.0174253549	0.0192853647
Y57G11C.16.3	K11H12.2.2	0.0194811552	0.0076358297
Y57G11C.16.3	B0412.4.2	0.0195790504	0.0217327460
Y57G11C.16.3	T22F3.4.1	0.0225159080	0.0089084679
Y57G11C.16.3	B0393.1.1	0.0300538424	0.0178169359
Y57G11C.16.3	F46B6.6a	0.1133627019	0.1328438571
Y57G11C.16.3	F57B9.5.1	0.1619187469	0.1875673030
Y57G11C.16.3	Y69A2AR.2a	0.2194811552	0.2528634361
Y57G11C.16.3	R13A5.12.2	0.2302496329	0.0941752325
Y57G11C.16.3	K02B2.5.2	0.2914341654	0.3214880078
Y57G11C.16.3	K04D7.1.1	0.3343122859	0.3643661282
Y57G11C.16.3	C18H9.7	0.3536955458	0.3796377876
Y57G11C.16.3	Y17G7B.7.2	0.3723935389	0.2224180127
Y57G11C.16.3	F25H5.4.2	0.3800293686	0.1466470876
Y57G11C.16.3	Y105E8B.3	0.7041605482	0.7029858052
Y57G11C.16.3	K12C11.2.2	0.7498776309	0.7046500245
Y57G11C.16.3	F10G7.8.1	0.8902594224	0.9870778267
Y57G11C.16.3	F55F8.3	0.9267743514	0.9296133138
T05F1.3.2	T01C3.6.2	0.0000978953	0.0007831620
T05F1.3.2	F40F11.1.2	0.0001957905	0.0013705335
T05F1.3.2	ZK652.4.2	0.0007831620	0.0002936858
T05F1.3.2	F37C12.4.2	0.0014684288	0.0025452766
T05F1.3.2	F37C12.9.2	0.0019579050	0.0027410671
T05F1.3.2	E04A4.8.2	0.0020558003	0.0009789525
T05F1.3.2	Y37E3.8a.1	0.0021536955	0.0033284386
T05F1.3.2	T05E11.1.1	0.0027410671	0.0010768478
T05F1.3.2	F28D1.7.3	0.0030347528	0.0038179148
T05F1.3.2	C23G10.3.1	0.0031326481	0.0014684288
T05F1.3.2	C49H3.11.1	0.0038179148	0.0020558003
T05F1.3.2	Y43B11AR.4.2	0.0042094958	0.0049926579
T05F1.3.2	F53A3.3a.2	0.0043073911	0.0044052863
T05F1.3.2	C26F1.4.1	0.0049926579	0.0057758199
T05F1.3.2	F56E10.4.2	0.0050905531	0.0056779246
T05F1.3.2	C16A3.9.1	0.0055800294	0.0060695056
T05F1.3.2	C09H10.2.2	0.0057758199	0.0058737151
T05F1.3.2	B0250.1.1	0.0058737151	0.0068526676
T05F1.3.2	F28C6.7a.2	0.0061674009	0.0023494860
T05F1.3.2	Y48G8AL.8a.2	0.0062652961	0.0026431718
T05F1.3.2	F40F8.10.2	0.0064610866	0.0079295154
T05F1.3.2	Y105E8A.16.1	0.0070484581	0.0086147822
T05F1.3.2	F36A2.6.1	0.0071463534	0.0036221243
T05F1.3.2	B0412.4.2	0.0082232012	0.0089084679
T05F1.3.2	F37C12.11.2	0.0103768967	0.0099853157
T05F1.3.2	T07A9.11.4	0.0107684777	0.0126284875
T05F1.3.2	Y41D4B.5.2	0.0114537445	0.0139990210
T05F1.3.2	Y57G11C.16.3	0.0141948116	0.0097895252
T05F1.3.2	T08B2.10.1	0.0198727362	0.0129221733
T05F1.3.2	B0393.1.1	0.0234948605	0.0150758688
T05F1.3.2	K02B2.5.2	0.0308370044	0.0478707783
T05F1.3.2	F38A5.13	0.1364659814	0.0219285365
T05F1.3.2	F10G7.1.1	0.1763093490	0.0505139501
T05F1.3.2	K04D7.1.1	0.2248653940	0.2253548703
T05F1.3.2	E04D5.1a.2	0.3512481645	0.3946157611
T05F1.3.2	B0205.3.1	0.3530102790	0.3873715125
T05F1.3.2	F55F8.3	0.3749388155	0.4420949584
T05F1.3.2	K01H12.1	0.4303475281	0.4845814978
F26E4.2	F33D11.11	0.3664219285	0.2689182575
F44F4.11	K09B11.9a	0.1291238375	0.1742535487
F28F8.3.1	ZK593.7	0.0010768478	0.0008810573
F28F8.3.1	Y71F9AL.13a.1	0.0363191385	0.0350465002
F28F8.3.1	Y71H2AM.20a.2	0.0469897210	0.0456191875
F28F8.3.1	C36B1.5.2	0.0583455702	0.0538423886
F28F8.3.1	T10G3.6	0.0947626040	0.0612824278
F28F8.3.1	Y39G8C.1	0.1065100343	0.0744003916
F28F8.3.1	Y71G12B.14	0.1162016642	0.1161037690
F28F8.3.1	F39B2.6.2	0.1417523250	0.1949094469
F28F8.3.1	Y62E10A.1.1	0.1519334312	0.2211453744
F28F8.3.1	Y39G10AR.8	0.1534018600	0.1615271659
F28F8.3.1	M03C11.7.1	0.1736661772	0.1758198727
F28F8.3.1	Y46G5A.4	0.1759177680	0.2017621145
F28F8.3.1	ZK652.1.1	0.2458149780	0.2300538424
F28F8.3.1	C52E4.3.1	0.2775330396	0.2342633382
F28F8.3.1	Y49E10.15	0.3072931963	0.2855604503
F28F8.3.1	Y37E3.8a.1	0.3407733725	0.3335291238
F28F8.3.1	C05D11.11b.3	0.3494860499	0.3358786099
F28F8.3.1	Y71F9B.4	0.3567302986	0.3940283896
F28F8.3.1	M03F8.3b	0.3824767499	0.5209006363
F28F8.3.1	Y62E10A.12.2	0.3915810083	0.3975526187
F28F8.3.1	F40F8.9	0.4600097895	0.4601076848
F28F8.3.1	F32A5.7	0.4826235928	0.4506118453
F28F8.3.1	Y71A12B.1	0.4982868331	0.4664708762
F28F8.3.1	ZK328.2	0.5154185022	0.6365149290
F28F8.3.1	F14B4.3	0.5573176701	0.5348017621
F28F8.3.1	C50C3.6	0.6527655409	0.4744003916
F28F8.3.1	Y59A8B.6.2	0.6781204112	0.6347528145
F28F8.3.1	R06A4.8	0.6787077827	0.6351443955
F28F8.3.1	ZK1098.4	0.7461576114	0.6766519824
F28F8.3.1	Y66D12A.23	0.8241801273	0.8110621635
F28F8.3.1	F02C9.3	0.9165932452	0.9155163975
F28F8.3.1	T02D1.5	0.9191385218	0.9193343123
CD4.6.1	CD4.6.1	0	0
CD4.6.1	ZK945.2.1	0.0000978953	0.0008810573
CD4.6.1	F25H2.9	0.0001957905	0.0005873715
CD4.6.1	D1054.2.1	0.0002936858	0.0002936858
CD4.6.1	C15H11.7.1	0.0003915810	0.0004894763
CD4.6.1	K05C4.1.1	0.0004894763	0.0003915810
CD4.6.1	C36B1.4.1	0.0005873715	0.0001957905
CD4.6.1	C47B2.4	0.0006852668	0.0000978953
CD4.6.1	K08D12.1.2	0.0007831620	0.0010768478
CD4.6.1	Y38A8.2.1	0.0008810573	0.0006852668
CD4.6.1	C08B11.7	0.0009789525	0.0022515908
CD4.6.1	T20F5.2	0.0010768478	0.0009789525
CD4.6.1	C13B4.2.2	0.0011747430	0.0033284386
CD4.6.1	C02F5.9.1	0.0013705335	0.0034263338
CD4.6.1	Y110A7A.14.2	0.0015663240	0.0012726383
CD4.6.1	F39H11.5.1	0.0017621145	0.0011747430
CD4.6.1	K07D4.3.1	0.0032305433	0.0013705335
CD4.6.1	ZK652.4.2	0.0067547724	0.0039158101
CD4.6.1	F49C12.8	0.0077337249	0.0014684288
CD4.6.1	C30C11.2	0.0146842878	0.0017621145
CD4.6.1	C23G10.4b	0.0186000979	0.0061674009
CD4.6.1	T22D1.9.2	0.0195790504	0.0075379344
CD4.6.1	Y37E3.3	0.0271169848	0.0616740088
CD4.6.1	T06D8.8.1	0.0602055800	0.0569750367
CD4.6.1	B0205.3.1	0.1173764072	0.0907488987
CD4.6.1	C53D5.6	0.1387175722	0.0211453744
CD4.6.1	F58E10.4	0.1707293196	0.0445423397
CD4.6.1	R12E2.3.2	0.1940283896	0.0053842389
CD4.6.1	ZK20.5.2	0.2249632893	0.2308370044
CD4.6.1	R151.2d.1	0.2977973568	0.3862946647
CD4.6.1	W04G3.5	0.3498776309	0.4476749878
CD4.6.1	ZK1098.4	0.3727851199	0.3322564856
CD4.6.1	C06A8.1a.2	0.5013215859	0.4574645130
CD4.6.1	ZK930.3a	0.5045521292	0.4177190406
CD4.6.1	F10G7.8.1	0.6137053353	0.1213901126
CD4.6.1	R05D11.8	0.7853157122	0.8283896231
CD4.6.1	W02G9.3	0.8324033284	0.8739109153
CD4.6.1	F37A4.5	0.9506607930	0.3290259422
CD4.4	Y87G2A.10a.1	0.0000978953	0.0000978953
CD4.4	C09G12.9	0.0002936858	0.0001957905
CD4.4	T06G6.9	0.0010768478	0.0008810573
T11F8.3.2	C14A4.11	0.6534508076	0.7225648556
K05C4.6	K04G2.8b	0.0004894763	0.0005873715
K05C4.6	K07A1.12.1	0.0010768478	0.0010768478
K05C4.6	R13H4.4b	0.0031326481	0.0018600098
K05C4.6	W02B9.1b	0.0064610866	0.0061674009
K05C4.6	F37A4.8	0.0124326970	0.0137053353
K05C4.6	C27H6.2	0.0132158590	0.0146842878
K05C4.6	K10B2.1	0.0140969163	0.0192853647
K05C4.6	F35H12.3	0.0485560450	0.0420949584
K05C4.6	Y23H5A.5a	0.2328928047	0.2023494860
K05C4.6	C45G9.7	0.4135095448	0.4272148801
K05C4.6	Y110A2AL.13	0.7264806657	0.7480176211
T07A9.3	F42G10.2	0.0042094958	0.0042094958
T07A9.3	VZC374L.1	0.0372980910	0.0388644151
T07A9.3	F13B10.1c	0.0826235928	0.0778267254
T07A9.8	C14A4.4a	0.0491434165	0.0535487029
T07A9.8	F32E10.4.1	0.0879099364	0.0855604503
T07A9.8	F26B1.3.1	0.1491923642	0.1224669604
T07A9.8	F37C12.13a.1	0.4147821831	0.4194811552
T07A9.8	F28B3.8	0.6259422418	0.2161527166
T07A9.9a.3	K12H4.3	0.0000978953	0.0003915810
T07A9.9a.3	C03D6.8.2	0.0003915810	0.0004894763
T07A9.9a.3	Y39B6A.14	0.0005873715	0.0010768478
T07A9.9a.3	F53G12.10.3	0.0006852668	0.0033284386
T07A9.9a.3	C18A3.3	0.0011747430	0.0027410671
T07A9.9a.3	D1007.12.1	0.0013705335	0.0000978953
T07A9.9a.3	T19A6.2a	0.0019579050	0.0059716104
T07A9.9a.3	C47B2.5.2	0.0020558003	0.0009789525
T07A9.9a.3	C15H11.9.2	0.0024473813	0.0087126774
T07A9.9a.3	C37C3.2a.2	0.0048947626	0.0018600098
T07A9.9a.3	B0250.1.1	0.0054821341	0.0132158590
T07A9.9a.3	F55F10.1	0.0072442487	0.0019579050
T07A9.9a.3	K01C8.9	0.0088105727	0.0146842878
T07A9.9a.3	Y94H6A.5b	0.0104747920	0.0106705825
T07A9.9a.3	W07E6.2	0.0106705825	0.0139990210
T07A9.9a.3	E04A4.8.2	0.0113558492	0.0026431718
T07A9.9a.3	F10E7.5	0.0131179638	0.0349486050
T07A9.9a.3	R13A5.12.2	0.0150758688	0.0038179148
T07A9.9a.3	Y48B6A.1	0.0157611356	0.0176211454
T07A9.9a.3	Y56A3A.18	0.0161527166	0.0208516887
T07A9.9a.3	Y71G12B.8	0.0162506118	0.0341654430
T07A9.9a.3	F54C9.5.1	0.0189916789	0.0044052863
T07A9.9a.3	ZK512.2	0.0192853647	0.0379833578
T07A9.9a.3	Y106G6H.3	0.0200685267	0.0370044053
T07A9.9a.3	Y71F9AL.13a.1	0.0201664219	0.0371023005
T07A9.9a.3	F55D10.2.2	0.0223201175	0.0362212433
T07A9.9a.3	C06B8.8.3	0.0237885463	0.0411160059
T07A9.9a.3	K11H12.2.2	0.0272148801	0.0061674009
T07A9.9a.3	Y48G8AL.8a.2	0.0315222712	0.0067547724
T07A9.9a.3	T22F3.4.1	0.0330885952	0.0089084679
T07A9.9a.3	C53H9.2a	0.0355359765	0.0442486539
T07A9.9a.3	Y54E10A.10.1	0.0393538913	0.0352422907
T07A9.9a.3	F37C12.4.2	0.0541360744	0.0823299070
T07A9.9a.3	F55F8.2a	0.0567792462	0.0608908468
T07A9.9a.3	F44G4.1	0.0708761625	0.0749877631
T07A9.9a.3	R151.3.2	0.0751835536	0.1043563387
T07A9.9a.3	C43E11.9.1	0.0767498776	0.0145863926
T07A9.9a.3	K09H9.6	0.0816446402	0.0868330886
T07A9.9a.3	F55F8.5.2	0.0819383260	0.0818404307
T07A9.9a.3	C07E3.2.2	0.0862457171	0.0888888889
T07A9.9a.3	C53H9.1.2	0.0905531082	0.1225648556
T07A9.9a.3	C32E8.2a.1	0.0907488987	0.0163485071
T07A9.9a.3	F13B10.2a.2	0.0908467939	0.1226627509
T07A9.9a.3	H06I04.3a	0.0939794420	0.0943710230
T07A9.9a.3	T01C3.7.2	0.0979931473	0.1138521782
T07A9.9a.3	R13A5.8.1	0.1001468429	0.1293196280
T07A9.9a.3	T04A8.6	0.1061184533	0.1049437102
T07A9.9a.3	Y37E3.8a.1	0.1209985316	0.1582966226
T07A9.9a.3	M01F1.2.2	0.1219774841	0.1585903084
T07A9.9a.3	B0511.6.1	0.1261869799	0.1356828194
T07A9.9a.3	F52B5.6.3	0.1276554087	0.1269701419
T07A9.9a.3	Y48C3A.7	0.1310817425	0.1674987763
T07A9.9a.3	C24H12.4a	0.1321585903	0.1679882526
T07A9.9a.3	Y45F10D.12.2	0.1391091532	0.0469897210
T07A9.9a.3	B0336.10.1	0.1431228585	0.0457170827
T07A9.9a.3	B0041.4.1	0.1574155653	0.1860009790
T07A9.9a.3	W01B11.3	0.1677924621	0.1594713656
T07A9.9a.3	W07E6.1	0.1942241801	0.2179148311
T07A9.9a.3	T25G3.3.1	0.2382770436	0.0869309838
T07A9.9a.3	F42G8.12.2	0.2576603035	0.2769456681
T07A9.9a.3	K12C11.2.2	0.3295154185	0.2859520313
T07A9.9a.3	ZK945.3	0.6749877631	0.4865394028
C04C3.3.2	T05H10.6b	0.0001957905	0.0001957905
C04C3.3.2	F23B12.5	0.0002936858	0.0002936858
C04C3.3.2	Y22D7AL.5a.1	0.0186979931	0.0177190406
C04C3.3.2	F21D5.1.2	0.0295643661	0.0283896231
C04C3.3.2	F55A12.7	0.0474791973	0.0448360255
C04C3.3.2	F01G10.1.2	0.0539402839	0.0514929026
C04C3.3.2	LLC1.3.1	0.0651003426	0.0622613803
C04C3.3.2	C53D5.6	0.0758688204	0.1018110622
C04C3.3.2	K07D4.3.1	0.0881057269	0.1092511013
C04C3.3.2	ZK370.4b	0.1435144395	0.1386196769
C04C3.3.2	R160.1a	0.1626040137	0.1591776799
C04C3.3.2	K11D2.3a.2	0.2846793930	0.2978952521
C04C3.3.2	ZK892.7	0.3192364170	0.3189427313
C04C3.3.2	T03F6.1	0.4031326481	0.4043073911
C04C3.3.2	K12C11.2.2	0.5021047479	0.5054331865
C04C3.3.2	Y53F4B.42	0.7740577582	0.7755261870
C04C3.3.2	F37A4.5	0.8873225649	0.9915810083
E04A4.8.2	E04A4.8.2	0	0
E04A4.8.2	F10B5.1.1	0.0001957905	0.0012726383
E04A4.8.2	F10E7.7.3	0.0002936858	0.0014684288
E04A4.8.2	C26F1.4.1	0.0004894763	0.0017621145
E04A4.8.2	K11H12.2.2	0.0007831620	0.0000978953
E04A4.8.2	B0250.1.1	0.0008810573	0.0024473813
E04A4.8.2	C04F12.4.1	0.0009789525	0.0001957905
E04A4.8.2	F37C12.9.2	0.0012726383	0.0027410671
E04A4.8.2	F28C6.7a.2	0.0013705335	0.0002936858
E04A4.8.2	C32E8.2a.1	0.0015663240	0.0003915810
E04A4.8.2	F13B10.2a.2	0.0016642193	0.0033284386
E04A4.8.2	ZK652.4.2	0.0017621145	0.0004894763
E04A4.8.2	Y106G6H.3	0.0020558003	0.0042094958
E04A4.8.2	Y48G8AL.8a.2	0.0021536955	0.0005873715
E04A4.8.2	Y71F9AL.13a.1	0.0022515908	0.0043073911
E04A4.8.2	R151.3.2	0.0025452766	0.0046989721
E04A4.8.2	Y62E10A.1.1	0.0029368576	0.0009789525
E04A4.8.2	T05F1.3.2	0.0031326481	0.0010768478
E04A4.8.2	F53A3.3a.2	0.0033284386	0.0049926579
E04A4.8.2	B0041.4.1	0.0035242291	0.0056779246
E04A4.8.2	T01C3.6.2	0.0037200196	0.0055800294
E04A4.8.2	F40F8.10.2	0.0038179148	0.0054821341
E04A4.8.2	JC8.3a.1	0.0043073911	0.0032305433
E04A4.8.2	F37C12.4.2	0.0044052863	0.0062652961
E04A4.8.2	Y105E8A.16.1	0.0046989721	0.0061674009
E04A4.8.2	F54C9.5.1	0.0047968674	0.0013705335
E04A4.8.2	F40F11.1.2	0.0048947626	0.0064610866
E04A4.8.2	F36A2.6.1	0.0050905531	0.0016642193
E04A4.8.2	T22F3.4.1	0.0053842389	0.0029368576
E04A4.8.2	F55D10.2.2	0.0055800294	0.0067547724
E04A4.8.2	Y37E3.8a.1	0.0057758199	0.0078316202
E04A4.8.2	C53H9.1.2	0.0061674009	0.0076358297
E04A4.8.2	W09C5.6a.1	0.0066568771	0.0020558003
E04A4.8.2	F56F3.5	0.0067547724	0.0021536955
E04A4.8.2	C14B9.7.1	0.0068526676	0.0022515908
E04A4.8.2	C09H10.2.2	0.0069505629	0.0075379344
E04A4.8.2	C09D4.5.4	0.0075379344	0.0041116006
E04A4.8.2	F25H2.10.1	0.0077337249	0.0023494860
E04A4.8.2	C49H3.11.1	0.0079295154	0.0031326481
E04A4.8.2	Y43B11AR.4.2	0.0081253059	0.0092021537
E04A4.8.2	B0513.3	0.0083210964	0.0093979442
E04A4.8.2	T05E11.1.1	0.0084189917	0.0040137053
E04A4.8.2	Y45F10D.12.2	0.0087126774	0.0039158101
E04A4.8.2	C16A3.9.1	0.0091042584	0.0095937347
E04A4.8.2	M01F1.2.2	0.0093979442	0.0105726872
E04A4.8.2	R13A5.8.1	0.0094958395	0.0101811062
E04A4.8.2	C23G10.3.1	0.0101811062	0.0060695056
E04A4.8.2	D1007.12.1	0.0103768967	0.0068526676
E04A4.8.2	F53G12.10.3	0.0104747920	0.0116495350
E04A4.8.2	F52B5.6.3	0.0110621635	0.0111600587
E04A4.8.2	T08B2.10.1	0.0114537445	0.0094958395
E04A4.8.2	T07A9.11.4	0.0121390113	0.0147821831
E04A4.8.2	R13A5.12.2	0.0124326970	0.0108663730
E04A4.8.2	ZC434.2.2	0.0131179638	0.0137053353
E04A4.8.2	Y71A12B.1	0.0140969163	0.0166421929
E04A4.8.2	Y57G11C.16.3	0.0199706314	0.0119432208
E04A4.8.2	F42C5.8.3	0.0208516887	0.0200685267
E04A4.8.2	T07A9.9a.3	0.0221243270	0.0127263828
E04A4.8.2	K12H4.3	0.0250611845	0.0341654430
E04A4.8.2	F55A12.8	0.0490455213	0.0728340675
E04A4.8.2	Y73B3A.18a	0.0542339697	0.0604013705
E04A4.8.2	F10E7.5	0.0904552129	0.0793930494
E04A4.8.2	W03F9.5.2	0.0925110132	0.0835046500
E04A4.8.2	T20B12.2.1	0.0948604993	0.0611845326
E04A4.8.2	C07E3.2.2	0.1526186980	0.1229564366
E04A4.8.2	F48E8.5.2	0.1540871268	0.1314733235
E04A4.8.2	Y65B4BR.5b	0.1879588840	0.2366128243
E04A4.8.2	F57B10.8	0.1954968184	0.1522271170
E04A4.8.2	T04A8.6	0.2148800783	0.1779735683
E04A4.8.2	Y2H9A.1	0.2306412139	0.1193343123
E04A4.8.2	C16A3.8	0.2453255017	0.2891825746
E04A4.8.2	W01B11.3	0.2556045032	0.2077337249
E04A4.8.2	T05H4.14	0.4636319139	0.4099853157
E04A4.8.2	B0511.6.1	0.5458639256	0.4640234949
E04A4.8.2	F10G7.8.1	0.5799314733	0.4983847283
R02D3.3.1	C36B1.3	0.1263827704	0.2375917768
R02D3.3.1	Y50D7A.2	0.2611845326	0.1392070485
R02D3.3.1	Y66D12A.15	0.4976994616	0.6861478218
R02D3.3.1	Y55B1AL.2	0.5506607930	0.7393049437
F42G8.12.2	T02H6.11.2	0.0015663240	0.0018600098
F42G8.12.2	MTCE.21	0.0018600098	0.0017621145
F42G8.12.2	T27E9.2.1	0.0025452766	0.0025452766
F42G8.12.2	R07E4.3	0.0031326481	0.0029368576
F42G8.12.2	ZC116.2	0.0078316202	0.0076358297
F42G8.12.2	E04A4.7.5	0.0079295154	0.0077337249
F42G8.12.2	Y63D3A.4	0.0080274107	0.0078316202
F42G8.12.2	F56D2.1.1	0.0116495350	0.0116495350
F42G8.12.2	Y62E10A.5a.2	0.0788056779	0.0761625061
F42G8.12.2	ZC410.2.2	0.1564366128	0.1556534508
F42G8.12.2	F28B3.8	0.1638766520	0.1019089574
F42G8.12.2	T07A9.9a.3	0.2023494860	0.2504160548
F42G8.12.2	Y106G6H.2a.4	0.2057758199	0.2061674009
F42G8.12.2	ZK742.1a.1	0.2190895742	0.2477728830
F42G8.12.2	T21C9.12	0.2252569750	0.2258443465
F42G8.12.2	Y113G7A.3.1	0.2756730299	0.3318649046
F42G8.12.2	C54G4.8.1	0.2819383260	0.2835046500
F42G8.12.2	Y71G12B.24	0.2938815467	0.2957415565
F42G8.12.2	T10B10.2	0.2944689183	0.2963289280
F42G8.12.2	ZC518.2	0.3331375428	0.3342143906
F42G8.12.2	F18H3.3a.2	0.3526186980	0.3533039648
F42G8.12.2	R06A4.4a	0.4266275086	0.5023005384
F42G8.12.2	F10G8.3.1	0.5275575135	0.5304943710
F42G8.12.2	Y54G9A.6	0.7158100832	0.7179637788
F42G8.12.2	C55C3.1	0.8057758199	0.8067547724
F56A11.3	M03A1.1b	0.0706803720	0.0478707783
F56A11.1	F28D1.10	0.0000978953	0.0000978953
F56A11.1	B0336.6.2	0.0009789525	0.0003915810
F56A11.1	W03D2.4.2	0.2782183064	0.1693587861
F56A11.1	F45E1.7b	0.6368086148	0.6503181596
C41G7.5a	C30A5.7b	0.0349486050	0.0094958395
F49D11.1	F37C12.1	0.0005873715	0.0003915810
F49D11.1	F26A3.2	0.0008810573	0.0006852668
F49D11.1	F32B6.3	0.0108663730	0.0110621635
F49D11.1	Y46G5A.4	0.0129221733	0.0164464023
F49D11.1	K12C11.2.2	0.0230053842	0.0244738130
F49D11.1	C50F2.3	0.0421928536	0.0799804209
F49D11.1	F33A8.1.2	0.0523739599	0.0538423886
F49D11.1	M03F8.3b	0.1726872247	0.2234948605
F49D11.1	ZK328.2	0.3259911894	0.3792462066
F57B10.12	T01G9.5b	0.0003915810	0.0000978953
F57B10.12	W10C6.1	0.0021536955	0.0004894763
F57B10.12	ZC328.4	0.0528634361	0.0146842878
F57B10.12	R08D7.3	0.0789035732	0.0957415565
F57B10.12	W10D5.3c	0.4771414586	0.3957905042
F57B10.12	T14G10.4	0.9096426823	0.9227606461
T12F5.4	C08C3.1b	0.0304454234	0.0272148801
T12F5.4	C08C3.3	0.0793930494	0.0836025453
T12F5.4	T08G11.5	0.5892315223	0.5379344102
Y65B4A.6	F55A12.8	0.0035242291	0.0015663240
Y65B4A.6	K12C11.2.2	0.1073910915	0.1571218796
Y65B4A.6	R13A5.12.2	0.1091532061	0.0891825746
F33D11.11	F33D11.11	0	0
F33D11.11	T06E4.1	0.0419970631	0.0363191385
F33D11.11	ZK1055.1	0.3974547234	0.2742046011
F33D11.11	F55A11.2	0.5087616251	0.3620166422
F33D11.11	F56A8.7a	0.7630934900	0.6489476260
F33D11.11	F26E4.2	0.8324033284	0.7141458639
F33D11.11	K12C11.2.2	0.9691629956	0.9407733725
F09D1.1	B0035.12.2	0.0146842878	0.0320117474
C50D2.1	F35H8.5	0.2916299559	0.2873225649
F52C6.3	T28A11.11	0.1833578071	0.2869309838
F52C6.3	T07G12.11	0.2418991679	0.2433675967
F52C6.3	T05H4.14	0.3690651003	0.2503181596
F52C6.3	H04J21.3b	0.4420949584	0.1346059716
F52C6.3	C53C7.1a	0.8454233970	0.8810572687
K02F2.3	W03F9.10	0.0027410671	0.0067547724
K02F2.3	C07A9.2.2	0.0066568771	0.0081253059
K02F2.3	ZK1127.9a	0.0090063632	0.0195790504
K02F2.3	C52E4.3.1	0.0094958395	0.0115516397
K02F2.3	F26A3.2	0.0116495350	0.0121390113
K02F2.3	F11A10.2	0.0200685267	0.0049926579
K02F2.3	W08E3.1	0.0213411650	0.0076358297
K02F2.3	T28D9.10.1	0.0226138032	0.0093000489
K02F2.3	Y49E10.15	0.0437591777	0.0488497308
K02F2.3	C50C3.6	0.0455212922	0.0168379834
K02F2.3	E02H1.6	0.0545276554	0.0906510034
K02F2.3	C07G1.5.2	0.0651003426	0.0398433676
K02F2.3	ZK652.1.1	0.0686245717	0.0262359276
K02F2.3	Y59A8B.6.2	0.0831130690	0.0818404307
K02F2.3	F54F2.5a	0.1186490455	0.1773861968
K02F2.3	D2089.1a	0.1504650024	0.1291238375
K02F2.3	T24H10.1	0.1559471366	0.2001957905
K02F2.3	Y62E10A.12.2	0.1657366618	0.2348507097
K02F2.3	Y116A8C.42.2	0.1991189427	0.0823299070
K02F2.3	Y71F9B.4	0.1994126285	0.0952520803
K02F2.3	Y108G3AL.1.1	0.2015663240	0.2511992168
K02F2.3	M03F8.3b	0.2698972100	0.0656877141
K02F2.3	F52E4.1a.2	0.9207048458	0.9252080274
K02D7.3	M01F1.4a	0.1979441997	0.1922662751
C04H5.6	C50C3.6	0.0153695546	0.0216348507
C04H5.6	M03F8.3b	0.0324033284	0.0522760646
C04H5.6	R12B2.1a.3	0.2142927068	0.2242780225
F11C7.5	R107.8	0.0356338718	0.0124326970
F26H11.1	T10B5.6	0.0024473813	0.0026431718
F26H11.1	C02F5.1	0.0123348018	0.0145863926
F26H11.1	R13F6.1	0.0159569261	0.0093000489
F32B6.3	K07C5.6.2	0.0001957905	0.0000978953
F32B6.3	F49D11.1	0.0490455213	0.0509055311
F35E8.8	C45H4.17	0.8031326481	0.8
F39B2.6.2	T01C3.6.2	0.0006852668	0.0018600098
F39B2.6.2	F37C12.4.2	0.0011747430	0.0024473813
F39B2.6.2	B0513.3	0.0034263338	0.0050905531
F39B2.6.2	H06I04.4a.1	0.0040137053	0.0041116006
F39B2.6.2	F28C6.7a.2	0.0059716104	0.0021536955
F39B2.6.2	T08B2.10.1	0.0160548213	0.0115516397
F39B2.6.2	K02B2.5.2	0.0299559471	0.0473813020
F39B2.6.2	T01C3.7.2	0.1601566324	0.1922662751
F39B2.6.2	Y39B6A.3b	0.1650513950	0.1346059716
F39B2.6.2	F10G7.1.1	0.1779735683	0.0495349976
F39B2.6.2	F28F8.3.1	0.1800293686	0.2632403328
F39B2.10.2	Y50D7A.2	0.0349486050	0.0370044053
F39B2.10.2	ZK637.5	0.1909936368	0.1913852178
F39B2.10.2	H19N07.1.2	0.2632403328	0.2568771415
R07E4.3	T02H6.11.2	0.0008810573	0.0018600098
R07E4.3	T27E9.2.1	0.0017621145	0.0016642193
R07E4.3	F42G8.12.2	0.0123348018	0.0121390113
R07E4.3	MTCE.21	0.4641213901	0.4587371512
H19N07.1.2	Y39E4B.1	0.0071463534	0.0078316202
H19N07.1.2	Y106G6H.2a.4	0.0386686246	0.0431718062
H19N07.1.2	T05H4.6.2	0.0554087127	0.0259422418
H19N07.1.2	K04G2.1.2	0.0564855605	0.0194811552
H19N07.1.2	T20B12.2.1	0.1000489476	0.1018110622
H19N07.1.2	Y48G8AL.6	0.2216348507	0.2242780225
H19N07.1.2	F39B2.10.2	0.2269211943	0.2390602056
H19N07.1.2	F18H3.3a.2	0.2936857562	0.3212922173
H19N07.1.2	C08F8.8	0.3111111111	0.3024963289
H19N07.1.2	F54D5.8	0.3824767499	0.4005873715
H19N07.1.2	Y87G2A.8b.2	0.5270680372	0.4985805188
H19N07.1.2	R74.6	0.5789525208	0.5787567303
H19N07.2c	ZK1010.1.1	0.0299559471	0.0319138522
H19N07.2c	F32E10.1	0.0409202154	0.0441507587
H19N07.2c	R10E12.1b	0.0418012726	0.0450318160
H19N07.2c	M106.4b	0.5443954968	0.5503671072
K10C3.6c.2	W03F9.5.2	0.0060695056	0.0085168869
K10C3.6c.2	ZK1037.5	0.0090063632	0.0087126774
K10C3.6c.2	Y38E10A.18	0.0092021537	0.0093000489
K10C3.6c.2	T26H2.9	0.0100832110	0.0100832110
K10C3.6c.2	Y80D3A.4	0.0138032305	0.0140969163
K10C3.6c.2	Y5H2B.2b	0.0141948116	0.0144884973
K10C3.6c.2	K11E4.5b	0.0145863926	0.0148800783
K10C3.6c.2	T09A12.4c	0.0172295644	0.0175232501
K10C3.6c.2	C06G3.1a.2	0.0174253549	0.0177190406
K10C3.6c.2	E02H1.7	0.0212432697	0.0215369555
K10C3.6c.2	F16B4.12b	0.0247674988	0.0250611845
K10C3.6c.2	ZK697.2	0.0250611845	0.0253548703
K10C3.6c.2	T15D6.6	0.0302496329	0.0305433186
K10C3.6c.2	F38H12.3	0.0340675477	0.0344591287
K10C3.6c.2	C06G3.10	0.1613313754	0.1771904063
K10C3.6c.2	F54A5.1	0.2477728830	0.2552129222
K10C3.6c.2	R90.2	0.9424375918	0.9432207538
K10C3.6c.2	F56F4.9	0.9536955458	0.9544787078
R11A5.2	ZK1055.1	0.8245717083	0.6622613803
T03E6.7.2	R08D7.3	0.0567792462	0.0533529124
T03E6.7.2	C23G10.4b	0.1255017132	0.1703377386
T03E6.7.2	C47E12.5a.2	0.2683308860	0.2883994126
T03E6.7.2	C27D11.1	0.3875673030	0.5079784630
T03E6.7.2	T05C12.6a	0.4203622124	0.4352422907
T03E6.7.2	T19A6.3b	0.4659813999	0.4644150759
T03E6.7.2	F10G7.4	0.4704845815	0.4688203622
T03E6.7.2	K12H4.8	0.4883015174	0.5410670582
T03E6.7.2	ZK849.2a	0.9472344591	0.9473323544
T05D4.3	T08G11.5	0.3490944689	0.2268232991
T12D8.7	T20B12.2.1	0.0005873715	0.0005873715
T12D8.7	C26B2.3a.2	0.0075379344	0.0082232012
T12D8.7	Y56A3A.4	0.0226138032	0.0242780225
T12D8.7	T23H4.2.2	0.0502202643	0.0558002937
T12D8.7	Y46G5A.31	0.2806656877	0.2929025942
T12D8.7	Y119C1A.1	0.5410670582	0.5463534019
T20F10.1	C47D12.2	0.2739109153	0.2755751346
T20F10.1	F38H4.10	0.5420460108	0.5507586882
T25C8.2.3	B0207.4	0.0083210964	0.0107684777
T25C8.2.3	R107.6.1	0.0424865394	0.0541360744
T25C8.2.3	Y37D8A.10	0.0458149780	0.0532550171
T25C8.2.3	C38C3.5b.1	0.0545276554	0.0654919236
T25C8.2.3	R01H10.3c	0.0825256975	0.0923152227
T25C8.2.3	K03E6.6	0.0914341654	0.1020068527
T25C8.2.3	Y79H2A.6	0.1005384239	0.1122858541
T25C8.2.3	Y37D8A.1	0.1126774351	0.1247185512
T25C8.2.3	R13F6.1	0.1202153696	0.1240332844
T25C8.2.3	C07F11.1	0.3925599608	0.4030347528
T25C8.2.3	Y50D7A.10.2	0.5872736172	0.5937347039
T27E9.2.1	T02H6.11.2	0.0046989721	0.0001957905
T27E9.2.1	R07E4.3	0.0055800294	0.0055800294
T27E9.2.1	F42G8.12.2	0.0078316202	0.0077337249
T27E9.2.1	MTCE.21	0.1420460108	0.1564366128
T27E9.2.1	T24C4.1	0.1918746941	0.2075379344
T27E9.2.1	F56D2.1.1	0.2133137543	0.2279980421
T27E9.2.1	C54G4.8.1	0.2953499755	0.3081742535
T27E9.2.1	ZC410.2.2	0.3322564856	0.3438081253
T27E9.2.1	T10B10.2	0.4442486539	0.4524718551
T27E9.1a.2	Y37E3.9	0.0053842389	0.0326970142
T27E9.1a.2	F14D12.2.1	0.0498286833	0.1452765541
T27E9.1a.2	C28H8.12	0.0961331375	0.2082232012
T27E9.1a.2	F13B10.1c	0.2468918257	0.1878609887
T27E9.1a.2	C27H5.1	0.6256485560	0.6991678904
T27E9.1a.2	F08F3.7	0.7180616740	0.6996573666
VF36H2L.1	ZC434.6b	0.0000978953	0.0000978953
VF36H2L.1	T28D6.9	0.0001957905	0.0001957905
VF36H2L.1	F35H12.3	0.0619676946	0.0350465002
Y39E4A.2b	T21E3.3	0.1122858541	0.1078805678
Y39E4A.2b	F13E6.5	0.2013705335	0.1957905042
Y39E4A.2b	K08E5.3a	0.2782183064	0.2736172296
Y39E4A.2b	ZK1058.2	0.3066079295	0.3584924131
Y39E4A.2b	K04F10.4d	0.3545766030	0.3492902594
Y39E4A.2b	K08E7.5a	0.5936368086	0.5880567792
Y39E4A.2b	K08E3.7.2	0.8172295644	0.8895741557
Y39E4A.2b	K07D8.1	0.8501223691	0.8432697014
Y43F4B.6.1	C28C12.2	0.2669603524	0.1713166911
Y43F4B.6.1	T23G5.3	0.7290259422	0.7323543808
Y45F10D.12.2	Y45F10D.12.2	0	0
Y45F10D.12.2	T01C3.6.2	0.0001957905	0.0010768478
Y45F10D.12.2	JC8.3a.1	0.0008810573	0.0011747430
Y45F10D.12.2	R151.3.2	0.0010768478	0.0026431718
Y45F10D.12.2	C53H9.1.2	0.0014684288	0.0029368576
Y45F10D.12.2	C32E8.2a.1	0.0015663240	0.0002936858
Y45F10D.12.2	F13B10.2a.2	0.0016642193	0.0030347528
Y45F10D.12.2	ZK652.4.2	0.0017621145	0.0003915810
Y45F10D.12.2	W09C5.6a.1	0.0019579050	0.0004894763
Y45F10D.12.2	F56F3.5	0.0020558003	0.0005873715
Y45F10D.12.2	B0041.4.1	0.0021536955	0.0033284386
Y45F10D.12.2	T24B8.1a.1	0.0022515908	0.0034263338
Y45F10D.12.2	K11H12.2.2	0.0029368576	0.0006852668
Y45F10D.12.2	F37C12.4.2	0.0032305433	0.0047968674
Y45F10D.12.2	C04F12.4.1	0.0033284386	0.0007831620
Y45F10D.12.2	F37C12.9.2	0.0034263338	0.0046989721
Y45F10D.12.2	E04A4.8.2	0.0035242291	0.0008810573
Y45F10D.12.2	C09D4.5.4	0.0036221243	0.0021536955
Y45F10D.12.2	F25H2.10.1	0.0039158101	0.0018600098
Y45F10D.12.2	C14B9.7.1	0.0043073911	0.0017621145
Y45F10D.12.2	Y37E3.8a.1	0.0044052863	0.0060695056
Y45F10D.12.2	C23G10.3.1	0.0049926579	0.0020558003
Y45F10D.12.2	T05E11.1.1	0.0051884484	0.0019579050
Y45F10D.12.2	C26F1.9.2	0.0052863436	0.0063631914
Y45F10D.12.2	C42C1.14.1	0.0053842389	0.0066568771
Y45F10D.12.2	F10B5.1.1	0.0059716104	0.0075379344
Y45F10D.12.2	Y106G6H.3	0.0061674009	0.0076358297
Y45F10D.12.2	R13A5.8.1	0.0062652961	0.0077337249
Y45F10D.12.2	Y43B11AR.4.2	0.0065589819	0.0080274107
Y45F10D.12.2	B0513.3	0.0067547724	0.0087126774
Y45F10D.12.2	F10E7.7.3	0.0068526676	0.0081253059
Y45F10D.12.2	C09H10.2.2	0.0072442487	0.0084189917
Y45F10D.12.2	C16A3.9.1	0.0075379344	0.0090063632
Y45F10D.12.2	B0250.1.1	0.0079295154	0.0092021537
Y45F10D.12.2	Y48B6A.2.2	0.0080274107	0.0093000489
Y45F10D.12.2	Y37E3.7.2	0.0082232012	0.0096916300
Y45F10D.12.2	M01F1.2.2	0.0085168869	0.0099853157
Y45F10D.12.2	F28C6.7a.2	0.0086147822	0.0038179148
Y45F10D.12.2	F52B5.6.3	0.0087126774	0.0095937347
Y45F10D.12.2	Y48G8AL.8a.2	0.0089084679	0.0043073911
Y45F10D.12.2	Y71F9AL.13a.1	0.0090063632	0.0104747920
Y45F10D.12.2	F40F8.10.2	0.0091042584	0.0103768967
Y45F10D.12.2	C27A2.2a.3	0.0092021537	0.0045031816
Y45F10D.12.2	B0336.10.1	0.0093979442	0.0048947626
Y45F10D.12.2	C06B8.8.3	0.0094958395	0.0107684777
Y45F10D.12.2	T22F3.4.1	0.0102790015	0.0064610866
Y45F10D.12.2	F54C9.5.1	0.0108663730	0.0059716104
Y45F10D.12.2	Y62E10A.1.1	0.0110621635	0.0055800294
Y45F10D.12.2	C37A2.7.1	0.0111600587	0.0128242780
Y45F10D.12.2	Y71A12B.1	0.0113558492	0.0123348018
Y45F10D.12.2	F55D10.2.2	0.0114537445	0.0126284875
Y45F10D.12.2	W01D2.1.3	0.0118453255	0.0136074400
Y45F10D.12.2	T07A9.11.4	0.0146842878	0.0171316691
Y45F10D.12.2	ZC434.2.2	0.0154674498	0.0151737641
Y45F10D.12.2	T08B2.10.1	0.0266275086	0.0186000979
Y45F10D.12.2	B0464.1.1	0.0373959863	0.0447381302
Y45F10D.12.2	F53G12.10.3	0.0423886442	0.0537444934
Y45F10D.12.2	D1007.12.1	0.0455212922	0.0160548213
Y45F10D.12.2	R13A5.12.2	0.0471855115	0.0204601077
Y45F10D.12.2	Y73B3A.18a	0.0525697504	0.0658835047
Y45F10D.12.2	F10E7.5	0.0660792952	0.0844836025
Y45F10D.12.2	C07E3.2.2	0.0720509055	0.0813509545
Y45F10D.12.2	F57B10.8	0.1011257954	0.1193343123
Y45F10D.12.2	C56G2.6.2	0.1117963779	0.0369065100
Y45F10D.12.2	T07A9.9a.3	0.1265785609	0.0440528634
Y45F10D.12.2	T01G9.5b	0.2008810573	0.2652961331
Y45F10D.12.2	F28B3.8	0.2402349486	0.0798825257
Y45F10D.12.2	C56G2.7	0.2823299070	0.1467449829
Y45F10D.12.2	W08D2.7	0.3216837983	0.3390112580
Y45F10D.12.2	Y75B8A.1	0.3508565835	0.3793441018
Y45F10D.12.2	K12C11.2.2	0.6046989721	0.5765051395
Y48E1B.7	W01B6.9.2	0.6652961331	0.6857562408
Y48E1B.12.1	B0207.4	0.0952520803	0.0660792952
M142.6	C49A1.4a	0.0457170827	0.0442486539
H04J21.3b	ZK1010.3	0.0365149290	0.0223201175
H04J21.3b	Y71F9AL.13a.1	0.0735193343	0.0783162017
H04J21.3b	R06F6.8b	0.1644640235	0.1909936368
H04J21.3b	F23C8.5.2	0.1666177190	0.2080274107
H04J21.3b	T24B8.1a.1	0.1895252080	0.1947136564
H04J21.3b	AC3.4	0.2359275575	0.2339696525
H04J21.3b	F52C6.3	0.2579539892	0.0779246207
H04J21.3b	H06I04.4a.1	0.2834067548	0.2768477729
H04J21.3b	B0491.2.3	0.2868330886	0.3143416544
H04J21.3b	R151.6	0.4643171806	0.4430739109
H04J21.3b	F54D8.1.1	0.6245717083	0.6258443465
H04J21.3b	Y42G9A.1	0.7424375918	0.7552618698
H04J21.3b	Y69H2.3b	0.8325991189	0.8372001958
H04J21.3b	R09B5.5	0.8706803720	0.8744003916
H04J21.3b	K09H11.1	0.9671071953	0.9683798336
M03A1.1b	F56A11.3	0.0397454723	0.0259422418
M03A1.1b	C43F9.8	0.2467939305	0.2801762115
M03A1.1b	F15A2.5	0.7441997063	0.7577092511
F23B12.9	C49A1.4a	0.0027410671	0.0024473813
F23B12.9	T07C4.8	0.0164464023	0.0000978953
F23B12.9	C10G8.6	0.0312285854	0.0430739109
F23B12.9	C33D12.7	0.0474791973	0.0363191385
R119.7	F17E5.1a	0.3047479197	0.3194322075
R119.7	ZC308.1a	0.4509055311	0.4128242780
R12E2.3.2	Y50D7A.4.2	0.0310327949	0.3217816936
R12E2.3.2	F10G7.8.1	0.0388644151	0.0033284386
R12E2.3.2	T06D8.8.1	0.0515907978	0.0684287812
R12E2.3.2	K07D4.3.1	0.0643171806	0.0006852668
R12E2.3.2	C30C11.2	0.0672540382	0.0002936858
R12E2.3.2	F49C12.8	0.0696035242	0.0001957905
R12E2.3.2	T22D1.9.2	0.1259911894	0.0010768478
R12E2.3.2	F39H11.5.1	0.1264806657	0.0003915810
R12E2.3.2	F56H1.4.2	0.1492902594	0.0005873715
R12E2.3.2	F47G9.1.1	0.1589818894	0.4097895252
R12E2.3.2	C47B2.4	0.1682819383	0.0013705335
R12E2.3.2	F23F12.6.2	0.1964757709	0.0154674498
R12E2.3.2	C08B11.7	0.2029368576	0.1947136564
R12E2.3.2	Y49E10.1	0.2077337249	0.0813509545
R12E2.3.2	F25H2.9	0.2216348507	0.0053842389
R12E2.3.2	K05C4.1.1	0.2364170338	0.0009789525
R12E2.3.2	F37A4.5	0.2599118943	0.0190895742
R12E2.3.2	ZK945.2.1	0.2731277533	0.2254527655
R12E2.3.2	C23G10.4b	0.2812530592	0.0163485071
R12E2.3.2	F23F1.8a	0.2819383260	0.0218306412
R12E2.3.2	T20F5.2	0.2835046500	0.0007831620
R12E2.3.2	F56F11.4b	0.2852667646	0.1356828194
R12E2.3.2	D1054.2.1	0.2854625551	0.0179148311
R12E2.3.2	CD4.6.1	0.2868330886	0.0045031816
R12E2.3.2	F29G9.5	0.3443954968	0.0067547724
R12E2.3.2	C15H11.7.1	0.3676945668	0.0268232991
R12E2.3.2	C36B1.4.1	0.3830641214	0.0025452766
R12E2.3.2	C16A3.9.1	0.4005873715	0.2597161038
R12E2.3.2	T05C12.7.2	0.5289280470	0.0320117474
R12E2.3.2	Y111B2A.18.1	0.5324522761	0.0947626040
R12E2.3.2	F36H1.1.1	0.5452765541	0.4454233970
R12E2.3.2	F57B9.10a	0.5628976995	0.0060695056
R12E2.3.2	C10G11.8	0.6064610866	0.6935878610
R12E2.3.2	C52E4.4.1	0.6727361723	0.1246206559
R12E2.3.2	Y110A7A.14.2	0.6970141948	0.0384728341
R12E2.3.2	T04H1.4b.2	0.7228585414	0.2542339697
R12E2.3.2	F28F8.6.1	0.7526186980	0.3507586882
R12E2.3.2	F54C9.1.3	0.8483602545	0.3034752814
R12E2.3.2	ZK20.3.2	0.8520802741	0.7246206559
R12E2.3.2	C13B4.2.2	0.8596182085	0.7480176211
R12E2.3.2	T05G5.10	0.9188448360	0.4261380323
R12E2.3.2	F59B2.5	0.9377386197	0.9936368086
R12E2.3.2	B0205.3.1	0.9384238864	0.4276064611
R12E2.3.2	ZK20.5.2	0.9439060206	0.5156142927
R12E2.3.2	Y69A2AR.30a.1	0.9600587372	0.2473813020
B0511.6.1	W08D2.7	0.0141948116	0.0142927068
B0511.6.1	F55A12.8	0.0544297602	0.0539402839
B0511.6.1	F44G4.1	0.0671561429	0.0686245717
B0511.6.1	T07A9.9a.3	0.0711698483	0.0717572198
B0511.6.1	F57B10.8	0.0838962310	0.0864415076
B0511.6.1	K01C8.9	0.1092511013	0.1092511013
B0511.6.1	C47B2.5.2	0.1106216349	0.1097405776
B0511.6.1	Y39G8C.1	0.1271659325	0.1303964758
B0511.6.1	C43E11.9.1	0.1320606951	0.1331375428
B0511.6.1	W01B11.3	0.1343122859	0.1374449339
B0511.6.1	F42C5.8.3	0.1406754772	0.1048458150
B0511.6.1	H06I04.3a	0.1493881547	0.1533039648
B0511.6.1	F53G12.10.3	0.1647577093	0.1763093490
B0511.6.1	W07E6.1	0.1697503671	0.1813999021
B0511.6.1	R151.3.2	0.1793441018	0.1881546745
B0511.6.1	F55F8.3	0.1838472834	0.1999021047
B0511.6.1	Y48B6A.1	0.1926578561	0.1969652472
B0511.6.1	K01G5.5.1	0.2002936858	0.2061674009
B0511.6.1	B0250.1.1	0.2079295154	0.2224180127
B0511.6.1	Y71F9AL.13a.1	0.2099853157	0.2225159080
B0511.6.1	C05C8.2	0.2184043074	0.2260401371
B0511.6.1	C53H9.1.2	0.2297601566	0.2430739109
B0511.6.1	F52B5.6.3	0.2464023495	0.2542339697
B0511.6.1	E04D5.1a.2	0.2465981400	0.2574645130
B0511.6.1	K12H4.3	0.2476749878	0.2719530103
B0511.6.1	M01F1.2.2	0.2652961331	0.2825256975
B0511.6.1	F54C9.5.1	0.2679393049	0.2072442487
B0511.6.1	F55D10.2.2	0.2794909447	0.2872246696
B0511.6.1	F40F11.1.2	0.2859520313	0.1707293196
B0511.6.1	Y43B11AR.4.2	0.2946647088	0.3149290259
B0511.6.1	F13B10.2a.2	0.3367596672	0.3417523250
B0511.6.1	C15H11.9.2	0.3951052374	0.4208516887
B0511.6.1	E04A4.8.2	0.4138032305	0.2845814978
B0511.6.1	K07C5.4	0.4284875184	0.4630445423
B0511.6.1	B0041.4.1	0.4456191875	0.4739109153
B0511.6.1	F28D1.1.1	0.4533529124	0.4865394028
B0511.6.1	T01C3.7.2	0.4739109153	0.5030837004
B0511.6.1	F10E7.5	0.6670582477	0.6789035732
B0511.6.1	R13A5.12.2	0.7121879589	0.2850709741
B0511.6.1	Y54E10A.10.1	0.9234459129	0.5320606951
B0511.10	R08D7.3	0.0001957905	0.0003915810
B0511.10	D2013.7	0.0002936858	0.0008810573
B0511.10	C41D11.2	0.0024473813	0.0029368576
B0511.10	C27D11.1	0.0055800294	0.0047968674
B0511.10	Y74C10AR.1	0.0105726872	0.0170337739
B0511.10	Y54E2A.11a.2	0.0107684777	0.0198727362
B0511.10	T23D8.4.2	0.0339696525	0.0447381302
B0511.10	T22D1.9.2	0.0417033774	0.0765540871
B0511.10	F22B5.2	0.0606950563	0.0742046011
B0511.10	C17G10.9a.2	0.0920215370	0.1209985316
B0511.10	F32D1.10.2	0.1397944200	0.0773372491
B0511.10	M110.4a	0.1440039158	0.1627998042
B0511.10	T16G1.11	0.2375917768	0.2495349976
B0511.10	Y47D3A.29	0.2661771904	0.2749877631
B0511.10	F10G7.8.1	0.4991678904	0.6478707783
B0511.10	C06A1.1.1	0.5681840431	0.2772393539
B0511.10	C41C4.8.3	0.5978463045	0.3130690162
F33E11.3	T08G11.5	0.8711698483	0.5818893784
F33E11.3	T23G5.1.2	0.9354870289	0.9839451787
F26D11.11b	W07G1.5b	0.0989720999	0.1132648067
F26D11.11b	K02B9.2	0.2763582966	0.2965247186
F26D11.11b	Y37E11AR.2	0.4107684777	0.4256485560
F26D11.11b	F44G3.9	0.6284875184	0.6504160548
F26D11.11b	T11B7.1	0.8519823789	0.8539402839
H14N18.1a	F31E3.1	0.3698482624	0.3466470876
H14N18.1a	F31E3.2a	0.6336759667	0.8374938815
C47B2.4	K08D12.1.2	0.0000978953	0.0003915810
C47B2.4	K05C4.1.1	0.0001957905	0.0001957905
C47B2.4	Y38A8.2.1	0.0002936858	0.0000978953
C47B2.4	T20F5.2	0.0003915810	0.0004894763
C47B2.4	CD4.6.1	0.0004894763	0.0002936858
C47B2.4	F39H11.5.1	0.0005873715	0.0005873715
C47B2.4	C02F5.9.1	0.0006852668	0.0018600098
C47B2.4	F25H2.9	0.0007831620	0.0010768478
C47B2.4	D1054.2.1	0.0008810573	0.0008810573
C47B2.4	ZK945.2.1	0.0009789525	0.0023494860
C47B2.4	K07D4.3.1	0.0010768478	0.0006852668
C47B2.4	C36B1.4.1	0.0012726383	0.0007831620
C47B2.4	C15H11.7.1	0.0014684288	0.0011747430
C47B2.4	C08B11.7	0.0045031816	0.0170337739
C47B2.4	Y110A7A.14.2	0.0050905531	0.0019579050
C47B2.4	ZK632.1a	0.0447381302	0.0803720020
C47B2.4	ZK20.3.2	0.0684287812	0.1257953989
C47B2.4	R12E2.3.2	0.0999510524	0.0024473813
C47B2.4	R151.2d.1	0.3349975526	0.4346549192
C47B2.4	B0205.3.1	0.4955457660	0.4366128243
C47B2.4	F37A4.5	0.9495839452	0.2657856094
F14B6.6a	T23H4.2.2	0.2414096916	0.2363191385
F15D3.6	C14A4.1.2	0.3042584435	0.2970141948
F18C12.2a	C05D9.1.1	0.7052373960	0.3485070974
F18C12.2a	T20G5.1	0.9613313754	0.7236417034
F28D9.1	R07E5.14.1	0.0318159569	0.0291727851
F28D9.1	K02F3.11	0.1875673030	0.1861967695
F32H2.1a	F28D1.10	0.0485560450	0.0273127753
F32H2.1a	T08G11.5	0.7828683309	0.5159079785
F33H2.5	Y47D3A.29	0.0317180617	0.0318159569
F33H2.5	Y54E10BR.6	0.0333822810	0.0339696525
F33H2.5	W03F9.5.2	0.0356338718	0.0486539403
F33H2.5	W03D2.4.2	0.0384728341	0.0329907000
F33H2.5	F28B3.7a.2	0.0402349486	0.0445423397
F33H2.5	W02D9.1	0.0427802252	0.0374938815
F33H2.5	Y17G7B.5a	0.0459128732	0.0346549192
F33H2.5	F58A4.4	0.0464023495	0.0481644640
F33H2.5	K01G5.5.1	0.0846793930	0.0878120411
F33H2.5	Y66H1A.4.2	0.1143416544	0.1182574645
F33H2.5	T24C4.5	0.1685756241	0.1023984337
F33H2.5	Y110A7A.17a	0.2653940284	0.2039158101
F33H2.5	F13G3.5a	0.3069016153	0.3200195791
F33H2.5	F53A2.6.1	0.3177679883	0.3255017132
F33H2.5	Y57A10A.30.1	0.4906510034	0.4971120901
F33H2.5	Y53F4B.3	0.5339207048	0.5397944200
F33H2.5	Y46G5A.13	0.8102790015	0.8126284875
F45G2.4.2	Y71F9AL.17	0.0000978953	0.0000978953
F45G2.4.2	T14G10.5b	0.0001957905	0.0001957905
F45G2.4.2	Y25C1A.5.2	0.0005873715	0.0004894763
F45G2.4.2	F38E11.5	0.0094958395	0.0087126774
K11E8.1c.1	F43C1.2b	0.0052863436	0.0046989721
K11E8.1c.1	C02F5.1	0.0913362702	0.0941752325
K11E8.1c.1	F13B10.1c	0.1028879099	0.0604992658
K11E8.1c.1	B0523.5	0.3657366618	0.3373470387
K11E8.1c.1	T01B11.3	0.4103768967	0.3918746941
K11E8.1c.1	C17H12.14	0.4246696035	0.5228585414
K11E8.1c.1	K11C4.5b	0.4952520803	0.4891825746
R06A4.4a	K07F5.13c	0.0141948116	0.0127263828
R06A4.4a	F57B9.5.1	0.0153695546	0.0158590308
R06A4.4a	JC8.3a.1	0.0261380323	0.0268232991
R06A4.4a	K04H4.1a	0.0360254528	0.0314243759
R06A4.4a	M110.5d	0.0417033774	0.0489476260
R06A4.4a	C07G1.5.2	0.0420949584	0.0283896231
R06A4.4a	F35B12.5	0.0668624572	0.1068037200
R06A4.4a	T11G6.1b	0.0679393049	0.0802741067
R06A4.4a	F40F8.10.2	0.0812530592	0.0901615272
R06A4.4a	F13B10.1c	0.0855604503	0.0734214391
R06A4.4a	Y53C12A.1	0.0873225649	0.0519823789
R06A4.4a	F42A6.7d	0.1116984826	0.1272638277
R06A4.4a	T19B4.2.2	0.1122858541	0.1538913363
R06A4.4a	C32F10.5	0.1178658835	0.1081742535
R06A4.4a	Y73B6BL.33	0.1222711698	0.1463534019
R06A4.4a	T01C3.7.2	0.1425354870	0.1330396476
R06A4.4a	C28H8.4	0.1443954968	0.1637787567
R06A4.4a	F09B9.3	0.1446891826	0.1638766520
R06A4.4a	K01G5.4.1	0.1456681351	0.1334312286
R06A4.4a	F37F2.2	0.1515418502	0.1708272149
R06A4.4a	T24H7.1	0.1541850220	0.1448849731
[truncated: 9,517 more rows]
