# Supplementary material for: Systematic Analysis of Experimental Phenotype Data Reveals Gene Functions
Source: PLoS One. 2013 Apr 16;8(4):e60847. doi: 10.1371/journal.pone.0060847 (PMC3628905; doi:10.1371/journal.pone.0060847)
Supplement: Supplement S2 — Computational evaluation results. A complete dataset for predicting interactions (genetic interactions, PPIs from GO, PPIs from STRING and interactions from BioGRID) using GO functional similarity. The first two columns of each file contains the interaction partners, the third column contains the position of the interaction pair in the functional similarity list (i.e., a value of 0 indicates that both partners are the functionally most similar, while a value of 1 indicates that both partners are the functionally least similar) based on GOA annotations, and the fourth column indicates the position of the interaction pair in the functional similarity list based on GOA’s and our inferred annotations. (BZ2) [file pone.0060847.s002.bz2 › results/yeast-biogrid-results.txt]

D6VTK4	D6VTK4	0	0
D6VTK4	P06783	0.0001629461	0.0001629461
D6VTK4	P33304	0.0004888382	0.0004888382
D6VTK4	P32435	0.0021182988	0.0107544403
D6VTK4	P18851	0.0057031123	0.0003258921
D6VTK4	P21827	0.0397588398	0.0360110803
D6VTK4	P32917	0.1205800880	0.0013035685
D6VTK4	P11972	0.1240019554	0.0949975558
D6VTK4	P32600	0.1329639889	0.1427407528
D6VTK4	P34761	0.1583835750	0.1363858563
D6VTK4	P22137	0.1587094672	0.1888544892
D6VTK4	P35169	0.1701156917	0.0651784259
D6VTK4	P32844	0.2321981424	0.2690239531
D6VTK4	P21965	0.2455597197	0.0387811634
D6VTK4	P0CG63	0.2491445332	0.0575199609
D6VTK4	Q08929	0.2944435392	0.6253869969
D6VTK4	P21576	0.3035685188	0.2649503015
D6VTK4	P08539	0.3244256151	0.0817989246
D6VTK4	P39543	0.4028026723	0.6685677041
D6VTK4	P38199	0.4332735864	0.2274727065
D6VTK4	Q12315	0.4974743360	0.4930747922
D6VTK4	P40152	0.5220791918	0.5184943784
D6VTK4	P37020	0.5709630112	0.5756884471
D6VTK4	P25604	0.6667752974	0.4554342513
D6VTK4	P40851	0.6812774971	0.4244744989
D6VTK4	P13574	0.6996904025	0.0021182988
D6VTK4	Q02767	0.7018087013	0.5463581555
D6VTK4	P39702	0.7611210689	0.7158220629
D6VTK4	Q02100	0.7743197002	0.6147955027
D6VTK4	P31787	0.7886589539	0.3506599316
D6VTK4	Q06667	0.8018575851	0.6501547988
D6VTK4	P42951	0.8043017761	0.7340720222
D6W196	P18239	0.0001629461	0.0001629461
D6W196	P38988	0.0037477595	0.0006517843
D6W196	P32913	0.0272119928	0.1767964804
D6W196	Q03921	0.0342186736	0.0161316604
D6W196	P32854	0.0562163924	0.0984194232
D6W196	P53266	0.0646895877	0.0376405410
D6W196	Q08622	0.0793547336	0.1272608766
D6W196	Q92328	0.1008636141	0.1174841128
D6W196	P53983	0.1469773505	0.2088968551
D6W196	P32790	0.1482809190	0.1574058986
D6W196	P40395	0.1653902558	0.3032426267
D6W196	P40015	0.1696268535	0.2406713378
D6W196	Q00684	0.3500081473	0.4604855793
D6W196	Q03151	0.3576666124	0.2028678507
D6W196	P20053	0.4995926348	0.6056705231
D6W196	P0CX40	0.6094182825	0.7374938895
D6W196	Q01560	0.6956167509	0.6310901092
D6W196	P01119	0.9165716148	0.9243930259
O13297	O13297	0	0
O13297	P04050	0.0215088806	0.0407365162
O13297	P53167	0.0268861007	0.0242789637
O13297	P0CX32	0.0448101678	0.0744663516
O13297	Q01159	0.0643636956	0.0601270979
O13297	P31688	0.0645266417	0.1300309598
O13297	P25573	0.0806583021	0.0984194232
O13297	Q12309	0.0904350660	0.0953234479
O13297	Q12306	0.0912497963	0.1184617891
O13297	P38876	0.1020042366	0.0886426593
O13297	Q06706	0.1085220792	0.1072185107
O13297	P36123	0.1233501711	0.1637607952
O13297	Q05471	0.1293791755	0.1500733257
O13297	Q05543	0.1665308783	0.1693009614
O13297	P0CG63	0.1996089294	0.4308293955
O13297	Q12509	0.2020531204	0.1406224540
O13297	P34253	0.2027049047	0.2651132475
O13297	P05749	0.2145999674	0.2854815056
O13297	P07262	0.2250285156	0.2022160665
O13297	P38903	0.2323610885	0.2450708815
O13297	P36024	0.2406713378	0.2364347401
O13297	P27692	0.2475150725	0.2429525827
O13297	P53911	0.2659279778	0.3007984357
O13297	Q03957	0.3045461952	0.4252892293
O13297	Q02884	0.3048720873	0.4536418445
O13297	P35182	0.3076421704	0.2975395144
O13297	P54857	0.3084569008	0.2915105100
O13297	O94742	0.3094345772	0.2602248656
O13297	P50278	0.3128564445	0.2986801369
O13297	P40056	0.3143229591	0.3736353267
O13297	P38330	0.3250773994	0.4210526316
O13297	P34087	0.3490304709	0.3553853674
O13297	Q03433	0.3544076911	0.0946716637
O13297	P40532	0.3581554505	0.4164901418
O13297	P23180	0.3622291022	0.4034544566
O13297	P32473	0.3809678996	0.3799902232
O13297	Q03529	0.3816196839	0.5193091087
O13297	P46674	0.3827603063	0.3927000163
O13297	P46654	0.3883004725	0.4085057846
O13297	Q03388	0.3931888545	0.1086850253
O13297	Q06488	0.4156754114	0.4829721362
O13297	P36124	0.4202379013	0.4555971973
O13297	Q08144	0.4441909728	0.4314811797
O13297	P40492	0.4539677367	0.4661886915
O13297	P36147	0.4609744175	0.5611862474
O13297	P04911	0.4632556624	0.5766661235
O13297	P38439	0.4639074466	0.4916082777
O13297	P22517	0.4736842105	0.4513605996
O13297	P54000	0.4764542936	0.5261528434
O13297	Q06697	0.4772690240	0.5196350008
O13297	P50108	0.4806908913	0.4471240020
O13297	P32914	0.4872087339	0.5312041714
O13297	P32419	0.4930747922	0.5522242138
O13297	Q07794	0.5325077399	0.5683558742
O13297	Q12230	0.5826951279	0.3353430015
O13297	P28777	0.5960567052	0.6754114388
O13297	P53104	0.6315789474	0.6739449242
O13297	P53224	0.6379338439	0.6366302754
O13297	P53064	0.6428222258	0.6814404432
O13297	P32477	0.6485253381	0.6367932214
O13297	P09959	0.6556949650	0.6975721036
O13297	Q08484	0.6592797784	0.7006680789
O13297	Q12340	0.6646569985	0.6571614796
O13297	P32485	0.6830699039	0.7638911520
O13297	Q07872	0.7084894900	0.7022975395
O13297	Q12494	0.7169626854	0.5520612677
O13297	P28274	0.7313019391	0.7412416490
O13297	Q05164	0.7357014828	0.7350496985
O13297	Q12321	0.7725272935	0.7948509044
O13297	Q12038	0.7906143067	0.8122861333
O13297	P53935	0.8121231872	0.8041388300
O13297	P33308	0.8204334365	0.8496007821
O13297	P16649	0.8274401173	0.7845853023
O13297	P08018	0.8287436858	0.8597034382
O13297	P25639	0.8315137689	0.8264624409
O13297	P25344	0.8639400358	0.8685025257
O13329	O13329	0	0
O13329	Q04087	0.0001629461	0.0001629461
O13329	Q02208	0.0003258921	0.0003258921
O13329	Q06156	0.0004888382	0.0004888382
O13329	Q12457	0.0009776764	0.0009776764
O13329	P04786	0.0019553528	0.0029330292
O13329	P47035	0.0026071370	0.0019553528
O13329	P06843	0.0027700831	0.0022812449
O13329	P04911	0.0048883819	0.0091249796
O13329	P02293	0.0058660583	0.0061919505
O13329	P06700	0.0089620336	0.0081473032
O13329	P50947	0.0141763076	0.0190646896
O13329	P54784	0.0164575526	0.0184129053
O13329	P25651	0.0167834447	0.0125468470
O13329	P14737	0.0177611211	0.0263972625
O13329	Q04089	0.0185758514	0.0206941502
O13329	P21538	0.0277008310	0.0353592961
O13329	P53551	0.0299820759	0.0114062245
O13329	Q01560	0.0394329477	0.0435065993
O13329	P38170	0.0446472218	0.0164575526
O13329	P38766	0.0451360600	0.0521427408
O13329	Q06163	0.0576829070	0.0655043181
O13329	P40340	0.0589864755	0.0537722014
O13329	Q01454	0.0651784259	0.0707185921
O13329	P35187	0.0738145674	0.0664819945
O13329	P17629	0.0840801695	0.0863614144
O13329	P38989	0.1020042366	0.0594753137
O13329	P04912	0.1026560209	0.1072185107
O13329	P38859	0.1326380968	0.0782141111
O13329	P04807	0.1332898810	0.1422519146
O13329	P53091	0.1424148607	0.1378523709
O13329	Q02892	0.1427407528	0.1549617077
O13329	P40089	0.1557764380	0.1880397588
O13329	Q01080	0.1864102982	0.2103633697
O13329	P47006	0.2017272283	0.2527293466
O13329	Q00916	0.2137852371	0.2325240345
O13329	P32605	0.2142740753	0.2414860681
O13329	P02309	0.2144370213	0.2162294281
O13329	P53632	0.2145999674	0.2229102167
O13329	Q00684	0.2199771876	0.2243767313
O13329	P19882	0.2325240345	0.2455597197
O13329	P34760	0.2370865244	0.2820596383
O13329	Q12306	0.2568029982	0.2708163598
O13329	P38987	0.2898810494	0.3154635816
O13329	P38336	0.2902069415	0.3139970670
O13329	P17123	0.2957471077	0.2766824181
O13329	Q01802	0.2980283526	0.1445331595
O13329	P33334	0.3092716311	0.3377871924
O13329	P17505	0.3483786867	0.1616424963
O13329	P32453	0.3508228776	0.3904187714
O13329	Q02775	0.4034544566	0.4360436695
O13329	P38696	0.4238227147	0.4586931726
O13329	P10823	0.4490793547	0.4291999348
O13329	P37302	0.4893270328	0.3909076096
O13329	P39925	0.5295747108	0.5370702298
O13329	P38967	0.8717614470	0.7735049699
O13516	P0CX32	0.0001629461	0.0017924067
O13516	P05756	0.0004888382	0.0003258921
O13516	P0CX52	0.0019553528	0.0026071370
O13516	P26786	0.0022812449	0.0029330292
O13516	P0CX47	0.0035848134	0.0034218674
O13516	P0CX36	0.0052142741	0.0057031123
O13516	P25635	0.0073325729	0.0071696269
O13516	P05755	0.0101026560	0.0092879257
O13516	P0C0W1	0.0167834447	0.0185758514
O13516	P28007	0.0206941502	0.0263972625
O13516	Q12532	0.0303079681	0.0278637771
O13516	Q06512	0.0329151051	0.0314485905
O13516	P25567	0.0412253544	0.0526315789
O13516	Q99383	0.0441583836	0.0418771387
O13516	P53919	0.0614306664	0.0576829070
O13516	O14464	0.0747922438	0.0749551898
O13516	P25808	0.0773993808	0.0716962685
O13516	P40160	0.0863614144	0.0826136549
O13516	P53131	0.0971158547	0.0949975558
O13516	P53617	0.1103144859	0.1057519961
O13516	P25555	0.1209059801	0.1178100049
O13516	P32497	0.1223724947	0.1235131172
O13516	Q05027	0.1303568519	0.1635978491
O13516	P38129	0.1306827440	0.1637607952
O13516	P38249	0.1345934496	0.1557764380
O13516	Q03761	0.1430666449	0.1763076422
O13516	P53914	0.1608277660	0.1603389278
O13516	Q03957	0.2044973114	0.2727717126
O13516	P29295	0.2196512954	0.2468632883
O13516	P40568	0.2357829558	0.2483298028
O13516	P40217	0.2506110477	0.2608766498
O13516	P38886	0.2520775623	0.2750529575
O13516	P07270	0.3239367769	0.3247515073
O13516	P10080	0.3250773994	0.3462603878
O13516	P02309	0.4130682744	0.4658627994
O13516	P53849	0.4225191462	0.4433762425
O13516	Q6WNK7	0.4562489816	0.4746618869
O13516	P40962	0.5359296073	0.4979631742
O13516	P54784	0.5602085710	0.5561349193
O13516	Q03330	0.5711259573	0.5297376568
O13516	Q12034	0.6198468307	0.6778556298
O13516	P06634	0.6757373309	0.7065341372
O13525	Q05779	0.0001629461	0.0001629461
O13525	P27680	0.0004888382	0.0004888382
O13525	P41735	0.0008147303	0.0009776764
O13525	P27697	0.0027700831	0.0019553528
O13525	P12695	0.0037477595	0.0081473032
O13525	P40464	0.0324262669	0.0466025745
O13525	P25358	0.0369887567	0.0138504155
O13525	P32340	0.0632230732	0.0518168486
O13525	P08432	0.0663190484	0.0783770572
O13525	P05375	0.0664819945	0.1883656510
O13525	Q03529	0.0692520776	0.0796806257
O13525	P25567	0.0941828255	0.0734886752
O13525	P25045	0.1160175982	0.1125957308
O13525	P35731	0.1389929933	0.0459507903
O13525	P52893	0.1505621639	0.1609907121
O13525	P10963	0.1521916246	0.2263320841
O13525	P48813	0.1961870621	0.2079191788
O13525	P41277	0.2110151540	0.0773993808
O13525	P05374	0.2176959426	0.2126446146
O13525	P40215	0.2188365651	0.2388789311
O13525	P18408	0.2354570637	0.2106892619
O13525	P53101	0.2561512139	0.2344793873
O13525	Q12189	0.2729346586	0.2955841616
O13525	P43577	0.2900439954	0.3260550758
O13525	P07806	0.3814567378	0.4117647059
O13525	Q12362	0.4036174026	0.4420726739
O13525	P38631	0.4526641682	0.6395633045
O13525	P31115	0.4841127587	0.3358318397
O13525	Q05998	0.5664005214	0.4357177774
O13525	P34230	0.5836728043	0.6729672478
O13525	Q08193	0.6072999837	0.6087664983
O13525	P30902	0.6692194883	0.6252240508
O13525	Q08986	0.6739449242	0.6822551735
O13525	P22146	0.7018087013	0.6257128890
O13525	P54862	0.7107707349	0.5776437999
O13525	P53388	0.7267394492	0.5993156265
O13525	P16140	0.7330943458	0.5747107707
O13525	P33317	0.7383086198	0.7715496171
O13525	P40433	0.7471077073	0.6566726414
O13525	P07259	0.7518331432	0.7756232687
O13525	P16861	0.8163597849	0.7404269187
O13525	P04807	0.8649177122	0.7824670034
O13525	P54784	0.9022323611	0.9245559720
O13529	P43571	0.3703764054	0.4269186899
O13529	P38074	0.9892455597	0.9895714518
O13539	O13539	0	0
O13539	P33441	0.0001629461	0.0001629461
O13539	P53851	0.0003258921	0.0003258921
O13539	P17629	0.0004888382	0.0008147303
O13539	Q12159	0.0006517843	0.0004888382
O13539	P53552	0.0008147303	0.0006517843
O13539	P40395	0.0016294606	0.0026071370
O13539	P46674	0.0022812449	0.0013035685
O13539	Q12509	0.0047254359	0.0065178426
O13539	P53280	0.0057031123	0.0048883819
O13539	P39995	0.0061919505	0.0057031123
O13539	Q06337	0.0073325729	0.0164575526
O13539	Q02939	0.0081473032	0.0083102493
O13539	Q05543	0.0097767639	0.0042365977
O13539	Q6WNK7	0.0112432785	0.0087990875
O13539	P32480	0.0123839009	0.0154798762
O13539	Q07478	0.0127097931	0.0079843572
O13539	P04147	0.0136874694	0.0158057683
O13539	P41896	0.0143392537	0.0159687144
O13539	Q03067	0.0145021998	0.0136874694
O13539	P47171	0.0146651458	0.0167834447
O13539	P32479	0.0149910380	0.0133615773
O13539	Q03280	0.0159687144	0.0120580088
O13539	Q12457	0.0167834447	0.0125468470
O13539	P53911	0.0192276357	0.0174352289
O13539	P33417	0.0193905817	0.0340557276
O13539	Q12104	0.0208570963	0.0306338602
O13539	P32828	0.0229753951	0.0236271794
O13539	P39705	0.0231383412	0.0190646896
O13539	P36124	0.0234642333	0.0162946065
O13539	O14467	0.0237901255	0.0211829884
O13539	P53201	0.0259084243	0.0208570963
O13539	P06843	0.0262343164	0.0291673456
O13539	P25555	0.0281896692	0.0223236109
O13539	P53063	0.0285155613	0.0259084243
O13539	Q08231	0.0288414535	0.0202053120
O13539	P43609	0.0294932377	0.0280267232
O13539	Q02629	0.0321003748	0.0301450220
O13539	P53125	0.0322633208	0.0311226984
O13539	P53930	0.0327521590	0.0206941502
O13539	P38889	0.0340557276	0.0343816197
O13539	Q06488	0.0348704579	0.0347075118
O13539	P39008	0.0376405410	0.0387811634
O13539	Q02796	0.0405735701	0.0875020368
O13539	Q06629	0.0412253544	0.0412253544
O13539	Q06623	0.0413883005	0.0366628646
O13539	P35729	0.0454619521	0.0410624083
O13539	P48361	0.0470914127	0.0431807072
O13539	P36161	0.0472543588	0.0495356037
O13539	Q99257	0.0482320352	0.0508391722
O13539	P04786	0.0493726577	0.0451360600
O13539	P47076	0.0503503340	0.0537722014
O13539	P32797	0.0510021183	0.0580087991
O13539	Q08920	0.0513280104	0.0674596708
O13539	P28000	0.0526315789	0.0565422845
O13539	Q01560	0.0537722014	0.0454619521
O13539	Q03388	0.0539351475	0.0050513280
O13539	Q04087	0.0540980935	0.0498614958
O13539	P38439	0.0547498778	0.0527945250
O13539	P07703	0.0558905002	0.0599641519
O13539	Q01080	0.0591494215	0.0529574711
O13539	P50947	0.0594753137	0.0583346912
O13539	P34160	0.0611047743	0.0547498778
O13539	P46669	0.0663190484	0.0733257292
O13539	Q03973	0.0664819945	0.0659931563
O13539	P04387	0.0684373472	0.0793547336
O13539	Q06340	0.0694150236	0.0611047743
O13539	P50106	0.0738145674	0.0822877628
O13539	P31384	0.0746292977	0.0777252729
O13539	P47821	0.0751181359	0.0628971810
O13539	Q03957	0.0752810820	0.0536092553
O13539	P38429	0.0754440280	0.0744663516
O13539	P13099	0.0760958123	0.0575199609
O13539	P40505	0.0767475965	0.0746292977
O13539	P47006	0.0772364347	0.1171582206
O13539	P40532	0.0777252729	0.1026560209
O13539	Q06091	0.0782141111	0.0839172234
O13539	P20053	0.0787029493	0.0778882190
O13539	P21957	0.0791917875	0.0702297540
O13539	P13902	0.0796806257	0.0756069741
O13539	P25357	0.0806583021	0.0775623269
O13539	P89105	0.0829395470	0.0832654391
O13539	P22579	0.0853837380	0.0707185921
O13539	P53863	0.0858725762	0.1055890500
O13539	P25339	0.0917386345	0.1094997556
O13539	Q06697	0.0925533648	0.0920645266
O13539	P11747	0.0930422030	0.0997229917
O13539	P32914	0.0936939873	0.0834283852
O13539	P38255	0.0941828255	0.0814730324
O13539	P53235	0.0954863940	0.1011895063
O13539	Q08208	0.0969529086	0.0899462278
O13539	Q03323	0.0989082614	0.0902721199
O13539	P18494	0.1034707512	0.1125957308
O13539	P53011	0.1037966433	0.1205800880
O13539	P25644	0.1042854815	0.1129216229
O13539	P53251	0.1064037803	0.0457878442
O13539	P17106	0.1070555646	0.1003747759
O13539	P38922	0.1099885938	0.1461626202
O13539	Q12139	0.1122698387	0.1207430341
O13539	P0CX52	0.1152028679	0.1161805442
O13539	P38272	0.1191135734	0.1393188854
O13539	P33442	0.1194394655	0.0993970996
O13539	P0CX40	0.1207430341	0.1694639074
O13539	P09959	0.1210689262	0.1124327847
O13539	P52593	0.1264461463	0.0998859378
O13539	P32447	0.1282385530	0.1471402966
O13539	P39073	0.1293791755	0.1182988431
O13539	P38961	0.1306827440	0.1158546521
O13539	P48837	0.1316604204	0.1748411276
O13539	P28707	0.1326380968	0.1020042366
O13539	P36123	0.1329639889	0.1213948183
O13539	P48164	0.1363858563	0.1450219977
O13539	Q12124	0.1376894248	0.1344305035
O13539	P30283	0.1394818315	0.1557764380
O13539	Q08492	0.1404595079	0.1282385530
O13539	P14681	0.1435554831	0.1502362718
O13539	P40356	0.1445331595	0.0466025745
O13539	P0CX37	0.1459996741	0.1215577644
O13539	P38262	0.1463255662	0.1284014991
O13539	P53188	0.1469773505	0.1419260225
O13539	P57743	0.1487697572	0.1644125794
O13539	P10080	0.1515398403	0.1658790940
O13539	P53905	0.1549617077	0.0503503340
O13539	P04912	0.1559393841	0.1517027864
O13539	P38828	0.1619683885	0.1725598827
O13539	Q06406	0.1650643637	0.1134104611
O13539	P04449	0.1702786378	0.1564282223
O13539	Q12445	0.1720710445	0.2224213785
O13539	P25651	0.1733746130	0.1479550269
O13539	P27344	0.1751670197	0.1538210852
O13539	P20449	0.1756558579	0.1987941991
O13539	P11938	0.1769594264	0.1639237412
O13539	P39685	0.1807071859	0.0490467655
O13539	P05738	0.1833143230	0.2506110477
O13539	Q08972	0.1844549454	0.2159035359
O13539	P47017	0.1883656510	0.2203030797
O13539	P26754	0.1947205475	0.1720710445
O13539	Q03707	0.2040084732	0.1883656510
O13539	P24813	0.2049861496	0.1578947368
O13539	P38291	0.2077562327	0.1867361903
O13539	P33301	0.2183477269	0.1984683070
O13539	P25491	0.2186736190	0.2220954864
O13539	P02829	0.2194883494	0.1898321656
O13539	P49956	0.2201401336	0.1662049861
O13539	P38768	0.2310575200	0.2481668568
O13539	P33201	0.2321981424	0.1712563142
O13539	P53741	0.2328499267	0.2206289718
O13539	P47123	0.2330128727	0.1121068926
O13539	P40339	0.2512628320	0.2572918364
O13539	P36095	0.2546846994	0.2527293466
O13539	P40507	0.2629949487	0.3170930422
O13539	P36037	0.2634837869	0.3268698061
O13539	P05739	0.2647873554	0.3109010917
O13539	P53959	0.2660909239	0.2066156102
O13539	P32471	0.2662538700	0.3050350334
O13539	P20484	0.2672315464	0.2817337461
O13539	P20447	0.2673944924	0.2973765684
O13539	P27705	0.2701645755	0.2713051980
O13539	Q3E757	0.2704904677	0.2867850741
O13539	P33754	0.2745641193	0.2900439954
O13539	O14464	0.2760306339	0.3068274401
O13539	P89114	0.2921622943	0.2623431644
O13539	P38886	0.2946064853	0.3223073163
O13539	P22216	0.2988430829	0.4437021346
O13539	Q06164	0.2993319211	0.2556623758
O13539	P38344	0.3056868177	0.2638096790
O13539	P53166	0.3068274401	0.4142088969
O13539	P32565	0.3094345772	0.2993319211
O13539	P46995	0.3139970670	0.3348541633
O13539	P05453	0.3153006355	0.3359947857
O13539	P38801	0.3157894737	0.2667427082
O13539	Q03862	0.3276845364	0.3056868177
O13539	P38111	0.3371354082	0.3661398077
O13539	P40005	0.3475639563	0.2843408832
O13539	P39702	0.3524523383	0.1922763565
O13539	P48363	0.3544076911	0.1838031612
O13539	Q06410	0.3579925045	0.2349682255
O13539	P38555	0.3609255336	0.3845527131
O13539	P40960	0.3682581066	0.3997066971
O13539	Q99260	0.3695616751	0.3521264461
O13539	Q12262	0.3874857422	0.3667915920
O13539	P47103	0.3884634186	0.4679810983
O13539	P25293	0.4024767802	0.2748900114
O13539	P48524	0.4083428385	0.3850415512
O13539	Q01477	0.4107870295	0.3685839987
O13539	P22214	0.4125794362	0.2530552387
O13539	P40485	0.4133941665	0.4564119277
O13539	P35723	0.4148606811	0.5087176145
O13539	P12945	0.4195861170	0.1653902558
O13539	P32916	0.4269186899	0.5144207267
O13539	P32598	0.4305035033	0.4132312205
O13539	Q12149	0.4306664494	0.4570637119
O13539	P28519	0.4329476943	0.4903047091
O13539	Q02685	0.4521753300	0.1086850253
O13539	P25039	0.4744989409	0.4487534626
O13539	P02992	0.4749877790	0.5093693987
O13539	P32912	0.4764542936	0.3025908424
O13539	P50095	0.4953560372	0.5316930096
O13539	Q02775	0.5113247515	0.5424474499
O13539	Q04311	0.5168649177	0.4810167834
O13539	Q12495	0.5299006029	0.3206778556
O13539	P52917	0.5447286948	0.4841127587
O13539	P25038	0.5458693173	0.5375590679
O13539	P23638	0.5476617240	0.5012220955
O13539	P07347	0.5479876161	0.3636956168
O13539	P09620	0.5634674923	0.5215903536
O13539	P15108	0.5963825974	0.4507088154
O13539	P50275	0.5970343816	0.5730813101
O13539	P38219	0.6059964152	0.6283200261
O13539	P05030	0.6105589050	0.6182173701
O13539	P18409	0.6193579925	0.6351637608
O13539	P02309	0.6488512302	0.6235945902
O13539	P15938	0.6512954212	0.7322796154
O13539	P40013	0.6596056705	0.6728043018
O13539	P20437	0.6693824344	0.6767150073
O13539	P42950	0.6729672478	0.6877953397
O13539	P32790	0.6775297377	0.4583672804
O13539	P53893	0.6807886590	0.7003421867
O13539	Q03786	0.6840475803	0.6583021020
O13539	P16892	0.6864917712	0.6294606485
O13539	Q03048	0.6892618543	0.7161479550
O13539	P38833	0.6912172071	0.6638422682
O13539	P24384	0.7008310249	0.6848623106
O13539	Q07653	0.7050676226	0.5083917223
O13539	Q12150	0.7102818967	0.3927000163
O13539	Q04947	0.7399380805	0.7029493238
O13539	P16965	0.8310249307	0.8062571289
O13547	P47155	0.0097767639	0.1192765195
O13547	P15703	0.0164575526	0.0283526153
O13547	P22146	0.0977676389	0.2339905491
O13547	P32803	0.1311715822	0.3061756559
O13547	Q12176	0.1341046114	0.0915756884
O13547	P23501	0.1561023301	0.1075444028
O13547	P38757	0.1860844061	0.3327358644
O13547	P53199	0.2779859866	0.2649503015
O13547	P53868	0.3281733746	0.2672315464
O13547	P0CG63	0.5848134268	0.7040899462
O13547	P40395	0.6146325566	0.5910053772
O13547	P15108	0.6871435555	0.5748737168
O13547	Q99260	0.7177774157	0.7629134756
O13547	P12611	0.7282059638	0.2963988920
O13547	P38199	0.7357014828	0.6006191950
O13547	P53197	0.7852370865	0.7896366303
O13547	Q99299	0.8113084569	0.4104611374
O13547	P02829	0.8976698713	0.7153332247
O13547	P17255	0.9170604530	0.8131008636
O13547	P31385	0.9261854326	0.9102167183
O13577	P09938	0.3328988105	0.2673944924
O13577	P49723	0.3402313834	0.3477269024
O13577	Q04964	0.3905817175	0.1192765195
O13577	P47116	0.4339253707	0.4234968226
O13577	P53951	0.6022486557	0.6939872902
O13577	P32767	0.6504806909	0.6666123513
O13577	P38111	0.6933355059	0.7625875835
O13577	P39009	0.6983868340	0.7552550106
O13577	P27466	0.7343979143	0.6403780349
O13577	Q12363	0.8171745152	0.8453641845
O13577	P38199	0.8699690402	0.8593775460
O13577	P31385	0.9726250611	0.9336809516
O13587	P53192	0.2721199283	0.1179729510
O13587	P32457	0.3444679811	0.3498452012
O13587	P17891	0.3913964478	0.2711422519
O13587	P53215	0.5403291511	0.6939872902
O13587	Q08921	0.6138178263	0.3371354082
O13587	Q12244	0.6195209386	0.6807886590
O13587	P32629	0.6602574548	0.7104448428
O13587	P40013	0.7262506110	0.6640052143
O13587	P53632	0.7458041388	0.7462929770
O13587	Q01560	0.8724132312	0.8601922764
O13587	P23594	0.9183640215	0.8548150562
O13587	P17255	0.9222747271	0.7459670849
O13587	P00549	0.9353104123	0.7506925208
O13587	P08018	0.9573081310	0.8874042692
O13587	P38429	0.9652924882	0.8839824018
O13587	P21595	0.9905491282	0.7999022324
O13587	P12611	0.9912009125	0.3359947857
O14455	P53221	0.0001629461	0.0008147303
O14455	P38754	0.0004888382	0.0083102493
O14455	P26785	0.0008147303	0.0104285482
O14455	P26784	0.0009776764	0.0001629461
O14455	P04449	0.0022812449	0.0009776764
O14455	P0CX45	0.0029330292	0.0122209549
O14455	P05738	0.0030959752	0.0084731954
O14455	P05744	0.0079843572	0.0029330292
O14455	P05740	0.0081473032	0.0068437347
O14455	P05737	0.0083102493	0.0205312042
O14455	P0CX36	0.0092879257	0.0086361414
O14455	P25567	0.0117321167	0.0109173863
O14455	P02406	0.0118950627	0.0105914942
O14455	Q02326	0.0127097931	0.0120580088
O14455	P0CX54	0.0128727391	0.0151539840
O14455	P05739	0.0131986313	0.0145021998
O14455	Q3E757	0.0140133616	0.0125468470
O14455	P14126	0.0149910380	0.0206941502
O14455	P26321	0.0151539840	0.0136874694
O14455	P05317	0.0154798762	0.0195535278
O14455	P0CX85	0.0156428222	0.0208570963
O14455	P05756	0.0171093368	0.0211829884
O14455	P0CX52	0.0216718266	0.0141763076
O14455	P23248	0.0231383412	0.0203682581
O14455	P14127	0.0233012873	0.0224865569
O14455	P0CX32	0.0280267232	0.0335668894
O14455	P0C2H8	0.0298191299	0.0356851882
O14455	P41805	0.0306338602	0.0277008310
O14455	P26786	0.0335668894	0.0387811634
O14455	P06367	0.0382923252	0.0376405410
O14455	Q03862	0.0389441095	0.0391070556
O14455	P46965	0.0674596708	0.1207430341
O14455	P14120	0.0692520776	0.0729998371
O14455	P53741	0.0793547336	0.1243278475
O14455	P40991	0.1042854815	0.0858725762
O14455	P53883	0.1161805442	0.0827766009
O14455	P40693	0.1313345283	0.1274238227
O14455	P53261	0.1331269350	0.1295421216
O14455	Q04031	0.1429036989	0.2079191788
O14455	P36160	0.1551246537	0.1517027864
O14455	P53927	0.1618054424	0.1681603389
O14455	P53919	0.1932540329	0.1883656510
O14455	Q01477	0.2229102167	0.2105263158
O14455	P39015	0.2308945739	0.3304546195
O14455	P33201	0.2379012547	0.2616913802
O14455	P38199	0.2690239531	0.2654391396
O14455	Q12176	0.2758676878	0.2823855304
O14455	P36000	0.2768453642	0.3193742871
O14455	Q02892	0.2827114225	0.2778230406
O14455	P41940	0.2919993482	0.2867850741
O14455	P38968	0.3097604693	0.4384878605
O14455	P12385	0.3143229591	0.3061756559
O14455	P53330	0.3148117973	0.3179077725
O14455	P40568	0.3284992667	0.3444679811
O14455	P0CG63	0.3377871924	0.4104611374
O14455	P38112	0.3413720059	0.3490304709
O14455	Q12522	0.3775460323	0.4324588561
O14455	P39743	0.4164901418	0.3462603878
O14455	P07270	0.5282711423	0.5281081962
O14455	P40010	0.5737330943	0.6014339254
O14455	P48562	0.5784585302	0.5727554180
O14455	P06634	0.6012709793	0.6051816849
O14455	P53849	0.6204986150	0.6354896529
O14455	P25343	0.6332084080	0.3997066971
O14455	P53742	0.6565096953	0.6907283689
O14455	P22082	0.7252729347	0.7485742219
O14455	P54784	0.7901254685	0.7849111944
O14455	Q12416	0.7995763402	0.7873553854
O14455	P13365	0.8013687469	0.8429199935
O14455	P53313	0.8197816523	0.6874694476
O14464	P53724	0.0014665146	0.0011406225
O14464	P32388	0.0035848134	0.0047254359
O14464	P19956	0.0048883819	0.0043995438
O14464	Q04599	0.0053772201	0.0052142741
O14464	P31334	0.0156428222	0.0091249796
O14464	P26784	0.0177611211	0.0143392537
O14464	P0C0W1	0.0200423660	0.0179240671
O14464	P32611	0.0257454782	0.0278637771
O14464	P0C0V8	0.0288414535	0.0294932377
O14464	P53921	0.0304709141	0.0290043995
O14464	P0CX52	0.0306338602	0.0309597523
O14464	P33442	0.0307968063	0.0322633208
O14464	P23248	0.0309597523	0.0303079681
O14464	P35997	0.0327521590	0.0329151051
O14464	P0CX47	0.0335668894	0.0325892130
O14464	P0C2H8	0.0340557276	0.0376405410
O14464	O13516	0.0374775949	0.0397588398
O14464	P32606	0.0392700016	0.0389441095
O14464	P17214	0.0420400847	0.0412253544
O14464	Q07623	0.0423659769	0.0418771387
O14464	P0CX56	0.0448101678	0.0503503340
O14464	P32905	0.0459507903	0.0598012058
O14464	P0CX29	0.0527945250	0.0532833632
O14464	Q12509	0.0725109989	0.1086850253
O14464	P32893	0.0733257292	0.0695779697
O14464	P38798	0.0845690077	0.0545869317
O14464	P53722	0.1119439466	0.0584976373
O14464	P47156	0.1275867688	0.1241649014
O14464	P27476	0.1280756070	0.1647384716
O14464	P32453	0.1416001304	0.1624572267
O14464	Q02159	0.1561023301	0.1528434088
O14464	P47130	0.1590353593	0.1140622454
O14464	P54964	0.1684862311	0.1754929118
O14464	P32795	0.1784259410	0.1015153984
O14464	P32797	0.1873879746	0.2367606322
O14464	Q06406	0.2067785563	0.3104122535
O14464	P53012	0.2092227473	0.2123187225
O14464	P33309	0.2160664820	0.2814078540
O14464	P19262	0.2170441584	0.2463744501
O14464	Q08920	0.2186736190	0.2473521264
O14464	P23501	0.2233990549	0.2294280593
O14464	Q05776	0.2398566075	0.0901091739
O14464	Q06630	0.2423007984	0.2996578133
O14464	P47017	0.2484927489	0.2959100538
O14464	P53102	0.2515887241	0.2660909239
O14464	P18496	0.2620172723	0.2331758188
O14464	Q04213	0.2656020857	0.3066644941
O14464	P34160	0.2664168160	0.2716310901
O14464	Q12328	0.2999837054	0.3141600130
O14464	P39006	0.3307805117	0.3583183966
O14464	P39081	0.3346912172	0.3514746619
O14464	O13539	0.3456086036	0.4034544566
O14464	Q03330	0.3482157406	0.4676552061
O14464	P47116	0.3532670686	0.3948183151
O14464	P54199	0.3575036663	0.4070392700
O14464	P17883	0.3861821737	0.3747759492
O14464	P50947	0.3907446635	0.4036174026
O14464	Q08032	0.4145347890	0.4321329640
O14464	P38081	0.4179566563	0.4904676552
O14464	P22579	0.4295258270	0.4886752485
O14464	P53599	0.4357177774	0.5274564119
O14464	Q07457	0.4515235457	0.5079028841
O14464	Q6WNK7	0.4580413883	0.5377220140
O14464	P47069	0.4860681115	0.5284340883
O14464	P39722	0.4989408506	0.5390255825
O14464	P34223	0.5127912661	0.4785725925
O14464	P28707	0.5439139645	0.4754766172
O14464	P81450	0.5460322633	0.6108847971
O14464	P36421	0.5553201890	0.5926348379
O14464	P33751	0.5667264136	0.5760143393
O14464	P08018	0.5921459997	0.6876323937
O14464	P30771	0.6043669545	0.5797620987
O14464	P53064	0.6103959589	0.6449405247
O14464	P34761	0.6390744664	0.7810004888
O14464	P32561	0.6395633045	0.6957796969
O14464	P33892	0.6472217696	0.2110151540
O14464	P32259	0.6674270816	0.7311389930
O14464	Q12034	0.6711748411	0.7016457553
O14464	P39730	0.6798109826	0.6718266254
O14464	P08521	0.6975721036	0.6165879094
O14464	P14741	0.7299983705	0.7417304872
O14464	P43535	0.7363532671	0.7686165879
O14464	P39960	0.7427081636	0.5820433437
O14464	P40576	0.7532996578	0.6320677856
O14464	P24784	0.7611210689	0.7651947205
O14464	P10659	0.7674759655	0.7953397425
O14464	Q12358	0.7697572104	0.6863288252
O14464	P06776	0.7722014013	0.6711748411
O14464	P16862	0.7858888708	0.7487371680
O14464	Q08278	0.8232035196	0.8354244745
O14464	P87284	0.8293954701	0.5059475314
O14464	Q12145	0.8491119439	0.8409646407
O14464	P10081	0.8619846831	0.5903535930
O14464	P19158	0.9274890011	0.7948509044
O14464	Q04406	0.9281407854	0.7847482483
O14464	P38717	0.9343327359	0.8823529412
O14467	P32607	0.0027700831	0.0009776764
O14467	P47043	0.0078214111	0.0127097931
O14467	P18494	0.0118950627	0.0182499593
O14467	P43634	0.0161316604	0.0140133616
O14467	Q06706	0.0177611211	0.0146651458
O14467	P43579	0.0337298354	0.0448101678
O14467	P40059	0.0461137364	0.0477431970
O14467	P33297	0.0466025745	0.0488838195
O14467	O13539	0.0537722014	0.0519797947
O14467	Q12386	0.0562163924	0.0656672641
O14467	P03069	0.0602900440	0.0563793384
O14467	Q12345	0.0604529901	0.0677855630
O14467	P33308	0.0628971810	0.0728368910
O14467	P53849	0.0658302102	0.0622453968
O14467	P38262	0.0710444843	0.0712074303
O14467	Q03973	0.0760958123	0.0687632394
O14467	Q12416	0.0974417468	0.1033078051
O14467	P46674	0.0984194232	0.0909239042
O14467	O94742	0.1373635327	0.1526804628
O14467	Q03557	0.1380153169	0.1385041551
O14467	Q08622	0.1437184292	0.1443702135
O14467	P13393	0.1510510021	0.1086850253
O14467	P46995	0.1588724132	0.1950464396
O14467	Q12247	0.1600130357	0.1407854000
O14467	P25567	0.1676715007	0.1846178915
O14467	P53246	0.1872250285	0.1849437836
O14467	P20053	0.2229102167	0.2292651132
O14467	P17157	0.2349682255	0.2737493890
O14467	P36160	0.2517516702	0.2473521264
O14467	P53741	0.2766824181	0.2817337461
O14467	P06244	0.2788007170	0.3255662376
O14467	Q12039	0.2825484765	0.2866221281
O14467	P38129	0.2963988920	0.2302427896
O14467	P31386	0.3257291836	0.3048720873
O14467	P34730	0.3271956982	0.3609255336
O14467	P28239	0.3335505948	0.3379501385
O14467	P39010	0.3346912172	0.3562000978
O14467	P43588	0.3739612188	0.4119276519
O14467	Q04311	0.3790125468	0.3519635001
O14467	Q01477	0.3918852860	0.3905817175
O14467	P25491	0.4117647059	0.4438650807
O14467	P26309	0.4173048721	0.4476128401
O14467	P38886	0.4469610559	0.4709141274
O14467	Q12149	0.4572266580	0.4841127587
O14467	P38339	0.4795502689	0.2933029167
O14467	P40060	0.4920971159	0.4901417631
O14467	Q08732	0.4940524686	0.5323447939
O14467	P08525	0.5158872413	0.4837868665
O14467	P32490	0.5163760795	0.6081147140
O14467	P41695	0.5905165390	0.6506436370
O14467	P43593	0.6032263321	0.6066481994
O14467	P22214	0.6348378687	0.3834120906
O14467	P34761	0.6509695291	0.7096301124
O14467	P26449	0.6842105263	0.7114225191
O14467	P40987	0.7018087013	0.4751507251
O14467	P40568	0.7019716474	0.7143555483
O14467	Q12447	0.7490630601	0.7640540981
O14467	P40013	0.7572103634	0.7920808212
O14467	P47074	0.7635652599	0.7819781652
O14467	P41806	0.8249959263	0.8333061757
O60200	P32453	0.0004888382	0.0004888382
O60200	P22135	0.0016294606	0.0013035685
O60200	Q04006	0.0079843572	0.0063548965
O60200	Q12393	0.0086361414	0.0127097931
O60200	Q03370	0.0143392537	0.0125468470
O60200	P40005	0.0175981750	0.0193905817
O60200	P53083	0.0234642333	0.0306338602
O60200	P40515	0.0250936940	0.0765846505
O60200	P39743	0.0252566401	0.0956493401
O60200	P33448	0.0260713704	0.0244419097
O60200	P47065	0.0267231546	0.0133615773
O60200	P80967	0.0277008310	0.0496985498
O60200	P18409	0.0408994623	0.0246048558
O60200	Q12171	0.0410624083	0.0363369725
O60200	P38880	0.0413883005	0.0364999185
O60200	Q04172	0.0431807072	0.0580087991
O60200	Q03327	0.0441583836	0.0526315789
O60200	P35200	0.0462766824	0.0542610396
O60200	Q05776	0.0495356037	0.0728368910
O60200	P53246	0.0496985498	0.0493726577
O60200	P32843	0.0578458530	0.0531204171
O60200	P53933	0.0674596708	0.0731627831
O60200	P38876	0.0689261854	0.0651784259
O60200	Q03433	0.0718592146	0.1593612514
O60200	P32898	0.0783770572	0.0189017435
O60200	Q06107	0.0831024931	0.0555646081
O60200	Q03388	0.0853837380	0.1772853186
O60200	P13433	0.0905980121	0.1728857748
O60200	Q07560	0.0910868503	0.1222095486
O60200	P40969	0.0951605019	0.0656672641
O60200	Q12150	0.1090109174	0.3465862799
O60200	Q04013	0.1230242790	0.1225354408
O60200	P41800	0.1231872250	0.1376894248
O60200	P36047	0.1259573081	0.1231872250
O60200	P04840	0.1272608766	0.1523545706
O60200	Q92328	0.1274238227	0.2838520450
O60200	Q04228	0.1342675574	0.1536581392
O60200	P31376	0.1432295910	0.1626201727
O60200	Q06188	0.1549617077	0.0919015806
O60200	P25301	0.1658790940	0.2152517517
O60200	P50085	0.1671826625	0.1598500896
O60200	P38326	0.1714192602	0.2416490142
O60200	P17214	0.1772853186	0.1697897996
O60200	P39731	0.1842919993	0.1694639074
O60200	P53867	0.1926022487	0.2157405899
O60200	P25087	0.1979794688	0.2605507577
O60200	P40961	0.1999348216	0.1956982239
O60200	P49334	0.2088968551	0.2264950301
O60200	Q08622	0.2119928304	0.2093856933
O60200	P36224	0.2128075607	0.2012383901
O60200	P54861	0.2162294281	0.2418119602
O60200	Q03104	0.2178588887	0.2387159850
O60200	P28239	0.2326869806	0.2124816686
O60200	Q07468	0.2330128727	0.3609255336
O60200	P38342	0.2344793873	0.2194883494
O60200	P40056	0.2383900929	0.2903698876
O60200	P38812	0.2419749063	0.2802672315
O60200	P35999	0.2426266906	0.2525664005
O60200	P35191	0.2440932051	0.2897181033
O60200	P33298	0.2587583510	0.2049861496
O60200	P15801	0.2633208408	0.1226983868
O60200	Q01649	0.2651132475	0.3399054913
O60200	P39702	0.2696757373	0.4208896855
O60200	Q00711	0.2732605508	0.3169300961
O60200	P32609	0.2747270653	0.4598337950
O60200	Q03557	0.2817337461	0.2757047417
O60200	Q07807	0.2849926674	0.1852696757
O60200	Q12349	0.2879256966	0.3021020042
O60200	P32266	0.2897181033	0.3506599316
O60200	Q05471	0.2986801369	0.3317581880
O60200	P47051	0.3055238716	0.1150399218
O60200	P38344	0.3200260714	0.3653250774
O60200	P32562	0.3224702623	0.3553853674
O60200	P17261	0.3236108848	0.3113899299
O60200	P04050	0.3239367769	0.4107870295
O60200	P39006	0.3371354082	0.3495193091
O60200	P54790	0.3433273586	0.3488675248
O60200	P32795	0.3488675248	0.3076421704
O60200	P22147	0.3501710934	0.4135571126
O60200	P06776	0.3511487698	0.6284829721
O60200	P06101	0.3513117158	0.1699527456
O60200	P05375	0.3565259899	0.4337624246
O60200	Q05934	0.3570148281	0.3659768617
O60200	P25044	0.3581554505	0.3426755744
O60200	Q12124	0.3610884797	0.4001955353
O60200	P37298	0.3671174841	0.4111129216
O60200	Q00684	0.3680951605	0.3873227962
O60200	Q02883	0.3770571941	0.3703764054
O60200	P14906	0.3812937918	0.2162294281
O60200	Q06541	0.3827603063	0.4150236272
O60200	Q08749	0.3912335017	0.3935147466
O60200	P47006	0.3931888545	0.5147466189
O60200	P53040	0.4008473195	0.4735212645
O60200	P38086	0.4052468633	0.4725435881
O60200	P47017	0.4111129216	0.4116017598
O60200	Q03529	0.4122535441	0.3964477758
O60200	Q12692	0.4192602249	0.3540817989
O60200	P32833	0.4345771550	0.4635815545
O60200	P32828	0.4365325077	0.4714029656
O60200	Q06505	0.4525012221	0.3728205964
O60200	P53038	0.4611373635	0.5515724295
O60200	Q08490	0.4629297702	0.4736842105
O60200	P41811	0.4637445006	0.2600619195
O60200	P39522	0.4679810983	0.4547824670
O60200	P34216	0.4683069904	0.5976861659
O60200	P53044	0.4699364510	0.4549454131
O60200	P34756	0.4700993971	0.6506436370
O60200	P36148	0.4788984846	0.4692846668
O60200	P34162	0.4896529249	0.5008962034
O60200	Q02774	0.5000814730	0.4958448753
O60200	Q06697	0.5036662865	0.4709141274
O60200	P40341	0.5069252078	0.5778067460
O60200	P39925	0.5072510999	0.5413068274
O60200	P41318	0.5129542122	0.5134430504
O60200	P35209	0.5307153332	0.4011732117
O60200	P50076	0.5360925534	0.5217532997
O60200	P36421	0.5509206453	0.5611862474
O60200	Q02733	0.5548313508	0.5743848786
O60200	P27825	0.5569496497	0.5434251263
O60200	P25045	0.5571125957	0.5541795666
O60200	Q12335	0.5577643800	0.5504318071
O60200	Q01080	0.5585791103	0.6195209386
O60200	P09624	0.5646081147	0.5908424312
O60200	Q07794	0.5743848786	0.6116995275
O60200	P52870	0.5760143393	0.5655857911
O60200	P50947	0.5761772853	0.6405409809
O60200	P38307	0.5843245886	0.5756884471
O60200	P06243	0.5975232198	0.6068111455
O60200	P38439	0.5994785726	0.6262017272
O60200	P04786	0.5996415187	0.6706860029
O60200	P35182	0.6095812286	0.5444028027
O60200	P46669	0.6284829721	0.6131660420
O60200	P36124	0.6359784911	0.6617239694
O60200	P25567	0.6416816034	0.6452664168
O60200	P32591	0.6447775786	0.7642170442
O60200	P53165	0.6491771224	0.7167997393
O60200	P33296	0.6561838032	0.6548802346
O60200	P89105	0.6651458367	0.6974091576
O60200	Q04213	0.6684047580	0.6962685351
O60200	Q03323	0.6685677041	0.6985497800
O60200	P24521	0.6747596546	0.6242463745
O60200	P07251	0.6776926837	0.7026234316
O60200	P46674	0.6910542610	0.7081635978
O60200	P32325	0.6920319374	0.7040899462
O60200	P53599	0.6987127261	0.7379827277
O60200	P19158	0.7050676226	0.7761121069
O60200	Q07963	0.7052305687	0.7083265439
O60200	P53849	0.7068600293	0.7000162946
O60200	P40975	0.7112595731	0.6556949650
O60200	Q04089	0.7150073326	0.7249470425
O60200	P43565	0.7202216066	0.7521590354
O60200	P53861	0.7218510673	0.7251099886
O60200	P10363	0.7231546358	0.7200586606
O60200	P53096	0.7246211504	0.7383086198
O60200	P53741	0.7251099886	0.8891966759
O60200	P32607	0.7322796154	0.7327684536
O60200	P40505	0.7521590354	0.7912660909
O60200	P38691	0.7541143881	0.7037640541
O60200	Q12154	0.7554179567	0.7593286622
O60200	Q12034	0.7563956330	0.7500407365
O60200	P53973	0.7576992016	0.7759491608
O60200	P46957	0.7757862148	0.7881701157
O60200	Q06628	0.7780674597	0.8098419423
O60200	P22579	0.8354244745	0.8256477106
O60200	P23292	0.8391722340	0.7752973766
O60200	Q02884	0.8455271305	0.7876812775
O60200	P46995	0.8510672967	0.8888707838
O60200	P11938	0.8512302428	0.8153821085
O60200	Q01477	0.8712726088	0.8799087502
O60200	P32561	0.8896855141	0.9110314486
O60200	Q12508	0.8906631905	0.8957145185
O60200	P09435	0.8984846016	0.8984846016
O60200	P40988	0.8989734398	0.9028841453
O60200	P28274	0.9032100375	0.9064689588
O60200	P19073	0.9126609092	0.9224376731
O60200	P26309	0.9180381294	0.9232524035
O60200	P36007	0.9375916572	0.9309108685
O75012	Q03976	0.0006517843	0.0001629461
O75012	P42847	0.0016294606	0.0011406225
O75012	P40496	0.0017924067	0.0058660583
O75012	P38175	0.0042365977	0.0096138178
O75012	P47150	0.0052142741	0.0022812449
O75012	P33759	0.0053772201	0.0024441910
O75012	P22353	0.0109173863	0.0071696269
O75012	P25567	0.0322633208	0.0532833632
O75012	P40513	0.2706534137	0.0519797947
O75012	P47116	0.3622291022	0.3390907610
O75012	Q12469	0.4973113899	0.4601596871
O75012	P39104	0.5479876161	0.4357177774
O75012	Q12034	0.6767150073	0.7814893270
O75012	P38074	0.7788821900	0.7707348868
O94742	P23638	0.0003258921	0.0009776764
O94742	P32565	0.0006517843	0.0008147303
O94742	Q12377	0.0008147303	0.0003258921
O94742	P30656	0.0011406225	0.0004888382
O94742	P52553	0.0027700831	0.0043995438
O94742	P38348	0.0029330292	0.0048883819
O94742	P43588	0.0043995438	0.0130356852
O94742	P48510	0.0045624898	0.0219977188
O94742	P50086	0.0047254359	0.0166204986
O94742	Q12159	0.0057031123	0.0055401662
O94742	Q08231	0.0076584650	0.0175981750
O94742	Q04493	0.0091249796	0.0123839009
O94742	P53900	0.0092879257	0.0115691706
O94742	P40005	0.0094508718	0.0260713704
O94742	P38764	0.0097767639	0.0221606648
O94742	P06704	0.0102656021	0.0035848134
O94742	P40395	0.0133615773	0.0122209549
O94742	P32628	0.0177611211	0.0143392537
O94742	Q08723	0.0179240671	0.0109173863
O94742	Q06103	0.0182499593	0.0185758514
O94742	P32496	0.0184129053	0.0024441910
O94742	P32480	0.0185758514	0.0146651458
O94742	P47171	0.0208570963	0.0216718266
O94742	P40327	0.0213459345	0.0322633208
O94742	P38877	0.0216718266	0.0138504155
O94742	P25644	0.0224865569	0.0386182174
O94742	P46674	0.0234642333	0.0265602086
O94742	P40070	0.0247678019	0.0239530715
O94742	P43579	0.0265602086	0.0154798762
O94742	P38326	0.0267231546	0.0423659769
O94742	P33297	0.0268861007	0.0268861007
O94742	P33298	0.0285155613	0.0291673456
O94742	P22141	0.0288414535	0.0384552713
O94742	P36037	0.0304709141	0.0340557276
O94742	P40208	0.0322633208	0.0617565586
O94742	P33299	0.0334039433	0.0633860192
O94742	P47050	0.0351963500	0.0863614144
O94742	P54730	0.0373146489	0.0330780512
O94742	P53165	0.0387811634	0.0756069741
O94742	P47017	0.0397588398	0.0376405410
O94742	Q12692	0.0399217859	0.0097767639
O94742	Q12250	0.0400847320	0.0324262669
O94742	Q05471	0.0410624083	0.0299820759
O94742	P53076	0.0430177611	0.0615936125
O94742	P40532	0.0444842757	0.0257454782
O94742	Q03067	0.0448101678	0.0506762262
O94742	P38633	0.0459507903	0.0273749389
O94742	P40016	0.0495356037	0.0972788007
O94742	P50102	0.0503503340	0.0759328662
O94742	P16522	0.0505132801	0.0521427408
O94742	Q01939	0.0516539026	0.0995600456
O94742	Q08683	0.0519797947	0.0555646081
O94742	P05453	0.0596382597	0.1070555646
O94742	P32915	0.0602900440	0.0281896692
O94742	P54000	0.0679485090	0.0899462278
O94742	Q08972	0.0690891315	0.1192765195
O94742	P20449	0.0716962685	0.0712074303
O94742	P53549	0.0723480528	0.0992341535
O94742	P39014	0.0725109989	0.0834283852
O94742	P41896	0.0728368910	0.0932051491
O94742	P53955	0.0743034056	0.0796806257
O94742	P0CX32	0.0747922438	0.0317744826
O94742	Q12049	0.0760958123	0.0562163924
O94742	P53010	0.0767475965	0.1182988431
O94742	P38886	0.0770734887	0.1358970181
O94742	P25559	0.0773993808	0.0694150236
O94742	Q6WNK7	0.0795176796	0.1099885938
O94742	P53252	0.0813100864	0.0275378850
O94742	Q05775	0.0819618706	0.0483949813
O94742	Q08747	0.0822877628	0.0928792570
O94742	P46670	0.0826136549	0.0721851067
O94742	P15801	0.0842431155	0.0277008310
O94742	P53280	0.0857096301	0.0917386345
O94742	Q02796	0.0892944435	0.2339905491
O94742	P47077	0.0905980121	0.0941828255
O94742	P53930	0.0923904188	0.0596382597
O94742	P25037	0.0940198794	0.1601759818
O94742	Q04175	0.0964640704	0.0958122861
O94742	Q04311	0.0971158547	0.1010265602
O94742	Q12386	0.0979305850	0.0775623269
O94742	Q07478	0.0995600456	0.1003747759
O94742	P50106	0.1011895063	0.0860355222
O94742	P50110	0.1023301287	0.0708815382
O94742	P21827	0.1024930748	0.1174841128
O94742	Q05949	0.1033078051	0.1171582206
O94742	P33332	0.1047743197	0.0959752322
O94742	O14467	0.1051002118	0.1735375591
O94742	Q06667	0.1052631579	0.1347563956
O94742	P38889	0.1062408343	0.1559393841
O94742	Q01560	0.1065667264	0.1349193417
O94742	P18888	0.1073814567	0.0989082614
O94742	P42900	0.1101515398	0.0844060616
O94742	P34223	0.1117810005	0.0666449405
O94742	P21190	0.1121068926	0.1917875183
O94742	P47130	0.1125957308	0.0930422030
O94742	P20486	0.1134104611	0.1963500081
O94742	P46988	0.1171582206	0.1036336972
O94742	Q08651	0.1194394655	0.1935799250
O94742	P52593	0.1238390093	0.1094997556
O94742	P32787	0.1251425778	0.1306827440
O94742	Q00582	0.1280756070	0.1209059801
O94742	P0CX29	0.1287273912	0.1158546521
O94742	P40072	0.1303568519	0.1178100049
O94742	P48837	0.1314974743	0.1873879746
O94742	P40066	0.1318233665	0.0905980121
O94742	P43601	0.1386671012	0.1996089294
O94742	P41895	0.1396447776	0.1619683885
O94742	P32580	0.1402965618	0.1440443213
O94742	P16664	0.1414371843	0.0540980935
O94742	O13297	0.1417630764	0.1469773505
O94742	P16370	0.1438813753	0.1500733257
O94742	P40509	0.1494215415	0.1295421216
O94742	P38826	0.1513768942	0.1590353593
O94742	P40185	0.1526804628	0.1375264787
O94742	P52918	0.1546358155	0.0839172234
O94742	P36124	0.1562652762	0.1662049861
O94742	P57743	0.1567541144	0.1372005866
O94742	P35169	0.1583835750	0.1958611700
O94742	P36145	0.1585465211	0.1999348216
O94742	P23833	0.1591983054	0.1629460649
O94742	P43593	0.1627831188	0.2162294281
O94742	P06104	0.1632719570	0.1551246537
O94742	P02309	0.1634349030	0.1538210852
O94742	P38915	0.1637607952	0.2020531204
O94742	P53905	0.1640866873	0.0498614958
O94742	P20081	0.1647384716	0.2383900929
O94742	P35184	0.1689750693	0.2615284341
O94742	P49956	0.1735375591	0.1490956493
O94742	P52917	0.1758188040	0.1005377220
O94742	Q01477	0.1772853186	0.2572918364
O94742	P04911	0.1818478084	0.1137363533
O94742	P02293	0.1838031612	0.1782629949
O94742	P38796	0.1885285970	0.1373635327
O94742	P34232	0.1888544892	0.1891803813
O94742	Q07468	0.1948834936	0.0542610396
O94742	P40499	0.1965129542	0.1585465211
O94742	P50947	0.1968388463	0.1284014991
O94742	Q99257	0.1970017924	0.1987941991
O94742	P25339	0.1978165227	0.2411601760
O94742	P06844	0.1979794688	0.2154146977
O94742	P31115	0.1991200912	0.2760306339
O94742	P51401	0.2000977676	0.1795665635
O94742	P41058	0.2002607137	0.1945576014
O94742	P32471	0.2007495519	0.2607137038
O94742	P40339	0.2028678507	0.1803812938
O94742	P10363	0.2097115855	0.1808701320
O94742	Q03433	0.2102004237	0.0327521590
O94742	Q06697	0.2118298843	0.2097115855
O94742	P53236	0.2141111292	0.1991200912
O94742	P47123	0.2147629135	0.2312204660
O94742	P22214	0.2232361088	0.0544239857
O94742	P32591	0.2235620010	0.2955841616
O94742	Q06245	0.2255173538	0.1847808375
O94742	P32457	0.2261691380	0.2480039107
O94742	P25694	0.2263320841	0.2828743686
O94742	P38255	0.2266579762	0.1872250285
O94742	Q04636	0.2286133290	0.2194883494
O94742	P52891	0.2295910054	0.2421378524
O94742	P25567	0.2317093042	0.3027537885
O94742	Q99260	0.2333387649	0.1965129542
O94742	P17106	0.2369235783	0.2414860681
O94742	Q01722	0.2370865244	0.1653902558
O94742	Q12149	0.2426266906	0.2406713378
O94742	P32855	0.2481668568	0.2502851556
O94742	P40477	0.2496333714	0.1388300473
O94742	P48562	0.2502851556	0.3043832491
O94742	P50108	0.2512628320	0.0961381783
O94742	P46672	0.2522405084	0.3617402640
O94742	P36161	0.2532181848	0.2616913802
O94742	Q02629	0.2540329151	0.2338276031
O94742	P40507	0.2551735376	0.3038944109
O94742	Q99177	0.2566400521	0.2510998859
O94742	P39524	0.2612025420	0.1138992993
O94742	P53741	0.2616913802	0.2385530389
O94742	Q04081	0.2631578947	0.3174189343
O94742	P22224	0.2636467329	0.2576177285
O94742	P53874	0.2652761936	0.2515887241
O94742	P53064	0.2656020857	0.2812449079
O94742	P25615	0.2672315464	0.3490304709
O94742	P53096	0.2693498452	0.2729346586
O94742	Q03388	0.2739123350	0.0418771387
O94742	P07347	0.2784748248	0.2517516702
O94742	Q06091	0.2802672315	0.1430666449
O94742	P53195	0.2805931237	0.0925533648
O94742	P40094	0.2866221281	0.1984683070
O94742	P38116	0.2871109663	0.2913475640
O94742	P22216	0.2879256966	0.3412090598
O94742	P26343	0.2895551572	0.3521264461
O94742	Q02775	0.2946064853	0.2916734561
O94742	P89105	0.2970506762	0.2954212156
O94742	Q00362	0.2985171908	0.4156754114
O94742	Q03957	0.2994948672	0.2193254033
O94742	Q07532	0.3025908424	0.3149747434
O94742	P53011	0.3035685188	0.2230731628
O94742	P38153	0.3063386019	0.1458367280
O94742	P18494	0.3082939547	0.3967736679
O94742	P18759	0.3125305524	0.2040084732
O94742	P35182	0.3175818804	0.2408342839
O94742	Q03656	0.3192113410	0.3883004725
O94742	P32611	0.3239367769	0.1914616262
O94742	P31384	0.3240997230	0.3403943295
O94742	P32863	0.3268698061	0.4855792733
O94742	P32629	0.3288251589	0.2170441584
O94742	P38344	0.3333876487	0.3211666938
O94742	P38429	0.3338764869	0.2418119602
O94742	P60010	0.3366465700	0.2286133290
O94742	P31385	0.3377871924	0.3271956982
O94742	P40505	0.3386019228	0.2419749063
O94742	P39702	0.3441420890	0.1776112107
O94742	P34760	0.3460974417	0.3478898485
O94742	Q12432	0.3472380642	0.3188854489
O94742	P22204	0.3537559068	0.3224702623
O94742	Q04847	0.3560371517	0.3671174841
O94742	P38872	0.3581554505	0.3504969855
O94742	P09119	0.3599478573	0.3953071533
O94742	Q03707	0.3636956168	0.3804790614
O94742	P19736	0.3643474010	0.3599478573
O94742	P22579	0.3666286459	0.3146488512
O94742	P16892	0.3744500570	0.3956330455
O94742	Q03162	0.3796643311	0.4775949161
O94742	P15442	0.3806420075	0.4195861170
O94742	P42838	0.3843897670	0.4715659117
O94742	P26309	0.3904187714	0.4311552876
O94742	P23542	0.3931888545	0.4788984846
O94742	Q01649	0.3987290207	0.4006843735
O94742	P17119	0.3992178589	0.4160013036
O94742	Q07457	0.4055727554	0.4650480691
O94742	P05374	0.4081798925	0.2387159850
O94742	P39968	0.4098093531	0.1191135734
O94742	P32485	0.4104611374	0.3227961545
O94742	P53168	0.4120905980	0.3780348705
O94742	P47096	0.4184454945	0.5212644615
O94742	P39073	0.4230079844	0.3343653251
O94742	P40466	0.4251262832	0.4591820108
O94742	P34756	0.4277334202	0.2757047417
O94742	Q06324	0.4293628809	0.4246374450
O94742	P33892	0.4298517191	0.2178588887
O94742	P43535	0.4305035033	0.5271305198
O94742	P41695	0.4329476943	0.3314322959
O94742	P39706	0.4332735864	0.4205637934
O94742	P38123	0.4335994786	0.4262669057
O94742	P25358	0.4353918853	0.3781978165
O94742	P53338	0.4409320515	0.5380479061
O94742	P32838	0.4417467818	0.5383737983
O94742	P05375	0.4450057031	0.2791266091
O94742	P46944	0.4451686492	0.4529900603
O94742	P38351	0.4454945413	0.3610884797
O94742	P38703	0.4485905165	0.4906306013
O94742	P33754	0.4617891478	0.4511976536
O94742	P13902	0.4697735050	0.4161642496
O94742	P46671	0.4705882353	0.5980120580
O94742	P53086	0.4715659117	0.4448427570
O94742	P47821	0.4720547499	0.4088316767
O94742	P29547	0.4875346260	0.5520612677
O94742	P24384	0.4943783608	0.4208896855
O94742	P53960	0.4982890663	0.5900277008
O94742	P25357	0.5017109337	0.4837868665
O94742	P53968	0.5036662865	0.5706371191
O94742	P38838	0.5087176145	0.4031285644
O94742	P33308	0.5114876976	0.4660257455
O94742	Q04195	0.5145836728	0.4353918853
O94742	P39683	0.5237086524	0.4212155776
O94742	P32598	0.5290858726	0.4691217207
O94742	P16861	0.5323447939	0.4583672804
O94742	P40075	0.5341372006	0.4881864103
O94742	P07249	0.5422845038	0.6203356689
O94742	P25045	0.5437510184	0.5305523872
O94742	Q07688	0.5476617240	0.5659116832
O94742	P34219	0.5551572430	0.4824832980
O94742	P08525	0.5605344631	0.5466840476
O94742	P18899	0.5613491934	0.6025745478
O94742	P11792	0.5623268698	0.5615121395
O94742	P34162	0.5760143393	0.5546684048
O94742	P38009	0.5810656673	0.6439628483
O94742	P23900	0.5813915594	0.5211015154
O94742	P06782	0.5919830536	0.4228450383
O94742	Q06001	0.5934495682	0.6532507740
O94742	P40367	0.5965455434	0.4300146651
O94742	P52870	0.6048557927	0.5936125143
O94742	P39960	0.6072999837	0.4746618869
O94742	P40450	0.6146325566	0.6089294444
O94742	Q12163	0.6299494867	0.4938895226
O94742	P52871	0.6426592798	0.5357666612
O94742	P34761	0.6431481180	0.6250611048
O94742	P17157	0.6454293629	0.5228939221
O94742	P14741	0.6470588235	0.7039270002
O94742	P47167	0.6511324752	0.5719406876
O94742	P53938	0.6525989897	0.5672152518
O94742	Q03944	0.6550431807	0.6345119765
O94742	P40060	0.6584650481	0.3793384390
O94742	P32477	0.6607462930	0.7119113573
O94742	P26449	0.6661235131	0.4831350823
O94742	P33400	0.6666123513	0.6275052957
O94742	P09959	0.6760632231	0.6892618543
O94742	P53849	0.6778556298	0.7304872087
O94742	P29366	0.6809516050	0.5471728858
O94742	P39986	0.6832328499	0.3993808050
O94742	P34217	0.6863288252	0.6341860844
O94742	P06774	0.6993645103	0.5548313508
O94742	Q12034	0.7034381620	0.7557438488
O94742	P33200	0.7086524360	0.7546032263
O94742	P35210	0.7280430178	0.6959426430
O94742	Q06675	0.7431970018	0.6524360437
O94742	P38232	0.7462929770	0.7842594101
O94742	P19158	0.7567215252	0.6607462930
O94742	P25302	0.7606322307	0.4748248330
O94742	Q08646	0.7733420238	0.7990875020
O94742	P27705	0.7739938080	0.7440117321
O94742	P38325	0.7801857585	0.6416816034
O94742	P40068	0.7803487046	0.7823040574
O94742	Q12471	0.7837705719	0.8075606974
O94742	P39001	0.8060941828	0.5989897344
O94742	P40187	0.8111455108	0.8202704905
O94742	Q03465	0.8124490794	0.7736679159
O94742	P25344	0.8140785400	0.8119602412
O94742	P43592	0.8217370051	0.8113084569
O94742	P38304	0.8256477106	0.7912660909
O94742	P48231	0.8264624409	0.4802020531
O94742	P25648	0.8284177937	0.8007169627
O94742	P51862	0.8311878768	0.7751344305
O94742	P38305	0.8364021509	0.6271794036
O94742	P10081	0.8605181685	0.7839335180
P00044	P00044	0.0001629461	0
P00044	P07143	0.0003258921	0.0003258921
P00044	P07256	0.0247678019	0.0221606648
P00044	P08417	0.0653413720	0.0635489653
P00044	P14540	0.0661561023	0.0514909565
P00044	P32353	0.0739775134	0.1627831188
P00044	P18239	0.0749551898	0.0697409158
P00044	P32795	0.0764217044	0.2287762751
P00044	P04050	0.0770734887	0.1313345283
P00044	Q08749	0.1049372658	0.0554016620
P00044	P35723	0.1150399218	0.2002607137
P00044	P36046	0.1244907935	0.1292162294
P00044	Q05809	0.1298680137	0.1385041551
P00044	P06776	0.1411112922	0.3205149096
P00044	P35725	0.1712563142	0.2673944924
P00044	P40343	0.1862473521	0.1557764380
P00044	P31688	0.2020531204	0.3123676063
P00044	P25340	0.2022160665	0.4283852045
P00044	Q12200	0.2191624572	0.2100374776
P00044	P38810	0.2848297214	0.2988430829
P00044	P38921	0.3283363207	0.4138830047
P00044	P36148	0.3307805117	0.3276845364
P00044	P25567	0.3664656999	0.4257780675
P00044	Q06667	0.3845527131	0.4163271957
P00044	P29055	0.3910705556	0.3944924230
P00044	Q12158	0.3927000163	0.4508717614
P00044	P43588	0.3935147466	0.4347401010
P00044	P36112	0.3936776927	0.3255662376
P00044	P23900	0.4055727554	0.4314811797
P00044	Q05933	0.4155124654	0.5903535930
P00044	P36160	0.4353918853	0.4432132964
P00044	P38886	0.4370213459	0.4580413883
P00044	Q05080	0.4461463256	0.5559719733
P00044	P40559	0.4590190647	0.5069252078
P00044	P25441	0.4754766172	0.5224050839
P00044	P06245	0.4771060779	0.4696105589
P00044	Q08920	0.5052957471	0.6890989083
P00044	P35206	0.5180055402	0.6063223073
P00044	P34160	0.5525501059	0.5541795666
P00044	P38326	0.5786214763	0.6235945902
P00044	P34217	0.5914942154	0.5602085710
P00044	P38336	0.6012709793	0.6151213948
P00044	P33300	0.6209874532	0.6811145511
P00044	P32643	0.6213133453	0.4984520124
P00044	P53184	0.6234316441	0.6130030960
P00044	P07251	0.6374450057	0.6812774971
P00044	Q08217	0.6439628483	0.6270164576
P00044	P30771	0.7097930585	0.6819292814
P00044	P09440	0.7296724784	0.7529737657
P00044	P19158	0.7474335995	0.7767638912
P00044	Q03125	0.7684536418	0.7174515235
P00044	P23292	0.8654065504	0.7034381620
P00044	Q01560	0.8952256803	0.8153821085
P00044	P41895	0.9092390419	0.9170604530
P00044	P10823	0.9216229428	0.9177122372
P00127	P37299	0	0.0003258921
P00127	P22289	0.0006517843	0.0006517843
P00127	P07257	0.0016294606	0.0014665146
P00127	P07256	0.0021182988	0.0021182988
P00127	P00128	0.0029330292	0.0029330292
P00127	P47052	0.0149910380	0.0120580088
P00127	P33421	0.0210200424	0.0175981750
P00127	Q05776	0.0237901255	0.0391070556
P00127	P38152	0.0277008310	0.0249307479
P00127	Q06325	0.0656672641	0.0575199609
P00127	P53721	0.0777252729	0.0945087176
P00127	P16861	0.0935310412	0.1543099234
P00127	Q07560	0.1028189669	0.1231872250
P00127	P18496	0.1054261040	0.1152028679
P00127	P81450	0.1129216229	0.1122698387
P00127	P26364	0.1137363533	0.1003747759
P00127	P25297	0.1318233665	0.1321492586
P00127	P38523	0.1360599642	0.2134593450
P00127	P80667	0.1551246537	0.1903210037
P00127	P37267	0.1596871436	0.1427407528
P00127	P00830	0.1805442399	0.2724458204
P00127	P41735	0.1860844061	0.2716310901
P00127	P32453	0.1943946554	0.2007495519
P00127	P39006	0.2075932866	0.2189995112
P00127	Q03104	0.2139481832	0.2348052795
P00127	P0CH09	0.2380642007	0.3387648688
P00127	P36112	0.2625061105	0.1865732443
P00127	P07262	0.2646244093	0.2445820433
P00127	P54730	0.2714681440	0.3415349519
P00127	P39718	0.2893922112	0.5532018902
P00127	P40352	0.4093205149	0.3747759492
P00127	Q06667	0.4313182337	0.5535277823
P00127	P22204	0.4450057031	0.5655857911
P00127	P22147	0.4451686492	0.5064363696
P00127	Q07418	0.4647221770	0.4536418445
P00127	P32839	0.4771060779	0.4725435881
P00127	P41805	0.5116506436	0.4896529249
P00127	P22146	0.5136059964	0.6609092390
P00127	Q3E754	0.5408179892	0.5201238390
P00127	P42935	0.5461952094	0.5779696920
P00127	Q03435	0.5507576992	0.5761772853
P00127	P36165	0.5636304383	0.5435880723
P00127	P35997	0.5797620987	0.6325566238
P00127	Q03002	0.5989897344	0.5740589865
P00127	P39103	0.6001303569	0.6247352126
P00127	P32179	0.6232686981	0.6185432622
P00127	P26798	0.6275052957	0.6525989897
P00127	P13902	0.6276682418	0.6801368747
P00127	Q99260	0.6369561675	0.7321166694
P00127	P27466	0.6716636793	0.6521101515
P00127	P19158	0.7034381620	0.7524849275
P00127	P50947	0.7135408180	0.7622616914
P00127	Q12494	0.7163109011	0.4072022161
P00127	Q03010	0.7221769594	0.7505295747
P00127	P53849	0.7405898648	0.7306501548
P00127	P38255	0.7420563793	0.7736679159
P00127	P06844	0.8702949324	0.8807234805
P00127	P34761	0.8733909076	0.9108685025
P00127	P32259	0.8738797458	0.8887078377
P00127	Q01560	0.8787681277	0.8896855141
P00127	P22579	0.9199934822	0.9273260551
P00127	P60010	0.9221117810	0.8825158872
P00128	P37299	0.0003258921	0.0006517843
P00128	P00127	0.0006517843	0.0003258921
P00128	P00163	0.0008147303	0.0008147303
P00128	P07257	0.0014665146	0.0013035685
P00128	P07256	0.0022812449	0.0024441910
P00128	P21801	0.0171093368	0.0161316604
P00128	P18239	0.0374775949	0.0154798762
P00128	P40464	0.0537722014	0.0611047743
P00128	P36107	0.0804953560	0.1710933681
P00128	P21592	0.1297050676	0.1270979306
P00128	P36112	0.1389929933	0.1072185107
P00128	P26725	0.1518657324	0.1499103797
P00128	P23900	0.1847808375	0.2949323774
P00128	Q07500	0.1991200912	0.1999348216
P00128	P36001	0.2139481832	0.2240508392
P00128	P53051	0.2271468144	0.2253544077
P00128	P39742	0.2406713378	0.2585954049
P00128	P52910	0.3227961545	0.3962848297
P00128	P30624	0.3350171093	0.3342023790
P00128	P33327	0.3366465700	0.4067133779
P00128	P38822	0.3617402640	0.3449568193
P00128	P22146	0.3625549943	0.5496170767
P00128	P35169	0.3977513443	0.3055238716
P00128	Q05998	0.4151865732	0.4166530878
P00128	P47039	0.4630927163	0.4573896040
P00128	Q08485	0.4912823855	0.5683558742
P00128	P25376	0.5372331758	0.5282711423
P00128	P39105	0.5781326381	0.5923089457
P00128	P25567	0.6262017272	0.6363043832
P00128	Q01560	0.6289718103	0.6376079518
P00128	P27616	0.6350008147	0.6465699853
P00128	P00899	0.6423333876	0.6736190321
P00128	P14743	0.6522730976	0.6340231383
P00128	P15731	0.6747596546	0.6848623106
P00128	P21373	0.6871435555	0.6861658791
P00128	P46969	0.6920319374	0.7135408180
P00128	P34760	0.6970832654	0.7185921460
P00128	P36143	0.7304872087	0.7182662539
P00128	P00912	0.7826299495	0.8186410298
P00128	P32903	0.7845853023	0.7852370865
P00128	Q03266	0.7987616099	0.7466188692
P00128	Q12034	0.8235294118	0.8261365488
P00128	Q05911	0.9175492912	0.8649177122
P00163	P08525	0.0004888382	0.0003258921
P00163	P07257	0.0008147303	0.0008147303
P00163	P07256	0.0013035685	0.0013035685
P00163	P00410	0.0014665146	0.0014665146
P00163	P00128	0.0030959752	0.0029330292
P00163	Q01926	0.0117321167	0.0140133616
P00163	P18239	0.0145021998	0.0122209549
P00163	P07252	0.0153169301	0.0135245234
P00163	P10566	0.0164575526	0.0177611211
P00163	Q04935	0.0247678019	0.0513280104
P00163	P10849	0.1132475151	0.0967899625
P00163	P39952	0.1445331595	0.1764705882
P00163	P03874	0.1706045299	0.1433925371
P00163	P32606	0.1890174352	0.1689750693
P00163	P37267	0.2100374776	0.1893433274
P00163	P36112	0.3286622128	0.2359459019
P00163	P32335	0.3855303894	0.3922111781
P00163	P21560	0.4681440443	0.4806908913
P00163	P32839	0.4744989409	0.4780837543
P00163	Q00539	0.5457063712	0.5572755418
P00163	P07253	0.5795991527	0.5921459997
P00163	P39103	0.6600945087	0.6807886590
P00163	Q08179	0.6902395307	0.7282059638
P00163	P30771	0.7397751344	0.6894248004
P00175	P40513	0.0177611211	0.0342186736
P00175	Q08622	0.0277008310	0.0275378850
P00175	Q12166	0.0550757699	0.0601270979
P00175	P42949	0.0554016620	0.0516539026
P00175	P21592	0.0770734887	0.0734886752
P00175	P47155	0.0827766009	0.2765194721
P00175	P32897	0.0969529086	0.0993970996
P00175	P16120	0.1173211667	0.1719080984
P00175	P39515	0.1209059801	0.1166693824
P00175	P32830	0.1210689262	0.1168323285
P00175	Q02776	0.1236760632	0.1202541959
P00175	Q01852	0.1459996741	0.1388300473
P00175	P32266	0.2815708001	0.3288251589
P00175	Q12393	0.3141600130	0.3762424637
P00175	P0CH09	0.3659768617	0.4790614307
P00175	P32629	0.3786866547	0.5677040899
P00175	P22146	0.4308293955	0.6011080332
P00175	P53849	0.5134430504	0.5188202705
P00175	P32457	0.5488023464	0.5637933844
P00175	Q05080	0.5501059149	0.6716636793
P00175	Q12494	0.6048557927	0.3104122535
P00175	P38691	0.6522730976	0.6904024768
P00175	P53267	0.6711748411	0.6742708164
P00175	P38199	0.7360273749	0.7365162131
P00175	P26448	0.7705719407	0.7844223562
P00330	P00330	0	0
P00330	P00331	0.0001629461	0.0003258921
P00330	P38113	0.0003258921	0.0001629461
P00330	P07246	0.0004888382	0.0004888382
P00330	P32771	0.0006517843	0.0006517843
P00330	P10127	0.0008147303	0.0011406225
P00330	P06169	0.0047254359	0.0047254359
P00330	P12709	0.0065178426	0.0094508718
P00330	P00942	0.0066807887	0.0130356852
P00330	P00927	0.0076584650	0.0079843572
P00330	P42941	0.0118950627	0.0076584650
P00330	P07264	0.0156428222	0.0120580088
P00330	P08679	0.0255825322	0.0231383412
P00330	Q03529	0.0311226984	0.0309597523
P00330	P13663	0.0439954375	0.0387811634
P00330	P14540	0.0477431970	0.0537722014
P00330	P10869	0.0558905002	0.0498614958
P00330	P07263	0.0619195046	0.0526315789
P00330	P32454	0.0699038618	0.0653413720
P00330	P00925	0.0756069741	0.1007006681
P00330	P15274	0.0800065178	0.0842431155
P00330	P00560	0.0904350660	0.1059149422
P00330	P39735	0.0923904188	0.0655043181
P00330	P16370	0.0935310412	0.1077073489
P00330	P16521	0.1372005866	0.1562652762
P00330	Q06525	0.1373635327	0.1868991364
P00330	P10862	0.1420889686	0.0757699202
P00330	P38886	0.1754929118	0.2119928304
P00330	P50102	0.1761446961	0.1723969366
P00330	P15108	0.1764705882	0.1807071859
P00330	P32383	0.1797295095	0.1587094672
P00330	Q12462	0.2093856933	0.2237249470
P00330	P53741	0.2273097605	0.1275867688
P00330	P38237	0.2299168975	0.2256802998
P00330	Q08444	0.2442561512	0.2818966922
P00330	P32333	0.2449079355	0.3472380642
P00330	P00729	0.2572918364	0.2949323774
P00330	P31244	0.2629949487	0.1686491771
P00330	Q08491	0.2633208408	0.3009613818
P00330	P38764	0.2701645755	0.3094345772
P00330	P12954	0.2750529575	0.2260061920
P00330	Q01477	0.2988430829	0.1458367280
P00330	Q06624	0.3128564445	0.2659279778
P00330	P36160	0.3177448265	0.3630438325
P00330	P18898	0.3180707186	0.4647221770
P00330	Q04629	0.3395795992	0.3314322959
P00330	P43588	0.3418608441	0.4093205149
P00330	P34756	0.3447938732	0.2269838683
P00330	P0CG63	0.3474010103	0.1616424963
P00330	P40351	0.3643474010	0.4846015969
P00330	P36148	0.3707022975	0.4109499756
P00330	P32361	0.3757536255	0.3573407202
P00330	P54784	0.3783607626	0.4718918038
P00330	Q02774	0.4101352452	0.4733583184
P00330	P38129	0.4137200587	0.5765031774
P00330	P23900	0.4158383575	0.1228613329
P00330	Q12306	0.4173048721	0.5230568682
P00330	P50108	0.4230079844	0.3997066971
P00330	Q03761	0.4301776112	0.5413068274
P00330	P32480	0.4308293955	0.3910705556
P00330	Q12315	0.4464722177	0.5051328010
P00330	P32591	0.4529900603	0.4622779860
P00330	P35177	0.4876975721	0.3545706371
P00330	Q05029	0.4911194395	0.5864428874
P00330	P40955	0.4914453316	0.4303405573
P00330	Q08754	0.5119765358	0.5611862474
P00330	P43601	0.5124653740	0.4366954538
P00330	P40968	0.5170278638	0.3328988105
P00330	P33891	0.5171908098	0.5615121395
P00330	P53849	0.5246863288	0.5725924719
P00330	P53040	0.5352778230	0.6547172886
P00330	P08458	0.5357666612	0.4391396448
P00330	P06700	0.5401662050	0.5285970344
P00330	Q12038	0.5434251263	0.3065015480
P00330	Q08826	0.5562978654	0.4746618869
P00330	P36046	0.5664005214	0.6266905654
P00330	P38439	0.5698223888	0.6439628483
P00330	P22146	0.5758513932	0.4599967411
P00330	P32364	0.5766661235	0.3759165716
P00330	Q12745	0.5802509369	0.6413557113
P00330	P33297	0.5825321818	0.6641681603
P00330	Q6WNK7	0.5828580740	0.6943131823
P00330	Q08649	0.5830210200	0.6133289881
P00330	P38305	0.5888870784	0.1342675574
P00330	Q08773	0.5914942154	0.6182173701
P00330	P38737	0.5944272446	0.6602574548
P00330	Q01389	0.5958937592	0.4261039596
P00330	P40568	0.6019227636	0.6662864592
P00330	P32608	0.6102330129	0.6292977025
P00330	P53011	0.6123513117	0.6068111455
P00330	P41834	0.6160990712	0.6734560860
P00330	P32807	0.6170767476	0.5214274075
P00330	P30619	0.6289718103	0.6930096138
P00330	P32324	0.6345119765	0.6082776601
P00330	P17891	0.6382597360	0.5237086524
P00330	P32643	0.6428222258	0.5985008962
P00330	Q04491	0.6516213133	0.7355385367
P00330	P38310	0.6548802346	0.5219162457
P00330	P53165	0.6623757536	0.7590027701
P00330	P89105	0.6765520613	0.7381456738
P00330	Q03330	0.6768779534	0.6587909402
P00330	P52891	0.6846993645	0.5844875346
P00330	P53146	0.6881212319	0.7518331432
P00330	Q06697	0.6892618543	0.7526478736
P00330	Q12510	0.6962685351	0.6589538863
P00330	Q03029	0.7036011080	0.7446635164
P00330	P08640	0.7075118136	0.7371679974
P00330	Q03697	0.7097930585	0.6379338439
P00330	P02829	0.7184291999	0.7019716474
P00330	P25554	0.7269023953	0.7933843898
P00330	P06782	0.7342349682	0.5774808538
P00330	P36012	0.7347238064	0.7762750530
P00330	P25343	0.7414045951	0.2359459019
P00330	P26449	0.7629134756	0.7337461300
P00330	P53064	0.7679648036	0.6363043832
P00330	P17536	0.7710607789	0.5553201890
P00330	P38351	0.7761121069	0.7712237249
P00330	P11075	0.8096789963	0.6126772038
P00330	P41800	0.8256477106	0.8465048069
P00330	P48566	0.8365650970	0.8158709467
P00330	P39715	0.8448753463	0.8165227310
P00330	P38734	0.8610070067	0.7353755907
P00330	Q08278	0.8614958449	0.8544891641
P00331	P00330	0.0001629461	0.0003258921
P00331	P38113	0.0003258921	0.0001629461
P00331	P07246	0.0004888382	0.0004888382
P00331	P32771	0.0006517843	0.0006517843
P00331	P10127	0.0008147303	0.0009776764
P00331	P28241	0.0105914942	0.0158057683
P00331	P40047	0.0451360600	0.0449731139
P00331	P07806	0.0526315789	0.0474173049
P00331	Q05911	0.1176470588	0.1106403780
P00331	Q04149	0.1393188854	0.1797295095
P00331	P07703	0.1404595079	0.1313345283
P00331	P40318	0.1437184292	0.1526804628
P00331	Q12476	0.1453478898	0.1199283037
P00331	Q08004	0.1652273098	0.0940198794
P00331	Q02804	0.1707674760	0.1776112107
P00331	P53691	0.1997718755	0.2181847808
P00331	P36001	0.2282874369	0.1538210852
P00331	Q12347	0.2436043670	0.2551735376
P00331	P0CG63	0.3317581880	0.3739612188
P00331	P19073	0.3407202216	0.3255662376
P00331	Q04377	0.3425126283	0.3257291836
P00331	P40339	0.3430014665	0.3726576503
P00331	P25808	0.3703764054	0.3892781489
P00331	Q12306	0.4028026723	0.3682581066
P00331	P34252	0.4661886915	0.4717288577
P00331	P23291	0.5054586932	0.4929118462
P00331	P43571	0.5072510999	0.5491282386
P00331	P18239	0.5662375754	0.5787844224
P00331	P32464	0.6143066645	0.5843245886
P00331	P41813	0.6861658791	0.7231546358
P00331	P39940	0.7857259247	0.8266253870
P00358	P00359	0	0
P00358	P00360	0.0003258921	0.0003258921
P00358	Q08956	0.0040736516	0.0048883819
P00358	P00927	0.0234642333	0.0267231546
P00358	P23542	0.0280267232	0.0387811634
P00358	P52893	0.0384552713	0.0374775949
P00358	P33202	0.0488838195	0.0309597523
P00358	Q05016	0.0674596708	0.0581717452
P00358	Q12074	0.0899462278	0.0808212482
P00358	P23900	0.0980935310	0.1060778882
P00358	Q03104	0.1013524523	0.1138992993
P00358	P38764	0.1212318723	0.1067296725
P00358	P53598	0.1370376405	0.2194883494
P00358	Q12306	0.1378523709	0.1807071859
P00358	P17649	0.1385041551	0.1225354408
P00358	P38225	0.1670197165	0.2196512954
P00358	P43588	0.1790777253	0.1935799250
P00358	Q08754	0.1841290533	0.1798924556
P00358	P50094	0.2581065667	0.2449079355
P00358	P22470	0.2864591820	0.3702134593
P00358	Q06211	0.2981912987	0.5093693987
P00358	P25649	0.3100863614	0.4270816360
P00358	P13382	0.3105751996	0.3361577318
P00358	P38886	0.3153006355	0.3130193906
P00358	P48581	0.3177448265	0.4272445820
P00358	P08432	0.3412090598	0.2097115855
P00358	Q05050	0.3441420890	0.3294769431
P00358	P32589	0.3708652436	0.4073651621
P00358	P05317	0.3746130031	0.4513605996
P00358	P40016	0.3847156591	0.3610884797
P00358	P15108	0.3887893107	0.4195861170
P00358	P0CG63	0.3892781489	0.3985660746
P00358	P53741	0.4001955353	0.4145347890
P00358	Q12168	0.4019879420	0.3726576503
P00358	P39722	0.4533159524	0.4730324263
P00358	Q08109	0.4557601434	0.4502199772
P00358	P35177	0.4626038781	0.5918201075
P00358	P53686	0.4731953723	0.4964966596
P00358	Q04978	0.4903047091	0.2401824996
P00358	P33775	0.5057845853	0.5098582369
P00358	P16474	0.5139318885	0.5209385693
P00358	Q01477	0.5160501874	0.5432621802
P00358	P02994	0.5580902721	0.4570637119
P00358	P40568	0.5874205638	0.5735701483
P00358	Q03433	0.5985008962	0.4860681115
P00358	P25454	0.6118624735	0.6879582858
P00358	P36112	0.6376079518	0.4458204334
P00358	P41800	0.6568355874	0.6780185759
P00358	P54784	0.6739449242	0.7322796154
P00358	P38915	0.6767150073	0.6772038455
P00358	P12753	0.6793221444	0.7474335995
P00358	Q05027	0.6900765847	0.7500407365
P00358	P38129	0.6905654228	0.7873553854
P00358	Q03761	0.7063711911	0.7620987453
P00358	P50875	0.7065341372	0.7924067134
P00358	P53840	0.7145184944	0.7498777905
P00358	P32842	0.7259247189	0.7058823529
P00358	P53849	0.7412416490	0.7425452175
P00358	P06700	0.7453153006	0.7710607789
P00358	P21951	0.7827928956	0.7966433111
P00358	P53040	0.7842594101	0.8359133127
P00358	P23595	0.7940361740	0.8093531041
P00358	P02829	0.8052794525	0.7062082451
P00358	P40958	0.8056053446	0.7528108196
P00358	P38123	0.8072348053	0.8339579599
P00358	Q03330	0.8083754277	0.8083754277
P00358	Q6WNK7	0.8109825648	0.8522079192
P00358	Q01560	0.8274401173	0.8447124002
P00358	P08018	0.8346097442	0.8455271305
P00358	Q02336	0.8364021509	0.8639400358
P00358	P25554	0.8378686655	0.8541632720
P00358	P53165	0.8474824833	0.8694802021
P00358	P01120	0.8857748085	0.8629623595
P00359	P00359	0	0
P00359	P00358	0.0001629461	0.0001629461
P00359	P00360	0.0003258921	0.0003258921
P00359	P00950	0.0004888382	0.0004888382
P00359	P14540	0.0006517843	0.0008147303
P00359	P00560	0.0008147303	0.0006517843
P00359	P00924	0.0009776764	0.0013035685
P00359	Q08956	0.0040736516	0.0048883819
P00359	P43577	0.0081473032	0.0076584650
P00359	P16467	0.0092879257	0.0084731954
P00359	Q03786	0.0378034870	0.0521427408
P00359	P28239	0.0392700016	0.0330780512
P00359	P26364	0.0425289229	0.0369887567
P00359	P53206	0.0625712889	0.0625712889
P00359	P32486	0.0687632394	0.0788658954
P00359	Q04080	0.0816359785	0.0945087176
P00359	P50107	0.0870131986	0.0751181359
P00359	P08518	0.0922274727	0.0817989246
P00359	Q08622	0.0930422030	0.0904350660
P00359	Q6Q560	0.0953234479	0.0842431155
P00359	P23900	0.0980935310	0.1060778882
P00359	P38764	0.1212318723	0.1067296725
P00359	P07285	0.1264461463	0.1394818315
P00359	P10174	0.1339416653	0.1199283037
P00359	Q12306	0.1378523709	0.1807071859
P00359	P07257	0.1404595079	0.1316604204
P00359	P32795	0.1473032426	0.1986312531
P00359	P50086	0.1627831188	0.1686491771
P00359	P38225	0.1670197165	0.2196512954
P00359	P43588	0.1790777253	0.1935799250
P00359	Q06346	0.1844549454	0.1689750693
P00359	Q03673	0.1903210037	0.0555646081
P00359	P05738	0.1935799250	0.2747270653
P00359	P53909	0.2030307968	0.1971647385
P00359	P40395	0.2088968551	0.3035685188
P00359	Q02795	0.2129705068	0.1966759003
P00359	Q04228	0.2198142415	0.2424637445
P00359	P32629	0.2203030797	0.3483786867
P00359	P14906	0.2217695943	0.3592960730
P00359	P40046	0.2222584325	0.2284503829
P00359	P39079	0.2277985987	0.0703927000
P00359	P18408	0.2370865244	0.2569659443
P00359	P53617	0.2413231220	0.2304057357
P00359	P53144	0.2512628320	0.1552875998
P00359	P53008	0.2600619195	0.3335505948
P00359	P34110	0.2701645755	0.1130845690
P00359	Q00416	0.2766824181	0.2726087665
P00359	P22470	0.2864591820	0.3702134593
P00359	P46989	0.3024278964	0.3227961545
P00359	P38886	0.3153006355	0.3130193906
P00359	P22202	0.3298028353	0.3366465700
P00359	P38737	0.3447938732	0.3462603878
P00359	P40035	0.3472380642	0.3671174841
P00359	P48813	0.3485416327	0.3441420890
P00359	P40006	0.3677692684	0.2390418771
P00359	P40561	0.3690728369	0.3384389767
P00359	P53337	0.3700505133	0.4370213459
P00359	P38850	0.3852044973	0.3514746619
P00359	P0CG63	0.3892781489	0.3985660746
P00359	Q07623	0.3962848297	0.3808049536
P00359	P53741	0.4001955353	0.4145347890
P00359	P38825	0.4005214274	0.3957959915
P00359	P53749	0.4026397263	0.2672315464
P00359	P38688	0.4264298517	0.4401173212
P00359	Q02821	0.4322959101	0.4898158709
P00359	P38881	0.4461463256	0.4546195209
P00359	P35845	0.4498940851	0.4979631742
P00359	P39683	0.4590190647	0.5921459997
P00359	P53686	0.4731953723	0.4964966596
P00359	Q12315	0.4735212645	0.4792243767
P00359	Q03697	0.4762913476	0.5036662865
P00359	P40154	0.4945413068	0.4031285644
P00359	Q12171	0.5015479876	0.4816685677
P00359	Q03435	0.5079028841	0.5457063712
P00359	P16474	0.5139318885	0.5209385693
P00359	Q01477	0.5160501874	0.5432621802
P00359	P36160	0.5362554994	0.5256640052
P00359	P35206	0.5364184455	0.5963825974
P00359	Q01722	0.5382108522	0.6545543425
P00359	P33297	0.5593938406	0.5919830536
P00359	P38903	0.5606974092	0.5906794851
P00359	P32345	0.5681929281	0.5817174515
P00359	Q02733	0.5828580740	0.5986638423
P00359	P40094	0.6108847971	0.6164249633
P00359	P18898	0.6214762913	0.3267068600
P00359	P31244	0.6237575363	0.6374450057
P00359	Q06497	0.6330454620	0.6623757536
P00359	P36112	0.6376079518	0.4458204334
P00359	P41800	0.6568355874	0.6780185759
P00359	P40968	0.6571614796	0.7826299495
P00359	P40956	0.6573244256	0.6804627668
P00359	Q92328	0.6609092390	0.5017109337
P00359	P40069	0.6682418120	0.6824181196
P00359	P46963	0.6775297377	0.7477594916
P00359	P53011	0.6785074140	0.6939872902
P00359	Q04279	0.6853511488	0.5484764543
P00359	P38861	0.6959426430	0.6946390745
P00359	P38200	0.6962685351	0.6279941339
P00359	P40340	0.6985497800	0.6840475803
P00359	P53173	0.6988756722	0.7044158384
P00359	P17891	0.7053935147	0.7572103634
P00359	P35719	0.7192439303	0.5650969529
P00359	P32842	0.7259247189	0.7058823529
P00359	Q06336	0.7273912335	0.7251099886
P00359	P40897	0.7303242627	0.6948020205
P00359	P53849	0.7412416490	0.7425452175
P00359	P06700	0.7453153006	0.7710607789
P00359	P11484	0.7505295747	0.7678018576
P00359	P36006	0.7614469611	0.7779045136
P00359	P26449	0.7691054261	0.8183151377
P00359	Q04439	0.7792080821	0.7810004888
P00359	P38084	0.7818152192	0.7787192439
P00359	P32598	0.7834446798	0.8178262995
P00359	P25297	0.8031611537	0.8100048884
P00359	P07866	0.8033240997	0.6543913964
P00359	P02829	0.8052794525	0.7062082451
P00359	P49686	0.8166856770	0.8217370051
P00359	P53239	0.8215740590	0.8320026071
P00359	P21595	0.8225517354	0.8326543914
P00359	P53278	0.8280919016	0.7404269187
P00359	P40310	0.8473195372	0.8548150562
P00359	P25302	0.8553038944	0.7968062571
P00359	Q08930	0.8590516539	0.7994133942
P00359	P52891	0.8758350986	0.8738797458
P00359	P33308	0.8913149747	0.8921297051
P00360	P00359	0.0001629461	0.0001629461
P00360	P00358	0.0003258921	0.0003258921
P00360	P25332	0.0071696269	0.0074955190
P00360	P53315	0.0091249796	0.0097767639
P00360	P00927	0.0241160176	0.0265602086
P00360	P42941	0.0449731139	0.0601270979
P00360	Q12390	0.0508391722	0.0418771387
P00360	P27697	0.0726739449	0.0619195046
P00360	P53438	0.0751181359	0.1347563956
P00360	P04801	0.0804953560	0.0674596708
P00360	P38764	0.1194394655	0.1033078051
P00360	Q12306	0.1355711260	0.1781000489
P00360	P38225	0.1693009614	0.2227472707
P00360	Q12098	0.1741893433	0.1663679322
P00360	P43588	0.1834772690	0.1930910869
P00360	P47103	0.2092227473	0.2556623758
P00360	P32523	0.2581065667	0.3734723806
P00360	P50094	0.2597360274	0.2468632883
P00360	P22803	0.2770083102	0.2734234968
P00360	P22470	0.2895551572	0.3742871110
P00360	P25649	0.3120417142	0.4313182337
P00360	P08432	0.3545706371	0.3643474010
P00360	Q12510	0.3703764054	0.2535440769
P00360	P0CG63	0.3881375265	0.4029656184
P00360	Q12168	0.3894410950	0.3599478573
P00360	P15108	0.4001955353	0.4349030471
P00360	Q08109	0.4598337950	0.4538047906
P00360	P53316	0.4626038781	0.3107381457
P00360	P05453	0.4785725925	0.4681440443
P00360	Q06164	0.4844386508	0.6193579925
P00360	P53686	0.4937265765	0.5056216392
P00360	P16474	0.5246863288	0.5287599804
P00360	P45976	0.5404920971	0.5163760795
P00360	Q02773	0.5742219325	0.5791103145
P00360	P33297	0.5747107707	0.6011080332
P00360	P36112	0.6390744664	0.4420726739
P00360	P54784	0.6819292814	0.7386345120
P00360	P38915	0.6835587421	0.6838846342
P00360	Q05027	0.6939872902	0.7519960893
P00360	P38129	0.6944761284	0.7924067134
P00360	P50875	0.7127260877	0.7958285807
P00360	P53849	0.7417304872	0.7396121884
P00360	P25558	0.7536255499	0.8144044321
P00360	P36135	0.7559067949	0.6775297377
P00360	P06700	0.7562326870	0.7790451361
P00360	P53040	0.7884960078	0.8385204497
P00360	P02829	0.8093531041	0.7128890337
P00360	Q03330	0.8132638097	0.8137526479
P00360	Q6WNK7	0.8194557601	0.8538373798
P00360	P53935	0.8201075444	0.8056053446
P00360	P25554	0.8398240182	0.8562815708
P00410	P00420	0.0006517843	0.0003258921
P00410	P00163	0.0014665146	0.0013035685
P00410	P07256	0.0029330292	0.0027700831
P00410	P07143	0.0042365977	0.0045624898
P00410	P18239	0.0159687144	0.0146651458
P00410	P53266	0.0185758514	0.0202053120
P00410	Q04935	0.0275378850	0.0304709141
P00410	P32897	0.0322633208	0.0369887567
P00410	P53220	0.0358481343	0.0340557276
P00410	Q03430	0.0567052306	0.0630601271
P00410	Q03713	0.0671337787	0.1182988431
P00410	P53721	0.0674596708	0.0457878442
P00410	P38072	0.0927163109	0.1225354408
P00410	P23833	0.0928792570	0.0604529901
P00410	P36531	0.1129216229	0.1372005866
P00410	Q02950	0.1277497148	0.1567541144
P00410	P38175	0.1287273912	0.2211178100
P00410	P39952	0.1536581392	0.1179729510
P00410	P00830	0.1741893433	0.1971647385
P00410	P53239	0.3211666938	0.2776600945
P00410	P48558	0.3294769431	0.2142740753
P00410	P36112	0.3328988105	0.2613654880
P00410	P32335	0.3705393515	0.4125794362
P00410	P30775	0.4161642496	0.3772201401
P00410	P40961	0.4223562001	0.4406061594
P00410	P40185	0.4340883168	0.4622779860
P00410	P10355	0.4366954538	0.3021020042
P00410	P0CG63	0.5823692358	0.6511324752
P00410	P40990	0.6043669545	0.6338601923
P00410	P08468	0.6327195698	0.4816685677
P00410	P39103	0.6599315627	0.6547172886
P00410	Q08179	0.6890989083	0.7453153006
P00420	P00410	0.0011406225	0.0006517843
P00420	Q04935	0.0265602086	0.0283526153
P00420	Q03430	0.0314485905	0.0332409972
P00420	Q03713	0.0425289229	0.0769105426
P00420	P53721	0.0426918690	0.0262343164
P00420	Q02950	0.0775623269	0.1075444028
P00420	P38175	0.0782141111	0.1582206290
P00420	P00854	0.0919015806	0.0915756884
P00420	P39952	0.1425778067	0.1178100049
P00420	P00830	0.1693009614	0.1986312531
P00420	P53239	0.2398566075	0.2144370213
P00420	P32335	0.3172559883	0.3511487698
P00420	P10834	0.4474498941	0.4578784422
P00420	P10355	0.4479387323	0.3097604693
P00420	P40990	0.5219162457	0.5505947531
P00420	P07390	0.5316930096	0.4494052469
P00420	P39103	0.5947531367	0.5931236761
P00420	Q08179	0.6778556298	0.7423822715
P00420	P10081	0.8898484602	0.6338601923
P00424	P07255	0.0003258921	0.0009776764
P00424	P00425	0.0008147303	0.0006517843
P00424	P07256	0.0029330292	0.0032589213
P00424	P18239	0.0138504155	0.0237901255
P00424	Q12350	0.0145021998	0.0350334039
P00424	Q12480	0.0153169301	0.0055401662
P00424	P53266	0.0216718266	0.0060290044
P00424	P38143	0.0469284667	0.1064037803
P00424	P17261	0.0547498778	0.0997229917
P00424	P53192	0.0638748574	0.1233501711
P00424	Q03713	0.0826136549	0.0382923252
P00424	P53721	0.0834283852	0.0200423660
P00424	P40532	0.1013524523	0.1358970181
P00424	P36112	0.1062408343	0.0246048558
P00424	P53315	0.1235131172	0.2480039107
P00424	P26725	0.1244907935	0.1215577644
P00424	P32453	0.1750040737	0.0783770572
P00424	P53598	0.1785888871	0.1078702949
P00424	P38324	0.2155776438	0.3053609255
P00424	P21147	0.2159035359	0.1339416653
P00424	P38084	0.2198142415	0.3809678996
P00424	P53312	0.2318722503	0.3900928793
P00424	P53044	0.2486556950	0.2846667753
P00424	P0CX34	0.2626690565	0.3949812612
P00424	P23585	0.2761935799	0.4595079029
P00424	P19262	0.2853185596	0.1354081799
P00424	Q12382	0.2882515887	0.2115039922
P00424	Q03750	0.2889033730	0.1839661072
P00424	Q12166	0.2970506762	0.3661398077
P00424	P48570	0.2980283526	0.4293628809
P00424	P38804	0.3032426267	0.4456574874
P00424	P39103	0.3122046603	0.1438813753
P00424	Q3E7B2	0.3123676063	0.2577806746
P00424	P32335	0.3275215904	0.3956330455
P00424	P14905	0.3278474825	0.3736353267
P00424	P32623	0.3298028353	0.2504481017
P00424	P17891	0.3700505133	0.1350822878
P00424	P06776	0.4014991038	0.5318559557
P00424	P25619	0.4086687307	0.4718918038
P00424	Q06667	0.4340883168	0.6055075770
P00424	P41921	0.4476128401	0.5106729672
P00424	P40208	0.4544565749	0.5657487372
P00424	P07278	0.4665145837	0.5496170767
P00424	Q08929	0.4674922601	0.5950790288
P00424	P08679	0.4696105589	0.5191461626
P00424	P53289	0.4837868665	0.5266416816
P00424	P40308	0.4951930911	0.6625386997
P00424	P25567	0.5098582369	0.6530878279
P00424	P07264	0.5106729672	0.5589050024
P00424	P40492	0.5124653740	0.6113736353
P00424	P32457	0.5140948346	0.2514257781
P00424	P06782	0.5246863288	0.6250611048
P00424	Q03067	0.5299006029	0.3262180218
[truncated: 343,094 more rows]
