# Supplementary material for: Systematic Analysis of Experimental Phenotype Data Reveals Gene Functions
Source: PLoS One. 2013 Apr 16;8(4):e60847. doi: 10.1371/journal.pone.0060847 (PMC3628905; doi:10.1371/journal.pone.0060847)
Supplement: Supplement S2 — Computational evaluation results. A complete dataset for predicting interactions (genetic interactions, PPIs from GO, PPIs from STRING and interactions from BioGRID) using GO functional similarity. The first two columns of each file contains the interaction partners, the third column contains the position of the interaction pair in the functional similarity list (i.e., a value of 0 indicates that both partners are the functionally most similar, while a value of 1 indicates that both partners are the functionally least similar) based on GOA annotations, and the fourth column indicates the position of the interaction pair in the functional similarity list based on GOA’s and our inferred annotations. (BZ2) [file pone.0060847.s002.bz2 › results/yeast-gi-result.txt]

P11632	Q12406	0.1056640625	0.1453125
P11633	Q05123	0.3400390625	0.4076171875
P11633	Q12406	0.3955078125	0.44140625
P16861	P16862	0.0001953125	0.0005859375
P16862	P16862	0	0
P16862	P16861	0.0001953125	0.000390625
P24583	Q9URQ5	0.1015625	0.1384765625
P24583	P25618	0.540625	0.5208984375
P25618	P24583	0.2892578125	0.2888671875
P32563	P37296	0.09453125	0.221875
P32597	Q9URQ5	0.011328125	0.0109375
P32597	P36027	0.287890625	0.3419921875
P32597	P54867	0.4501953125	0.31328125
P32599	P47068	0.00078125	0.0083984375
P32790	P47068	0.0119140625	0.0123046875
P34230	P41909	0.0001953125	0.0001953125
P34230	P39518	0.0017578125	0.0013671875
P34230	Q02207	0.003515625	0.003125
P36027	P32597	0.290234375	0.3748046875
P37296	P32563	0.440234375	0.549609375
P38781	Q9URQ5	0.0025390625	0.0021484375
P39518	Q02207	0.0015625	0.001171875
P39518	P41909	0.0041015625	0.004296875
P39518	P34230	0.011328125	0.011328125
P41909	P34230	0.0001953125	0.0001953125
P41909	P39518	0.001171875	0.00078125
P41909	Q02207	0.0064453125	0.0060546875
P47068	P32599	0.000390625	0.0150390625
P47068	P32790	0.0158203125	0.0185546875
P54867	P32597	0.2341796875	0.4193359375
Q02207	P39518	0.0005859375	0.0001953125
Q02207	P34230	0.0046875	0.0041015625
Q02207	P41909	0.005859375	0.00546875
Q04179	P53915	0.007421875	0.009375
Q04947	Q99287	0.21484375	0.186328125
Q05123	P11633	0.1826171875	0.1884765625
Q06639	Q9URQ5	0.00390625	0.0033203125
Q12402	Q99287	0.327734375	0.203515625
Q12406	P11632	0.103125	0.128515625
Q12406	P11633	0.2314453125	0.2509765625
Q3E7B6	Q3E7B6	0	0
Q9URQ5	P38781	0.0025390625	0.002734375
Q9URQ5	Q06639	0.0029296875	0.003515625
Q9URQ5	P32597	0.0283203125	0.0228515625
Q9URQ5	P24583	0.272265625	0.351171875
