# Supplementary material for: Systematic Analysis of Experimental Phenotype Data Reveals Gene Functions
Source: PLoS One. 2013 Apr 16;8(4):e60847. doi: 10.1371/journal.pone.0060847 (PMC3628905; doi:10.1371/journal.pone.0060847)
Supplement: Supplement S2 — Computational evaluation results. A complete dataset for predicting interactions (genetic interactions, PPIs from GO, PPIs from STRING and interactions from BioGRID) using GO functional similarity. The first two columns of each file contains the interaction partners, the third column contains the position of the interaction pair in the functional similarity list (i.e., a value of 0 indicates that both partners are the functionally most similar, while a value of 1 indicates that both partners are the functionally least similar) based on GOA annotations, and the fourth column indicates the position of the interaction pair in the functional similarity list based on GOA’s and our inferred annotations. (BZ2) [file pone.0060847.s002.bz2 › results/string-fly-eval.txt]

FBpp0085367	FBpp0080825	0.0174910664	0.0175851044
FBpp0085367	FBpp0085861	0.0207823961	0.0204062441
FBpp0085367	FBpp0079615	0.0402482603	0.0399661463
FBpp0085367	FBpp0072419	0.1255407185	0.1260109084
FBpp0085367	FBpp0077814	0.1505548241	0.1508369381
FBpp0085367	FBpp0079278	0.1823396652	0.1829038932
FBpp0085367	FBpp0075676	0.2257852172	0.2268196351
FBpp0085367	FBpp0083625	0.7697949972	0.7706413391
FBpp0085367	FBpp0086727	0.8369381230	0.8374083130
FBpp0085367	FBpp0086388	0.9858943013	0.9859883393
FBpp0087959	FBpp0085563	0.2158171901	0.1916494264
FBpp0087959	FBpp0086848	0.3558397593	0.3619522287
FBpp0087959	FBpp0099923	0.4369945458	0.4304118864
FBpp0087959	FBpp0081356	0.6245063005	0.6385179613
FBpp0087959	FBpp0075458	0.7712996050	0.8332706413
FBpp0087959	FBpp0071794	0.8403234907	0.8980628174
FBpp0087959	FBpp0084906	0.8519842016	0.8982508934
FBpp0271851	FBpp0075092	0.5281173594	0.5274590935
FBpp0087124	FBpp0075395	0.0000940380	0.0001880760
FBpp0087124	FBpp0073316	0.0005642279	0.0006582659
FBpp0087124	FBpp0080488	0.0006582659	0.0007523039
FBpp0087124	FBpp0074941	0.0008463419	0.0010344179
FBpp0087124	FBpp0077353	0.0009403799	0.0011284559
FBpp0087124	FBpp0077728	0.0010344179	0.0012224939
FBpp0087124	FBpp0075617	0.0036674817	0.0038555576
FBpp0087124	FBpp0071449	0.0038555576	0.0042317096
FBpp0087124	FBpp0076756	0.0040436336	0.0044197856
FBpp0087124	FBpp0075684	0.0044197856	0.0047959376
FBpp0087124	FBpp0074971	0.0049840135	0.0055482415
FBpp0087124	FBpp0072494	0.0063005454	0.0058303555
FBpp0087124	FBpp0079182	0.0063945834	0.0067707354
FBpp0087124	FBpp0077125	0.0064886214	0.0065826594
FBpp0087124	FBpp0081234	0.0071468873	0.0072409253
FBpp0087124	FBpp0075676	0.0075230393	0.0078051533
FBpp0087124	FBpp0289873	0.0076170773	0.0080872673
FBpp0087124	FBpp0074835	0.0079932293	0.0050780515
FBpp0087124	FBpp0075686	0.0080872673	0.0051720895
FBpp0087124	FBpp0073459	0.0087455332	0.0092157232
FBpp0087124	FBpp0087118	0.0090276472	0.0094978371
FBpp0087124	FBpp0071553	0.0094037991	0.0103441790
FBpp0087124	FBpp0072468	0.0095918751	0.0104382170
FBpp0087124	FBpp0088015	0.0098739891	0.0107203310
FBpp0087124	FBpp0082897	0.0106262930	0.0113785970
FBpp0087124	FBpp0111906	0.0112845590	0.0125070528
FBpp0087124	FBpp0080706	0.0121309009	0.0128832048
FBpp0087124	FBpp0088040	0.0123189769	0.0129772428
FBpp0087124	FBpp0077107	0.0136355087	0.0145758887
FBpp0087124	FBpp0082601	0.0137295467	0.0146699267
FBpp0087124	FBpp0084626	0.0141056987	0.0144818507
FBpp0087124	FBpp0086749	0.0152341546	0.0109084070
FBpp0087124	FBpp0079635	0.0154222306	0.0153281926
FBpp0087124	FBpp0087094	0.0162685725	0.0167387625
FBpp0087124	FBpp0078983	0.0212525860	0.0139176227
FBpp0087124	FBpp0070402	0.0243558398	0.0181493323
FBpp0087124	FBpp0082973	0.0269889035	0.0195599022
FBpp0087124	FBpp0078400	0.0273650555	0.0200300922
FBpp0087124	FBpp0075282	0.0331954109	0.0242618018
FBpp0087124	FBpp0072419	0.1355087455	0.0861388001
FBpp0087124	FBpp0076894	0.1419033289	0.0897122437
FBpp0087124	FBpp0087500	0.1571374835	0.1274214783
FBpp0087124	FBpp0086387	0.1667293587	0.2645288697
FBpp0087124	FBpp0099920	0.1759450818	0.2318036487
FBpp0087124	FBpp0086063	0.1905209705	0.2237163814
FBpp0087124	FBpp0074677	0.2327440286	0.3159676509
FBpp0087124	FBpp0079303	0.3252774121	0.2021816814
FBpp0087124	FBpp0079626	0.3517020876	0.4307880384
FBpp0087124	FBpp0072567	0.3853676885	0.4621967275
FBpp0087124	FBpp0079537	0.4265563288	0.5403422983
FBpp0087124	FBpp0082987	0.4484671807	0.3336467933
FBpp0087124	FBpp0082089	0.4496896746	0.5527553131
FBpp0087124	FBpp0083616	0.4499717886	0.5530374271
FBpp0087124	FBpp0084900	0.5835997743	0.4700018808
FBpp0087124	FBpp0073099	0.6492382923	0.7198608238
FBpp0087124	FBpp0099642	0.8915741960	0.8922324619
FBpp0087124	FBpp0070181	0.8954297536	0.8959939816
FBpp0086935	FBpp0073757	0.0038555576	0.0037615197
FBpp0086935	FBpp0073759	0.0211585481	0.0210645101
FBpp0086935	FBpp0074664	0.1839383111	0.1850667670
FBpp0086935	FBpp0113097	0.1971036299	0.1980440098
FBpp0086935	FBpp0074137	0.4803460598	0.4813804777
FBpp0086885	FBpp0072086	0.1770735377	0.0347000188
FBpp0086767	FBpp0073083	0.0007523039	0.0004701900
FBpp0086767	FBpp0082511	0.1231897687	0.1231897687
FBpp0086767	FBpp0071028	0.2046266692	0.2043445552
FBpp0086767	FBpp0073950	0.3871544104	0.3890351702
FBpp0086767	FBpp0075729	0.3919503479	0.3938311078
FBpp0086396	FBpp0075877	0.0010344179	0.0011284559
FBpp0086396	FBpp0076157	0.5711867595	0.5197479782
FBpp0086380	FBpp0081839	0.7615196539	0.7859695317
FBpp0086061	FBpp0079112	0.0005642279	0.0005642279
FBpp0085944	FBpp0089115	0.0012224939	0.0012224939
FBpp0085944	FBpp0076345	0.0018807598	0.0019747978
FBpp0085944	FBpp0085071	0.0394959564	0.0395899944
FBpp0085944	FBpp0088517	0.3311077675	0.3336467933
FBpp0085944	FBpp0085625	0.7239984954	0.7243746474
FBpp0085721	FBpp0076790	0.0974233590	0.0716569494
FBpp0085721	FBpp0083413	0.1011848787	0.0922512695
FBpp0085721	FBpp0085261	0.3906338161	0.3616701147
FBpp0085721	FBpp0085858	0.7196727478	0.7191085198
FBpp0089363	FBpp0081516	0.1137859695	0.1298664661
FBpp0089363	FBpp0075676	0.2136543163	0.2203310137
FBpp0089363	FBpp0078144	0.2840887719	0.2794809103
FBpp0089363	FBpp0075255	0.4447996991	0.2970660147
FBpp0089129	FBpp0074061	0.0033853677	0.0034794057
FBpp0089129	FBpp0086124	0.0085574572	0.0085574572
FBpp0089129	FBpp0076487	0.0100620651	0.0101561031
FBpp0089129	FBpp0080940	0.0108143690	0.0107203310
FBpp0089129	FBpp0070483	0.0147639646	0.0150460786
FBpp0089129	FBpp0110230	0.0238856498	0.0242618018
FBpp0089129	FBpp0111810	0.0346059808	0.0347000188
FBpp0089129	FBpp0088287	0.1690803084	0.1704908783
FBpp0089129	FBpp0110406	0.2415835998	0.2425239797
FBpp0089129	FBpp0088246	0.2632123378	0.2637765657
FBpp0089129	FBpp0083419	0.3239608802	0.3250893361
FBpp0089129	FBpp0076938	0.3446492383	0.3461538462
FBpp0089129	FBpp0112964	0.6498965582	0.6507429001
FBpp0089129	FBpp0074665	0.7444987775	0.7454391574
FBpp0089129	FBpp0083309	0.9166823397	0.9168704156
FBpp0080331	FBpp0073101	0.0164566485	0.0167387625
FBpp0080331	FBpp0075711	0.0191837502	0.0158924205
FBpp0080331	FBpp0088543	0.0241677638	0.0249200677
FBpp0080331	FBpp0075807	0.0339477149	0.0299981192
FBpp0080331	FBpp0075280	0.0521910852	0.0536016551
FBpp0080331	FBpp0082829	0.0527553131	0.0338536769
FBpp0080331	FBpp0079641	0.0568929848	0.0583035546
FBpp0080331	FBpp0078331	0.0851984202	0.0867030280
FBpp0080331	FBpp0071846	0.1343802896	0.1361670115
FBpp0080331	FBpp0083330	0.1412450630	0.1434079368
FBpp0080331	FBpp0084728	0.1665412827	0.1689862705
FBpp0080331	FBpp0070854	0.1782019936	0.1367312394
FBpp0080331	FBpp0071136	0.1994545797	0.2022757194
FBpp0080331	FBpp0075304	0.2057551251	0.1610870792
FBpp0080331	FBpp0288474	0.3355275531	0.3371261990
FBpp0080331	FBpp0271736	0.4858002633	0.4873989092
FBpp0080331	FBpp0085119	0.5178672184	0.5189016363
FBpp0080331	FBpp0087421	0.6888282866	0.6892984766
FBpp0080860	FBpp0083776	0.0656385180	0.0661087079
FBpp0080860	FBpp0079471	0.0810607485	0.0809667106
FBpp0072366	FBpp0077052	0.0226631559	0.0225691179
FBpp0072366	FBpp0078405	0.4344555200	0.4353018620
FBpp0072366	FBpp0084288	0.5182433703	0.5189956743
FBpp0072366	FBpp0084476	0.9696257288	0.9697197668
FBpp0076321	FBpp0070916	0.1719014482	0.1737822080
FBpp0076321	FBpp0082296	0.2376340041	0.2406432199
FBpp0076321	FBpp0078310	0.2378220801	0.2408312958
FBpp0076321	FBpp0086848	0.3854617265	0.3845213466
FBpp0076321	FBpp0111987	0.3939251458	0.3983449314
FBpp0076321	FBpp0079648	0.3991912733	0.4000376152
FBpp0076321	FBpp0083799	0.8196351326	0.8214218544
FBpp0076321	FBpp0074432	0.8808538650	0.8817942449
FBpp0076321	FBpp0087349	0.9074666165	0.9076546925
FBpp0076267	FBpp0072881	0.3042129020	0.3060936618
FBpp0076267	FBpp0081188	0.4731051345	0.4763964642
FBpp0076267	FBpp0081190	0.8752115855	0.8757758134
FBpp0089417	FBpp0113081	0.0015986459	0.0015986459
FBpp0089417	FBpp0072743	0.0072409253	0.0074290013
FBpp0089417	FBpp0071028	0.0099680271	0.0086514952
FBpp0089417	FBpp0088179	0.0154222306	0.0155162686
FBpp0089417	FBpp0072151	0.0252962197	0.0250141057
FBpp0089417	FBpp0076008	0.0274590935	0.0277412074
FBpp0089417	FBpp0089330	0.0368628926	0.0341357909
FBpp0089417	FBpp0082731	0.0412826782	0.0420349821
FBpp0089417	FBpp0087478	0.0618769983	0.0629114162
FBpp0089417	FBpp0085075	0.3455896182	0.3471882641
FBpp0089417	FBpp0077121	0.4062441226	0.4076546925
FBpp0089417	FBpp0076347	0.4623848035	0.4636072973
FBpp0089417	FBpp0085858	0.5215347000	0.5204062441
FBpp0081162	FBpp0088529	0.2210833177	0.2579462103
FBpp0288453	FBpp0071061	0.0035734437	0.0033853677
FBpp0288453	FBpp0111755	0.0050780515	0.0054542035
FBpp0288453	FBpp0070267	0.0258604476	0.0268948655
FBpp0288453	FBpp0288783	0.0615948843	0.0642279481
FBpp0288453	FBpp0071822	0.0911228136	0.0936618394
FBpp0288453	FBpp0080990	0.0957306752	0.0507805153
FBpp0288453	FBpp0072096	0.1409629490	0.1440662027
FBpp0288453	FBpp0082062	0.1413391010	0.1444423547
FBpp0288453	FBpp0079485	0.1760391198	0.1787662216
FBpp0288453	FBpp0077850	0.2018995674	0.2054730111
FBpp0288453	FBpp0079976	0.3079744217	0.3115478653
FBpp0288453	FBpp0080421	0.3173782208	0.3210457025
FBpp0288453	FBpp0071471	0.4292834305	0.4313522663
FBpp0288453	FBpp0084782	0.4721647546	0.4739514764
FBpp0288453	FBpp0079969	0.5253902577	0.5267067895
FBpp0088508	FBpp0085075	0.1743464360	0.1997366936
FBpp0088508	FBpp0074972	0.2683844273	0.3003573444
FBpp0088508	FBpp0075034	0.3154034230	0.3475644160
FBpp0088508	FBpp0086795	0.3315779575	0.3641151025
FBpp0088508	FBpp0075839	0.4839195035	0.5140116607
FBpp0084466	FBpp0079157	0.0524731992	0.0536016551
FBpp0084466	FBpp0070653	0.1157607674	0.1165130713
FBpp0084466	FBpp0077788	0.3984389693	0.3962760955
FBpp0084466	FBpp0088245	0.4152717698	0.4120744781
FBpp0084466	FBpp0070619	0.6669174346	0.6665412827
FBpp0085008	FBpp0074229	0.4220425052	0.3003573444
FBpp0070454	FBpp0077255	0.0333834869	0.0348880948
FBpp0070454	FBpp0082134	0.0516268573	0.0521910852
FBpp0071424	FBpp0071424	0	0
FBpp0071424	FBpp0081152	0.0142937747	0.0141997367
FBpp0071424	FBpp0072605	0.0438217040	0.0441038179
FBpp0071424	FBpp0089361	0.0533195411	0.0530374271
FBpp0071424	FBpp0070637	0.0684596577	0.0685536957
FBpp0071424	FBpp0075764	0.0828474704	0.0830355464
FBpp0071424	FBpp0074553	0.0907466617	0.0907466617
FBpp0071424	FBpp0083802	0.0965770171	0.0959187512
FBpp0071424	FBpp0076152	0.0981756630	0.0977995110
FBpp0071424	FBpp0075619	0.0984577769	0.0980816250
FBpp0071424	FBpp0089395	0.1041000564	0.1039119804
FBpp0071424	FBpp0079328	0.1136919315	0.1134098176
FBpp0071424	FBpp0110423	0.1246943765	0.1244122626
FBpp0071424	FBpp0079484	0.1267632123	0.1265751364
FBpp0071424	FBpp0081822	0.1270453263	0.1268572503
FBpp0071424	FBpp0084874	0.1597705473	0.1600526613
FBpp0071424	FBpp0080319	0.1666353207	0.1669174346
FBpp0071424	FBpp0079536	0.2996050404	0.3001692684
FBpp0071424	FBpp0073003	0.3491630619	0.3504795938
FBpp0071424	FBpp0072546	0.4866466052	0.4880571751
FBpp0071424	FBpp0083160	0.6217791988	0.6227195787
FBpp0071424	FBpp0289752	0.6524355840	0.6534700019
FBpp0071424	FBpp0080550	0.6908971224	0.6918375024
FBpp0071424	FBpp0086524	0.7949031409	0.7951852548
FBpp0071424	FBpp0111950	0.8479405680	0.8481286440
FBpp0089135	FBpp0072743	0.0393078804	0.0396840323
FBpp0089135	FBpp0070043	0.0788038368	0.0794621027
FBpp0089135	FBpp0074105	0.1075794621	0.1088019560
FBpp0089135	FBpp0084191	0.2082001128	0.2088583788
FBpp0089135	FBpp0080825	0.2727101749	0.2744968967
FBpp0089135	FBpp0081780	0.2801391762	0.2818318601
FBpp0089135	FBpp0077028	0.5781455708	0.5788978747
FBpp0089135	FBpp0084733	0.8490690239	0.8495392138
FBpp0089135	FBpp0075344	0.9334211021	0.9335151401
FBpp0089135	FBpp0271887	0.9898438969	0.9898438969
FBpp0112914	FBpp0086787	0.3213278164	0.3248072221
FBpp0111722	FBpp0111722	0	0
FBpp0111722	FBpp0081254	0.0003761520	0.0003761520
FBpp0111722	FBpp0099514	0.0017867218	0.0017867218
FBpp0111722	FBpp0088245	0.0293398533	0.0287756254
FBpp0111722	FBpp0081448	0.0300921572	0.0304683092
FBpp0111722	FBpp0289494	0.0444799699	0.0447620839
FBpp0111722	FBpp0070648	0.0471130337	0.0466428437
FBpp0111722	FBpp0071946	0.0480534136	0.0489937935
FBpp0111722	FBpp0087478	0.0544479970	0.0539778070
FBpp0111722	FBpp0073540	0.0568929848	0.0582095166
FBpp0111722	FBpp0080675	0.0988339289	0.1018431446
FBpp0111722	FBpp0289752	0.1325935678	0.1351325936
FBpp0111722	FBpp0078146	0.1326876058	0.1091781080
FBpp0111722	FBpp0075106	0.1511190521	0.1550686477
FBpp0111722	FBpp0083505	0.1518713560	0.1484859883
FBpp0111722	FBpp0071158	0.2128079744	0.2159112281
FBpp0111722	FBpp0072673	0.2291705849	0.2349069024
FBpp0111722	FBpp0085703	0.2788226443	0.2864397216
FBpp0111722	FBpp0071508	0.2804212902	0.2873801016
FBpp0111722	FBpp0081603	0.2965017867	0.3044950160
FBpp0111722	FBpp0080423	0.3745533195	0.3817942449
FBpp0111722	FBpp0087344	0.3799134850	0.3872484484
FBpp0111722	FBpp0074029	0.5651683280	0.5805905586
FBpp0111722	FBpp0084264	0.6332518337	0.6413391010
FBpp0111722	FBpp0085535	0.6401166071	0.6481098364
FBpp0111722	FBpp0081909	0.6982320858	0.7047207072
FBpp0111722	FBpp0071024	0.7709234531	0.7753432387
FBpp0111722	FBpp0078467	0.8195410946	0.8220801204
FBpp0111722	FBpp0071743	0.8953357156	0.8955237916
FBpp0111722	FBpp0071578	0.9174346436	0.9176227196
FBpp0111717	FBpp0288457	0.5952604852	0.5970472071
FBpp0111758	FBpp0072086	0.0702463795	0.0725032913
FBpp0076487	FBpp0089129	0.0107203310	0.0103441790
FBpp0076487	FBpp0087478	0.0133533948	0.0138235847
FBpp0076487	FBpp0077141	0.3077863457	0.3085386496
FBpp0112234	FBpp0079701	0.5145758887	0.5159864585
FBpp0112234	FBpp0073137	0.7690426932	0.7695128832
FBpp0083559	FBpp0083649	0.0066766974	0.0067707354
FBpp0083559	FBpp0074225	0.0274590935	0.0282113974
FBpp0083559	FBpp0089352	0.0342298289	0.0280233214
FBpp0083559	FBpp0077975	0.0376151965	0.0316908031
FBpp0083559	FBpp0081253	0.2018995674	0.2018055294
FBpp0083559	FBpp0084163	0.2161933421	0.2205190897
FBpp0083559	FBpp0289785	0.2438405116	0.2449689675
FBpp0083559	FBpp0087977	0.2553131465	0.2598269701
FBpp0083559	FBpp0088692	0.3230205003	0.3278164378
FBpp0083559	FBpp0086787	0.3410757946	0.3444611623
FBpp0083559	FBpp0077210	0.3780327252	0.3811359789
FBpp0083559	FBpp0073568	0.4153658078	0.4194094414
FBpp0083559	FBpp0078318	0.4482791048	0.4500658266
FBpp0083559	FBpp0075561	0.4629490314	0.4684972729
FBpp0083559	FBpp0077697	0.6433138988	0.6453827346
FBpp0083559	FBpp0077763	0.8566861012	0.8571562911
FBpp0083559	FBpp0099933	0.8980628174	0.8982508934
FBpp0083559	FBpp0082226	0.9021064510	0.9022945270
FBpp0083559	FBpp0076331	0.9351137860	0.9352078240
FBpp0083559	FBpp0088756	0.9715064886	0.9716005266
FBpp0111727	FBpp0070994	0.0044197856	0.0044197856
FBpp0111727	FBpp0271754	0.0085574572	0.0088395712
FBpp0111727	FBpp0082661	0.1380477713	0.1404927591
FBpp0111727	FBpp0070151	0.3811359789	0.3798194471
FBpp0111727	FBpp0084691	0.4118864021	0.4144254279
FBpp0111727	FBpp0076282	0.4336091781	0.4376528117
FBpp0111727	FBpp0080015	0.4911604288	0.4886214030
FBpp0111727	FBpp0073101	0.5180552943	0.5134474328
FBpp0111727	FBpp0085632	0.8519842016	0.8528305435
FBpp0111727	FBpp0071277	0.8736129396	0.8740831296
FBpp0111727	FBpp0113024	0.9114162121	0.9117923641
FBpp0111737	FBpp0288697	0.0208764341	0.0197479782
FBpp0111737	FBpp0072489	0.1306187700	0.0998683468
FBpp0111737	FBpp0075038	0.2624600339	0.2969719767
FBpp0111737	FBpp0086975	0.2724280609	0.2272898251
FBpp0111737	FBpp0074831	0.2826782020	0.3160616889
FBpp0111737	FBpp0078337	0.8627045326	0.8668422043
FBpp0288515	FBpp0087499	0.0000940380	0.0000940380
FBpp0288515	FBpp0088268	0.0087455332	0.0087455332
FBpp0288515	FBpp0112422	0.0644160241	0.0633816062
FBpp0288515	FBpp0073242	0.4655820952	0.4660522851
FBpp0112422	FBpp0083330	0.0028211397	0.0031032537
FBpp0112422	FBpp0083098	0.0036674817	0.0032913297
FBpp0112422	FBpp0077052	0.0082753432	0.0084634192
FBpp0112422	FBpp0078591	0.0206883581	0.0206883581
FBpp0112422	FBpp0288515	0.0408124882	0.0374271206
FBpp0112422	FBpp0088574	0.0431634380	0.0436336280
FBpp0112422	FBpp0111699	0.0604664284	0.0616889223
FBpp0112422	FBpp0076408	0.0784276848	0.0799322926
FBpp0112422	FBpp0074802	0.1013729547	0.1018431446
FBpp0112422	FBpp0081088	0.3492570999	0.2851231898
FBpp0112422	FBpp0076915	0.5397780703	0.5415647922
FBpp0112422	FBpp0081188	0.7054730111	0.7065074290
FBpp0081675	FBpp0081675	0	0
FBpp0081675	FBpp0111540	0.0012224939	0.0014105699
FBpp0081675	FBpp0086739	0.0063005454	0.0067707354
FBpp0081675	FBpp0083717	0.0067707354	0.0073349633
FBpp0081675	FBpp0082541	0.0125070528	0.0136355087
FBpp0081675	FBpp0075313	0.0182433703	0.0113785970
FBpp0081675	FBpp0077679	0.0480534136	0.0504043634
FBpp0081675	FBpp0078301	0.0677073538	0.0646041001
FBpp0081675	FBpp0080661	0.0694000376	0.0722211774
FBpp0081675	FBpp0085717	0.1474515704	0.1528117359
FBpp0081675	FBpp0110423	0.1905209705	0.1950347941
FBpp0081675	FBpp0079732	0.2619898439	0.2657513636
FBpp0081675	FBpp0071816	0.3528305435	0.3562159112
FBpp0081675	FBpp0080008	0.3927026519	0.3959939816
FBpp0081675	FBpp0082998	0.4293774685	0.4327628362
FBpp0081675	FBpp0289608	0.4562723340	0.4594696257
FBpp0081675	FBpp0077809	0.8825465488	0.8827346248
FBpp0271715	FBpp0076666	0.0963889411	0.0973293210
FBpp0271715	FBpp0078497	0.2404551439	0.2474139552
FBpp0072178	FBpp0081216	0.0056422795	0.0055482415
FBpp0072178	FBpp0072743	0.0062065074	0.0066766974
FBpp0072178	FBpp0072151	0.0244498778	0.0244498778
FBpp0072178	FBpp0070636	0.0502162874	0.0501222494
FBpp0072178	FBpp0076312	0.0989279669	0.1010908407
FBpp0072178	FBpp0080554	0.1457588866	0.1509309761
FBpp0072178	FBpp0074061	0.1981380478	0.2089524168
FBpp0072178	FBpp0074060	0.2077299229	0.2103629866
FBpp0072178	FBpp0073874	0.2275719391	0.2354711303
FBpp0072178	FBpp0088445	0.2330261426	0.2377280421
FBpp0072271	FBpp0110324	0.0190897122	0.0206883581
FBpp0072271	FBpp0072101	0.1024073726	0.1022192966
FBpp0072271	FBpp0074523	0.1566672936	0.1702087643
FBpp0072271	FBpp0071213	0.5333834869	0.5414707542
FBpp0288532	FBpp0075732	0.0356403987	0.0426932481
FBpp0288532	FBpp0075701	0.3883769043	0.2347188264
FBpp0288532	FBpp0080825	0.8271581719	0.6552567237
FBpp0288532	FBpp0071210	0.8620462667	0.8684408501
FBpp0077850	FBpp0077850	0	0
FBpp0077850	FBpp0084083	0.0034794057	0.0036674817
FBpp0077850	FBpp0077400	0.0060184314	0.0063945834
FBpp0077850	FBpp0088783	0.0536016551	0.0556704909
FBpp0077850	FBpp0112984	0.0890539778	0.0914049276
FBpp0077850	FBpp0073101	0.1065450442	0.1089900320
FBpp0077850	FBpp0110406	0.1502727102	0.1524355840
FBpp0077850	FBpp0070483	0.1514952041	0.1582659394
FBpp0077850	FBpp0089031	0.1661651307	0.1283618582
FBpp0077850	FBpp0070906	0.2665977055	0.2685725033
FBpp0077850	FBpp0288453	0.3936430318	0.3950536017
FBpp0077850	FBpp0074225	0.4428249013	0.4438593192
FBpp0077850	FBpp0074519	0.5213466240	0.5219108520
FBpp0077850	FBpp0083801	0.5632875682	0.5643219861
FBpp0077850	FBpp0072696	0.8301673876	0.8300733496
FBpp0077850	FBpp0087367	0.9041752868	0.9043633628
FBpp0075982	FBpp0071503	0.0000940380	0.0000940380
FBpp0075982	FBpp0086677	0.0005642279	0.0007523039
FBpp0075982	FBpp0077650	0.0007523039	0.0008463419
FBpp0075982	FBpp0289250	0.0010344179	0.0011284559
FBpp0075982	FBpp0075348	0.0013165319	0.0012224939
FBpp0075982	FBpp0078205	0.0014105699	0.0015986459
FBpp0075982	FBpp0075839	0.0063005454	0.0066766974
FBpp0075982	FBpp0080121	0.0067707354	0.0075230393
FBpp0075982	FBpp0080203	0.0113785970	0.0047959376
FBpp0075982	FBpp0078093	0.0145758887	0.0151401166
FBpp0075982	FBpp0073090	0.0147639646	0.0156103066
FBpp0075982	FBpp0099904	0.0248260297	0.0287756254
FBpp0075982	FBpp0087350	0.0378973105	0.0423170961
FBpp0075982	FBpp0088191	0.0471130337	0.0514387813
FBpp0075982	FBpp0072904	0.1170772992	0.1098363739
FBpp0075982	FBpp0084623	0.1185819071	0.1271393643
FBpp0075982	FBpp0111702	0.2755313147	0.2518337408
FBpp0075982	FBpp0111833	0.4221365432	0.4191273274
FBpp0075982	FBpp0080922	0.5262365996	0.5173970284
FBpp0082348	FBpp0082682	0.0186195223	0.0189956743
FBpp0082348	FBpp0288671	0.0220989280	0.0210645101
FBpp0082348	FBpp0076058	0.0311265751	0.0280233214
FBpp0082348	FBpp0077213	0.0404363363	0.0416588302
FBpp0082348	FBpp0078896	0.1388941132	0.1412450630
FBpp0082348	FBpp0084311	0.1896746285	0.1643784089
FBpp0082348	FBpp0079682	0.7022757194	0.7045326312
FBpp0113105	FBpp0084721	0.1283618582	0.1341922137
FBpp0073832	FBpp0289488	0.0068647734	0.0080872673
FBpp0073832	FBpp0082326	0.0770171149	0.0788038368
FBpp0289753	FBpp0088181	0.0034794057	0.0034794057
FBpp0289753	FBpp0076504	0.5795561407	0.5802144066
FBpp0288741	FBpp0074883	0.4091593004	0.3187887907
FBpp0288741	FBpp0071378	0.7871920256	0.8033665601
FBpp0084848	FBpp0086432	0.1634380290	0.0857626481
FBpp0084848	FBpp0077998	0.5442918939	0.5506864773
FBpp0084848	FBpp0082849	0.5635696822	0.5679894677
FBpp0071971	FBpp0288810	0.0380853865	0.0547301110
FBpp0071971	FBpp0082849	0.0672371638	0.0964829791
FBpp0071971	FBpp0070056	0.1028775625	0.1752868159
FBpp0071971	FBpp0076695	0.1416212150	0.2394207260
FBpp0071971	FBpp0084762	0.1482979124	0.2282302050
FBpp0071971	FBpp0079388	0.2196727478	0.3082565356
FBpp0071971	FBpp0085889	0.2974421666	0.4311641903
FBpp0071971	FBpp0088502	0.3951476396	0.3297912357
FBpp0071971	FBpp0086432	0.6355087455	0.2112093286
FBpp0071971	FBpp0074800	0.7035922513	0.7443107015
FBpp0099721	FBpp0089031	0.0420349821	0.0473951476
FBpp0099721	FBpp0070037	0.1000564228	0.1151965394
FBpp0099721	FBpp0078337	0.8666541283	0.8691931540
FBpp0083413	FBpp0088684	0.0084634192	0.0085574572
FBpp0083413	FBpp0077208	0.0219108520	0.0235094978
FBpp0083413	FBpp0085721	0.0284935114	0.0228512319
FBpp0083413	FBpp0072415	0.0732555953	0.0758886590
FBpp0083413	FBpp0083436	0.0822832424	0.0851043822
FBpp0083413	FBpp0079458	0.1006206507	0.1035358285
FBpp0083413	FBpp0086645	0.1375775813	0.1403987211
FBpp0083413	FBpp0271525	0.1532819259	0.1565732556
FBpp0083413	FBpp0077716	0.3668422043	0.3684408501
FBpp0083413	FBpp0074387	0.5669550498	0.5678954298
FBpp0083413	FBpp0080011	0.8065638518	0.8071280797
FBpp0099810	FBpp0088249	0.0025390258	0.0031972917
FBpp0099810	FBpp0099514	0.0222870039	0.0200300922
FBpp0099810	FBpp0072097	0.1402106451	0.1482038744
FBpp0099810	FBpp0075250	0.2159112281	0.2263494452
FBpp0099810	FBpp0079027	0.3417340606	0.3450253903
FBpp0099810	FBpp0077153	0.3551814933	0.3641151025
FBpp0099810	FBpp0111596	0.4858943013	0.4906902389
FBpp0099810	FBpp0110270	0.8039307880	0.8044009780
FBpp0086502	FBpp0071061	0.0000940380	0.0000940380
FBpp0086502	FBpp0076299	0.4134850480	0.4156479218
FBpp0086502	FBpp0077185	0.5291517773	0.5302802332
FBpp0086502	FBpp0082363	0.6335339477	0.6345683656
FBpp0086502	FBpp0085292	0.6943765281	0.6948467181
FBpp0086502	FBpp0288561	0.8435207824	0.8438028964
FBpp0086502	FBpp0086255	0.9885273651	0.9885273651
FBpp0288693	FBpp0071764	0.0177731804	0.0200300922
FBpp0288693	FBpp0079617	0.2592627421	0.2752492007
FBpp0288693	FBpp0071960	0.4420725973	0.4616324995
FBpp0288693	FBpp0076523	0.6654128268	0.6107767538
FBpp0288693	FBpp0076223	0.8633627986	0.6692683844
FBpp0070225	FBpp0074051	0.3193530186	0.3368440850
FBpp0070225	FBpp0084211	0.3407936806	0.3266879819
FBpp0070225	FBpp0081601	0.4736693624	0.4514763965
FBpp0080111	FBpp0070804	0.0021628738	0.0022569118
FBpp0080111	FBpp0079485	0.0362986647	0.0377092345
FBpp0080111	FBpp0071603	0.0484295655	0.0495580214
FBpp0080111	FBpp0084922	0.0802144066	0.0824713184
FBpp0080111	FBpp0086400	0.1340981757	0.1357908595
FBpp0080111	FBpp0081882	0.2553131465	0.2592627421
FBpp0080111	FBpp0081396	0.4453639270	0.4478089148
FBpp0080111	FBpp0084565	0.5007523039	0.5050780515
FBpp0080111	FBpp0070113	0.7116795185	0.7138423923
FBpp0080441	FBpp0081356	0.0019747978	0.0021628738
FBpp0080441	FBpp0084955	0.0120368629	0.0110024450
FBpp0080441	FBpp0080203	0.0189956743	0.0191837502
FBpp0080441	FBpp0076260	0.1885461727	0.1904269325
FBpp0080441	FBpp0079278	0.3283806658	0.3291329697
FBpp0080441	FBpp0070328	0.5835057363	0.5837878503
FBpp0080441	FBpp0086272	0.6091781080	0.6096482979
FBpp0080441	FBpp0075688	0.8279104758	0.8281925898
FBpp0080441	FBpp0087367	0.8584728230	0.8584728230
FBpp0080441	FBpp0085568	0.8830167388	0.8829227008
FBpp0074693	FBpp0099478	0.0000940380	0.0000940380
FBpp0074693	FBpp0080935	0.2182621779	0.2255031033
FBpp0074693	FBpp0088986	0.6996426556	0.7005830355
FBpp0099478	FBpp0074693	0.0000940380	0.0000940380
FBpp0099478	FBpp0080015	0.0129772428	0.0128832048
FBpp0099478	FBpp0083150	0.0137295467	0.0101561031
FBpp0099478	FBpp0077255	0.0235094978	0.0176791424
FBpp0099478	FBpp0071337	0.0530374271	0.0528493511
FBpp0099478	FBpp0071698	0.2140304683	0.2195787098
FBpp0099478	FBpp0073988	0.2333082565	0.2401730299
FBpp0099478	FBpp0080935	0.2375399661	0.2453451194
FBpp0099478	FBpp0289478	0.2664096295	0.2698890352
FBpp0099478	FBpp0077690	0.4458341170	0.4495015986
FBpp0099478	FBpp0075719	0.6931540342	0.6942824901
FBpp0099478	FBpp0071011	0.8079744217	0.8086326876
FBpp0099478	FBpp0079331	0.8336467933	0.8340229453
FBpp0085176	FBpp0077302	0.0000940380	0.0000940380
FBpp0085176	FBpp0071140	0.0022569118	0.0018807598
FBpp0085176	FBpp0078964	0.0129772428	0.0138235847
FBpp0085176	FBpp0073787	0.0157043446	0.0157043446
FBpp0085176	FBpp0074785	0.0182433703	0.0185254843
FBpp0085176	FBpp0077129	0.0348880948	0.0348880948
FBpp0085176	FBpp0085947	0.0447620839	0.0451382358
FBpp0085176	FBpp0087651	0.0767350009	0.0777694188
FBpp0085176	FBpp0082743	0.0860447621	0.0865149520
FBpp0085176	FBpp0083434	0.0989279669	0.0946022193
FBpp0085176	FBpp0071285	0.1020312206	0.1032537145
FBpp0085176	FBpp0076894	0.1137859695	0.1147263494
FBpp0085176	FBpp0073967	0.1699266504	0.1492382923
FBpp0085176	FBpp0079617	0.1855369569	0.1869475268
FBpp0085176	FBpp0083736	0.2171337220	0.2189204439
FBpp0085176	FBpp0088120	0.2239984954	0.2260673312
FBpp0085176	FBpp0074226	0.2381041941	0.2403611059
FBpp0085176	FBpp0080922	0.2536204627	0.2551250705
FBpp0085176	FBpp0078296	0.2697949972	0.2721459470
FBpp0085176	FBpp0081376	0.3355275531	0.3377844649
FBpp0085176	FBpp0078592	0.4249576829	0.3789731051
FBpp0085176	FBpp0087170	0.5536016551	0.5544479970
FBpp0085176	FBpp0088993	0.8261237540	0.8264058680
FBpp0085176	FBpp0076827	0.8339289073	0.8341169833
FBpp0085106	FBpp0083434	0.0182433703	0.0197479782
FBpp0085106	FBpp0070455	0.0655444800	0.0678013918
FBpp0085106	FBpp0084919	0.1189580591	0.1221553508
FBpp0085106	FBpp0086787	0.5493699455	0.5518149332
FBpp0085106	FBpp0084094	0.5983637390	0.5994921948
FBpp0077357	FBpp0084955	0.0001880760	0.0001880760
FBpp0077357	FBpp0085265	0.0299040812	0.0302802332
FBpp0077357	FBpp0072197	0.1728418281	0.1744404740
FBpp0077357	FBpp0289460	0.1886402106	0.1901448185
FBpp0077357	FBpp0078828	0.2766597705	0.2778822644
FBpp0077357	FBpp0075148	0.2817378221	0.2833364679
FBpp0077357	FBpp0289130	0.5149520406	0.5162685725
FBpp0077357	FBpp0079758	0.7428060937	0.7432762836
FBpp0083150	FBpp0099478	0.0013165319	0.0003761520
FBpp0083150	FBpp0077255	0.0015986459	0.0012224939
FBpp0083150	FBpp0070455	0.0050780515	0.0050780515
FBpp0083150	FBpp0289383	0.0506864773	0.0512507053
FBpp0083150	FBpp0080935	0.1089900320	0.1103065639
FBpp0083150	FBpp0083198	0.4092533383	0.4118864021
FBpp0083150	FBpp0079976	0.4700959188	0.4720707166
FBpp0082392	FBpp0084955	0.0003761520	0.0002821140
FBpp0082392	FBpp0083185	0.0040436336	0.0039495956
FBpp0082392	FBpp0072209	0.0124130149	0.0131653188
FBpp0082392	FBpp0075458	0.0212525860	0.0175851044
FBpp0082392	FBpp0072331	0.3018619522	0.3094790295
FBpp0082392	FBpp0074517	0.3206695505	0.3251833741
FBpp0082392	FBpp0075785	0.5874553320	0.5923453075
FBpp0082392	FBpp0088588	0.7319917247	0.7354711303
FBpp0074370	FBpp0072101	0.0157983825	0.0059243935
FBpp0074370	FBpp0074664	0.0624412263	0.0679894677
FBpp0074370	FBpp0071396	0.3310137295	0.3387248448
FBpp0070119	FBpp0087923	0.0006582659	0.0013165319
FBpp0070119	FBpp0073101	0.0047018996	0.0049840135
FBpp0070119	FBpp0078971	0.0549181869	0.0560466428
FBpp0070119	FBpp0083434	0.1344743276	0.1274214783
FBpp0070119	FBpp0071158	0.1435960128	0.1444423547
FBpp0070119	FBpp0077147	0.1571374835	0.1578897875
FBpp0070119	FBpp0081633	0.2573819823	0.2583223622
FBpp0070119	FBpp0085886	0.2616136919	0.2624600339
FBpp0070119	FBpp0086875	0.2979123566	0.2986646605
FBpp0070119	FBpp0080403	0.3025202182	0.3020500282
FBpp0070119	FBpp0078970	0.3446492383	0.3225503103
FBpp0070119	FBpp0113056	0.3638329885	0.3645852925
FBpp0070119	FBpp0082140	0.3796313711	0.3795373331
FBpp0070119	FBpp0071835	0.4933233026	0.4938875306
FBpp0070119	FBpp0072229	0.8540530374	0.8543351514
FBpp0110075	FBpp0110075	0	0
FBpp0110075	FBpp0077542	0.0370509686	0.0385555765
FBpp0110075	FBpp0072681	0.1482038744	0.1501786722
FBpp0110075	FBpp0083354	0.2388564980	0.2411134098
FBpp0110075	FBpp0086993	0.2462854993	0.2494827910
FBpp0110075	FBpp0086770	0.3019559902	0.3050592439
FBpp0110075	FBpp0087721	0.3255595260	0.2247507993
FBpp0110075	FBpp0076470	0.3530186195	0.3546172654
FBpp0110075	FBpp0081838	0.4838254655	0.4850479594
FBpp0110075	FBpp0087144	0.5523791612	0.5537897311
FBpp0110075	FBpp0070924	0.7227760015	0.7231521535
FBpp0110075	FBpp0073262	0.7463795373	0.7468497273
FBpp0110075	FBpp0086246	0.7978183186	0.7985706225
FBpp0110075	FBpp0071750	0.8096671055	0.8101372955
FBpp0110075	FBpp0071744	0.8688170021	0.8691931540
FBpp0110075	FBpp0072232	0.8983449314	0.8987210833
FBpp0110075	FBpp0080658	0.9098175663	0.9101937183
FBpp0110075	FBpp0082313	0.9233590371	0.9235471130
FBpp0110075	FBpp0085871	0.9942636825	0.9942636825
FBpp0071140	FBpp0071140	0	0
FBpp0071140	FBpp0085176	0.0034794057	0.0026330638
FBpp0071140	FBpp0084178	0.0073349633	0.0072409253
FBpp0071140	FBpp0076971	0.0098739891	0.0097799511
FBpp0071140	FBpp0081639	0.0125070528	0.0130712808
FBpp0071140	FBpp0071285	0.0358284747	0.0369569306
FBpp0071140	FBpp0078983	0.0402482603	0.0405303743
FBpp0071140	FBpp0086011	0.0430694000	0.0432574760
FBpp0071140	FBpp0086107	0.0530374271	0.0421290201
FBpp0071140	FBpp0079500	0.0535076171	0.0542599210
FBpp0071140	FBpp0076894	0.0802144066	0.0816249765
FBpp0071140	FBpp0079029	0.1309949219	0.1309949219
FBpp0071140	FBpp0077497	0.1325935678	0.1340041377
FBpp0071140	FBpp0086603	0.1977618958	0.2026518714
FBpp0071140	FBpp0076200	0.1981380478	0.2006770735
FBpp0071140	FBpp0077302	0.2354711303	0.2341545985
FBpp0071140	FBpp0070259	0.2437464736	0.2441226255
FBpp0071140	FBpp0071337	0.2721459470	0.2703592251
FBpp0071140	FBpp0082021	0.3024261802	0.3058115479
FBpp0071140	FBpp0073471	0.3677825842	0.3700394960
FBpp0071140	FBpp0072767	0.3797254091	0.3817002069
FBpp0071140	FBpp0288733	0.4397216475	0.4400977995
FBpp0071140	FBpp0072181	0.5545420350	0.5565168328
FBpp0071140	FBpp0079704	0.7555952605	0.7560654504
FBpp0071140	FBpp0074885	0.8006394583	0.6237539966
FBpp0112469	FBpp0083926	0.0019747978	0.0020688358
FBpp0112469	FBpp0072128	0.0085574572	0.0090276472
FBpp0112469	FBpp0074065	0.0451382358	0.0463607297
FBpp0112469	FBpp0087883	0.2794809103	0.2799511002
FBpp0112469	FBpp0078350	0.3687229641	0.3683468121
FBpp0077590	FBpp0073215	0.0107203310	0.0094037991
FBpp0077590	FBpp0110267	0.0381794245	0.0396840323
FBpp0077590	FBpp0070884	0.1192401730	0.1250705285
FBpp0077590	FBpp0074874	0.2034982133	0.2133722024
FBpp0077590	FBpp0112337	0.2121497085	0.2240925334
FBpp0077590	FBpp0071237	0.3781267632	0.3879067143
FBpp0077590	FBpp0085480	0.4283430506	0.4406620275
FBpp0077590	FBpp0288881	0.4383110777	0.4559902200
FBpp0077590	FBpp0078069	0.5298100433	0.5447620839
FBpp0077590	FBpp0072820	0.5939439534	0.5475832236
FBpp0077590	FBpp0072696	0.8562159112	0.8620462667
FBpp0077590	FBpp0078245	0.8786909912	0.8851796126
FBpp0077590	FBpp0070611	0.8987210833	0.8848974986
FBpp0077590	FBpp0077980	0.9237351890	0.8958999436
FBpp0077590	FBpp0078994	0.9385931916	0.9386872296
FBpp0100010	FBpp0289245	0.1392702652	0.1586420914
FBpp0100010	FBpp0070025	0.3947714877	0.4059620087
FBpp0100010	FBpp0071585	0.4637013353	0.4640774873
FBpp0100010	FBpp0078433	0.6372954674	0.6146323115
FBpp0100010	FBpp0086523	0.6871356028	0.7029339853
FBpp0076182	FBpp0112060	0.0111905210	0.0121309009
FBpp0076182	FBpp0082008	0.2487304871	0.1830919692
FBpp0076182	FBpp0071470	0.2593567801	0.0739138612
FBpp0076182	FBpp0081025	0.6144442355	0.6074854241
FBpp0076182	FBpp0086376	0.7046266692	0.7024637954
FBpp0085365	FBpp0072097	0.0074290013	0.0054542035
FBpp0085365	FBpp0080146	0.0143878127	0.0147639646
FBpp0085365	FBpp0078866	0.0163626105	0.0134474328
FBpp0085365	FBpp0099391	0.0233214219	0.0188075983
FBpp0072904	FBpp0072904	0	0
FBpp0072904	FBpp0084955	0.0009403799	0.0006582659
FBpp0072904	FBpp0084623	0.0249200677	0.0254842957
FBpp0072904	FBpp0110324	0.0256723716	0.0301861952
FBpp0072904	FBpp0083802	0.0266127516	0.0268948655
FBpp0072904	FBpp0080203	0.0400601843	0.0404363363
FBpp0072904	FBpp0075982	0.0480534136	0.0476772616
FBpp0072904	FBpp0085148	0.0482414896	0.0488997555
FBpp0072904	FBpp0081284	0.0549181869	0.0561406808
FBpp0072904	FBpp0072166	0.0846341922	0.0853864961
FBpp0072904	FBpp0078360	0.0878314839	0.0877374459
FBpp0072904	FBpp0080121	0.0903705097	0.0910287756
FBpp0072904	FBpp0072660	0.1127515516	0.1180176791
FBpp0072904	FBpp0072144	0.1410569870	0.1426556329
FBpp0072904	FBpp0084762	0.1654128268	0.1683280045
FBpp0072904	FBpp0081560	0.1823396652	0.1854429189
FBpp0072904	FBpp0079468	0.2153470002	0.2179800639
FBpp0072904	FBpp0075313	0.2298288509	0.2238104194
FBpp0072904	FBpp0075861	0.2417716758	0.2447808915
FBpp0072904	FBpp0079617	0.2469437653	0.2478841452
FBpp0072904	FBpp0080010	0.2490126011	0.2499529810
FBpp0072904	FBpp0080423	0.2667857815	0.2721459470
FBpp0072904	FBpp0111355	0.2671619334	0.2725220989
FBpp0072904	FBpp0088250	0.2953733308	0.2967839007
FBpp0072904	FBpp0075203	0.3002633064	0.3024261802
FBpp0072904	FBpp0085678	0.3083505736	0.3107015234
FBpp0072904	FBpp0083939	0.3211397405	0.3240549182
FBpp0072904	FBpp0084743	0.3801015610	0.3798194471
FBpp0072904	FBpp0075515	0.3924205379	0.3943012977
FBpp0072904	FBpp0073412	0.3931728418	0.3950536017
FBpp0072904	FBpp0110305	0.4250517209	0.4264622908
FBpp0072904	FBpp0074584	0.4256159488	0.4273086327
FBpp0072904	FBpp0081351	0.4363362799	0.4378408877
FBpp0072904	FBpp0088818	0.4371826218	0.4385931916
FBpp0072904	FBpp0087761	0.4628549934	0.4642655633
FBpp0072904	FBpp0084906	0.4663343991	0.4674628550
FBpp0072904	FBpp0081662	0.5081813052	0.5096859131
FBpp0072904	FBpp0111875	0.5768290389	0.5776753809
FBpp0072904	FBpp0085479	0.6276095543	0.6282678202
FBpp0072904	FBpp0085258	0.6375775813	0.6382358473
FBpp0072904	FBpp0080854	0.7121497085	0.7129020124
FBpp0072904	FBpp0070181	0.7840887719	0.7847470378
FBpp0072904	FBpp0076112	0.8520782396	0.8523603536
FBpp0072904	FBpp0081915	0.8822644348	0.8824525108
FBpp0072904	FBpp0110081	0.9272145947	0.9273086327
FBpp0072904	FBpp0080535	0.9403799135	0.9404739515
FBpp0073387	FBpp0087332	0.0000940380	0.0000940380
FBpp0073387	FBpp0078433	0.0001880760	0.0001880760
FBpp0073387	FBpp0078086	0.0002821140	0.0002821140
FBpp0073387	FBpp0082384	0.0003761520	0.0003761520
FBpp0073387	FBpp0081356	0.0004701900	0.0004701900
FBpp0073387	FBpp0080121	0.0006582659	0.0006582659
FBpp0073387	FBpp0082353	0.0011284559	0.0011284559
FBpp0073387	FBpp0084067	0.0012224939	0.0012224939
FBpp0073387	FBpp0080564	0.0013165319	0.0013165319
FBpp0073387	FBpp0082591	0.0014105699	0.0014105699
FBpp0073387	FBpp0111294	0.0015986459	0.0015986459
FBpp0073387	FBpp0070175	0.0016926838	0.0016926838
FBpp0073387	FBpp0080704	0.0024449878	0.0023509498
FBpp0073387	FBpp0087085	0.0037615197	0.0035734437
FBpp0073387	FBpp0085563	0.0040436336	0.0039495956
FBpp0073387	FBpp0078633	0.0051720895	0.0051720895
FBpp0073387	FBpp0083629	0.0054542035	0.0054542035
FBpp0073387	FBpp0071848	0.0059243935	0.0058303555
FBpp0073387	FBpp0072151	0.0073349633	0.0071468873
FBpp0073387	FBpp0072743	0.0088395712	0.0089336092
FBpp0073387	FBpp0077650	0.0093097611	0.0094037991
FBpp0073387	FBpp0081787	0.0098739891	0.0097799511
FBpp0073387	FBpp0081639	0.0101561031	0.0100620651
FBpp0073387	FBpp0085716	0.0103441790	0.0101561031
FBpp0073387	FBpp0111905	0.0105322550	0.0103441790
FBpp0073387	FBpp0079615	0.0110964830	0.0110024450
FBpp0073387	FBpp0080281	0.0127891668	0.0126010908
FBpp0073387	FBpp0112462	0.0129772428	0.0127891668
FBpp0073387	FBpp0073866	0.0182433703	0.0182433703
FBpp0073387	FBpp0112147	0.0183374083	0.0183374083
FBpp0073387	FBpp0070861	0.0194658642	0.0193718262
FBpp0073387	FBpp0075839	0.0218168140	0.0217227760
FBpp0073387	FBpp0077415	0.0231333459	0.0231333459
FBpp0073387	FBpp0079514	0.0239796878	0.0239796878
FBpp0073387	FBpp0077401	0.0276471695	0.0277412074
FBpp0073387	FBpp0070177	0.0278352454	0.0279292834
FBpp0073387	FBpp0075838	0.0287756254	0.0286815874
FBpp0073387	FBpp0088191	0.0321609930	0.0323490690
FBpp0073387	FBpp0081896	0.0323490690	0.0325371450
FBpp0073387	FBpp0084242	0.0329132970	0.0331013730
FBpp0073387	FBpp0086953	0.0343238668	0.0343238668
FBpp0073387	FBpp0079164	0.0344179048	0.0310325371
FBpp0073387	FBpp0079029	0.0346059808	0.0346059808
FBpp0073387	FBpp0080257	0.0362986647	0.0361105887
FBpp0073387	FBpp0073090	0.0363927027	0.0362046267
FBpp0073387	FBpp0077129	0.0374271206	0.0371450066
FBpp0073387	FBpp0084655	0.0410005642	0.0407184503
FBpp0073387	FBpp0081216	0.0415647922	0.0411886402
FBpp0073387	FBpp0112455	0.0489937935	0.0489937935
FBpp0073387	FBpp0071596	0.0492759075	0.0493699455
FBpp0073387	FBpp0288698	0.0548241490	0.0545420350
FBpp0073387	FBpp0081786	0.0635696822	0.0636637201
FBpp0073387	FBpp0078414	0.0671431258	0.0671431258
FBpp0073387	FBpp0076894	0.0693059996	0.0693059996
FBpp0073387	FBpp0083912	0.0732555953	0.0731615573
FBpp0073387	FBpp0087307	0.0738198232	0.0738198232
FBpp0073387	FBpp0075701	0.0904645477	0.0906526237
FBpp0073387	FBpp0075458	0.0925333835	0.0927214595
FBpp0073387	FBpp0070389	0.0956366372	0.0957306752
FBpp0073387	FBpp0079187	0.1001504608	0.1002444988
FBpp0073387	FBpp0073720	0.1030656385	0.1028775625
FBpp0073387	FBpp0078964	0.1248824525	0.1334399097
FBpp0073387	FBpp0071427	0.1423735189	0.1427496709
FBpp0073387	FBpp0082953	0.1566672936	0.1565732556
FBpp0073387	FBpp0075280	0.1599586233	0.1600526613
FBpp0073387	FBpp0070418	0.1600526613	0.1601466993
FBpp0073387	FBpp0072249	0.1655068648	0.1654128268
FBpp0073387	FBpp0077497	0.1754748919	0.1756629678
FBpp0073387	FBpp0071337	0.1786721836	0.1783900696
FBpp0073387	FBpp0080215	0.1903328945	0.1905209705
FBpp0073387	FBpp0072419	0.1906150085	0.1907090465
FBpp0073387	FBpp0078508	0.1950347941	0.1953169080
FBpp0073387	FBpp0078331	0.1981380478	0.1986082377
FBpp0073387	FBpp0078054	0.2033101373	0.2036862893
FBpp0073387	FBpp0081448	0.2545608426	0.2548429566
FBpp0073387	FBpp0088368	0.2559714125	0.2561594884
FBpp0073387	FBpp0087583	0.2671619334	0.2679142374
FBpp0073387	FBpp0289746	0.3796313711	0.3789731051
FBpp0073387	FBpp0070431	0.4899379349	0.4903140869
FBpp0073387	FBpp0085295	0.5218168140	0.5222870039
FBpp0073387	FBpp0078427	0.6256347564	0.6257287944
FBpp0073387	FBpp0083533	0.7011472635	0.7017114914
FBpp0073387	FBpp0070181	0.8149332330	0.8151213090
FBpp0073387	FBpp0077277	0.9144254279	0.9146135039
FBpp0073387	FBpp0077935	0.9229828851	0.9231709611
FBpp0073387	FBpp0077645	0.9366183938	0.9367124318
FBpp0073387	FBpp0083809	0.9461162310	0.9462102689
FBpp0089402	FBpp0070302	0.0000940380	0.0000940380
FBpp0089402	FBpp0099722	0.0696821516	0.0505924393
FBpp0089402	FBpp0084923	0.2768478465	0.2860635697
FBpp0089402	FBpp0111582	0.6226255407	0.6240361106
FBpp0083284	FBpp0079875	0.0001880760	0.0001880760
FBpp0080710	FBpp0080927	0.0514387813	0.0540718450
FBpp0080710	FBpp0080215	0.0744780891	0.0782396088
FBpp0080710	FBpp0077101	0.1545044198	0.1594884333
FBpp0080710	FBpp0086328	0.2050028211	0.2069776190
FBpp0080710	FBpp0289659	0.2368817002	0.2422418657
FBpp0080710	FBpp0070043	0.2522098928	0.2573819823
FBpp0080710	FBpp0083885	0.2530562347	0.2583223622
FBpp0080710	FBpp0074623	0.2879443295	0.2931164190
FBpp0080710	FBpp0076301	0.6126575136	0.6144442355
FBpp0080710	FBpp0073536	0.8908218920	0.8910099680
FBpp0075572	FBpp0083154	0.2790107203	0.2715817190
FBpp0088675	FBpp0088675	0	0
FBpp0088675	FBpp0074907	0.0048899756	0.0053601655
FBpp0088675	FBpp0078684	0.0199360542	0.0202181681
FBpp0088675	FBpp0087506	0.0293398533	0.0311265751
FBpp0088675	FBpp0070457	0.0504984014	0.0461726538
FBpp0088675	FBpp0076452	0.1008087267	0.0908406996
FBpp0088675	FBpp0080490	0.2078239609	0.1691743464
FBpp0088675	FBpp0082525	0.2969719767	0.3067519278
FBpp0088675	FBpp0074378	0.4055858567	0.4178107956
FBpp0088675	FBpp0072660	0.5366748166	0.5056422795
FBpp0088675	FBpp0086813	0.6675757006	0.6517773180
FBpp0088675	FBpp0085706	0.7535264247	0.7665036675
FBpp0083266	FBpp0077688	0.0005642279	0.0001880760
FBpp0083266	FBpp0071820	0.0010344179	0.0010344179
FBpp0083266	FBpp0084879	0.0418469062	0.0450441979
FBpp0083266	FBpp0070859	0.1151965394	0.1190520970
FBpp0083266	FBpp0076326	0.1211209329	0.1253526425
FBpp0083266	FBpp0070577	0.1478277224	0.1521534700
FBpp0083266	FBpp0088920	0.2021816814	0.2060372390
FBpp0083266	FBpp0080019	0.2586044762	0.2615196539
FBpp0083266	FBpp0085236	0.3085386496	0.3111717134
FBpp0083266	FBpp0084308	0.4588113598	0.4598457777
FBpp0083266	FBpp0082714	0.6786721836	0.6797066015
FBpp0083266	FBpp0080992	0.6912732744	0.6924017303
FBpp0083266	FBpp0112022	0.8354335151	0.8357156291
FBpp0070483	FBpp0083154	0.0000940380	0.0000940380
FBpp0070483	FBpp0079060	0.0003761520	0.0003761520
FBpp0070483	FBpp0080261	0.0004701900	0.0004701900
FBpp0070483	FBpp0084329	0.0110024450	0.0112845590
FBpp0070483	FBpp0087732	0.0144818507	0.0146699267
FBpp0070483	FBpp0084498	0.0159864585	0.0163626105
FBpp0070483	FBpp0077925	0.0193718262	0.0180552943
FBpp0070483	FBpp0089129	0.0251081437	0.0252962197
FBpp0070483	FBpp0074521	0.0305623472	0.0310325371
FBpp0070483	FBpp0111702	0.0398721083	0.0402482603
FBpp0070483	FBpp0086649	0.0425992101	0.0431634380
FBpp0070483	FBpp0079420	0.0445740079	0.0453263118
FBpp0070483	FBpp0082682	0.0468309197	0.0468309197
FBpp0070483	FBpp0073101	0.0485236035	0.0491818695
FBpp0070483	FBpp0077850	0.0578333647	0.0581154787
FBpp0070483	FBpp0289746	0.0622531503	0.0626293022
FBpp0070483	FBpp0077497	0.0706225315	0.0709986835
FBpp0070483	FBpp0075701	0.0724092533	0.0727854053
FBpp0070483	FBpp0084335	0.0776753809	0.0782396088
FBpp0070483	FBpp0086969	0.0795561407	0.0800263306
FBpp0070483	FBpp0070876	0.0847282302	0.0856686101
FBpp0070483	FBpp0077962	0.1102125259	0.1115290577
FBpp0070483	FBpp0271525	0.1277976302	0.1300545420
FBpp0070483	FBpp0083505	0.1372014294	0.1424675569
FBpp0070483	FBpp0071285	0.1876998307	0.1899567425
FBpp0070483	FBpp0072893	0.2316155727	0.2346247884
FBpp0070483	FBpp0073725	0.5506864773	0.5516268573
FBpp0070483	FBpp0084341	0.5981756630	0.5992100809
FBpp0070455	FBpp0077255	0.0000940380	0.0000940380
FBpp0070455	FBpp0083150	0.0026330638	0.0027271017
FBpp0070455	FBpp0085106	0.0543539590	0.0555764529
FBpp0070455	FBpp0111770	0.0655444800	0.0662027459
FBpp0070455	FBpp0289478	0.0787097988	0.0802144066
FBpp0070455	FBpp0083434	0.0938499154	0.0960127892
FBpp0070455	FBpp0073988	0.1698326124	0.1733120181
FBpp0070455	FBpp0071698	0.2330261426	0.2376340041
FBpp0070455	FBpp0077690	0.3913861200	0.3948655257
FBpp0070455	FBpp0075719	0.6536580779	0.6543163438
FBpp0070455	FBpp0079331	0.7691367312	0.7695128832
FBpp0088397	FBpp0083084	0.0001880760	0.0001880760
FBpp0088397	FBpp0075703	0.1685160805	0.1859131089
FBpp0088397	FBpp0070351	0.2481662592	0.2109272146
FBpp0088397	FBpp0080156	0.8358096671	0.8456836562
FBpp0077454	FBpp0079060	0.0001880760	0.0001880760
FBpp0077454	FBpp0088245	0.0031972917	0.0033853677
FBpp0077454	FBpp0073879	0.0037615197	0.0040436336
FBpp0077828	FBpp0074229	0.0026330638	0.0028211397
FBpp0077828	FBpp0070471	0.3077863457	0.3089148016
FBpp0077828	FBpp0080774	0.3693812300	0.3705096859
FBpp0088599	FBpp0089352	0.0233214219	0.0245439157
FBpp0088599	FBpp0112392	0.1332518337	0.1366372014
FBpp0088599	FBpp0089395	0.1337220237	0.1371073914
FBpp0088599	FBpp0112298	0.4939815686	0.4953921384
FBpp0088599	FBpp0082798	0.7003949596	0.7011472635
FBpp0088599	FBpp0087887	0.7400789919	0.4852360354
FBpp0088599	FBpp0070305	0.9490314087	0.9491254467
FBpp0111749	FBpp0086051	0.5551062629	0.5560466428
FBpp0111749	FBpp0072262	0.8889411322	0.8891292082
FBpp0081600	FBpp0110324	0.0000940380	0.0000940380
FBpp0081600	FBpp0083348	0.0098739891	0.0097799511
FBpp0081600	FBpp0083666	0.0331013730	0.0351702088
FBpp0081600	FBpp0086645	0.0709986835	0.0725032913
FBpp0081600	FBpp0110406	0.3520782396	0.3538649614
FBpp0081600	FBpp0088418	0.6161369193	0.6171713372
FBpp0078733	FBpp0085947	0.0035734437	0.0039495956
FBpp0078733	FBpp0075965	0.0412826782	0.0424111341
FBpp0078733	FBpp0079527	0.0689298477	0.0547301110
FBpp0078733	FBpp0079157	0.1024073726	0.1115290577
FBpp0078733	FBpp0076076	0.1296783901	0.1202745909
FBpp0078733	FBpp0070463	0.1452886966	0.1557269137
FBpp0078733	FBpp0077055	0.4502539026	0.4636072973
FBpp0078733	FBpp0071488	0.9029527929	0.9044574008
FBpp0078733	FBpp0073508	0.9298476585	0.9299416964
FBpp0089270	FBpp0077206	0.3990972353	0.4007899191
FBpp0089270	FBpp0075689	0.4749858943	0.5247319917
FBpp0089270	FBpp0074069	0.5617829603	0.4713184126
FBpp0089270	FBpp0079628	0.6453827346	0.6542223058
FBpp0089270	FBpp0086269	0.6482038744	0.6432198608
FBpp0089270	FBpp0073651	0.7146887342	0.7207071657
FBpp0089270	FBpp0100080	0.7300169268	0.7346247884
FBpp0089270	FBpp0077251	0.7379161181	0.7368817002
FBpp0089270	FBpp0089366	0.7732744029	0.7744968967
FBpp0089270	FBpp0082994	0.7762836186	0.7748730487
FBpp0089270	FBpp0089115	0.8242429942	0.8210457025
FBpp0089270	FBpp0070767	0.8449313523	0.8531126575
FBpp0089270	FBpp0085915	0.8812300169	0.8817002069
FBpp0089270	FBpp0076495	0.9059620087	0.9085950724
FBpp0089270	FBpp0084948	0.9737634004	0.9752680083
FBpp0079060	FBpp0089031	0.0000940380	0.0000940380
FBpp0079060	FBpp0077454	0.0002821140	0.0002821140
FBpp0079060	FBpp0070483	0.0003761520	0.0003761520
FBpp0079060	FBpp0099945	0.0006582659	0.0008463419
FBpp0079060	FBpp0289383	0.0022569118	0.0023509498
FBpp0079060	FBpp0111569	0.0024449878	0.0025390258
FBpp0079060	FBpp0087197	0.0041376716	0.0043257476
FBpp0079060	FBpp0078591	0.0046078616	0.0047959376
FBpp0079060	FBpp0079845	0.0092157232	0.0100620651
FBpp0079060	FBpp0099514	0.0138235847	0.0149520406
FBpp0079060	FBpp0075485	0.0144818507	0.0144818507
FBpp0079060	FBpp0082829	0.0149520406	0.0090276472
FBpp0079060	FBpp0081732	0.0163626105	0.0173029904
FBpp0079060	FBpp0085204	0.0165506865	0.0175851044
FBpp0079060	FBpp0071689	0.0173970284	0.0186195223
FBpp0079060	FBpp0086898	0.0189016363	0.0110964830
FBpp0079060	FBpp0288861	0.0229452699	0.0237916118
FBpp0079060	FBpp0076790	0.0274590935	0.0285875494
FBpp0079060	FBpp0079662	0.0386496144	0.0366748166
FBpp0079060	FBpp0070071	0.0387436524	0.0399661463
FBpp0079060	FBpp0081448	0.0388376904	0.0402482603
FBpp0079060	FBpp0075947	0.0440097800	0.0451382358
FBpp0079060	FBpp0083434	0.0441978559	0.0397780703
FBpp0079060	FBpp0081255	0.0549181869	0.0532255031
FBpp0079060	FBpp0086821	0.0709046455	0.0725032913
FBpp0079060	FBpp0070559	0.0718450254	0.0692119616
FBpp0079060	FBpp0073515	0.0771111529	0.0785217228
FBpp0079060	FBpp0074009	0.1238480346	0.1028775625
FBpp0079060	FBpp0072349	0.1305247320	0.1331577957
FBpp0079060	FBpp0099737	0.1306187700	0.1332518337
FBpp0079060	FBpp0288474	0.1975738198	0.2008651495
FBpp0079060	FBpp0087122	0.6342862516	0.6349445176
FBpp0070072	FBpp0070071	0.0003761520	0.0004701900
FBpp0070072	FBpp0081318	0.0315967651	0.0306563852
FBpp0070072	FBpp0085914	0.0454203498	0.0453263118
FBpp0070072	FBpp0072477	0.0459845778	0.0459845778
FBpp0070072	FBpp0074686	0.0496520594	0.0500282114
FBpp0070072	FBpp0082511	0.0630054542	0.0633816062
FBpp0070072	FBpp0073173	0.0662027459	0.0646981380
FBpp0082172	FBpp0086223	0.0126951288	0.0095918751
FBpp0079064	FBpp0071820	0.0006582659	0.0006582659
FBpp0079064	FBpp0087110	0.0209704721	0.0189016363
FBpp0079064	FBpp0073874	0.0409065262	0.0420349821
FBpp0079064	FBpp0075724	0.4678390070	0.4765845402
FBpp0070443	FBpp0074554	0.0003761520	0.0003761520
FBpp0070443	FBpp0088833	0.0011284559	0.0011284559
FBpp0070443	FBpp0086704	0.0014105699	0.0014105699
FBpp0070443	FBpp0077099	0.0015986459	0.0015986459
FBpp0070443	FBpp0079597	0.0024449878	0.0024449878
FBpp0070443	FBpp0071771	0.0041376716	0.0041376716
FBpp0070443	FBpp0081322	0.0047018996	0.0047018996
FBpp0070443	FBpp0083371	0.0049840135	0.0049840135
FBpp0070443	FBpp0079500	0.0054542035	0.0054542035
FBpp0070443	FBpp0071052	0.0071468873	0.0071468873
FBpp0070443	FBpp0086269	0.0085574572	0.0086514952
FBpp0070443	FBpp0075764	0.0090276472	0.0090276472
FBpp0070443	FBpp0085586	0.0097799511	0.0097799511
FBpp0070443	FBpp0082412	0.0106262930	0.0105322550
FBpp0070443	FBpp0071766	0.0110024450	0.0110024450
FBpp0070443	FBpp0076172	0.0121309009	0.0120368629
FBpp0070443	FBpp0099977	0.0132593568	0.0133533948
FBpp0070443	FBpp0085482	0.0204062441	0.0207823961
FBpp0070443	FBpp0083802	0.0274590935	0.0278352454
FBpp0070443	FBpp0083663	0.1656949408	0.1680458905
FBpp0070443	FBpp0079041	0.1712431822	0.1735000940
FBpp0070443	FBpp0077636	0.3827346248	0.3848034606
FBpp0070443	FBpp0086790	0.4856121873	0.4878690991
FBpp0070443	FBpp0080024	0.5652623660	0.5675192778
FBpp0070443	FBpp0088054	0.7332142185	0.7338724845
FBpp0110324	FBpp0110324	0	0
FBpp0110324	FBpp0081600	0.0001880760	0.0000940380
FBpp0110324	FBpp0071248	0.0017867218	0.0020688358
FBpp0110324	FBpp0072271	0.0083693812	0.0096859131
FBpp0110324	FBpp0099948	0.0098739891	0.0110964830
FBpp0110324	FBpp0289484	0.0145758887	0.0143878127
FBpp0110324	FBpp0088489	0.0154222306	0.0113785970
FBpp0110324	FBpp0072904	0.0189956743	0.0212525860
FBpp0110324	FBpp0072746	0.0220048900	0.0207823961
FBpp0110324	FBpp0078591	0.0233214219	0.0217227760
FBpp0110324	FBpp0086117	0.0261425616	0.0298100433
FBpp0110324	FBpp0082987	0.0577393267	0.0650742900
FBpp0110324	FBpp0077927	0.0589618206	0.0676133158
FBpp0110324	FBpp0078354	0.0615008463	0.0694940756
FBpp0110324	FBpp0087500	0.0919691555	0.1002444988
FBpp0110324	FBpp0074249	0.1166071093	0.1295843521
FBpp0110324	FBpp0073634	0.1874177168	0.1990784277
FBpp0110324	FBpp0078400	0.1987963137	0.2065074290
FBpp0110324	FBpp0072660	0.2120556705	0.2243746474
FBpp0110324	FBpp0081197	0.2203310137	0.2309573068
FBpp0110324	FBpp0074835	0.2433703216	0.2537145007
FBpp0110324	FBpp0074080	0.2680082753	0.2155350762
FBpp0110324	FBpp0079254	0.2749670867	0.2868158736
FBpp0110324	FBpp0074750	0.4318224563	0.4359601279
FBpp0110324	FBpp0100000	0.5993041189	0.6030656385
FBpp0110324	FBpp0080089	0.6069211962	0.4720707166
FBpp0110324	FBpp0081982	0.7255971412	0.7269136731
FBpp0079598	FBpp0081318	0.0104382170	0.0114726349
FBpp0079598	FBpp0080261	0.0133533948	0.0124130149
FBpp0079598	FBpp0081911	0.0235094978	0.0236975738
FBpp0079598	FBpp0072477	0.0272710175	0.0270829415
FBpp0079598	FBpp0080203	0.0721271394	0.0626293022
FBpp0079598	FBpp0070482	0.7220236976	0.7223998495
FBpp0071061	FBpp0086502	0.0001880760	0.0001880760
FBpp0071061	FBpp0076353	0.0009403799	0.0010344179
FBpp0071061	FBpp0288453	0.0036674817	0.0039495956
FBpp0071061	FBpp0077962	0.0058303555	0.0061124694
FBpp0071061	FBpp0113097	0.0281173594	0.0290577393
FBpp0071061	FBpp0079187	0.0949783713	0.0979875870
FBpp0071061	FBpp0073137	0.4588113598	0.4604100056
FBpp0071061	FBpp0075699	0.5346059808	0.5362046267
FBpp0075123	FBpp0078331	0.2787286064	0.2808914802
FBpp0070486	FBpp0070486	0	0
FBpp0079447	FBpp0087524	0.0122249389	0.0122249389
FBpp0079447	FBpp0088245	0.0265187136	0.0268008275
FBpp0079447	FBpp0077788	0.1030656385	0.1041000564
FBpp0079447	FBpp0072660	0.1489561783	0.1522475080
FBpp0079447	FBpp0100089	0.2528681587	0.2553131465
FBpp0084026	FBpp0099975	0.0011284559	0.0013165319
FBpp0084026	FBpp0072215	0.0223810419	0.0239796878
FBpp0084026	FBpp0084525	0.1585480534	0.1593943953
FBpp0084026	FBpp0080008	0.3354335151	0.3390069588
FBpp0084026	FBpp0082877	0.4355839759	0.4371826218
FBpp0084026	FBpp0086206	0.4403799135	0.4421666353
FBpp0084026	FBpp0077442	0.6299605040	0.6318412639
FBpp0084026	FBpp0087976	0.6826217792	0.6833740831
FBpp0084026	FBpp0074259	0.8742712056	0.8743652436
FBpp0288984	FBpp0076090	0.0103441790	0.0103441790
FBpp0083005	FBpp0088920	0.0248260297	0.0265187136
FBpp0083005	FBpp0070577	0.0268008275	0.0276471695
FBpp0083005	FBpp0077688	0.0819070905	0.0901824337
FBpp0083005	FBpp0084308	0.0929095355	0.1009968027
FBpp0083005	FBpp0072687	0.3594132029	0.3675004702
FBpp0083005	FBpp0070859	0.3662779763	0.3705096859
FBpp0083005	FBpp0112022	0.4070904645	0.4233590371
FBpp0083005	FBpp0084617	0.4272145947	0.4305999624
FBpp0083005	FBpp0082714	0.5093097611	0.5175851044
FBpp0073249	FBpp0070363	0.0041376716	0.0055482415
FBpp0073249	FBpp0086813	0.0051720895	0.0045138236
FBpp0073249	FBpp0086645	0.0180552943	0.0183374083
FBpp0073249	FBpp0073005	0.0186195223	0.0190897122
FBpp0073249	FBpp0084323	0.0239796878	0.0227571939
FBpp0073249	FBpp0289433	0.0417528682	0.0384615385
FBpp0073249	FBpp0076342	0.0601843145	0.0636637201
FBpp0073249	FBpp0088807	0.6682339665	0.6730299041
FBpp0088502	FBpp0080015	0.0516268573	0.0523791612
FBpp0088502	FBpp0076282	0.1451006207	0.1469813805
FBpp0088502	FBpp0070994	0.1531878879	0.1546924958
FBpp0088502	FBpp0084691	0.1545984578	0.1562911416
FBpp0088502	FBpp0082661	0.2744968967	0.2757193906
FBpp0088502	FBpp0070151	0.3104194094	0.3121120933
FBpp0088502	FBpp0071971	0.3312018055	0.2620838819
FBpp0088502	FBpp0099918	0.3777506112	0.3796313711
FBpp0088502	FBpp0071267	0.4505360166	0.4515704345
FBpp0088502	FBpp0113024	0.8341169833	0.8344931352
FBpp0088502	FBpp0085632	0.8769983073	0.8771863833
FBpp0088502	FBpp0085467	0.8970283995	0.8972164755
FBpp0086196	FBpp0086949	0.0031032537	0.0024449878
FBpp0086196	FBpp0071820	0.0032913297	0.0025390258
FBpp0086196	FBpp0079187	0.1724656761	0.1464171525
FBpp0086196	FBpp0074988	0.2156291142	0.2216475456
FBpp0086196	FBpp0085913	0.5382734625	0.5363927027
FBpp0086196	FBpp0079976	0.6613691932	0.6639082189
FBpp0078777	FBpp0078024	0.0195599022	0.0201241301
FBpp0078777	FBpp0082591	0.0491818695	0.0504043634
FBpp0078777	FBpp0080121	0.0526612752	0.0537897311
FBpp0078777	FBpp0072768	0.1008087267	0.1039119804
FBpp0078777	FBpp0084841	0.1719954862	0.1667293587
FBpp0078777	FBpp0079166	0.1739702840	0.1647545608
FBpp0078777	FBpp0100080	0.1789542975	0.1823396652
FBpp0078777	FBpp0084577	0.1880759827	0.1911792364
FBpp0078777	FBpp0110325	0.3418280986	0.3485047959
FBpp0078777	FBpp0074523	0.5851984202	0.6027835245
FBpp0078777	FBpp0081563	0.9495956366	0.9496896746
FBpp0078777	FBpp0070415	0.9887154410	0.9887154410
FBpp0078091	FBpp0084352	0.0131653188	0.0134474328
FBpp0078091	FBpp0084329	0.0942260673	0.0839759263
FBpp0080583	FBpp0073967	0.0820951664	0.0358284747
FBpp0080583	FBpp0074558	0.1845025390	0.1834681211
FBpp0080583	FBpp0085201	0.2319917247	0.2291705849
FBpp0080583	FBpp0081662	0.3111717134	0.3301673876
FBpp0080583	FBpp0289484	0.4447056611	0.4326687982
FBpp0080583	FBpp0073935	0.6915553884	0.6996426556
FBpp0080583	FBpp0075913	0.8101372955	0.8118299793
FBpp0077688	FBpp0083266	0.0010344179	0.0002821140
FBpp0077688	FBpp0083005	0.0892420538	0.1204626669
FBpp0077688	FBpp0085265	0.1771675757	0.1919315403
FBpp0289488	FBpp0073832	0.0023509498	0.0045138236
FBpp0070086	FBpp0073543	0.0433515140	0.0504984014
FBpp0070086	FBpp0088456	0.0564227948	0.0589618206
FBpp0070086	FBpp0072253	0.4407560655	0.4744216664
FBpp0086328	FBpp0086328	0	0
FBpp0086328	FBpp0088684	0.0000940380	0.0000940380
FBpp0086328	FBpp0078931	0.0226631559	0.0228512319
FBpp0086328	FBpp0075683	0.0579274027	0.0578333647
FBpp0086328	FBpp0083514	0.1421854429	0.1426556329
FBpp0086328	FBpp0072468	0.1544103818	0.1545984578
FBpp0086328	FBpp0089366	0.2832424299	0.2834305059
FBpp0086328	FBpp0085151	0.3039307880	0.3047771300
FBpp0086328	FBpp0085152	0.3040248260	0.3048711680
FBpp0086328	FBpp0080710	0.3449313523	0.3470001881
FBpp0086328	FBpp0073368	0.3459657702	0.3187887907
FBpp0086328	FBpp0076908	0.4416964454	0.4425427873
FBpp0086328	FBpp0111987	0.5115666729	0.5124130149
FBpp0086328	FBpp0083501	0.7828662780	0.7827722400
FBpp0086328	FBpp0110250	0.9211961632	0.9213842392
FBpp0076207	FBpp0086701	0.0001880760	0.0001880760
FBpp0076207	FBpp0087610	0.0002821140	0.0002821140
FBpp0076207	FBpp0084617	0.0003761520	0.0003761520
FBpp0076207	FBpp0074833	0.0004701900	0.0004701900
FBpp0076207	FBpp0089424	0.0006582659	0.0006582659
FBpp0076207	FBpp0072687	0.0007523039	0.0007523039
FBpp0076207	FBpp0074180	0.0008463419	0.0008463419
FBpp0076207	FBpp0089141	0.0009403799	0.0009403799
FBpp0076207	FBpp0076152	0.0010344179	0.0010344179
FBpp0076207	FBpp0071766	0.0012224939	0.0012224939
FBpp0076207	FBpp0076602	0.0013165319	0.0013165319
FBpp0076207	FBpp0079168	0.0014105699	0.0014105699
FBpp0076207	FBpp0083377	0.0015046079	0.0015046079
FBpp0076207	FBpp0079328	0.0015986459	0.0015986459
FBpp0076207	FBpp0087321	0.0017867218	0.0017867218
FBpp0076207	FBpp0084959	0.0018807598	0.0018807598
FBpp0076207	FBpp0078416	0.0023509498	0.0023509498
FBpp0076207	FBpp0070151	0.0029151777	0.0029151777
FBpp0076207	FBpp0074087	0.0030092157	0.0030092157
FBpp0076207	FBpp0071052	0.0031032537	0.0031032537
FBpp0076207	FBpp0112464	0.0031972917	0.0031972917
FBpp0076207	FBpp0077998	0.0033853677	0.0033853677
FBpp0076207	FBpp0071846	0.0036674817	0.0036674817
FBpp0076207	FBpp0071519	0.0038555576	0.0038555576
FBpp0076207	FBpp0080641	0.0039495956	0.0039495956
FBpp0076207	FBpp0070767	0.0040436336	0.0040436336
FBpp0076207	FBpp0084306	0.0041376716	0.0041376716
FBpp0076207	FBpp0085166	0.0042317096	0.0042317096
FBpp0076207	FBpp0085314	0.0043257476	0.0043257476
FBpp0076207	FBpp0079484	0.0044197856	0.0044197856
FBpp0076207	FBpp0086103	0.0045138236	0.0045138236
FBpp0076207	FBpp0077142	0.0046078616	0.0046078616
FBpp0076207	FBpp0081822	0.0047018996	0.0047018996
FBpp0076207	FBpp0078354	0.0047959376	0.0047959376
FBpp0076207	FBpp0088441	0.0048899756	0.0048899756
FBpp0076207	FBpp0289147	0.0052661275	0.0052661275
FBpp0076207	FBpp0072084	0.0054542035	0.0054542035
FBpp0076207	FBpp0084242	0.0055482415	0.0055482415
FBpp0076207	FBpp0071087	0.0058303555	0.0058303555
FBpp0076207	FBpp0080724	0.0068647734	0.0068647734
FBpp0076207	FBpp0072802	0.0077111153	0.0077111153
FBpp0076207	FBpp0079753	0.0081813052	0.0081813052
FBpp0076207	FBpp0085717	0.0082753432	0.0082753432
FBpp0076207	FBpp0075619	0.0083693812	0.0083693812
FBpp0076207	FBpp0087113	0.0085574572	0.0085574572
FBpp0076207	FBpp0070942	0.0086514952	0.0086514952
FBpp0076207	FBpp0079500	0.0087455332	0.0087455332
FBpp0076207	FBpp0086269	0.0088395712	0.0088395712
FBpp0076207	FBpp0099686	0.0094037991	0.0094037991
FBpp0076207	FBpp0088242	0.0094978371	0.0094978371
FBpp0076207	FBpp0083371	0.0103441790	0.0103441790
FBpp0076207	FBpp0075764	0.0107203310	0.0107203310
FBpp0076207	FBpp0081614	0.0131653188	0.0131653188
FBpp0076207	FBpp0082483	0.0132593568	0.0132593568
FBpp0076207	FBpp0085586	0.0136355087	0.0135414708
FBpp0076207	FBpp0070279	0.0144818507	0.0143878127
FBpp0076207	FBpp0082465	0.0154222306	0.0153281926
FBpp0076207	FBpp0076359	0.0155162686	0.0154222306
FBpp0076207	FBpp0071892	0.0181493323	0.0178672184
FBpp0076207	FBpp0080102	0.0204062441	0.0203122061
FBpp0076207	FBpp0077307	0.0207823961	0.0206883581
FBpp0076207	FBpp0079536	0.0210645101	0.0209704721
FBpp0076207	FBpp0083802	0.0256723716	0.0255783336
FBpp0076207	FBpp0070879	0.0258604476	0.0257664096
FBpp0076207	FBpp0078997	0.0295279293	0.0293398533
FBpp0076207	FBpp0071046	0.0420349821	0.0416588302
FBpp0076207	FBpp0081846	0.0473951476	0.0470189957
FBpp0076207	FBpp0076285	0.1022192966	0.1017491066
FBpp0076207	FBpp0071217	0.1390821892	0.1383298853
FBpp0076207	FBpp0077055	0.1482979124	0.1475456084
FBpp0076207	FBpp0079187	0.1761331578	0.1752868159
FBpp0076207	FBpp0084342	0.2435583976	0.2429001317
FBpp0076207	FBpp0087187	0.2803272522	0.2795749483
FBpp0076207	FBpp0080599	0.2998871544	0.2991348505
FBpp0076207	FBpp0072546	0.3330825654	0.3323302614
FBpp0076207	FBpp0076081	0.3368440850	0.3360917811
FBpp0076207	FBpp0074853	0.7129960504	0.7421478277
FBpp0076207	FBpp0070561	0.7152529622	0.7150648862
FBpp0076207	FBpp0111950	0.7192025578	0.7188264059
FBpp0076207	FBpp0078750	0.7352830544	0.7346247884
FBpp0076207	FBpp0070207	0.7661275155	0.7659394395
FBpp0076207	FBpp0080140	0.9488433327	0.9489373707
FBpp0085188	FBpp0081168	0.0149520406	0.0149520406
FBpp0085188	FBpp0079451	0.0170208764	0.0173029904
FBpp0085188	FBpp0088489	0.0510626293	0.0512507053
FBpp0085188	FBpp0082477	0.0719390634	0.0729734813
FBpp0085188	FBpp0077742	0.1400225691	0.1416212150
FBpp0085188	FBpp0083797	0.2302990408	0.2323678766
FBpp0085188	FBpp0083954	0.2671619334	0.2694188452
FBpp0085188	FBpp0271836	0.3072221177	0.3097611435
FBpp0085188	FBpp0072506	0.3420161745	0.3436148204
FBpp0085188	FBpp0288579	0.6089900320	0.6101184879
FBpp0085188	FBpp0079265	0.7394207260	0.7398909159
FBpp0085188	FBpp0072735	0.7538085386	0.7542787286
FBpp0085188	FBpp0080615	0.9404739515	0.9405679895
FBpp0089395	FBpp0089395	0	0
FBpp0089395	FBpp0080803	0.0001880760	0.0001880760
FBpp0089395	FBpp0072658	0.0003761520	0.0003761520
FBpp0089395	FBpp0081356	0.0006582659	0.0006582659
FBpp0089395	FBpp0086519	0.0007523039	0.0009403799
FBpp0089395	FBpp0099511	0.0035734437	0.0035734437
FBpp0089395	FBpp0073120	0.0070528494	0.0078051533
FBpp0089395	FBpp0086223	0.0100620651	0.0098739891
FBpp0089395	FBpp0083516	0.0112845590	0.0116607109
FBpp0089395	FBpp0079485	0.0135414708	0.0133533948
FBpp0089395	FBpp0077129	0.0136355087	0.0134474328
FBpp0089395	FBpp0072456	0.0172089524	0.0167387625
FBpp0089395	FBpp0074246	0.0189956743	0.0185254843
FBpp0089395	FBpp0079211	0.0194658642	0.0189956743
FBpp0089395	FBpp0082177	0.0221929660	0.0228512319
FBpp0089395	FBpp0075933	0.0240737258	0.0238856498
FBpp0089395	FBpp0075399	0.0252021817	0.0252962197
FBpp0089395	FBpp0084955	0.0261425616	0.0276471695
FBpp0089395	FBpp0075277	0.0328192590	0.0324431070
FBpp0089395	FBpp0112608	0.0338536769	0.0395899944
FBpp0089395	FBpp0099904	0.0346059808	0.0346059808
FBpp0089395	FBpp0079812	0.0362986647	0.0362046267
FBpp0089395	FBpp0074756	0.0378973105	0.0376151965
FBpp0089395	FBpp0079609	0.0429753620	0.0429753620
FBpp0089395	FBpp0080203	0.0445740079	0.0444799699
FBpp0089395	FBpp0288680	0.0479593756	0.0476772616
FBpp0089395	FBpp0083800	0.0544479970	0.0546360730
FBpp0089395	FBpp0078142	0.0569870228	0.0569870228
FBpp0089395	FBpp0082071	0.0578333647	0.0580214407
FBpp0089395	FBpp0070624	0.0597141245	0.0631935302
FBpp0089395	FBpp0289500	0.0602783525	0.0600902765
FBpp0089395	FBpp0080436	0.0623471883	0.0617829603
FBpp0089395	FBpp0072615	0.0624412263	0.0618769983
FBpp0089395	FBpp0087897	0.0697761896	0.0694940756
FBpp0089395	FBpp0288779	0.0724092533	0.0724092533
FBpp0089395	FBpp0072041	0.0875493699	0.0879255219
FBpp0089395	FBpp0085546	0.0887718638	0.0889599398
FBpp0089395	FBpp0073996	0.0905585857	0.0908406996
FBpp0089395	FBpp0088883	0.0910287756	0.0912168516
FBpp0089395	FBpp0078516	0.0988339289	0.0966710551
FBpp0089395	FBpp0087867	0.1080496521	0.1082377280
FBpp0089395	FBpp0099655	0.1146323115	0.1149144254
FBpp0089395	FBpp0288733	0.1162309573	0.1166071093
FBpp0089395	FBpp0075807	0.1475456084	0.1476396464
FBpp0089395	FBpp0084766	0.1553507617	0.1577017115
FBpp0089395	FBpp0075458	0.1557269137	0.1557269137
FBpp0089395	FBpp0082541	0.1561971036	0.1561030656
FBpp0089395	FBpp0071337	0.1564792176	0.1563851796
FBpp0089395	FBpp0080412	0.1867594508	0.1894865526
FBpp0089395	FBpp0088120	0.1891104006	0.1890163626
FBpp0089395	FBpp0087553	0.2368817002	0.2404551439
FBpp0089395	FBpp0071424	0.2606733120	0.2608613880
FBpp0089395	FBpp0087977	0.2860635697	0.2861576077
FBpp0089395	FBpp0084948	0.3443671243	0.3447432763
FBpp0089395	FBpp0088839	0.3629866466	0.3632687606
FBpp0089395	FBpp0082180	0.3650554824	0.3652435584
FBpp0089395	FBpp0077230	0.3964641715	0.3966522475
FBpp0089395	FBpp0076371	0.4468685349	0.4473387248
FBpp0089395	FBpp0070792	0.4515704345	0.4518525484
FBpp0089395	FBpp0079577	0.4523227384	0.4526988904
FBpp0089395	FBpp0080967	0.4855181493	0.4858943013
FBpp0089395	FBpp0074513	0.5056422795	0.5063005454
FBpp0089395	FBpp0071931	0.5070528494	0.5077111153
FBpp0089395	FBpp0088599	0.5143878127	0.5150460786
FBpp0089395	FBpp0289461	0.6490502163	0.6497084822
FBpp0089395	FBpp0087334	0.7267255971	0.7270077111
FBpp0089395	FBpp0087402	0.7279480910	0.7282302050
FBpp0089395	FBpp0085430	0.7504231710	0.7507052849
FBpp0089395	FBpp0087234	0.7756253526	0.7760955426
FBpp0089395	FBpp0083068	0.8267820199	0.8267820199
FBpp0089395	FBpp0081693	0.8715441038	0.8718262178
FBpp0089395	FBpp0083327	0.8726725597	0.8729546737
FBpp0089395	FBpp0081545	0.8997555012	0.8999435772
FBpp0070331	FBpp0079536	0.0146699267	0.0162685725
FBpp0070331	FBpp0111987	0.0272710175	0.0286815874
FBpp0070331	FBpp0070136	0.0414707542	0.0430694000
FBpp0070331	FBpp0087320	0.0952604852	0.0986458529
FBpp0070331	FBpp0110423	0.0987398909	0.1017491066
FBpp0070331	FBpp0082817	0.1363550875	0.1383298853
FBpp0070331	FBpp0075196	0.1690803084	0.1727477901
FBpp0070331	FBpp0087164	0.1719954862	0.1758510438
FBpp0070331	FBpp0078664	0.3071280797	0.3083505736
FBpp0070331	FBpp0087555	0.3141809291	0.2654692496
FBpp0070331	FBpp0086813	0.3483167200	0.3465299981
FBpp0070331	FBpp0080578	0.3916682340	0.3958059056
FBpp0070331	FBpp0081488	0.4314463043	0.4374647358
FBpp0070331	FBpp0087970	0.4977430882	0.5032913297
FBpp0070331	FBpp0112962	0.5220989280	0.5266127516
FBpp0070331	FBpp0071954	0.5784276848	0.5836938123
FBpp0070331	FBpp0071145	0.5838818883	0.5897122437
FBpp0070331	FBpp0084879	0.5859507241	0.5898062817
FBpp0070331	FBpp0077742	0.7219296596	0.7242806094
FBpp0070331	FBpp0111950	0.7700771112	0.7710174911
FBpp0070331	FBpp0072192	0.8446492383	0.8448373143
FBpp0077159	FBpp0077516	0.0035734437	0.0033853677
FBpp0077159	FBpp0110412	0.0036674817	0.0043257476
FBpp0077159	FBpp0079650	0.0055482415	0.0037615197
FBpp0077159	FBpp0071519	0.0076170773	0.0080872673
FBpp0077159	FBpp0110423	0.0109084070	0.0111905210
FBpp0077159	FBpp0072687	0.0110964830	0.0121309009
FBpp0077159	FBpp0084959	0.0131653188	0.0142937747
FBpp0077159	FBpp0072094	0.0132593568	0.0143878127
FBpp0077159	FBpp0088191	0.0137295467	0.0146699267
FBpp0077159	FBpp0077142	0.0149520406	0.0165506865
FBpp0077159	FBpp0081822	0.0151401166	0.0167387625
FBpp0077159	FBpp0289147	0.0156103066	0.0171149144
FBpp0077159	FBpp0080724	0.0177731804	0.0186195223
FBpp0077159	FBpp0078134	0.0204062441	0.0219108520
FBpp0077159	FBpp0086748	0.0327252210	0.0381794245
FBpp0077159	FBpp0073474	0.0488997555	0.0220989280
FBpp0077159	FBpp0078024	0.0919691555	0.1372014294
FBpp0077159	FBpp0074054	0.1043821704	0.1423735189
FBpp0077159	FBpp0087583	0.2392326500	0.1347564416
FBpp0077159	FBpp0075560	0.2723340229	0.1160428813
FBpp0077159	FBpp0075088	0.3345871732	0.2521158548
FBpp0077159	FBpp0271781	0.4153658078	0.5028211397
FBpp0077159	FBpp0086120	0.4633251834	0.5494639834
FBpp0077159	FBpp0075666	0.4644536393	0.3543351514
FBpp0077159	FBpp0080922	0.5029151777	0.4353018620
FBpp0077159	FBpp0080024	0.5078051533	0.5952604852
FBpp0077159	FBpp0084229	0.5997743088	0.6608049652
FBpp0077159	FBpp0086973	0.6587361294	0.7050028211
FBpp0077159	FBpp0081196	0.8565920632	0.8655256724
FBpp0077159	FBpp0077645	0.9366183938	0.9367124318
FBpp0073363	FBpp0079583	0.1776377657	0.1791423735
FBpp0088688	FBpp0077338	0.1389881512	0.1427496709
FBpp0088688	FBpp0075938	0.2678201994	0.2704532631
FBpp0088688	FBpp0070381	0.3213278164	0.3080684597
FBpp0088688	FBpp0076142	0.3326123754	0.3375023509
FBpp0088688	FBpp0111582	0.3839571187	0.3738010156
FBpp0088688	FBpp0072528	0.9120744781	0.9142373519
FBpp0072477	FBpp0079598	0.0104382170	0.0123189769
FBpp0072477	FBpp0070072	0.0488997555	0.0499341734
FBpp0072477	FBpp0070071	0.0579274027	0.0582095166
FBpp0072477	FBpp0085785	0.1547865338	0.1564792176
FBpp0072477	FBpp0085330	0.2221177356	0.2243746474
FBpp0088443	FBpp0099945	0.0001880760	0.0001880760
FBpp0088443	FBpp0077788	0.0008463419	0.0008463419
FBpp0088443	FBpp0075485	0.0011284559	0.0009403799
FBpp0088443	FBpp0075596	0.0400601843	0.0399661463
FBpp0088443	FBpp0088955	0.0406244123	0.0410005642
FBpp0088443	FBpp0088252	0.0605604664	0.0615008463
FBpp0088443	FBpp0081516	0.1817754373	0.1838442731
FBpp0088443	FBpp0076304	0.4803460598	0.4810983637
FBpp0088443	FBpp0071183	0.8175662968	0.8179424487
FBpp0088443	FBpp0112022	0.8325183374	0.8328944894
FBpp0088443	FBpp0079085	0.8512318977	0.8514199737
FBpp0088443	FBpp0088003	0.8940191838	0.8942072597
FBpp0089031	FBpp0089031	0	0
FBpp0089031	FBpp0111569	0.0000940380	0.0001880760
FBpp0089031	FBpp0079060	0.0001880760	0.0000940380
FBpp0089031	FBpp0073310	0.0008463419	0.0007523039
FBpp0089031	FBpp0083937	0.0010344179	0.0009403799
FBpp0089031	FBpp0086954	0.0085574572	0.0091216852
FBpp0089031	FBpp0088180	0.0096859131	0.0100620651
FBpp0089031	FBpp0071337	0.0140116607	0.0146699267
FBpp0089031	FBpp0071475	0.0157043446	0.0130712808
FBpp0089031	FBpp0074523	0.0163626105	0.0154222306
FBpp0089031	FBpp0082511	0.0198420162	0.0203122061
FBpp0089031	FBpp0113037	0.0204062441	0.0142937747
FBpp0089031	FBpp0110299	0.0216287380	0.0205002821
FBpp0089031	FBpp0074686	0.0248260297	0.0256723716
FBpp0089031	FBpp0076008	0.0273650555	0.0279292834
FBpp0089031	FBpp0084720	0.0278352454	0.0205943201
FBpp0089031	FBpp0075280	0.0287756254	0.0287756254
FBpp0089031	FBpp0074756	0.0338536769	0.0347000188
FBpp0089031	FBpp0079148	0.0394019184	0.0397780703
FBpp0089031	FBpp0288656	0.0419409441	0.0430694000
FBpp0089031	FBpp0071571	0.0450441979	0.0385555765
FBpp0089031	FBpp0070037	0.0498401354	0.0513447433
FBpp0089031	FBpp0075701	0.0504043634	0.0514387813
FBpp0089031	FBpp0080801	0.0535076171	0.0544479970
FBpp0089031	FBpp0081704	0.0568929848	0.0575512507
FBpp0089031	FBpp0085431	0.0594320105	0.0601843145
FBpp0089031	FBpp0081628	0.0694000376	0.0631935302
FBpp0089031	FBpp0083434	0.0713748354	0.0636637201
FBpp0089031	FBpp0075807	0.0714688734	0.0725032913
FBpp0089031	FBpp0077850	0.0779574948	0.0660146699
FBpp0089031	FBpp0099721	0.0838818883	0.0840699643
FBpp0089031	FBpp0070404	0.0904645477	0.0923453075
FBpp0089031	FBpp0075498	0.0930035734	0.0941320293
FBpp0089031	FBpp0110406	0.1263870604	0.1288320481
FBpp0089031	FBpp0288393	0.1291141621	0.1310889599
FBpp0089031	FBpp0079029	0.1293962761	0.1309008840
FBpp0089031	FBpp0079652	0.1392702652	0.1415271770
FBpp0089031	FBpp0070939	0.1398344931	0.1425615949
FBpp0089031	FBpp0077900	0.1568553696	0.1587361294
FBpp0089031	FBpp0088819	0.1700206884	0.1728418281
FBpp0089031	FBpp0082177	0.2004889976	0.2032160993
FBpp0089031	FBpp0076894	0.2110212526	0.2133722024
FBpp0089031	FBpp0076600	0.2196727478	0.1269512883
FBpp0089031	FBpp0079350	0.2366936242	0.2376340041
FBpp0089031	FBpp0089126	0.2566296784	0.2579462103
FBpp0089031	FBpp0070953	0.3247131841	0.3274402859
FBpp0089031	FBpp0083336	0.3328004514	0.3346812112
FBpp0089031	FBpp0072057	0.3329885274	0.3353394771
FBpp0089031	FBpp0289407	0.3558397593	0.3576264811
FBpp0089031	FBpp0085145	0.4825089336	0.4814745157
FBpp0089031	FBpp0072458	0.5670490878	0.5674252398
FBpp0084879	FBpp0078336	0.0003761520	0.0003761520
FBpp0084879	FBpp0071820	0.0006582659	0.0005642279
FBpp0084879	FBpp0086949	0.0033853677	0.0037615197
FBpp0084879	FBpp0083266	0.0077111153	0.0078991913
FBpp0084879	FBpp0070331	0.1671995486	0.1727477901
FBpp0073682	FBpp0073393	0.4219484672	0.2893548994
FBpp0072578	FBpp0080809	0.0000940380	0.0000940380
FBpp0072578	FBpp0099514	0.0141056987	0.0141997367
FBpp0072578	FBpp0079313	0.0173970284	0.0175851044
FBpp0076643	FBpp0074926	0.3001692684	0.3033665601
FBpp0072052	FBpp0085265	0.0699642656	0.0709046455
FBpp0072052	FBpp0070474	0.2582283242	0.2616136919
FBpp0072052	FBpp0079328	0.3968403235	0.3990031973
FBpp0289795	FBpp0070279	0.1146323115	0.1191461350
FBpp0289795	FBpp0077121	0.1471694565	0.1567613316
FBpp0289795	FBpp0084255	0.4596577017	0.4296595825
FBpp0289795	FBpp0082318	0.4740455144	0.4901260109
FBpp0289795	FBpp0071303	0.6530938499	0.6781079556
FBpp0289795	FBpp0074513	0.7121497085	0.7271957871
FBpp0289795	FBpp0271884	0.8485988339	0.8598833929
FBpp0084900	FBpp0078634	0.4227948091	0.4235471130
FBpp0084900	FBpp0087124	0.4575888659	0.3224562723
FBpp0084766	FBpp0089395	0.0693059996	0.0701523415
FBpp0084766	FBpp0087500	0.0734436712	0.0591498966
FBpp0084766	FBpp0082987	0.1473575324	0.1469813805
FBpp0084766	FBpp0070481	0.2936806470	0.2949971789
FBpp0084766	FBpp0082134	0.4804400978	0.4794056799
FBpp0084766	FBpp0289245	0.9384991537	0.9385931916
FBpp0077410	FBpp0070360	0.1651307128	0.1699266504
FBpp0077410	FBpp0073874	0.4466804589	0.4498777506
FBpp0077410	FBpp0078970	0.5950724093	0.5974233590
FBpp0085489	FBpp0083857	0.0000940380	0.0000940380
FBpp0085489	FBpp0085737	0.0001880760	0.0001880760
FBpp0085489	FBpp0081848	0.0002821140	0.0002821140
FBpp0085489	FBpp0075801	0.0011284559	0.0011284559
FBpp0085489	FBpp0085927	0.0854805341	0.0882076359
FBpp0085489	FBpp0079295	0.0908406996	0.0930035734
FBpp0085489	FBpp0071283	0.1867594508	0.1524355840
FBpp0085489	FBpp0099997	0.2007711115	0.2143125823
FBpp0085489	FBpp0088371	0.2207071657	0.1699266504
FBpp0085489	FBpp0079203	0.3990972353	0.4292834305
FBpp0085489	FBpp0088874	0.4284370886	0.4659582471
FBpp0085489	FBpp0074064	0.4594696257	0.4964265563
FBpp0085261	FBpp0085721	0.2705473011	0.2506112469
FBpp0085261	FBpp0075448	0.3393831108	0.3427684785
FBpp0075304	FBpp0084103	0.0220048900	0.0143878127
FBpp0075304	FBpp0075807	0.0337596389	0.0247319917
FBpp0075304	FBpp0080331	0.1598645853	0.1321233778
FBpp0075304	FBpp0076408	0.1839383111	0.1783900696
FBpp0075304	FBpp0087861	0.2368817002	0.1900507805
FBpp0075304	FBpp0084188	0.2744028588	0.3672183562
FBpp0075304	FBpp0071822	0.3005454203	0.2276659771
FBpp0075304	FBpp0079278	0.3180364867	0.2693248072
FBpp0075304	FBpp0087063	0.4600338537	0.5544479970
FBpp0075304	FBpp0080922	0.4633251834	0.4523227384
FBpp0075304	FBpp0079641	0.4996238480	0.4866466052
FBpp0075304	FBpp0071905	0.5146699267	0.4880571751
FBpp0084243	FBpp0072141	0.0000940380	0.0000940380
FBpp0289383	FBpp0079060	0.0400601843	0.0407184503
FBpp0289383	FBpp0083150	0.0477712996	0.0477712996
FBpp0289383	FBpp0072086	0.1482979124	0.1490502163
FBpp0289383	FBpp0070653	0.6405867971	0.6415271770
FBpp0289383	FBpp0071915	0.9002256912	0.9004137672
FBpp0289383	FBpp0072696	0.9008839571	0.9010720331
FBpp0110266	FBpp0071596	0.0162685725	0.0157983825
FBpp0110266	FBpp0083753	0.0806845966	0.0811547865
FBpp0110266	FBpp0077322	0.1681399285	0.1699266504
FBpp0110266	FBpp0070164	0.5901824337	0.5912168516
FBpp0084323	FBpp0073249	0.0047018996	0.0050780515
FBpp0081256	FBpp0083753	0.0327252210	0.0334775249
FBpp0081256	FBpp0086288	0.2606733120	0.2627421478
FBpp0081256	FBpp0072245	0.2915177732	0.2940567989
FBpp0081256	FBpp0070770	0.3508557457	0.3527365055
FBpp0081256	FBpp0079316	0.5566108708	0.5574572127
FBpp0081256	FBpp0085786	0.6584540154	0.6589242054
FBpp0081256	FBpp0073912	0.6680458905	0.6684220425
FBpp0081256	FBpp0099707	0.8005454203	0.8012036863
FBpp0081256	FBpp0079008	0.8092909535	0.8099492195
FBpp0081256	FBpp0080726	0.8186947527	0.8191649426
FBpp0081256	FBpp0080581	0.9523227384	0.9524167764
FBpp0081256	FBpp0076315	0.9791235659	0.9792176039
FBpp0077326	FBpp0074544	0.0008463419	0.0008463419
FBpp0077326	FBpp0073672	0.0017867218	0.0015046079
FBpp0077326	FBpp0073891	0.0020688358	0.0019747978
FBpp0086446	FBpp0080008	0.3437088584	0.3706977619
FBpp0086446	FBpp0074681	0.9524167764	0.9525108144
FBpp0070463	FBpp0078733	0.2955614068	0.3090088396
FBpp0076261	FBpp0083566	0.0078991913	0.0079932293
FBpp0081470	FBpp0081432	0.0018807598	0.0018807598
FBpp0081470	FBpp0072141	0.0525672372	0.0543539590
FBpp0082477	FBpp0075092	0.0003761520	0.0003761520
FBpp0082477	FBpp0079617	0.0045138236	0.0050780515
FBpp0082477	FBpp0087923	0.0173970284	0.0145758887
FBpp0082477	FBpp0085188	0.0977054730	0.0978935490
FBpp0082477	FBpp0076708	0.3939251458	0.3943012977
FBpp0082477	FBpp0078350	0.4550498401	0.4537333083
FBpp0082477	FBpp0085907	0.6212149708	0.6219672748
FBpp0082477	FBpp0074671	0.8535828475	0.8535828475
FBpp0082477	FBpp0073972	0.8729546737	0.8729546737
FBpp0082477	FBpp0086712	0.8782208012	0.8782208012
FBpp0080293	FBpp0070105	0.0015986459	0.0018807598
FBpp0080293	FBpp0081846	0.5362986647	0.5556704909
FBpp0080293	FBpp0078913	0.8787850292	0.8812300169
FBpp0088620	FBpp0077801	0.0479593756	0.0493699455
FBpp0088620	FBpp0073674	0.1370133534	0.1764152718
FBpp0088620	FBpp0078795	0.1945646041	0.2306751928
FBpp0088620	FBpp0072037	0.7706413391	0.8203874365
FBpp0088620	FBpp0077647	0.9744216664	0.9751739703
FBpp0080261	FBpp0080261	0	0
FBpp0080261	FBpp0079598	0.0021628738	0.0021628738
FBpp0080261	FBpp0070483	0.0109084070	0.0109084070
FBpp0080261	FBpp0077522	0.0264246756	0.0273650555
FBpp0080261	FBpp0084335	0.0393078804	0.0394959564
FBpp0080261	FBpp0075701	0.0485236035	0.0487116795
FBpp0080261	FBpp0074715	0.0548241490	0.0552003009
FBpp0080261	FBpp0082743	0.0588677826	0.0590558586
FBpp0080261	FBpp0082134	0.0768290389	0.0772051909
FBpp0080261	FBpp0072707	0.0776753809	0.0785217228
FBpp0080261	FBpp0085181	0.0908406996	0.0914989656
FBpp0080261	FBpp0072419	0.0944141433	0.0954485612
FBpp0080261	FBpp0081916	0.1058867783	0.1076735001
FBpp0080261	FBpp0088839	0.1442542787	0.1466992665
FBpp0080261	FBpp0071285	0.1953169080	0.1983261238
FBpp0080261	FBpp0088239	0.1990784277	0.2026518714
FBpp0080261	FBpp0086500	0.3007334963	0.3038367500
FBpp0080261	FBpp0073777	0.4037991349	0.4060560466
FBpp0080261	FBpp0082855	0.9496896746	0.9497837126
FBpp0087500	FBpp0087500	0	0
FBpp0087500	FBpp0082987	0.0016926838	0.0016926838
FBpp0087500	FBpp0073628	0.0128832048	0.0132593568
FBpp0087500	FBpp0084762	0.0140116607	0.0145758887
FBpp0087500	FBpp0079677	0.0165506865	0.0171149144
FBpp0087500	FBpp0073910	0.0293398533	0.0301861952
FBpp0087500	FBpp0086739	0.0387436524	0.0404363363
FBpp0087500	FBpp0084150	0.0556704909	0.0578333647
FBpp0087500	FBpp0075348	0.0590558586	0.0614068084
FBpp0087500	FBpp0084766	0.0935678014	0.0737257852
FBpp0087500	FBpp0070636	0.0977995110	0.0992100809
FBpp0087500	FBpp0072802	0.1009968027	0.1023133346
FBpp0087500	FBpp0084617	0.1170772992	0.1185819071
FBpp0087500	FBpp0081822	0.1182057551	0.1197103630
FBpp0087500	FBpp0070363	0.1277976302	0.1498965582
FBpp0087500	FBpp0075152	0.1283618582	0.1302426180
FBpp0087500	FBpp0075692	0.1307128080	0.1327816438
FBpp0087500	FBpp0073083	0.1329697198	0.1143501975
FBpp0087500	FBpp0070654	0.1390821892	0.1416212150
FBpp0087500	FBpp0080412	0.1449125447	0.1219672748
FBpp0087500	FBpp0085071	0.1451006207	0.1480157984
FBpp0087500	FBpp0079140	0.1466992665	0.1496144442
FBpp0087500	FBpp0087124	0.1538461538	0.1291141621
FBpp0087500	FBpp0076342	0.1727477901	0.1758510438
FBpp0087500	FBpp0074588	0.1823396652	0.1504607862
FBpp0087500	FBpp0078414	0.1855369569	0.1885461727
FBpp0087500	FBpp0079259	0.1878879067	0.1911792364
FBpp0087500	FBpp0084659	0.2056610871	0.2085762648
FBpp0087500	FBpp0073173	0.2112093286	0.1975738198
FBpp0087500	FBpp0085208	0.2666917435	0.2697949972
FBpp0087500	FBpp0110324	0.2722399850	0.2894489374
FBpp0087500	FBpp0076393	0.2864397216	0.2887906714
FBpp0087500	FBpp0080297	0.3473763400	0.3490690239
FBpp0087500	FBpp0072055	0.3544291894	0.3560278352
FBpp0087500	FBpp0082447	0.3739890916	0.3754936995
FBpp0087500	FBpp0084087	0.6152905774	0.6160428813
FBpp0087500	FBpp0088986	0.6515892421	0.6526236600
FBpp0087500	FBpp0083625	0.6614632311	0.6624976491
FBpp0087500	FBpp0081523	0.7677261614	0.7682903893
FBpp0087500	FBpp0082315	0.7678201994	0.7683844273
FBpp0070363	FBpp0073249	0.0010344179	0.0014105699
FBpp0070363	FBpp0071571	0.0012224939	0.0010344179
FBpp0070363	FBpp0086813	0.0065826594	0.0056422795
FBpp0070363	FBpp0288671	0.0122249389	0.0144818507
FBpp0070363	FBpp0072803	0.0189016363	0.0234154598
FBpp0070363	FBpp0087500	0.0281173594	0.0330073350
FBpp0070363	FBpp0080118	0.0319729171	0.0260485236
FBpp0070363	FBpp0085703	0.0391198044	0.0479593756
FBpp0070363	FBpp0113097	0.0510626293	0.0595260485
FBpp0070363	FBpp0088181	0.0973293210	0.1076735001
FBpp0070363	FBpp0076408	0.1050404363	0.0455143878
FBpp0070363	FBpp0077676	0.1157607674	0.1281737822
FBpp0070363	FBpp0087398	0.2042505172	0.1744404740
FBpp0070363	FBpp0081308	0.6724656761	0.6746285499
FBpp0081581	FBpp0082519	0.0660146699	0.0662967839
FBpp0081581	FBpp0075401	0.0946962573	0.0964829791
FBpp0081581	FBpp0072151	0.1359789355	0.1335339477
FBpp0081581	FBpp0072743	0.2162873801	0.2244686853
FBpp0081581	FBpp0087164	0.3355275531	0.3433327064
FBpp0081581	FBpp0080890	0.4298476585	0.4326687982
FBpp0081581	FBpp0112160	0.5199360542	0.5082753432
FBpp0081581	FBpp0112474	0.6057927403	0.6112469438
FBpp0081581	FBpp0074498	0.6886402106	0.6922136543
FBpp0081581	FBpp0085359	0.8329885274	0.8333646793
FBpp0081481	FBpp0084498	0.0037615197	0.0038555576
FBpp0081481	FBpp0080780	0.0501222494	0.0521910852
FBpp0081481	FBpp0082793	0.0563287568	0.0567989468
FBpp0081481	FBpp0075589	0.5897122437	0.5911228136
FBpp0081481	FBpp0111565	0.6135038556	0.6180176791
FBpp0081481	FBpp0087088	0.6456648486	0.6475456084
FBpp0081481	FBpp0112089	0.9104758322	0.9106639082
FBpp0081481	FBpp0083327	0.9132969720	0.9134850480
FBpp0081481	FBpp0084505	0.9141433139	0.9143313899
FBpp0082829	FBpp0082826	0.0004701900	0.0002821140
FBpp0082829	FBpp0082793	0.0180552943	0.0167387625
FBpp0082829	FBpp0080331	0.0511566673	0.0398721083
FBpp0082829	FBpp0079060	0.0694000376	0.0613127704
FBpp0082829	FBpp0085160	0.2993229265	0.2232461915
FBpp0073967	FBpp0073967	0	0
FBpp0073967	FBpp0074599	0.0001880760	0.0001880760
FBpp0073967	FBpp0071232	0.0002821140	0.0002821140
FBpp0073967	FBpp0083502	0.0003761520	0.0004701900
FBpp0073967	FBpp0074558	0.0004701900	0.0005642279
FBpp0073967	FBpp0083884	0.0008463419	0.0008463419
FBpp0073967	FBpp0080555	0.0032913297	0.0032913297
FBpp0073967	FBpp0089151	0.0070528494	0.0051720895
FBpp0073967	FBpp0086941	0.0115666729	0.0143878127
FBpp0073967	FBpp0289746	0.0236975738	0.0190897122
FBpp0073967	FBpp0077497	0.0278352454	0.0220989280
FBpp0073967	FBpp0080583	0.0286815874	0.0120368629
FBpp0073967	FBpp0087699	0.0302802332	0.0372390446
FBpp0073967	FBpp0071670	0.0329132970	0.0391198044
FBpp0073967	FBpp0070404	0.0332894489	0.0401542223
FBpp0073967	FBpp0088239	0.0402482603	0.0486176415
FBpp0073967	FBpp0081091	0.0562347188	0.0669550498
FBpp0073967	FBpp0111818	0.0609366184	0.0672371638
FBpp0073967	FBpp0111869	0.0702463795	0.0808726726
FBpp0073967	FBpp0082994	0.0720331014	0.0836938123
FBpp0073967	FBpp0078605	0.0725032913	0.0823772804
FBpp0073967	FBpp0070304	0.0727854053	0.0826593944
FBpp0073967	FBpp0078400	0.0728794433	0.0820951664
FBpp0073967	FBpp0076326	0.0753244311	0.0548241490
FBpp0073967	FBpp0086787	0.1022192966	0.1155726914
FBpp0073967	FBpp0085176	0.1166071093	0.0939439534
FBpp0073967	FBpp0079381	0.1362610495	0.1029716005
FBpp0073967	FBpp0074550	0.1482038744	0.1644724469
FBpp0073967	FBpp0071583	0.1709610683	0.1309008840
FBpp0073967	FBpp0085569	0.1809290954	0.2012413015
FBpp0073967	FBpp0081704	0.1856309949	0.1927778823
FBpp0073967	FBpp0079628	0.1898627045	0.2083881888
FBpp0073967	FBpp0085236	0.1913673124	0.1441602407
FBpp0073967	FBpp0079247	0.1915553884	0.2071656949
FBpp0073967	FBpp0099601	0.2067895430	0.2131841264
FBpp0073967	FBpp0078410	0.2302050028	0.2387624600
FBpp0073967	FBpp0088692	0.2794809103	0.2903893173
FBpp0073967	FBpp0076189	0.3091028776	0.3280985518
FBpp0073967	FBpp0083588	0.3297912357	0.3368440850
FBpp0073967	FBpp0112201	0.3306375776	0.3376904269
FBpp0073967	FBpp0084874	0.4062441226	0.4051156667
FBpp0073967	FBpp0074366	0.5403422983	0.5366748166
FBpp0073967	FBpp0087733	0.5605604664	0.5611246944
FBpp0073967	FBpp0073067	0.6447244687	0.6434079368
FBpp0073967	FBpp0075202	0.6509309761	0.6516832800
FBpp0073967	FBpp0071300	0.6885461727	0.6901448185
FBpp0073967	FBpp0084711	0.7156291142	0.7160993041
FBpp0073967	FBpp0075680	0.7711115291	0.7714876810
FBpp0073967	FBpp0075515	0.8049652059	0.8052473199
FBpp0073967	FBpp0083416	0.8550874553	0.8551814933
FBpp0073967	FBpp0072696	0.8976866654	0.8974985894
FBpp0073822	FBpp0088055	0.0010344179	0.0011284559
FBpp0073822	FBpp0081910	0.0035734437	0.0065826594
FBpp0073822	FBpp0080825	0.0057363175	0.0054542035
FBpp0073822	FBpp0086954	0.0178672184	0.0163626105
FBpp0073822	FBpp0073173	0.0430694000	0.0401542223
FBpp0073822	FBpp0072151	0.0494639834	0.0492759075
FBpp0073822	FBpp0072743	0.0636637201	0.0638517961
FBpp0073822	FBpp0075458	0.0699642656	0.0701523415
FBpp0073822	FBpp0078414	0.1739702840	0.1732179801
FBpp0073822	FBpp0081879	0.2427120557	0.2443107015
FBpp0073822	FBpp0071591	0.2834305059	0.2846529998
FBpp0073822	FBpp0072976	0.3444611623	0.3451194282
FBpp0073822	FBpp0083415	0.4097235283	0.4102877563
FBpp0073822	FBpp0110169	0.7932104570	0.7933044950
FBpp0073822	FBpp0071277	0.8625164566	0.8625164566
FBpp0089352	FBpp0089352	0	0
FBpp0089352	FBpp0099536	0.0000940380	0.0000940380
FBpp0089352	FBpp0110299	0.0015046079	0.0015046079
FBpp0089352	FBpp0085652	0.0035734437	0.0035734437
FBpp0089352	FBpp0075485	0.0203122061	0.0204062441
FBpp0089352	FBpp0083559	0.0336656009	0.0292458153
FBpp0089352	FBpp0288861	0.0362046267	0.0365807786
FBpp0089352	FBpp0071571	0.0423170961	0.0426932481
FBpp0089352	FBpp0088599	0.0826593944	0.0846341922
FBpp0089352	FBpp0078410	0.0851984202	0.0873612940
FBpp0089352	FBpp0088839	0.1115290577	0.1132217416
FBpp0089352	FBpp0084819	0.1244122626	0.1265751364
FBpp0089352	FBpp0078326	0.1313710739	0.1331577957
FBpp0089352	FBpp0083981	0.1314651119	0.1332518337
FBpp0089352	FBpp0110146	0.1466052285	0.1490502163
FBpp0089352	FBpp0087647	0.1619334211	0.1640962949
FBpp0089352	FBpp0111837	0.1803648674	0.1822456272
FBpp0089352	FBpp0079396	0.1982320858	0.2005830355
FBpp0089352	FBpp0084163	0.2030280233	0.2052849351
FBpp0089352	FBpp0111474	0.2396088020	0.2421478277
FBpp0089352	FBpp0070276	0.3239608802	0.3257476020
FBpp0089352	FBpp0289608	0.3534888095	0.3557457213
FBpp0089352	FBpp0070638	0.3746473575	0.3762460034
FBpp0089352	FBpp0083391	0.4692495768	0.4702839947
FBpp0089352	FBpp0110206	0.4705661087	0.4716005266
FBpp0089352	FBpp0088259	0.4773368441	0.4785593380
FBpp0089352	FBpp0084917	0.5121309009	0.5132593568
FBpp0089352	FBpp0289785	0.5281173594	0.5290577393
FBpp0089352	FBpp0074249	0.5679894677	0.5686477337
FBpp0089352	FBpp0078625	0.6845025390	0.6850667670
FBpp0089352	FBpp0070663	0.9786533760	0.9787474140
FBpp0089352	FBpp0070517	0.9879631371	0.9879631371
FBpp0089352	FBpp0071522	0.9900319729	0.9900319729
FBpp0073809	FBpp0081783	0.7275719391	0.7297348129
FBpp0074853	FBpp0075488	0.0047959376	0.0053601655
FBpp0074853	FBpp0081139	0.0070528494	0.0071468873
FBpp0074853	FBpp0085564	0.0306563852	0.0285875494
FBpp0074853	FBpp0111699	0.0368628926	0.0375211585
FBpp0074853	FBpp0080803	0.0487116795	0.0525672372
FBpp0074853	FBpp0076452	0.0546360730	0.0532255031
FBpp0074853	FBpp0079381	0.0714688734	0.0711867595
FBpp0074853	FBpp0084103	0.1141621215	0.1214030468
FBpp0074853	FBpp0112403	0.1730299041	0.1949407561
FBpp0074853	FBpp0087566	0.2015234155	0.1904269325
FBpp0074853	FBpp0086787	0.3328004514	0.3483167200
FBpp0074853	FBpp0073652	0.4274967087	0.4451758510
FBpp0074853	FBpp0076207	0.4532631183	0.4652999812
FBpp0074853	FBpp0070998	0.7981944706	0.8019559902
FBpp0074853	FBpp0071941	0.8406996427	0.8435207824
FBpp0074853	FBpp0078062	0.8907278541	0.8929847658
FBpp0074853	FBpp0071989	0.9014481851	0.9022945270
FBpp0077167	FBpp0077708	0.0000940380	0.0000940380
FBpp0077167	FBpp0085933	0.0001880760	0.0001880760
FBpp0077167	FBpp0079592	0.2469437653	0.2481662592
FBpp0070633	FBpp0111623	0.0200300922	0.0204062441
FBpp0081255	FBpp0072468	0.0540718450	0.0546360730
FBpp0081255	FBpp0080256	0.1014669927	0.1022192966
FBpp0081255	FBpp0082134	0.1078615761	0.1080496521
FBpp0081255	FBpp0079060	0.3173782208	0.3093849915
FBpp0081255	FBpp0084610	0.4542034982	0.4541094602
FBpp0112608	FBpp0082980	0.0075230393	0.0080872673
FBpp0112608	FBpp0089395	0.0141997367	0.0159864585
FBpp0112608	FBpp0081216	0.0173029904	0.0189956743
FBpp0112608	FBpp0081639	0.0180552943	0.0215347000
FBpp0112608	FBpp0086954	0.0183374083	0.0153281926
FBpp0112608	FBpp0289089	0.0263306376	0.0303742712
FBpp0112608	FBpp0078331	0.0267067895	0.0239796878
FBpp0112608	FBpp0087651	0.0317848411	0.0293398533
FBpp0112608	FBpp0076417	0.0322550310	0.0295279293
FBpp0112608	FBpp0080803	0.0331013730	0.0361105887
FBpp0112608	FBpp0080825	0.0333834869	0.0310325371
FBpp0112608	FBpp0073173	0.0338536769	0.0326311830
FBpp0112608	FBpp0088456	0.0351702088	0.0327252210
FBpp0112608	FBpp0083514	0.0381794245	0.0402482603
FBpp0112608	FBpp0071337	0.0383675005	0.0351702088
FBpp0112608	FBpp0078414	0.0404363363	0.0288696633
FBpp0112608	FBpp0076098	0.0574572127	0.0624412263
FBpp0112608	FBpp0113035	0.0590558586	0.0654504420
FBpp0112608	FBpp0084670	0.0679894677	0.0589618206
FBpp0112608	FBpp0082320	0.0691179236	0.0622531503
FBpp0112608	FBpp0080733	0.0757946210	0.0836938123
FBpp0112608	FBpp0072453	0.0838818883	0.0927214595
FBpp0112608	FBpp0081787	0.0842580402	0.0930976114
FBpp0112608	FBpp0080872	0.0880195599	0.0950724093
FBpp0112608	FBpp0082071	0.0971412451	0.1040060184
FBpp0112608	FBpp0084818	0.1044762084	0.1124694377
FBpp0112608	FBpp0070730	0.1316531879	0.1386119992
FBpp0112608	FBpp0079157	0.1896746285	0.2000188076
FBpp0112608	FBpp0084831	0.2123377845	0.1739702840
FBpp0112608	FBpp0078929	0.5193718262	0.5239796878
FBpp0112608	FBpp0085923	0.5410946022	0.4925709987
FBpp0112608	FBpp0110155	0.9875869851	0.9875869851
FBpp0074298	FBpp0088904	0.0059243935	0.0041376716
FBpp0074298	FBpp0074717	0.5704344555	0.5002821140
FBpp0074298	FBpp0084129	0.5907466617	0.6211209329
FBpp0074298	FBpp0088546	0.7477901072	0.7713936430
FBpp0074298	FBpp0087887	0.8789731051	0.4605040436
FBpp0081665	FBpp0079148	0.0000940380	0.0000940380
FBpp0081665	FBpp0077017	0.0003761520	0.0003761520
FBpp0081665	FBpp0083802	0.0028211397	0.0041376716
FBpp0081665	FBpp0099975	0.0036674817	0.0039495956
FBpp0081665	FBpp0076894	0.0056422795	0.0067707354
FBpp0081665	FBpp0070883	0.0058303555	0.0071468873
FBpp0081665	FBpp0074516	0.0074290013	0.0091216852
FBpp0081665	FBpp0071226	0.0122249389	0.0159864585
FBpp0081665	FBpp0081401	0.0150460786	0.0198420162
FBpp0081665	FBpp0079992	0.0167387625	0.0211585481
FBpp0081665	FBpp0073902	0.0169268384	0.0212525860
FBpp0081665	FBpp0087764	0.0176791424	0.0220989280
FBpp0081665	FBpp0087095	0.0203122061	0.0239796878
FBpp0081665	FBpp0073474	0.0213466240	0.0253902577
FBpp0081665	FBpp0082787	0.0364867406	0.0415647922
FBpp0081665	FBpp0083624	0.0547301110	0.0625352642
FBpp0081665	FBpp0087732	0.0771111529	0.0865149520
FBpp0081665	FBpp0083684	0.0842580402	0.0920631935
FBpp0081665	FBpp0084762	0.0951664472	0.1054165883
FBpp0081665	FBpp0072567	0.1465111905	0.1310889599
FBpp0081665	FBpp0075401	0.1980440098	0.2070716569
FBpp0081665	FBpp0086051	0.2351890164	0.2455331954
FBpp0081665	FBpp0079626	0.2882264435	0.2570058304
FBpp0081665	FBpp0076371	0.3909159300	0.3957118676
FBpp0081665	FBpp0075168	0.4018243370	0.4054918187
FBpp0081665	FBpp0087506	0.4046454768	0.4075606545
FBpp0081665	FBpp0083156	0.7896370134	0.7964077487
FBpp0081665	FBpp0080320	0.8077863457	0.8081624976
FBpp0081665	FBpp0079573	0.8955237916	0.8958999436
FBpp0074604	FBpp0087110	0.0277412074	0.0163626105
FBpp0074604	FBpp0073031	0.3897874741	0.4196915554
FBpp0070842	FBpp0083753	0.4249576829	0.3989091593
FBpp0076577	FBpp0076021	0.1148203874	0.1159488433
FBpp0076577	FBpp0075153	0.2117735565	0.1179236412
FBpp0076577	FBpp0074799	0.3765281174	0.3775625353
FBpp0076577	FBpp0074665	0.7342486364	0.7347188264
FBpp0076577	FBpp0112448	0.9535452323	0.9536392703
FBpp0080769	FBpp0079623	0.0017867218	0.0018807598
FBpp0085618	FBpp0078101	0.2263494452	0.2287944330
FBpp0085618	FBpp0077652	0.6011848787	0.6322174158
FBpp0073653	FBpp0083434	0.4145194659	0.3800075230
FBpp0071213	FBpp0071213	0	0
FBpp0071213	FBpp0110307	0.0282113974	0.0245439157
FBpp0071213	FBpp0074523	0.0593379725	0.0327252210
FBpp0071213	FBpp0099988	0.3766221554	0.3937370698
FBpp0071213	FBpp0072271	0.5601843145	0.5713748354
FBpp0071213	FBpp0074665	0.6200865150	0.6320293399
FBpp0073585	FBpp0086520	0.0036674817	0.0033853677
FBpp0073585	FBpp0072096	0.0084634192	0.0094978371
FBpp0073585	FBpp0074609	0.0097799511	0.0103441790
FBpp0073585	FBpp0080389	0.0220989280	0.0249200677
FBpp0073585	FBpp0070136	0.1526236600	0.1744404740
FBpp0073585	FBpp0099661	0.1643784089	0.1551626857
FBpp0073585	FBpp0079436	0.1780139176	0.1637201429
FBpp0073585	FBpp0083861	0.2992288885	0.3287568178
FBpp0073585	FBpp0078278	0.3579085951	0.3878126763
FBpp0073585	FBpp0071049	0.3915741960	0.4211021253
FBpp0073585	FBpp0070774	0.8101372955	0.8198232086
FBpp0073585	FBpp0082314	0.8690050781	0.7670678954
FBpp0072616	FBpp0078999	0.0071468873	0.0073349633
FBpp0072616	FBpp0086739	0.1280797442	0.1283618582
FBpp0085094	FBpp0073031	0.1105886778	0.1111529058
FBpp0085094	FBpp0079976	0.1255407185	0.1259168704
FBpp0085094	FBpp0099661	0.1451006207	0.1460410006
FBpp0085094	FBpp0111582	0.2856874177	0.2861576077
FBpp0085094	FBpp0083084	0.4437652812	0.4456460410
FBpp0085094	FBpp0077087	0.7872860636	0.7876622155
FBpp0085094	FBpp0112448	0.9535452323	0.9536392703
FBpp0071381	FBpp0089126	0.0186195223	0.0136355087
FBpp0071381	FBpp0082877	0.1029716005	0.1244122626
FBpp0071381	FBpp0113115	0.1584540154	0.1151025014
FBpp0071381	FBpp0080506	0.1804589054	0.2032160993
FBpp0071381	FBpp0077255	0.3690050781	0.2908595072
FBpp0071381	FBpp0082685	0.4702839947	0.4939815686
FBpp0071381	FBpp0087279	0.8312018055	0.8384427309
FBpp0071381	FBpp0289153	0.8911040060	0.8978747414
FBpp0071381	FBpp0077645	0.9366183938	0.9367124318
FBpp0070559	FBpp0074394	0.0650742900	0.0661087079
FBpp0070559	FBpp0083406	0.1119052097	0.1141621215
FBpp0070559	FBpp0079060	0.1812112093	0.1749106639
FBpp0070559	FBpp0086098	0.2593567801	0.2630242618
FBpp0070559	FBpp0085139	0.5231333459	0.5245439157
FBpp0076220	FBpp0111817	0.0007523039	0.0009403799
FBpp0076220	FBpp0085915	0.0019747978	0.0020688358
FBpp0076220	FBpp0071087	0.0100620651	0.0106262930
FBpp0076220	FBpp0081754	0.0775813429	0.0780515328
FBpp0076220	FBpp0077213	0.0882076359	0.0886778258
FBpp0076220	FBpp0082008	0.1168892232	0.1190520970
FBpp0076220	FBpp0099887	0.2106451006	0.2112093286
FBpp0076220	FBpp0077101	0.2382922701	0.2396088020
FBpp0076220	FBpp0110259	0.7537145007	0.7539966146
FBpp0076220	FBpp0076916	0.9886214030	0.9886214030
FBpp0084507	FBpp0082979	0.1484859883	0.1545044198
FBpp0079444	FBpp0081356	0.0199360542	0.0224750799
FBpp0079444	FBpp0076707	0.0434455520	0.0509685913
FBpp0079444	FBpp0079677	0.0469249577	0.0483355276
FBpp0079444	FBpp0078866	0.0470189957	0.0484295655
FBpp0079444	FBpp0085265	0.0495580214	0.0539778070
FBpp0079444	FBpp0079951	0.2813616701	0.2789166823
FBpp0079444	FBpp0078024	0.2861576077	0.2923641151
FBpp0079444	FBpp0087143	0.3036486741	0.3051532819
FBpp0079444	FBpp0072745	0.6925898063	0.6947526801
FBpp0081318	FBpp0079598	0.0007523039	0.0008463419
FBpp0081318	FBpp0081042	0.0033853677	0.0034794057
FBpp0081318	FBpp0070072	0.0206883581	0.0186195223
FBpp0087555	FBpp0087555	0	0
FBpp0087555	FBpp0112962	0.0001880760	0.0001880760
FBpp0087555	FBpp0071820	0.0018807598	0.0018807598
FBpp0087555	FBpp0078336	0.0028211397	0.0025390258
FBpp0087555	FBpp0079468	0.0053601655	0.0054542035
FBpp0087555	FBpp0070331	0.1189580591	0.1011848787
FBpp0087555	FBpp0085703	0.1625916870	0.1699266504
FBpp0077255	FBpp0070455	0.0000940380	0.0000940380
FBpp0077255	FBpp0083150	0.0001880760	0.0001880760
FBpp0077255	FBpp0099478	0.0006582659	0.0004701900
FBpp0077255	FBpp0289836	0.0088395712	0.0031972917
FBpp0077255	FBpp0070454	0.0612187324	0.0615948843
FBpp0077255	FBpp0071381	0.1522475080	0.1179236412
FBpp0077255	FBpp0077547	0.5337596389	0.5349821328
FBpp0077255	FBpp0079524	0.6056046643	0.6066390822
FBpp0070151	FBpp0110412	0	0
FBpp0070151	FBpp0078416	0.0002821140	0.0002821140
FBpp0070151	FBpp0074087	0.0009403799	0.0009403799
FBpp0070151	FBpp0071052	0.0010344179	0.0010344179
FBpp0070151	FBpp0112464	0.0011284559	0.0011284559
FBpp0070151	FBpp0071846	0.0013165319	0.0013165319
FBpp0070151	FBpp0071519	0.0015046079	0.0015046079
FBpp0070151	FBpp0080641	0.0015986459	0.0015986459
FBpp0070151	FBpp0072084	0.0017867218	0.0017867218
FBpp0070151	FBpp0077716	0.0019747978	0.0019747978
FBpp0070151	FBpp0089424	0.0020688358	0.0020688358
FBpp0070151	FBpp0084617	0.0023509498	0.0023509498
FBpp0070151	FBpp0072687	0.0024449878	0.0024449878
FBpp0070151	FBpp0086701	0.0026330638	0.0026330638
FBpp0070151	FBpp0089141	0.0033853677	0.0033853677
FBpp0070151	FBpp0071766	0.0073349633	0.0073349633
FBpp0070151	FBpp0076602	0.0074290013	0.0074290013
FBpp0070151	FBpp0079168	0.0075230393	0.0075230393
FBpp0070151	FBpp0083377	0.0076170773	0.0076170773
FBpp0070151	FBpp0079328	0.0077111153	0.0077111153
FBpp0070151	FBpp0070143	0.0078051533	0.0078051533
FBpp0070151	FBpp0087321	0.0078991913	0.0078991913
FBpp0070151	FBpp0084959	0.0080872673	0.0080872673
FBpp0070151	FBpp0072094	0.0081813052	0.0081813052
FBpp0070151	FBpp0070767	0.0085574572	0.0085574572
FBpp0070151	FBpp0074833	0.0088395712	0.0088395712
FBpp0070151	FBpp0084306	0.0091216852	0.0091216852
FBpp0070151	FBpp0085166	0.0092157232	0.0092157232
FBpp0070151	FBpp0085314	0.0093097611	0.0093097611
FBpp0070151	FBpp0079484	0.0095918751	0.0095918751
FBpp0070151	FBpp0086103	0.0096859131	0.0096859131
FBpp0070151	FBpp0077142	0.0097799511	0.0097799511
FBpp0070151	FBpp0081822	0.0098739891	0.0098739891
FBpp0070151	FBpp0078655	0.0099680271	0.0099680271
FBpp0070151	FBpp0289147	0.0100620651	0.0100620651
FBpp0070151	FBpp0087610	0.0107203310	0.0107203310
FBpp0070151	FBpp0074180	0.0108143690	0.0108143690
FBpp0070151	FBpp0071808	0.0109084070	0.0109084070
FBpp0070151	FBpp0071087	0.0110024450	0.0110024450
FBpp0070151	FBpp0082465	0.0110964830	0.0110964830
FBpp0070151	FBpp0080724	0.0112845590	0.0112845590
FBpp0070151	FBpp0072802	0.0113785970	0.0113785970
FBpp0070151	FBpp0076152	0.0114726349	0.0114726349
FBpp0070151	FBpp0079753	0.0115666729	0.0115666729
FBpp0070151	FBpp0085717	0.0116607109	0.0116607109
FBpp0070151	FBpp0075619	0.0117547489	0.0117547489
FBpp0070151	FBpp0087113	0.0119428249	0.0119428249
FBpp0070151	FBpp0099686	0.0120368629	0.0120368629
FBpp0070151	FBpp0088242	0.0121309009	0.0121309009
FBpp0070151	FBpp0082483	0.0123189769	0.0123189769
FBpp0070151	FBpp0078354	0.0124130149	0.0124130149
FBpp0070151	FBpp0088441	0.0125070528	0.0125070528
FBpp0070151	FBpp0110423	0.0126010908	0.0126010908
FBpp0070151	FBpp0076207	0.0128832048	0.0128832048
FBpp0070151	FBpp0070942	0.0132593568	0.0131653188
FBpp0070151	FBpp0086269	0.0133533948	0.0132593568
FBpp0070151	FBpp0078134	0.0141997367	0.0141056987
FBpp0070151	FBpp0075764	0.0146699267	0.0145758887
FBpp0070151	FBpp0076359	0.0147639646	0.0146699267
FBpp0070151	FBpp0085586	0.0153281926	0.0152341546
FBpp0070151	FBpp0087511	0.0205943201	0.0205943201
FBpp0070151	FBpp0079445	0.0405303743	0.0405303743
FBpp0070151	FBpp0083802	0.0454203498	0.0452322738
FBpp0070151	FBpp0080102	0.0473011096	0.0472070717
FBpp0070151	FBpp0079536	0.0494639834	0.0493699455
FBpp0070151	FBpp0070879	0.0644160241	0.0644160241
FBpp0070151	FBpp0071217	0.0976114350	0.0973293210
FBpp0070151	FBpp0087637	0.1050404363	0.1046642844
FBpp0070151	FBpp0087709	0.1240361106	0.1234718826
FBpp0070151	FBpp0072144	0.1253526425	0.1247884145
FBpp0070151	FBpp0075686	0.1282678202	0.1277035923
FBpp0070151	FBpp0070637	0.1355087455	0.1344743276
FBpp0070151	FBpp0087045	0.1777318036	0.1766973857
FBpp0070151	FBpp0080211	0.1929659582	0.1918375024
FBpp0070151	FBpp0074558	0.3497272898	0.3480346060
FBpp0070151	FBpp0082867	0.3885649803	0.3873424864
FBpp0070151	FBpp0086063	0.3886590182	0.3874365244
FBpp0070151	FBpp0077831	0.4536392703	0.4528869663
FBpp0070151	FBpp0070284	0.4962384803	0.4945457965
FBpp0070151	FBpp0086025	0.5666729359	0.5654504420
FBpp0070151	FBpp0071750	0.5687417717	0.5678013918
FBpp0070151	FBpp0111727	0.6101184879	0.6119052097
FBpp0070151	FBpp0111950	0.6513071281	0.6504607862
FBpp0070151	FBpp0088502	0.6603347752	0.6595824713
FBpp0070151	FBpp0076246	0.8358096671	0.8359977431
FBpp0070151	FBpp0289469	0.9205378973	0.9206319353
FBpp0070151	FBpp0085616	0.9218544292	0.9220425052
FBpp0070854	FBpp0089084	0.0751363551	0.0982697010
FBpp0070854	FBpp0080331	0.2413014858	0.1845965770
FBpp0070854	FBpp0072464	0.3350573632	0.3541470754
FBpp0070854	FBpp0071103	0.5351702088	0.5833176603
FBpp0070854	FBpp0079265	0.5883016739	0.6299605040
FBpp0089369	FBpp0076090	0.0000940380	0.0000940380
FBpp0089369	FBpp0087335	0.0002821140	0.0002821140
FBpp0089369	FBpp0113081	0.0008463419	0.0008463419
FBpp0089369	FBpp0081216	0.0009403799	0.0009403799
FBpp0089369	FBpp0075839	0.0021628738	0.0023509498
FBpp0089369	FBpp0081253	0.0028211397	0.0028211397
FBpp0089369	FBpp0074715	0.0100620651	0.0100620651
FBpp0089369	FBpp0074531	0.0115666729	0.0114726349
FBpp0089369	FBpp0082692	0.0145758887	0.0144818507
FBpp0089369	FBpp0080872	0.0243558398	0.0245439157
FBpp0089369	FBpp0084115	0.0335715629	0.0332894489
FBpp0089369	FBpp0083989	0.0687417717	0.0692119616
FBpp0089369	FBpp0091154	0.0873612940	0.0876434079
FBpp0089369	FBpp0085281	0.0959187512	0.0962949031
FBpp0089369	FBpp0084348	0.1140680835	0.1071092721
FBpp0089369	FBpp0075807	0.1584540154	0.1471694565
FBpp0089369	FBpp0088333	0.3340229453	0.3346812112
FBpp0089369	FBpp0085075	0.4228888471	0.4232649991
[truncated: 2,422 more rows]
