# Supplementary material for: Systematic Analysis of Experimental Phenotype Data Reveals Gene Functions
Source: PLoS One. 2013 Apr 16;8(4):e60847. doi: 10.1371/journal.pone.0060847 (PMC3628905; doi:10.1371/journal.pone.0060847)
Supplement: Supplement S2 — Computational evaluation results. A complete dataset for predicting interactions (genetic interactions, PPIs from GO, PPIs from STRING and interactions from BioGRID) using GO functional similarity. The first two columns of each file contains the interaction partners, the third column contains the position of the interaction pair in the functional similarity list (i.e., a value of 0 indicates that both partners are the functionally most similar, while a value of 1 indicates that both partners are the functionally least similar) based on GOA annotations, and the fourth column indicates the position of the interaction pair in the functional similarity list based on GOA’s and our inferred annotations. (BZ2) [file pone.0060847.s002.bz2 › results/fly-gi-result.txt]

O61735	P07663	0.0303253349	0.0211982924
O61735	P49021	0.0316502282	0.0241424996
P07663	O61735	0.0186957162	0.0108935669
P07713	P27091	0.0625644045	0.0655086118
P11346	P29349	0.0002944207	0.0001472104
P29349	P11346	0.0001472104	0.0001472104
P29349	P18475	0.0016193140	0.0023553658
Q9NB71	O62609	0.0027969969	0.0027969969
Q9NB71	Q9VZI9	0.6218165759	0.6331517739
Q9VT51	P09208	0.0044163109	0.0066244664
