# Supplementary material for: Systematic Analysis of Experimental Phenotype Data Reveals Gene Functions
Source: PLoS One. 2013 Apr 16;8(4):e60847. doi: 10.1371/journal.pone.0060847 (PMC3628905; doi:10.1371/journal.pone.0060847)
Supplement: Supplement S2 — Computational evaluation results. A complete dataset for predicting interactions (genetic interactions, PPIs from GO, PPIs from STRING and interactions from BioGRID) using GO functional similarity. The first two columns of each file contains the interaction partners, the third column contains the position of the interaction pair in the functional similarity list (i.e., a value of 0 indicates that both partners are the functionally most similar, while a value of 1 indicates that both partners are the functionally least similar) based on GOA annotations, and the fourth column indicates the position of the interaction pair in the functional similarity list based on GOA’s and our inferred annotations. (BZ2) [file pone.0060847.s002.bz2 › results/string-all-eval.txt]

ENSDARP00000011119	ENSDARP00000018087	0.0281754667	0.0262283816
ENSDARP00000011119	ENSDARP00000025947	0.0799450235	0.0815485053
ENSDARP00000011119	ENSDARP00000089976	0.1601191158	0.0637956706
ENSDARP00000011119	ENSDARP00000046049	0.3273393655	0.3316916733
ENSDARP00000011119	ENSDARP00000065867	0.4252662925	0.4272133776
ENSDARP00000022921	ENSDARP00000058462	0.1266750659	0.0797159546
ENSDARP00000022921	ENSDARP00000074782	0.2791203757	0.2969877448
ENSDARP00000022921	ENSDARP00000091863	0.3912495705	0.4014431337
ENSDARP00000022921	ENSDARP00000089976	0.4236628107	0.1586301684
ENSDARP00000022921	ENSDARP00000095917	0.5143740694	0.4708509907
ENSDARP00000022921	ENSDARP00000068717	0.6089794983	0.6248997824
ENSDARP00000020367	ENSDARP00000020624	0.0413469248	0.0111098385
ENSDARP00000020367	ENSDARP00000056004	0.0984995991	0.0445538884
ENSDARP00000088628	ENSDARP00000086858	0.3247050739	0.0470736456
ENSDARP00000088628	ENSDARP00000051548	0.7223685718	0.9454816172
ENSDARP00000018653	ENSDARP00000089300	0.0666590310	0.3741839423
ENSDARP00000018653	ENSDARP00000072397	0.3036307410	0.0049249800
ENSDARP00000018653	ENSDARP00000020202	0.3722368572	0.0521131600
ENSDARP00000018653	ENSDARP00000070894	0.3763600962	0.6269614019
ENSDARP00000018653	ENSDARP00000096665	0.6381857748	0.0284045356
ENSDARP00000018653	ENSDARP00000022291	0.6751803917	0.0125987859
ENSDARP00000018653	ENSDARP00000011496	0.7359981674	0.0068720651
ENSDARP00000018653	ENSDARP00000006945	0.9675867598	0.0203871263
ENSDARP00000018653	ENSDARP00000085128	0.9738861528	0.6588019700
ENSDARP00000018653	ENSDARP00000009432	0.9783529951	0.1250715840
ENSDARP00000018653	ENSDARP00000089976	0.9937006070	0.0098499599
ENSDARP00000009875	ENSDARP00000009875	0	0
ENSDARP00000009875	ENSDARP00000023313	0.0001145344	0.0001145344
ENSDARP00000009875	ENSDARP00000078762	0.0069865995	0.0068720651
ENSDARP00000009875	ENSDARP00000048143	0.0367655480	0.0363074104
ENSDARP00000009875	ENSDARP00000081914	0.0379108922	0.0374527546
ENSDARP00000009875	ENSDARP00000012488	0.0476463177	0.0466155080
ENSDARP00000009875	ENSDARP00000003699	0.0700950636	0.0698659947
ENSDARP00000009875	ENSDARP00000029067	0.1853166877	0.2002061620
ENSDARP00000009875	ENSDARP00000008364	0.1906998053	0.1932195625
ENSDARP00000009875	ENSDARP00000002886	0.2862215096	0.2905738174
ENSDARP00000009875	ENSDARP00000062079	0.3258504181	0.3342114305
ENSDARP00000009875	ENSDARP00000085190	0.5584698202	0.5526285649
ENSDARP00000016047	ENSDARP00000017639	0.0017180163	0.0011453442
ENSDARP00000016047	ENSDARP00000072160	0.0518840912	0.0174092315
ENSDARP00000016047	ENSDARP00000064443	0.1628679418	0.1164815027
ENSDARP00000016047	ENSDARP00000043811	0.6994616882	0.6898407972
ENSDARP00000008668	ENSDARP00000070509	0.0042377735	0.0045813767
ENSDARP00000008668	ENSDARP00000091811	0.0045813767	0.0040087046
ENSDARP00000008668	ENSDARP00000028109	0.0065284618	0.0065284618
ENSDARP00000008668	ENSDARP00000011720	0.0085900813	0.0209597984
ENSDARP00000008668	ENSDARP00000091482	0.1759248654	0.1951666476
ENSDARP00000008668	ENSDARP00000011386	0.2550681480	0.1230099645
ENSDARP00000008668	ENSDARP00000018924	0.3580345894	0.3882716756
ENSDARP00000008668	ENSDARP00000053760	0.3925094491	0.4021303402
ENSDARP00000008668	ENSDARP00000103017	0.4778375902	0.5038369030
ENSDARP00000008668	ENSDARP00000099474	0.6902989348	0.6354369488
ENSDARP00000008668	ENSDARP00000064112	0.8515633948	0.8529378078
ENSDARP00000008668	ENSDARP00000070873	0.9500629939	0.9509792693
ENSDARP00000016840	ENSDARP00000075458	0.0100790287	0.0465009735
ENSDARP00000016840	ENSDARP00000061519	0.0484480586	0.1015920284
ENSDARP00000016840	ENSDARP00000080611	0.3040888787	0.4118657657
ENSDARP00000016840	ENSDARP00000098892	0.5920284045	0.5708395373
ENSDARP00000054174	ENSDARP00000005474	0.3718932539	0.3801397320
ENSDARP00000054174	ENSDARP00000091440	0.5331577139	0.5400297789
ENSDARP00000054174	ENSDARP00000075249	0.5967243157	0.6017638300
ENSDARP00000095917	ENSDARP00000008197	0.1944794411	0.1876073760
ENSDARP00000095917	ENSDARP00000015954	0.3641049135	0.2945825220
ENSDARP00000095917	ENSDARP00000076522	0.4612300996	0.2061619517
ENSDARP00000095917	ENSDARP00000022921	0.5672889703	0.6616653304
ENSDARP00000095917	ENSDARP00000094416	0.6328026572	0.4363761310
ENSDARP00000095917	ENSDARP00000012308	0.6673920513	0.6678501890
ENSDARP00000095917	ENSDARP00000022291	0.7507731073	0.4780666590
ENSDARP00000023287	ENSDARP00000033053	0.5915702669	0.4143855228
ENSDARP00000023287	ENSDARP00000090333	0.7160691788	0.7085099072
ENSDARP00000079486	ENSDARP00000089976	0.0509678158	0.0564654679
ENSDARP00000079486	ENSDARP00000076199	0.0594433627	0.0403161150
ENSDARP00000079486	ENSDARP00000056746	0.0668880999	0.0238231589
ENSDARP00000079486	ENSDARP00000076101	0.0698659947	0.0289772077
ENSDARP00000096931	ENSDARP00000072746	0.0003436033	0.0006872065
ENSDARP00000096931	ENSDARP00000072835	0.0021761539	0.0040087046
ENSDARP00000096931	ENSDARP00000065948	0.0024052228	0.0002290688
ENSDARP00000096931	ENSDARP00000029067	0.0273737258	0.0112243729
ENSDARP00000096931	ENSDARP00000017240	0.0316114993	0.0435230787
ENSDARP00000096931	ENSDARP00000045298	0.0348184629	0.0608177757
ENSDARP00000096931	ENSDARP00000051548	0.0718130798	0.0698659947
ENSDARP00000096931	ENSDARP00000064994	0.3691444279	0.3867827282
ENSDARP00000096931	ENSDARP00000098474	0.4103768182	0.4512656053
ENSDARP00000096931	ENSDARP00000100277	0.9123811705	0.9190241668
ENSDARP00000096931	ENSDARP00000025953	0.9212003207	0.7182453327
ENSDARP00000096931	ENSDARP00000099474	0.9214293895	0.6198602680
ENSDARP00000052708	ENSDARP00000076430	0.0725002863	0.0377963578
ENSDARP00000069707	ENSDARP00000002061	0.0002290688	0.0002290688
ENSDARP00000069707	ENSDARP00000095488	0.0184400412	0.0295498797
ENSDARP00000069707	ENSDARP00000005405	0.0218760738	0.0959798419
ENSDARP00000069707	ENSDARP00000090568	0.0265719849	0.0392853052
ENSDARP00000069707	ENSDARP00000023337	0.0410033215	0.2073072958
ENSDARP00000069707	ENSDARP00000020358	0.0465009735	0.0777688695
ENSDARP00000069707	ENSDARP00000018762	0.0971251861	0.2874813882
ENSDARP00000069707	ENSDARP00000015326	0.1151070897	0.0263429160
ENSDARP00000069707	ENSDARP00000098660	0.1483220708	0.3434887184
ENSDARP00000069707	ENSDARP00000007676	0.1523307754	0.0822357118
ENSDARP00000069707	ENSDARP00000036951	0.1543923949	0.1301110984
ENSDARP00000069707	ENSDARP00000018737	0.1545069293	0.1302256328
ENSDARP00000069707	ENSDARP00000005837	0.1563394800	0.1320581835
ENSDARP00000069707	ENSDARP00000003700	0.1571412209	0.1328599244
ENSDARP00000069707	ENSDARP00000089879	0.1577138930	0.1334325965
ENSDARP00000069707	ENSDARP00000069885	0.1578284274	0.1335471309
ENSDARP00000069707	ENSDARP00000067953	0.1866911007	0.1061734051
ENSDARP00000069707	ENSDARP00000026992	0.2049020731	0.0164929561
ENSDARP00000069707	ENSDARP00000016957	0.2089107777	0.0290917421
ENSDARP00000069707	ENSDARP00000017580	0.2409804146	0.2744244646
ENSDARP00000069707	ENSDARP00000074699	0.2745389990	0.3024853969
ENSDARP00000069707	ENSDARP00000074126	0.4260680334	0.4360325278
ENSDARP00000069707	ENSDARP00000076674	0.5800022907	0.8091856603
ENSDARP00000069707	ENSDARP00000064541	0.8973771618	0.9431909289
ENSDARP00000069707	ENSDARP00000095167	0.9135265147	0.9589966785
ENSDARP00000051548	ENSDARP00000065136	0	0.0114534418
ENSDARP00000051548	ENSDARP00000074096	0.0002290688	0.0177528347
ENSDARP00000051548	ENSDARP00000029067	0.0145458710	0.0413469248
ENSDARP00000051548	ENSDARP00000023623	0.0251975719	0.0033214981
ENSDARP00000051548	ENSDARP00000058099	0.0285190700	0.0637956706
ENSDARP00000051548	ENSDARP00000051526	0.0293208109	0.0041232390
ENSDARP00000051548	ENSDARP00000006590	0.0309242927	0.0199289887
ENSDARP00000051548	ENSDARP00000075497	0.0343603253	0.0223342114
ENSDARP00000051548	ENSDARP00000010211	0.0392853052	0.0203871263
ENSDARP00000051548	ENSDARP00000037227	0.0395143741	0.0253121063
ENSDARP00000051548	ENSDARP00000068819	0.0408887871	0.1009048219
ENSDARP00000051548	ENSDARP00000060301	0.0412323903	0.0698659947
ENSDARP00000051548	ENSDARP00000042900	0.0415759936	0.0234795556
ENSDARP00000051548	ENSDARP00000035368	0.0471881800	0.0713549422
ENSDARP00000051548	ENSDARP00000011145	0.0473027145	0.0755927156
ENSDARP00000051548	ENSDARP00000055858	0.0474172489	0.1141908143
ENSDARP00000051548	ENSDARP00000065948	0.0492497996	0.0695223915
ENSDARP00000051548	ENSDARP00000028271	0.0507387470	0.0281754667
ENSDARP00000051548	ENSDARP00000008364	0.0579544153	0.1152216241
ENSDARP00000051548	ENSDARP00000069977	0.0607032413	0.1326308556
ENSDARP00000051548	ENSDARP00000089879	0.0635666018	0.1354942160
ENSDARP00000051548	ENSDARP00000098892	0.0656282213	0.0269155881
ENSDARP00000051548	ENSDARP00000078601	0.0707822701	0.1279349445
ENSDARP00000051548	ENSDARP00000016138	0.0797159546	0.1518726377
ENSDARP00000051548	ENSDARP00000096931	0.0801740923	0.0708968045
ENSDARP00000051548	ENSDARP00000064065	0.0824647807	0.1618371321
ENSDARP00000051548	ENSDARP00000056733	0.0855572099	0.0368800825
ENSDARP00000051548	ENSDARP00000027502	0.0897949834	0.1931050281
ENSDARP00000051548	ENSDARP00000067234	0.0972397205	0.2112014660
ENSDARP00000051548	ENSDARP00000004618	0.0984995991	0.2123468102
ENSDARP00000051548	ENSDARP00000020652	0.1077768870	0.1003321498
ENSDARP00000051548	ENSDARP00000027550	0.1078914214	0.2185316688
ENSDARP00000051548	ENSDARP00000056741	0.1244989119	0.0029778949
ENSDARP00000051548	ENSDARP00000067373	0.1264459970	0.0487916619
ENSDARP00000051548	ENSDARP00000101747	0.1336616653	0.2512885122
ENSDARP00000051548	ENSDARP00000063869	0.1415645401	0.0572672088
ENSDARP00000051548	ENSDARP00000088345	0.1454587103	0.2850761654
ENSDARP00000051548	ENSDARP00000060705	0.1468331234	0.1105257130
ENSDARP00000051548	ENSDARP00000025270	0.1490092773	0.1241553087
ENSDARP00000051548	ENSDARP00000030178	0.1562249456	0.0481044554
ENSDARP00000051548	ENSDARP00000008347	0.1621807353	0.1267896003
ENSDARP00000051548	ENSDARP00000074782	0.1697400069	0.2807238575
ENSDARP00000051548	ENSDARP00000097788	0.1707708166	0.3368457221
ENSDARP00000051548	ENSDARP00000074651	0.1758103310	0.1227808957
ENSDARP00000051548	ENSDARP00000075810	0.1927614248	0.1940213034
ENSDARP00000051548	ENSDARP00000010637	0.1967701294	0.0422632001
ENSDARP00000051548	ENSDARP00000072320	0.2079945023	0.1385866453
ENSDARP00000051548	ENSDARP00000034536	0.2132630856	0.3436032528
ENSDARP00000051548	ENSDARP00000100101	0.2208223571	0.2642309014
ENSDARP00000051548	ENSDARP00000073057	0.2292979040	0.2334211431
ENSDARP00000051548	ENSDARP00000041530	0.2540373382	0.0871606918
ENSDARP00000051548	ENSDARP00000062555	0.2800366510	0.3198946283
ENSDARP00000051548	ENSDARP00000072984	0.2877104570	0.2034131256
ENSDARP00000051548	ENSDARP00000084180	0.2933226435	0.3951437407
ENSDARP00000051548	ENSDARP00000054787	0.2943534532	0.2738517925
ENSDARP00000051548	ENSDARP00000101234	0.2974458825	0.1762684687
ENSDARP00000051548	ENSDARP00000030282	0.3003092429	0.0700950636
ENSDARP00000051548	ENSDARP00000020993	0.3008819150	0.0703241324
ENSDARP00000051548	ENSDARP00000029877	0.3009964494	0.0704386668
ENSDARP00000051548	ENSDARP00000085190	0.3639903791	0.0744473714
ENSDARP00000051548	ENSDARP00000101948	0.3982361700	0.3252777460
ENSDARP00000051548	ENSDARP00000066499	0.4135837819	0.1191157943
ENSDARP00000051548	ENSDARP00000022450	0.4894055664	0.4091169396
ENSDARP00000051548	ENSDARP00000003684	0.4897491696	0.4092314741
ENSDARP00000051548	ENSDARP00000089186	0.4926125301	0.5974115222
ENSDARP00000051548	ENSDARP00000102740	0.4954758905	0.6002748826
ENSDARP00000051548	ENSDARP00000045244	0.4979956477	0.6027946398
ENSDARP00000051548	ENSDARP00000067249	0.4985683198	0.6033673119
ENSDARP00000051548	ENSDARP00000102609	0.5042950407	0.6088649639
ENSDARP00000051548	ENSDARP00000101197	0.5062421258	0.6106975146
ENSDARP00000051548	ENSDARP00000084743	0.5102508304	0.6144771504
ENSDARP00000051548	ENSDARP00000034139	0.5112816401	0.6155079601
ENSDARP00000051548	ENSDARP00000078046	0.5138013973	0.6179131829
ENSDARP00000051548	ENSDARP00000088628	0.5142595350	0.5520558928
ENSDARP00000051548	ENSDARP00000013599	0.5157484824	0.6197457336
ENSDARP00000051548	ENSDARP00000010745	0.5554919253	0.5522849616
ENSDARP00000051548	ENSDARP00000076266	0.5656854885	0.3361585156
ENSDARP00000051548	ENSDARP00000014779	0.5701523308	0.3473828886
ENSDARP00000051548	ENSDARP00000036978	0.5821784446	0.1102966441
ENSDARP00000051548	ENSDARP00000023604	0.5944336273	0.6628106746
ENSDARP00000051548	ENSDARP00000069720	0.5977551254	0.4447371435
ENSDARP00000051548	ENSDARP00000092887	0.6003894170	0.6775856145
ENSDARP00000051548	ENSDARP00000025800	0.6081777574	0.6850303516
ENSDARP00000051548	ENSDARP00000095508	0.6198602680	0.3255068148
ENSDARP00000051548	ENSDARP00000075786	0.6282212805	0.6684228611
ENSDARP00000051548	ENSDARP00000004735	0.6403619288	0.0944908945
ENSDARP00000051548	ENSDARP00000010482	0.6428816859	0.0885351048
ENSDARP00000051548	ENSDARP00000079577	0.6568548849	0.7080517696
ENSDARP00000051548	ENSDARP00000078749	0.6602909174	0.3850647119
ENSDARP00000051548	ENSDARP00000038154	0.6610926583	0.6600618486
ENSDARP00000051548	ENSDARP00000096458	0.6642996220	0.7130912839
ENSDARP00000051548	ENSDARP00000073594	0.6672775169	0.1819951896
ENSDARP00000051548	ENSDARP00000069674	0.7196197457	0.5692360554
ENSDARP00000051548	ENSDARP00000084768	0.7216813653	0.7508876417
ENSDARP00000051548	ENSDARP00000054077	0.7346237544	0.7750544038
ENSDARP00000051548	ENSDARP00000013803	0.7393196656	0.7789485740
ENSDARP00000051548	ENSDARP00000037018	0.7422975604	0.7815828657
ENSDARP00000051548	ENSDARP00000017212	0.7636009621	0.8017409231
ENSDARP00000051548	ENSDARP00000100423	0.8034589394	0.8386210056
ENSDARP00000051548	ENSDARP00000071585	0.8230443248	0.4256098958
ENSDARP00000051548	ENSDARP00000013651	0.8535104799	0.8669110068
ENSDARP00000051548	ENSDARP00000056597	0.8625586989	0.8758446913
ENSDARP00000051548	ENSDARP00000005503	0.8861527889	0.8957736800
ENSDARP00000051548	ENSDARP00000027919	0.9283014546	0.5677471080
ENSDARP00000051548	ENSDARP00000084549	0.9743442905	0.9745733593
ENSDARP00000051548	ENSDARP00000011892	0.9745733593	0.9748024281
ENSDARP00000051548	ENSDARP00000090080	0.9891192303	0.9893482992
ENSDARP00000051548	ENSDARP00000098959	0.9910663154	0.9912953843
ENSDARP00000051548	ENSDARP00000051574	0.9971366396	0.9973657084
ENSDARP00000089816	ENSDARP00000050220	0.0002290688	0.0003436033
ENSDARP00000044330	ENSDARP00000011311	0.0005726721	0.0005726721
ENSDARP00000044330	ENSDARP00000047901	0.0006872065	0.0006872065
ENSDARP00000044330	ENSDARP00000073498	0.0033214981	0.0017180163
ENSDARP00000044330	ENSDARP00000043659	0.0048104455	0.0037796358
ENSDARP00000044330	ENSDARP00000089469	0.0107662353	0.0107662353
ENSDARP00000044330	ENSDARP00000043498	0.0108807697	0.0108807697
ENSDARP00000044330	ENSDARP00000054142	0.0277173291	0.0294353453
ENSDARP00000044330	ENSDARP00000068141	0.0304661551	0.0317260337
ENSDARP00000044330	ENSDARP00000060684	0.0460428359	0.0533730386
ENSDARP00000044330	ENSDARP00000089879	0.0915129997	0.0972397205
ENSDARP00000044330	ENSDARP00000060591	0.1100675753	0.1179704501
ENSDARP00000044330	ENSDARP00000003173	0.1261023938	0.1253006528
ENSDARP00000044330	ENSDARP00000047623	0.1693964036	0.2030695224
ENSDARP00000044330	ENSDARP00000023867	0.3531096094	0.5038369030
ENSDARP00000044330	ENSDARP00000023681	0.4075134578	0.4588248769
ENSDARP00000044330	ENSDARP00000075810	0.7227121750	0.7159546444
ENSDARP00000044330	ENSDARP00000051069	0.9537280953	0.9593402818
ENSDARP00000025140	ENSDARP00000025140	0	0
ENSDARP00000025140	ENSDARP00000056654	0.0246248998	0.0246248998
ENSDARP00000025140	ENSDARP00000049721	0.1598900470	0.1601191158
ENSDARP00000025140	ENSDARP00000088345	0.2393769328	0.2436147062
ENSDARP00000025140	ENSDARP00000003158	0.2983621578	0.3056923606
ENSDARP00000010693	ENSDARP00000091440	0.1443133662	0.4470278319
ENSDARP00000010693	ENSDARP00000070240	0.4062535792	0.2107433284
ENSDARP00000010693	ENSDARP00000011496	0.6126445997	0.0227923491
ENSDARP00000010693	ENSDARP00000030150	0.9294467988	0.1413354713
ENSDARP00000075750	ENSDARP00000035291	0.0005726721	0.0005726721
ENSDARP00000075750	ENSDARP00000096540	0.0011453442	0.0017180163
ENSDARP00000075750	ENSDARP00000074832	0.0065284618	0.0058412553
ENSDARP00000075750	ENSDARP00000003984	0.0231359524	0.0258847784
ENSDARP00000075750	ENSDARP00000033085	0.0342457909	0.0360783415
ENSDARP00000075750	ENSDARP00000004329	0.0392853052	0.0398579773
ENSDARP00000076101	ENSDARP00000079486	0.2400641393	0.1289657542
ENSDARP00000076101	ENSDARP00000071771	0.4513801397	0.0148894743
ENSDARP00000076101	ENSDARP00000081773	0.9743442905	0.9749169625
ENSDARP00000069674	ENSDARP00000069674	0	0
ENSDARP00000069674	ENSDARP00000084967	0.0151185431	0.0148894743
ENSDARP00000069674	ENSDARP00000051091	0.0166074906	0.0163784217
ENSDARP00000069674	ENSDARP00000041696	0.0192417822	0.0191272477
ENSDARP00000069674	ENSDARP00000025038	0.0467300424	0.0468445768
ENSDARP00000069674	ENSDARP00000017449	0.1218646203	0.1227808957
ENSDARP00000069674	ENSDARP00000073147	0.1372122323	0.1369831634
ENSDARP00000069674	ENSDARP00000039697	0.1396174550	0.1393883862
ENSDARP00000069674	ENSDARP00000011344	0.2943534532	0.2956133318
ENSDARP00000069674	ENSDARP00000010347	0.3694880312	0.3685717558
ENSDARP00000069674	ENSDARP00000018195	0.4188523651	0.4177070210
ENSDARP00000069674	ENSDARP00000074126	0.4297331348	0.4289313939
ENSDARP00000069674	ENSDARP00000057822	0.4346581148	0.4484022449
ENSDARP00000069674	ENSDARP00000016160	0.4362615966	0.4487458481
ENSDARP00000069674	ENSDARP00000036607	0.4769213149	0.4733707479
ENSDARP00000069674	ENSDARP00000021881	0.4770358493	0.4734852823
ENSDARP00000069674	ENSDARP00000078504	0.4981101821	0.4974229756
ENSDARP00000069674	ENSDARP00000015753	0.5289199404	0.5318978353
ENSDARP00000069674	ENSDARP00000059637	0.5313251632	0.5339594548
ENSDARP00000069674	ENSDARP00000102398	0.5361356088	0.5360210743
ENSDARP00000069674	ENSDARP00000102879	0.5415187264	0.5391135036
ENSDARP00000069674	ENSDARP00000043551	0.5766807926	0.5773679991
ENSDARP00000069674	ENSDARP00000060989	0.6373840339	0.6371549651
ENSDARP00000069674	ENSDARP00000064031	0.6376131027	0.6373840339
ENSDARP00000069674	ENSDARP00000071668	0.6381857748	0.6378421716
ENSDARP00000069674	ENSDARP00000040925	0.6683083267	0.6662467071
ENSDARP00000069674	ENSDARP00000025160	0.6692246020	0.6716298248
ENSDARP00000069674	ENSDARP00000013853	0.7359981674	0.7301569122
ENSDARP00000069674	ENSDARP00000051548	0.7441301111	0.9128393082
ENSDARP00000069674	ENSDARP00000073594	0.7563852938	0.7704730271
ENSDARP00000069674	ENSDARP00000072525	0.8122780896	0.8198373611
ENSDARP00000069674	ENSDARP00000027919	0.8616424235	0.8615278891
ENSDARP00000069674	ENSDARP00000095508	0.8905050968	0.8839766350
ENSDARP00000069674	ENSDARP00000019416	0.8921085786	0.8970335586
ENSDARP00000069674	ENSDARP00000066720	0.8943992670	0.8935975261
ENSDARP00000069674	ENSDARP00000101531	0.9024166762	0.8957736800
ENSDARP00000069674	ENSDARP00000000877	0.9618600389	0.9641507273
ENSDARP00000099827	ENSDARP00000070240	0.1760393998	0.1866911007
ENSDARP00000025508	ENSDARP00000062428	0.1645859581	0.1827969305
ENSDARP00000069830	ENSDARP00000058324	0.8294582522	0.6031382430
ENSDARP00000023098	ENSDARP00000024338	0.0932310159	0.0908257932
ENSDARP00000023098	ENSDARP00000056293	0.1370976979	0.1468331234
ENSDARP00000023098	ENSDARP00000093629	0.3125644256	0.3802542664
ENSDARP00000023098	ENSDARP00000002122	0.6439124957	0.6186003894
ENSDARP00000055680	ENSDARP00000055680	0	0
ENSDARP00000055680	ENSDARP00000056212	0.0719276142	0.0760508533
ENSDARP00000055680	ENSDARP00000043712	0.1408773336	0.1521017066
ENSDARP00000055680	ENSDARP00000070502	0.1413354713	0.1523307754
ENSDARP00000055680	ENSDARP00000042171	0.1779864849	0.1908143397
ENSDARP00000055680	ENSDARP00000059960	0.3741839423	0.2147520330
ENSDARP00000004923	ENSDARP00000075726	0.0025197572	0.0144313366
ENSDARP00000004923	ENSDARP00000103157	0.0056121865	0.0017180163
ENSDARP00000004923	ENSDARP00000077109	0.0319551025	0.0487916619
ENSDARP00000004923	ENSDARP00000070106	0.1159088306	0.1779864849
ENSDARP00000004923	ENSDARP00000061405	0.1766120719	0.1156797618
ENSDARP00000004923	ENSDARP00000059142	0.1926468904	0.0847554690
ENSDARP00000004923	ENSDARP00000063911	0.4433627305	0.4202267781
ENSDARP00000004923	ENSDARP00000013115	0.6253579201	0.2620547475
ENSDARP00000004923	ENSDARP00000088795	0.6702554118	0.5763371893
ENSDARP00000004923	ENSDARP00000102909	0.8617569580	0.8622150956
ENSDARP00000004923	ENSDARP00000095167	0.9567059902	0.9589966785
ENSDARP00000093817	ENSDARP00000034979	0.3868972626	0.1952811820
ENSDARP00000093817	ENSDARP00000045696	0.4301912725	0.2384606574
ENSDARP00000093817	ENSDARP00000064788	0.4315656855	0.2390333295
ENSDARP00000093817	ENSDARP00000055868	0.4669568205	0.2857633719
ENSDARP00000093817	ENSDARP00000057320	0.8058641622	0.9749169625
ENSDARP00000093817	ENSDARP00000009605	0.8063222999	0.9750314970
ENSDARP00000093817	ENSDARP00000009285	0.8698889016	0.7598213263
ENSDARP00000093817	ENSDARP00000088108	0.8781353797	0.7616538770
ENSDARP00000093817	ENSDARP00000089469	0.9483449777	0.6819379223
ENSDARP00000093817	ENSDARP00000043498	0.9484595121	0.6820524568
ENSDARP00000022555	ENSDARP00000007430	0.0522276944	0.0948344978
ENSDARP00000022555	ENSDARP00000005351	0.4274424465	0.0935746192
ENSDARP00000034180	ENSDARP00000017721	0.0001145344	0.0003436033
ENSDARP00000034180	ENSDARP00000001250	0.0002290688	0.0004581377
ENSDARP00000034180	ENSDARP00000060705	0.0026342916	0.0029778949
ENSDARP00000034180	ENSDARP00000073846	0.0048104455	0.0065284618
ENSDARP00000034180	ENSDARP00000010970	0.0183255068	0.0261138472
ENSDARP00000034180	ENSDARP00000084286	0.0185545756	0.0153476120
ENSDARP00000034180	ENSDARP00000098864	0.0186691101	0.0284045356
ENSDARP00000034180	ENSDARP00000098892	0.0274882602	0.0079028748
ENSDARP00000034180	ENSDARP00000067177	0.0546329172	0.0384835643
ENSDARP00000034180	ENSDARP00000102913	0.0566945367	0.0908257932
ENSDARP00000034180	ENSDARP00000012488	0.0821211774	0.0619631199
ENSDARP00000034180	ENSDARP00000026495	0.1003321498	0.1389302485
ENSDARP00000034180	ENSDARP00000061105	0.1088076967	0.0753636468
ENSDARP00000034180	ENSDARP00000069977	0.1286221510	0.1853166877
ENSDARP00000034180	ENSDARP00000072482	0.1488947429	0.1124727981
ENSDARP00000034180	ENSDARP00000024425	0.4170198145	0.4965067003
ENSDARP00000013115	ENSDARP00000013115	0	0
ENSDARP00000013115	ENSDARP00000102909	0.0863589509	0.0886496392
ENSDARP00000013115	ENSDARP00000072751	0.0986141335	0.1013629596
ENSDARP00000013115	ENSDARP00000009152	0.1023937693	0.1068606116
ENSDARP00000013115	ENSDARP00000003397	0.2022677815	0.2012369717
ENSDARP00000013115	ENSDARP00000004923	0.2585041805	0.2454472569
ENSDARP00000013115	ENSDARP00000074782	0.2872523193	0.2905738174
ENSDARP00000013115	ENSDARP00000088345	0.3267666934	0.3304317948
ENSDARP00000013115	ENSDARP00000013157	0.3658229298	0.3696025656
ENSDARP00000013115	ENSDARP00000019416	0.6660176383	0.6685373955
ENSDARP00000071454	ENSDARP00000033306	0.0138586645	0.0130569236
ENSDARP00000071454	ENSDARP00000051552	0.0511968847	0.0481044554
ENSDARP00000027770	ENSDARP00000100216	0.0003436033	0.0009162753
ENSDARP00000027770	ENSDARP00000059193	0.0011453442	0.0017180163
ENSDARP00000027770	ENSDARP00000011226	0.0014889474	0.0020616195
ENSDARP00000027770	ENSDARP00000055278	0.0018325507	0.0004581377
ENSDARP00000027770	ENSDARP00000023337	0.0087046157	0.0184400412
ENSDARP00000027770	ENSDARP00000010253	0.0514259535	0.0974687894
ENSDARP00000027770	ENSDARP00000002108	0.0540602451	0.1305692361
ENSDARP00000027770	ENSDARP00000003884	0.1033100447	0.1653876990
ENSDARP00000027770	ENSDARP00000073383	0.1074332837	0.0231359524
ENSDARP00000027770	ENSDARP00000050295	0.1689382659	0.0958653075
ENSDARP00000027770	ENSDARP00000016374	0.1990608178	0.3597526057
ENSDARP00000027770	ENSDARP00000039844	0.1998625587	0.1035391135
ENSDARP00000027770	ENSDARP00000017636	0.2259764059	0.1279349445
ENSDARP00000027770	ENSDARP00000100887	0.2737372580	0.2022677815
ENSDARP00000027770	ENSDARP00000010070	0.5457564998	0.3823158859
ENSDARP00000027770	ENSDARP00000103157	0.5731302256	0.4048791662
ENSDARP00000027770	ENSDARP00000098660	0.8530523422	0.9021876074
ENSDARP00000027770	ENSDARP00000082459	0.8640476463	0.7716183713
ENSDARP00000027770	ENSDARP00000037344	0.8995533158	0.9356316573
ENSDARP00000027770	ENSDARP00000053772	0.9045928301	0.9404421029
ENSDARP00000027770	ENSDARP00000095167	0.9174206849	0.9530408888
ENSDARP00000003051	ENSDARP00000007827	0.0869316230	0.0856717444
ENSDARP00000017721	ENSDARP00000034180	0.0002290688	0.0003436033
ENSDARP00000017721	ENSDARP00000029067	0.0313824304	0.0396289085
ENSDARP00000017721	ENSDARP00000098892	0.0389417020	0.0190127133
ENSDARP00000017721	ENSDARP00000072482	0.1676783874	0.1709998855
ENSDARP00000017721	ENSDARP00000094839	0.9765204444	0.9772076509
ENSDARP00000034822	ENSDARP00000063391	0.1399610583	0.3801397320
ENSDARP00000034822	ENSDARP00000015461	0.6320009163	0.8650784561
ENSDARP00000034822	ENSDARP00000015326	0.7644027030	0.6203184057
ENSDARP00000034822	ENSDARP00000093259	0.9833925094	0.9908372466
ENSDARP00000073024	ENSDARP00000068987	0.1556522735	0.1685946627
ENSDARP00000073024	ENSDARP00000030680	0.6347497423	0.6396747223
ENSDARP00000045109	ENSDARP00000030957	0.0021761539	0.0088191502
ENSDARP00000045109	ENSDARP00000049962	0.1959683885	0.2524338564
ENSDARP00000003221	ENSDARP00000029369	0.4944450807	0.7929217730
ENSDARP00000091255	ENSDARP00000026381	0.0284045356	0.0234795556
ENSDARP00000091255	ENSDARP00000030150	0.0501660749	0.0443248196
ENSDARP00000091255	ENSDARP00000037761	0.0599015004	0.0616195167
ENSDARP00000091255	ENSDARP00000008469	0.5758790517	0.5820639102
ENSDARP00000034906	ENSDARP00000054625	0.0134005269	0.0130569236
ENSDARP00000034906	ENSDARP00000077974	0.0542893139	0.0566945367
ENSDARP00000034906	ENSDARP00000057506	0.0550910549	0.0571526744
ENSDARP00000034906	ENSDARP00000049759	0.0719276142	0.0744473714
ENSDARP00000034906	ENSDARP00000065948	0.0944908945	0.0952926354
ENSDARP00000034906	ENSDARP00000008364	0.1155652274	0.1214064826
ENSDARP00000034906	ENSDARP00000066499	0.1293093575	0.1328599244
ENSDARP00000034906	ENSDARP00000075515	0.1334325965	0.1413354713
ENSDARP00000034906	ENSDARP00000094994	0.1898980644	0.2055892796
ENSDARP00000034906	ENSDARP00000074483	0.2078799679	0.2211659604
ENSDARP00000034906	ENSDARP00000003158	0.2125758791	0.2249455962
ENSDARP00000034906	ENSDARP00000044207	0.2552972168	0.2685832093
ENSDARP00000034906	ENSDARP00000021155	0.3149696484	0.3259649525
ENSDARP00000034906	ENSDARP00000004196	0.6207765434	0.6258160577
ENSDARP00000034906	ENSDARP00000068717	0.6254724545	0.6305119688
ENSDARP00000034906	ENSDARP00000098627	0.8248768755	0.8260222197
ENSDARP00000034906	ENSDARP00000020377	0.8341541633	0.8354140419
ENSDARP00000034906	ENSDARP00000054025	0.9441072042	0.9441072042
ENSDARP00000046632	ENSDARP00000085190	0.0834955904	0.0883060360
ENSDARP00000036978	ENSDARP00000026849	0.0036651014	0.0046959111
ENSDARP00000036978	ENSDARP00000027892	0.0340167220	0.0390562364
ENSDARP00000036978	ENSDARP00000091342	0.0829229183	0.0902531211
ENSDARP00000036978	ENSDARP00000014900	0.1349215439	0.1429389532
ENSDARP00000036978	ENSDARP00000051548	0.1404191960	0.0193563166
ENSDARP00000036978	ENSDARP00000011670	0.3184056809	0.2958424006
ENSDARP00000036978	ENSDARP00000102070	0.4552743099	0.4610010308
ENSDARP00000036978	ENSDARP00000068806	0.5808040316	0.5378536250
ENSDARP00000036978	ENSDARP00000088671	0.6896117283	0.6933913641
ENSDARP00000036978	ENSDARP00000069059	0.8658801970	0.4522964151
ENSDARP00000036978	ENSDARP00000066390	0.8672546100	0.8678272821
ENSDARP00000036978	ENSDARP00000049706	0.8709197114	0.8714923835
ENSDARP00000036978	ENSDARP00000055999	0.9856831978	0.9856831978
ENSDARP00000072482	ENSDARP00000072482	0	0
ENSDARP00000072482	ENSDARP00000012488	0.0001145344	0.0001145344
ENSDARP00000072482	ENSDARP00000056033	0.0067575306	0.0081319436
ENSDARP00000072482	ENSDARP00000098892	0.0068720651	0.0085900813
ENSDARP00000072482	ENSDARP00000088695	0.0119115794	0.0138586645
ENSDARP00000072482	ENSDARP00000061678	0.0215324705	0.0232504868
ENSDARP00000072482	ENSDARP00000047463	0.0281754667	0.0292062765
ENSDARP00000072482	ENSDARP00000051669	0.0413469248	0.0446684229
ENSDARP00000072482	ENSDARP00000034180	0.0416905280	0.0440957508
ENSDARP00000072482	ENSDARP00000104167	0.0421486657	0.0444393540
ENSDARP00000072482	ENSDARP00000039844	0.0759363189	0.0790287481
ENSDARP00000072482	ENSDARP00000017721	0.0793723514	0.0566945367
ENSDARP00000072482	ENSDARP00000067426	0.0847554690	0.0897949834
ENSDARP00000072482	ENSDARP00000056187	0.1547359982	0.1649295613
ENSDARP00000072482	ENSDARP00000005837	0.1577138930	0.1610353911
ENSDARP00000072482	ENSDARP00000024411	0.1947085099	0.2011224373
ENSDARP00000072482	ENSDARP00000094113	0.1984881457	0.2051311419
ENSDARP00000072482	ENSDARP00000078762	0.1986026801	0.2052456763
ENSDARP00000072482	ENSDARP00000077109	0.2176153934	0.2256328027
ENSDARP00000072482	ENSDARP00000097835	0.2185316688	0.2265490780
ENSDARP00000072482	ENSDARP00000033890	0.2193334097	0.2274653533
ENSDARP00000072482	ENSDARP00000020173	0.2228839766	0.2320467300
ENSDARP00000072482	ENSDARP00000066179	0.2232275799	0.2323903333
ENSDARP00000072482	ENSDARP00000034933	0.2241438552	0.2333066086
ENSDARP00000072482	ENSDARP00000074043	0.2540373382	0.2610239377
ENSDARP00000072482	ENSDARP00000103100	0.3907914328	0.4000687207
ENSDARP00000072482	ENSDARP00000094415	0.3964036193	0.4024739434
ENSDARP00000072482	ENSDARP00000000877	0.4860840683	0.4935288054
ENSDARP00000072482	ENSDARP00000081096	0.6646432253	0.6696827397
ENSDARP00000072482	ENSDARP00000003163	0.7994502348	0.8009391822
ENSDARP00000072482	ENSDARP00000044385	0.8096437980	0.8106746077
ENSDARP00000072482	ENSDARP00000031200	0.8836330317	0.8843202382
ENSDARP00000072482	ENSDARP00000058694	0.9181078914	0.9185660291
ENSDARP00000072482	ENSDARP00000054025	0.9441072042	0.9441072042
ENSDARP00000072482	ENSDARP00000055307	0.9710227923	0.9710227923
ENSDARP00000072482	ENSDARP00000079744	0.9768640476	0.9768640476
ENSDARP00000058968	ENSDARP00000089976	0.0005726721	0.0025197572
ENSDARP00000058968	ENSDARP00000052568	0.0009162753	0.0006872065
ENSDARP00000062854	ENSDARP00000024365	0.0593288283	0.0592142939
ENSDARP00000002330	ENSDARP00000090636	0.9610582980	0.3275684343
ENSDARP00000002330	ENSDARP00000062675	0.9994273279	0.3067231703
ENSDARP00000005351	ENSDARP00000023214	0.0600160348	0.0607032413
ENSDARP00000005351	ENSDARP00000085128	0.0834955904	0.0828083839
ENSDARP00000005351	ENSDARP00000046459	0.1281640133	0.1296529607
ENSDARP00000005351	ENSDARP00000022555	0.1559958768	0.0458137670
ENSDARP00000005351	ENSDARP00000015411	0.2944679876	0.2468216699
ENSDARP00000005351	ENSDARP00000096539	0.3365021189	0.3391364105
ENSDARP00000005351	ENSDARP00000007430	0.3989233765	0.4015576681
ENSDARP00000054976	ENSDARP00000069672	0.3196655595	0.3715496507
ENSDARP00000056961	ENSDARP00000015887	0.3548276257	0.3666246707
ENSDARP00000056961	ENSDARP00000072280	0.7634864277	0.7681823388
ENSDARP00000094663	ENSDARP00000003782	0.0002290688	0.0003436033
ENSDARP00000094663	ENSDARP00000060446	0.0003436033	0.0004581377
ENSDARP00000094663	ENSDARP00000044114	0.0004581377	0.0005726721
ENSDARP00000094663	ENSDARP00000015703	0.0005726721	0.0006872065
ENSDARP00000094663	ENSDARP00000067637	0.0006872065	0.0008017409
ENSDARP00000094663	ENSDARP00000060839	0.0008017409	0.0009162753
ENSDARP00000094663	ENSDARP00000102387	0.0009162753	0.0010308098
ENSDARP00000094663	ENSDARP00000023604	0.0010308098	0.0011453442
ENSDARP00000094663	ENSDARP00000010075	0.0013744130	0.0014889474
ENSDARP00000094663	ENSDARP00000011330	0.0014889474	0.0016034818
ENSDARP00000094663	ENSDARP00000066153	0.0016034818	0.0017180163
ENSDARP00000094663	ENSDARP00000047483	0.0017180163	0.0018325507
ENSDARP00000094663	ENSDARP00000027433	0.0051540488	0.0050395144
ENSDARP00000094663	ENSDARP00000073783	0.0526858321	0.0976978582
ENSDARP00000094663	ENSDARP00000055392	0.2114305349	0.2109723972
ENSDARP00000094663	ENSDARP00000005238	0.2225403734	0.2219677013
ENSDARP00000094663	ENSDARP00000039524	0.3307753980	0.3348986370
ENSDARP00000094663	ENSDARP00000019703	0.3310044668	0.3351277059
ENSDARP00000094663	ENSDARP00000090137	0.4147291261	0.4224029321
ENSDARP00000094663	ENSDARP00000022588	0.4212575879	0.4049937006
ENSDARP00000094663	ENSDARP00000089770	0.9689611728	0.9689611728
ENSDARP00000078813	ENSDARP00000058799	0.5023479556	0.5466727752
ENSDARP00000073383	ENSDARP00000003884	0.0001145344	0.0006872065
ENSDARP00000073383	ENSDARP00000015105	0.0519986256	0.0719276142
ENSDARP00000073383	ENSDARP00000015461	0.0542893139	0.0742183026
ENSDARP00000073383	ENSDARP00000059193	0.1236971710	0.1983736113
ENSDARP00000073383	ENSDARP00000050295	0.1547359982	0.1027373726
ENSDARP00000073383	ENSDARP00000027770	0.1671057153	0.1253006528
ENSDARP00000073383	ENSDARP00000016374	0.3156568549	0.5558355286
ENSDARP00000073383	ENSDARP00000061377	0.7232848471	0.4975375100
ENSDARP00000096540	ENSDARP00000075750	0.0122551827	0.0219906082
ENSDARP00000096540	ENSDARP00000068999	0.0497079372	0.0497079372
ENSDARP00000096540	ENSDARP00000003641	0.2577024396	0.2830145459
ENSDARP00000096540	ENSDARP00000033498	0.4377505440	0.3953728095
ENSDARP00000100056	ENSDARP00000006091	0.0131714580	0.0135150613
ENSDARP00000100056	ENSDARP00000022450	0.2137212232	0.3843775054
ENSDARP00000100056	ENSDARP00000003684	0.2141793609	0.3847211087
ENSDARP00000100056	ENSDARP00000054625	0.3043179475	0.1067460772
ENSDARP00000100056	ENSDARP00000098601	0.4580231360	0.6752949261
ENSDARP00000100056	ENSDARP00000023687	0.6442560990	0.7669224602
ENSDARP00000100056	ENSDARP00000030536	0.7543236743	0.8736685374
ENSDARP00000100056	ENSDARP00000096467	0.9418165159	0.8522506013
ENSDARP00000100056	ENSDARP00000058462	0.9714809300	0.3800251976
ENSDARP00000060962	ENSDARP00000072488	0.8659947314	0.6888099874
ENSDARP00000054808	ENSDARP00000074096	0.2406368114	0.1153361585
ENSDARP00000054808	ENSDARP00000065136	0.2574733707	0.1291948230
ENSDARP00000090636	ENSDARP00000002330	0.8915359065	0.3723513916
ENSDARP00000073783	ENSDARP00000031379	0.0084755469	0.0114534418
ENSDARP00000073783	ENSDARP00000094663	0.0164929561	0.0243958309
ENSDARP00000073783	ENSDARP00000006945	0.0303516207	0.0358492727
ENSDARP00000073783	ENSDARP00000039524	0.0419195968	0.0454701638
ENSDARP00000073783	ENSDARP00000054441	0.0420341313	0.0455846982
ENSDARP00000073783	ENSDARP00000022588	0.0469591112	0.0487916619
ENSDARP00000073783	ENSDARP00000060446	0.0539457107	0.0613904478
ENSDARP00000073783	ENSDARP00000089770	0.9690757073	0.9690757073
ENSDARP00000068701	ENSDARP00000045092	0.1541633261	0.1637842172
ENSDARP00000030957	ENSDARP00000045109	0.0043523079	0.0085900813
ENSDARP00000054365	ENSDARP00000089976	0.0034360325	0.0205016607
ENSDARP00000054365	ENSDARP00000071771	0.6145916848	0.1635551483
ENSDARP00000027718	ENSDARP00000054866	0.4054518383	0.4080861299
ENSDARP00000027718	ENSDARP00000017129	0.8861527889	0.8867254610
ENSDARP00000013486	ENSDARP00000071771	0.0100790287	0.0455846982
ENSDARP00000061333	ENSDARP00000087936	0.4358034589	0.4390104226
ENSDARP00000061333	ENSDARP00000057643	0.6366968274	0.6385293781
ENSDARP00000033992	ENSDARP00000101234	0.1637842172	0.1632115451
ENSDARP00000003671	ENSDARP00000003671	0	0
ENSDARP00000003671	ENSDARP00000051889	0.0001145344	0.0001145344
ENSDARP00000003671	ENSDARP00000054652	0.0002290688	0.0002290688
ENSDARP00000003671	ENSDARP00000000042	0.0003436033	0.0004581377
ENSDARP00000003671	ENSDARP00000058563	0.0006872065	0.0008017409
ENSDARP00000003671	ENSDARP00000090723	0.0233650212	0.0231359524
ENSDARP00000003671	ENSDARP00000033056	0.0335585844	0.0333295155
ENSDARP00000003671	ENSDARP00000099113	0.0708968045	0.0680334440
ENSDARP00000003671	ENSDARP00000064200	0.0799450235	0.0822357118
ENSDARP00000003671	ENSDARP00000078749	0.1671057153	0.1701981445
ENSDARP00000003671	ENSDARP00000054077	0.7497422976	0.7526056580
ENSDARP00000003671	ENSDARP00000091242	0.7595922575	0.7621120147
ENSDARP00000003671	ENSDARP00000065642	0.8685144886	0.8693162295
ENSDARP00000003671	ENSDARP00000100277	0.9168480128	0.9174206849
ENSDARP00000014377	ENSDARP00000089031	0.0004581377	0.0004581377
ENSDARP00000014377	ENSDARP00000004223	0.0523422288	0.0438666819
ENSDARP00000014377	ENSDARP00000067281	0.0948344978	0.0818921086
ENSDARP00000014377	ENSDARP00000002650	0.8425151758	0.6868629023
ENSDARP00000014377	ENSDARP00000053125	0.9255526286	0.9261253007
ENSDARP00000073498	ENSDARP00000043659	0.0003436033	0.0004581377
ENSDARP00000073498	ENSDARP00000044330	0.0005726721	0.0003436033
ENSDARP00000073498	ENSDARP00000011311	0.0012598786	0.0012598786
ENSDARP00000073498	ENSDARP00000047901	0.0013744130	0.0013744130
ENSDARP00000073498	ENSDARP00000089469	0.0042377735	0.0043523079
ENSDARP00000073498	ENSDARP00000043498	0.0043523079	0.0044668423
ENSDARP00000073498	ENSDARP00000068141	0.0182109724	0.0178673691
ENSDARP00000073498	ENSDARP00000060591	0.0710113389	0.0715840110
ENSDARP00000073498	ENSDARP00000089879	0.1420226778	0.1416790746
ENSDARP00000073498	ENSDARP00000010406	0.3921658458	0.3581491238
ENSDARP00000073498	ENSDARP00000023681	0.5647692131	0.5741610354
ENSDARP00000073498	ENSDARP00000022829	0.6679647234	0.6686519299
ENSDARP00000073498	ENSDARP00000027561	0.9072271218	0.9075707250
ENSDARP00000073498	ENSDARP00000098124	0.9142137212	0.9144427901
ENSDARP00000073498	ENSDARP00000051069	0.9656396747	0.9656396747
ENSDARP00000056711	ENSDARP00000040498	0.0250830375	0.0395143741
ENSDARP00000056711	ENSDARP00000090162	0.3484136983	0.6285648837
ENSDARP00000056711	ENSDARP00000073057	0.4213721223	0.2585041805
ENSDARP00000004889	ENSDARP00000069948	0.0584125530	0.0782270072
ENSDARP00000004889	ENSDARP00000089488	0.0884205704	0.1069751460
ENSDARP00000004889	ENSDARP00000036016	0.2037567289	0.2700721567
ENSDARP00000004889	ENSDARP00000082459	0.9226892681	0.8724086588
ENSDARP00000004889	ENSDARP00000068099	0.9937006070	0.9943878135
ENSDARP00000100739	ENSDARP00000040775	0.0001145344	0.0001145344
ENSDARP00000100739	ENSDARP00000065324	0.0011453442	0.0012598786
ENSDARP00000100739	ENSDARP00000021858	0.0022906884	0.0024052228
ENSDARP00000100739	ENSDARP00000097682	0.0431794754	0.0485625931
ENSDARP00000100739	ENSDARP00000072280	0.5787424121	0.5820639102
ENSDARP00000100739	ENSDARP00000103281	0.5793150842	0.5826365823
ENSDARP00000100739	ENSDARP00000103310	0.5797732219	0.5829801855
ENSDARP00000100739	ENSDARP00000083664	0.7701294239	0.7711602337
ENSDARP00000091497	ENSDARP00000068987	0.2338792807	0.2708738976
ENSDARP00000102551	ENSDARP00000036071	0.2518611843	0.2556408201
ENSDARP00000099474	ENSDARP00000099474	0	0
ENSDARP00000099474	ENSDARP00000003237	0.0327568434	0.1895544611
ENSDARP00000099474	ENSDARP00000071726	0.0486771275	0.2032985912
ENSDARP00000099474	ENSDARP00000007879	0.1416790746	0.0844118658
ENSDARP00000099474	ENSDARP00000014931	0.1422517466	0.0847554690
ENSDARP00000099474	ENSDARP00000034794	0.1826823961	0.3371893254
ENSDARP00000099474	ENSDARP00000013803	0.1869201695	0.3394800137
ENSDARP00000099474	ENSDARP00000064112	0.1928759592	0.3434887184
ENSDARP00000099474	ENSDARP00000062435	0.3578055206	0.1880655137
ENSDARP00000099474	ENSDARP00000071213	0.4240064139	0.5567518039
ENSDARP00000099474	ENSDARP00000059548	0.4581376704	0.1519871721
ENSDARP00000099474	ENSDARP00000070873	0.5038369030	0.6246707135
ENSDARP00000099474	ENSDARP00000091482	0.5039514374	0.6247852480
ENSDARP00000099474	ENSDARP00000087463	0.5123124499	0.4912381171
ENSDARP00000099474	ENSDARP00000008668	0.5773679991	0.2635436949
ENSDARP00000099474	ENSDARP00000070509	0.5849272706	0.5411751231
ENSDARP00000099474	ENSDARP00000064738	0.5897377162	0.5452983622
ENSDARP00000099474	ENSDARP00000074464	0.5951208338	0.4997136640
ENSDARP00000099474	ENSDARP00000063788	0.6273050052	0.5952353682
ENSDARP00000099474	ENSDARP00000052729	0.6297102279	0.5976405910
ENSDARP00000099474	ENSDARP00000091899	0.6328026572	0.6006184859
ENSDARP00000099474	ENSDARP00000053760	0.7242011224	0.7066773565
ENSDARP00000099474	ENSDARP00000103017	0.8052914901	0.8629023021
ENSDARP00000099474	ENSDARP00000039876	0.8068949719	0.8641621807
ENSDARP00000099474	ENSDARP00000011720	0.8186920170	0.1755812622
ENSDARP00000099474	ENSDARP00000028109	0.8253350132	0.8232733937
ENSDARP00000099474	ENSDARP00000096931	0.9023021418	0.5387699004
ENSDARP00000099474	ENSDARP00000085164	0.9166189440	0.9458252205
ENSDARP00000099474	ENSDARP00000060204	0.9270415760	0.9522391479
ENSDARP00000099474	ENSDARP00000028271	0.9486885809	0.9497193907
ENSDARP00000099474	ENSDARP00000101202	0.9547589051	0.9707937235
ENSDARP00000099474	ENSDARP00000030178	0.9774367197	0.7397778032
ENSDARP00000099474	ENSDARP00000022486	0.9886610927	0.9226892681
ENSDARP00000055278	ENSDARP00000027770	0.0001145344	0.0003436033
ENSDARP00000055278	ENSDARP00000100216	0.0003436033	0.0005726721
ENSDARP00000055278	ENSDARP00000059193	0.0011453442	0.0013744130
ENSDARP00000055278	ENSDARP00000011226	0.0014889474	0.0017180163
ENSDARP00000055278	ENSDARP00000023337	0.0097354255	0.0107662353
ENSDARP00000055278	ENSDARP00000010253	0.0718130798	0.0688351850
ENSDARP00000055278	ENSDARP00000050295	0.0750200435	0.0707822701
ENSDARP00000055278	ENSDARP00000003884	0.1305692361	0.1342343374
ENSDARP00000055278	ENSDARP00000017229	0.2562134922	0.2483106173
ENSDARP00000055278	ENSDARP00000026288	0.2628564884	0.2510594434
ENSDARP00000055278	ENSDARP00000100423	0.4566487229	0.4673004238
ENSDARP00000075726	ENSDARP00000103157	0.0002290688	0.0001145344
ENSDARP00000075726	ENSDARP00000004923	0.0013744130	0.0352766006
ENSDARP00000075726	ENSDARP00000004190	0.0486771275	0.0490207307
ENSDARP00000075726	ENSDARP00000003884	0.8943992670	0.9024166762
ENSDARP00000034186	ENSDARP00000061818	0.1249570496	0.1325163212
ENSDARP00000034186	ENSDARP00000074782	0.1587447028	0.1688237315
ENSDARP00000034186	ENSDARP00000073983	0.2154392395	0.2178444623
ENSDARP00000034186	ENSDARP00000056733	0.3476119574	0.3367311877
ENSDARP00000034186	ENSDARP00000076409	0.3482991639	0.2887412668
ENSDARP00000034186	ENSDARP00000066896	0.5026915588	0.5068147978
ENSDARP00000012229	ENSDARP00000069096	0.8727522621	0.8743557439
ENSDARP00000066962	ENSDARP00000050220	0.0002290688	0.0001145344
ENSDARP00000066962	ENSDARP00000101076	0.0004581377	0.0004581377
ENSDARP00000066962	ENSDARP00000032264	0.0017180163	0.0017180163
ENSDARP00000066962	ENSDARP00000091027	0.0019470851	0.0026342916
ENSDARP00000066962	ENSDARP00000022320	0.0028633604	0.0029778949
ENSDARP00000066962	ENSDARP00000103114	0.0043523079	0.0044668423
ENSDARP00000066962	ENSDARP00000102073	0.1124727981	0.1145344176
ENSDARP00000066962	ENSDARP00000089879	0.2349100905	0.2424693620
ENSDARP00000051669	ENSDARP00000051669	0	0
ENSDARP00000051669	ENSDARP00000072835	0.0002290688	0.0002290688
ENSDARP00000051669	ENSDARP00000078601	0.0004581377	0.0005726721
ENSDARP00000051669	ENSDARP00000014749	0.0016034818	0.0016034818
ENSDARP00000051669	ENSDARP00000077109	0.0892223113	0.0872752262
ENSDARP00000051669	ENSDARP00000098892	0.1232390333	0.1231244989
ENSDARP00000051669	ENSDARP00000072482	0.1436261597	0.1581720307
ENSDARP00000051669	ENSDARP00000064193	0.1687091971	0.1689382659
ENSDARP00000004350	ENSDARP00000018980	0.0057267209	0.0119115794
ENSDARP00000004350	ENSDARP00000026992	0.0352766006	0.0135150613
ENSDARP00000004350	ENSDARP00000002061	0.0363074104	0.0358492727
ENSDARP00000004350	ENSDARP00000017580	0.0379108922	0.1236971710
ENSDARP00000004350	ENSDARP00000062907	0.0389417020	0.1352651472
ENSDARP00000004350	ENSDARP00000076524	0.0461573703	0.0491352651
ENSDARP00000004350	ENSDARP00000015326	0.0626503264	0.0680334440
ENSDARP00000004350	ENSDARP00000010055	0.0636811362	0.1655022334
ENSDARP00000004350	ENSDARP00000004327	0.0873897606	0.0608177757
ENSDARP00000004350	ENSDARP00000007676	0.1350360783	0.0695223915
ENSDARP00000004350	ENSDARP00000087578	0.1351506128	0.1393883862
ENSDARP00000004350	ENSDARP00000037569	0.1397319895	0.0642538083
ENSDARP00000004350	ENSDARP00000003700	0.1416790746	0.0651700836
ENSDARP00000004350	ENSDARP00000040498	0.7290115680	0.4543580346
ENSDARP00000004350	ENSDARP00000064541	0.7466498683	0.9431909289
ENSDARP00000009392	ENSDARP00000002061	0.0032069637	0.0036651014
ENSDARP00000009392	ENSDARP00000026992	0.0234795556	0.0138586645
ENSDARP00000009392	ENSDARP00000090568	0.0437521475	0.0556637269
ENSDARP00000009392	ENSDARP00000015326	0.0757072500	0.0813194365
ENSDARP00000009392	ENSDARP00000087578	0.0971251861	0.1090367655
ENSDARP00000009392	ENSDARP00000076524	0.1131600046	0.1261023938
ENSDARP00000009392	ENSDARP00000018737	0.1979154736	0.2114305349
ENSDARP00000009392	ENSDARP00000005837	0.1998625587	0.2133776200
ENSDARP00000009392	ENSDARP00000003700	0.2007788340	0.2142938953
ENSDARP00000009392	ENSDARP00000069885	0.2015805750	0.2150956362
ENSDARP00000009392	ENSDARP00000052081	0.2022677815	0.2157828427
ENSDARP00000009392	ENSDARP00000064541	0.9433054633	0.9433054633
ENSDARP00000022543	ENSDARP00000046901	0.0210743328	0.0176383003
ENSDARP00000063869	ENSDARP00000018594	0.0002290688	0.0006872065
ENSDARP00000063869	ENSDARP00000075363	0.0003436033	0.0008017409
ENSDARP00000063869	ENSDARP00000047390	0.0004581377	0.0062993930
ENSDARP00000063869	ENSDARP00000007879	0.0005726721	0.0045813767
ENSDARP00000063869	ENSDARP00000016957	0.0006872065	0.0046959111
ENSDARP00000063869	ENSDARP00000051762	0.0008017409	0.0128278548
ENSDARP00000063869	ENSDARP00000040770	0.0009162753	0.0170656282
ENSDARP00000063869	ENSDARP00000038658	0.0010308098	0.0171801626
ENSDARP00000063869	ENSDARP00000060362	0.0011453442	0.0172946971
ENSDARP00000063869	ENSDARP00000036951	0.0012598786	0.0174092315
ENSDARP00000063869	ENSDARP00000018737	0.0013744130	0.0175237659
ENSDARP00000063869	ENSDARP00000069513	0.0014889474	0.0176383003
ENSDARP00000063869	ENSDARP00000069977	0.0018325507	0.0179819036
ENSDARP00000063869	ENSDARP00000053207	0.0021761539	0.0183255068
ENSDARP00000063869	ENSDARP00000023769	0.0024052228	0.0185545756
ENSDARP00000063869	ENSDARP00000016158	0.0025197572	0.0186691101
ENSDARP00000063869	ENSDARP00000052760	0.0026342916	0.0187836445
ENSDARP00000063869	ENSDARP00000052729	0.0027488260	0.0188981789
ENSDARP00000063869	ENSDARP00000009096	0.0028633604	0.0190127133
ENSDARP00000063869	ENSDARP00000037569	0.0029778949	0.0191272477
ENSDARP00000063869	ENSDARP00000005837	0.0030924293	0.0192417822
ENSDARP00000063869	ENSDARP00000099277	0.0032069637	0.0193563166
ENSDARP00000063869	ENSDARP00000043172	0.0033214981	0.0194708510
ENSDARP00000063869	ENSDARP00000098731	0.0034360325	0.0195853854
ENSDARP00000063869	ENSDARP00000003700	0.0038941702	0.0200435231
ENSDARP00000063869	ENSDARP00000091899	0.0040087046	0.0201580575
ENSDARP00000063869	ENSDARP00000056617	0.0041232390	0.0202725919
ENSDARP00000063869	ENSDARP00000069885	0.0045813767	0.0207307296
ENSDARP00000063869	ENSDARP00000060004	0.0046959111	0.0208452640
ENSDARP00000063869	ENSDARP00000066897	0.0048104455	0.0209597984
ENSDARP00000063869	ENSDARP00000003925	0.0050395144	0.0211888673
ENSDARP00000063869	ENSDARP00000052081	0.0051540488	0.0213034017
ENSDARP00000063869	ENSDARP00000097677	0.0054976520	0.0216470049
ENSDARP00000063869	ENSDARP00000052528	0.0056121865	0.0217615393
ENSDARP00000063869	ENSDARP00000098490	0.0057267209	0.0218760738
ENSDARP00000063869	ENSDARP00000086688	0.0058412553	0.0219906082
ENSDARP00000063869	ENSDARP00000024527	0.0060703241	0.0246248998
ENSDARP00000063869	ENSDARP00000076204	0.0062993930	0.0248539686
ENSDARP00000063869	ENSDARP00000007676	0.0067575306	0.0237086244
ENSDARP00000063869	ENSDARP00000054339	0.0069865995	0.0268010537
ENSDARP00000063869	ENSDARP00000095982	0.0072156683	0.0270301226
ENSDARP00000063869	ENSDARP00000014931	0.0074447371	0.0258847784
ENSDARP00000063869	ENSDARP00000022552	0.0075592716	0.0303516207
ENSDARP00000063869	ENSDARP00000045283	0.0076738060	0.0296644142
ENSDARP00000063869	ENSDARP00000005651	0.0077883404	0.0297789486
ENSDARP00000063869	ENSDARP00000025616	0.0079028748	0.0327568434
ENSDARP00000063869	ENSDARP00000093053	0.0080174092	0.0328713778
ENSDARP00000063869	ENSDARP00000067953	0.0083610125	0.0372236857
ENSDARP00000063869	ENSDARP00000095139	0.0084755469	0.0405451838
ENSDARP00000063869	ENSDARP00000074699	0.0085900813	0.0429504066
ENSDARP00000063869	ENSDARP00000057943	0.0087046157	0.0430649410
ENSDARP00000063869	ENSDARP00000064738	0.0089336846	0.0432940098
ENSDARP00000063869	ENSDARP00000005719	0.0091627534	0.0383690299
ENSDARP00000063869	ENSDARP00000067802	0.0095063567	0.0456992326
ENSDARP00000063869	ENSDARP00000063788	0.0096208911	0.0458137670
ENSDARP00000063869	ENSDARP00000062982	0.0097354255	0.0459283015
ENSDARP00000063869	ENSDARP00000052330	0.0098499599	0.0460428359
ENSDARP00000063869	ENSDARP00000103754	0.0099644943	0.0461573703
ENSDARP00000063869	ENSDARP00000051881	0.0105371664	0.0448974917
ENSDARP00000063869	ENSDARP00000091586	0.0106517008	0.0463864391
ENSDARP00000063869	ENSDARP00000074464	0.0108807697	0.0501660749
ENSDARP00000063869	ENSDARP00000062435	0.0111098385	0.0505096782
ENSDARP00000063869	ENSDARP00000011148	0.0128278548	0.0586416218
ENSDARP00000063869	ENSDARP00000018980	0.0147749399	0.0778834040
ENSDARP00000063869	ENSDARP00000020358	0.0468445768	0.1039972512
ENSDARP00000063869	ENSDARP00000010055	0.0696369259	0.1163669683
ENSDARP00000063869	ENSDARP00000051548	0.0782270072	0.0603596381
ENSDARP00000063869	ENSDARP00000072320	0.0785706105	0.1121291948
ENSDARP00000063869	ENSDARP00000062907	0.0849845379	0.1425953499
ENSDARP00000063869	ENSDARP00000074651	0.0996449433	0.1326308556
ENSDARP00000063869	ENSDARP00000059548	0.1177413813	0.1069751460
ENSDARP00000063869	ENSDARP00000087463	0.1244989119	0.1616080632
ENSDARP00000063869	ENSDARP00000087584	0.1511854312	0.1563394800
ENSDARP00000063869	ENSDARP00000009188	0.1527889131	0.0347039285
ENSDARP00000063869	ENSDARP00000103844	0.1529034475	0.1498110182
ENSDARP00000063869	ENSDARP00000095488	0.1700836101	0.2086817089
ENSDARP00000063869	ENSDARP00000002061	0.1841713435	0.2112014660
ENSDARP00000063869	ENSDARP00000017580	0.2787767724	0.3099301340
ENSDARP00000063869	ENSDARP00000070509	0.2881685947	0.3062650326
ENSDARP00000063869	ENSDARP00000004721	0.4182796930	0.4047646318
ENSDARP00000063869	ENSDARP00000012550	0.4322528920	0.3650211889
ENSDARP00000063869	ENSDARP00000058382	0.6978582064	0.7065628221
ENSDARP00000063869	ENSDARP00000070873	0.8827167564	0.8832894285
ENSDARP00000063869	ENSDARP00000005405	0.9098614134	0.9099759478
ENSDARP00000063869	ENSDARP00000064541	0.9431909289	0.9433054633
ENSDARP00000013774	ENSDARP00000059350	0.0019470851	0.0027488260
ENSDARP00000013774	ENSDARP00000069979	0.1392738518	0.1838277402
ENSDARP00000050220	ENSDARP00000066962	0.0002290688	0.0001145344
ENSDARP00000050220	ENSDARP00000089816	0.0003436033	0.0002290688
ENSDARP00000050220	ENSDARP00000101076	0.0004581377	0.0003436033
ENSDARP00000050220	ENSDARP00000029343	0.0011453442	0.0017180163
ENSDARP00000050220	ENSDARP00000052090	0.0012598786	0.0018325507
ENSDARP00000050220	ENSDARP00000022320	0.0028633604	0.0044668423
ENSDARP00000050220	ENSDARP00000033069	0.0037796358	0.0045813767
ENSDARP00000050220	ENSDARP00000103114	0.0050395144	0.0051540488
ENSDARP00000050220	ENSDARP00000015887	0.4807009506	0.5398007101
ENSDARP00000029067	ENSDARP00000098657	0.0120261138	0.0117970450
ENSDARP00000029067	ENSDARP00000004016	0.0123697171	0.0107662353
ENSDARP00000029067	ENSDARP00000052357	0.0127133204	0.0123697171
ENSDARP00000029067	ENSDARP00000100185	0.0150040087	0.0147749399
ENSDARP00000029067	ENSDARP00000059353	0.0187836445	0.0153476120
ENSDARP00000029067	ENSDARP00000000042	0.0192417822	0.0193563166
ENSDARP00000029067	ENSDARP00000101426	0.0198144542	0.0202725919
ENSDARP00000029067	ENSDARP00000051548	0.0203871263	0.1470621922
ENSDARP00000029067	ENSDARP00000053200	0.0259993128	0.0261138472
ENSDARP00000029067	ENSDARP00000051889	0.0286336044	0.0290917421
ENSDARP00000029067	ENSDARP00000075655	0.0309242927	0.0333295155
ENSDARP00000029067	ENSDARP00000057574	0.0408887871	0.0413469248
ENSDARP00000029067	ENSDARP00000056187	0.0413469248	0.0432940098
ENSDARP00000029067	ENSDARP00000072746	0.0548619860	0.0552055893
ENSDARP00000029067	ENSDARP00000098892	0.0589852251	0.0460428359
ENSDARP00000029067	ENSDARP00000064200	0.0656282213	0.0710113389
ENSDARP00000029067	ENSDARP00000064193	0.0671171687	0.0668880999
ENSDARP00000029067	ENSDARP00000072295	0.0737601649	0.0769671286
ENSDARP00000029067	ENSDARP00000096931	0.0741037682	0.1471767266
ENSDARP00000029067	ENSDARP00000058563	0.0852136067	0.0876188295
ENSDARP00000029067	ENSDARP00000102600	0.1001030810	0.1088076967
ENSDARP00000029067	ENSDARP00000098864	0.1043408544	0.0839537281
ENSDARP00000029067	ENSDARP00000017721	0.1110983851	0.1045699233
ENSDARP00000029067	ENSDARP00000104263	0.1396174550	0.1110983851
ENSDARP00000029067	ENSDARP00000060705	0.1436261597	0.1171687092
ENSDARP00000029067	ENSDARP00000101598	0.1595464437	0.1441988317
ENSDARP00000029067	ENSDARP00000104239	0.1723742985	0.1555377391
ENSDARP00000029067	ENSDARP00000031709	0.1929904936	0.1995189554
ENSDARP00000029067	ENSDARP00000030178	0.1979154736	0.1643568892
ENSDARP00000029067	ENSDARP00000031954	0.2336502119	0.2470507387
ENSDARP00000029067	ENSDARP00000103307	0.2626274195	0.2367426412
ENSDARP00000029067	ENSDARP00000052473	0.3124498912	0.2605658000
ENSDARP00000029067	ENSDARP00000076693	0.3146260451	0.3318062078
ENSDARP00000029067	ENSDARP00000009875	0.3510479899	0.3702897721
ENSDARP00000029067	ENSDARP00000050244	0.4277860497	0.4596266178
ENSDARP00000029067	ENSDARP00000023313	0.4561905853	0.4647806666
ENSDARP00000029067	ENSDARP00000054848	0.4955904249	0.5273164586
ENSDARP00000029067	ENSDARP00000092552	0.5811476349	0.5329286451
ENSDARP00000029067	ENSDARP00000054077	0.7173290574	0.7322185317
ENSDARP00000029067	ENSDARP00000094113	0.7574161035	0.7677242011
ENSDARP00000029067	ENSDARP00000032193	0.8483564311	0.8530523422
ENSDARP00000029067	ENSDARP00000100277	0.8795097927	0.8834039629
ENSDARP00000029067	ENSDARP00000012598	0.9232619402	0.9238346123
ENSDARP00000072160	ENSDARP00000064443	0.0002290688	0.0002290688
ENSDARP00000072160	ENSDARP00000017639	0.0032069637	0.0049249800
ENSDARP00000072160	ENSDARP00000016047	0.0687206506	0.0655136869
ENSDARP00000047068	ENSDARP00000009188	0.0696369259	0.0723857519
ENSDARP00000047068	ENSDARP00000089879	0.1089222311	0.1159088306
ENSDARP00000047068	ENSDARP00000011455	0.1754667278	0.1785591570
ENSDARP00000091027	ENSDARP00000032264	0.0004581377	0.0005726721
ENSDARP00000091027	ENSDARP00000066962	0.0005726721	0.0006872065
ENSDARP00000091027	ENSDARP00000101076	0.0017180163	0.0017180163
ENSDARP00000091027	ENSDARP00000103114	0.0066429962	0.0059557897
ENSDARP00000091027	ENSDARP00000075874	0.0903676555	0.0955217043
ENSDARP00000091027	ENSDARP00000102073	0.1199175352	0.1480930019
ENSDARP00000091027	ENSDARP00000011778	0.2081090368	0.2531210629
ENSDARP00000091027	ENSDARP00000081180	0.5854999427	0.5575535448
ENSDARP00000091027	ENSDARP00000004687	0.8891306838	0.8921085786
ENSDARP00000002437	ENSDARP00000090137	0.1789027603	0.2132630856
ENSDARP00000002437	ENSDARP00000059350	0.2022677815	0.2398350704
ENSDARP00000002437	ENSDARP00000077434	0.7645172374	0.7975031497
ENSDARP00000002437	ENSDARP00000036715	0.7716183713	0.5606459741
ENSDARP00000060443	ENSDARP00000007879	0.0002290688	0.0001145344
ENSDARP00000060443	ENSDARP00000069513	0.0014889474	0.0017180163
ENSDARP00000060443	ENSDARP00000048598	0.0020616195	0.0022906884
ENSDARP00000060443	ENSDARP00000053207	0.0021761539	0.0024052228
ENSDARP00000060443	ENSDARP00000052729	0.0027488260	0.0029778949
ENSDARP00000060443	ENSDARP00000014931	0.0035505669	0.0008017409
ENSDARP00000060443	ENSDARP00000066897	0.0049249800	0.0050395144
ENSDARP00000060443	ENSDARP00000097677	0.0056121865	0.0057267209
ENSDARP00000060443	ENSDARP00000005719	0.0084755469	0.0085900813
ENSDARP00000060443	ENSDARP00000095139	0.0085900813	0.0087046157
ENSDARP00000060443	ENSDARP00000035273	0.0091627534	0.0093918222
ENSDARP00000060443	ENSDARP00000067802	0.0095063567	0.0098499599
ENSDARP00000060443	ENSDARP00000063788	0.0096208911	0.0099644943
ENSDARP00000060443	ENSDARP00000052330	0.0098499599	0.0101935632
ENSDARP00000060443	ENSDARP00000103754	0.0099644943	0.0103080976
ENSDARP00000060443	ENSDARP00000102240	0.0103080976	0.0108807697
ENSDARP00000060443	ENSDARP00000091586	0.0106517008	0.0109953041
ENSDARP00000060443	ENSDARP00000052062	0.0145458710	0.0163784217
ENSDARP00000060443	ENSDARP00000031181	0.0593288283	0.0599015004
ENSDARP00000060443	ENSDARP00000101074	0.0813194365	0.0801740923
ENSDARP00000060443	ENSDARP00000061273	0.1254151873	0.1460313824
ENSDARP00000060443	ENSDARP00000061000	0.2686977437	0.2737372580
ENSDARP00000065230	ENSDARP00000060242	0.3239033330	0.2812965296
ENSDARP00000009867	ENSDARP00000024411	0.0719276142	0.0553201237
ENSDARP00000009867	ENSDARP00000067177	0.4558469820	0.0259993128
ENSDARP00000073594	ENSDARP00000041530	0.0114534418	0.0104226320
ENSDARP00000073594	ENSDARP00000067373	0.0119115794	0.0042377735
ENSDARP00000073594	ENSDARP00000098892	0.1571412209	0.1365250258
ENSDARP00000073594	ENSDARP00000085190	0.2094834498	0.2351391593
ENSDARP00000073594	ENSDARP00000027919	0.2246019929	0.2612530065
ENSDARP00000073594	ENSDARP00000051548	0.2547245447	0.0445538884
ENSDARP00000073594	ENSDARP00000096467	0.3095865308	0.3295155194
ENSDARP00000073594	ENSDARP00000010800	0.3273393655	0.3458939411
ENSDARP00000073594	ENSDARP00000069674	0.3441759249	0.3749856832
ENSDARP00000073594	ENSDARP00000089879	0.4119803001	0.4321383576
ENSDARP00000073594	ENSDARP00000088795	0.5033787653	0.5191845149
ENSDARP00000073594	ENSDARP00000088671	0.7829572787	0.7879967930
ENSDARP00000073594	ENSDARP00000102527	0.9848814569	0.9849959913
ENSDARP00000052392	ENSDARP00000035593	0.3363875845	0.0440957508
ENSDARP00000045880	ENSDARP00000036697	0.0016034818	0.0020616195
ENSDARP00000045880	ENSDARP00000061114	0.0033214981	0.0034360325
ENSDARP00000045880	ENSDARP00000086246	0.0152330775	0.0161493529
ENSDARP00000045880	ENSDARP00000085128	0.0182109724	0.0171801626
ENSDARP00000045880	ENSDARP00000094231	0.0521131600	0.0582980186
ENSDARP00000045880	ENSDARP00000017129	0.9224601993	0.9228038025
ENSDARP00000045880	ENSDARP00000094530	0.9240636811	0.9244072844
ENSDARP00000022858	ENSDARP00000069007	0.0002290688	0.0027488260
ENSDARP00000022858	ENSDARP00000092803	0.0003436033	0.0028633604
ENSDARP00000022858	ENSDARP00000055489	0.0004581377	0.0029778949
ENSDARP00000022858	ENSDARP00000089879	0.2294124384	0.3146260451
ENSDARP00000022858	ENSDARP00000090230	0.5781697400	0.6196311992
ENSDARP00000035593	ENSDARP00000052392	0.0883060360	0.0109953041
ENSDARP00000071531	ENSDARP00000054811	0.0006872065	0.0008017409
ENSDARP00000071531	ENSDARP00000016444	0.0048104455	0.0058412553
ENSDARP00000071531	ENSDARP00000017982	0.0059557897	0.0127133204
ENSDARP00000071531	ENSDARP00000003173	0.0309242927	0.0364219448
ENSDARP00000071531	ENSDARP00000091110	0.0439812164	0.1476348643
ENSDARP00000071531	ENSDARP00000067719	0.0525712977	0.1433970908
ENSDARP00000071531	ENSDARP00000015478	0.0793723514	0.1661894399
ENSDARP00000071531	ENSDARP00000037031	0.1380139732	0.3392509449
ENSDARP00000071531	ENSDARP00000060684	0.1393883862	0.3398236170
ENSDARP00000071531	ENSDARP00000074782	0.1494674150	0.2833581491
ENSDARP00000071531	ENSDARP00000011791	0.1712289543	0.0618485855
ENSDARP00000071531	ENSDARP00000030180	0.3039743443	0.1400755927
ENSDARP00000071531	ENSDARP00000051574	0.8241896690	0.8301454587
ENSDARP00000002122	ENSDARP00000059346	0.0001145344	0.0221051426
ENSDARP00000002122	ENSDARP00000093629	0.0112243729	0.2693849502
ENSDARP00000002122	ENSDARP00000006586	0.0266865193	0.2982476234
ENSDARP00000002122	ENSDARP00000010678	0.0368800825	0.1086931623
ENSDARP00000002122	ENSDARP00000017217	0.2519757187	0.0621921888
ENSDARP00000002122	ENSDARP00000024338	0.3550566945	0.0860153476
ENSDARP00000002122	ENSDARP00000023098	0.5440384836	0.1466040545
ENSDARP00000002122	ENSDARP00000056293	0.5679761768	0.4270988432
ENSDARP00000002122	ENSDARP00000046586	0.9074561906	0.5299507502
ENSDARP00000017639	ENSDARP00000033064	0.0008017409	0.0005726721
ENSDARP00000017639	ENSDARP00000072160	0.0035505669	0.0059557897
ENSDARP00000017639	ENSDARP00000016047	0.0201580575	0.0326423090
ENSDARP00000017639	ENSDARP00000064443	0.0207307296	0.0187836445
ENSDARP00000017639	ENSDARP00000073018	0.0901385866	0.0919711373
ENSDARP00000017639	ENSDARP00000052436	0.1354942160	0.1454587103
ENSDARP00000017639	ENSDARP00000094123	0.1362959569	0.1462604513
ENSDARP00000017639	ENSDARP00000050901	0.6983163441	0.6987744817
ENSDARP00000017639	ENSDARP00000077109	0.6994616882	0.6998052915
ENSDARP00000017639	ENSDARP00000043811	0.7006070324	0.7033558584
ENSDARP00000017639	ENSDARP00000056626	0.8374756614	0.8385064712
ENSDARP00000017639	ENSDARP00000040291	0.8438895888	0.8449203986
ENSDARP00000076860	ENSDARP00000060948	0.1078914214	0.0577253465
ENSDARP00000093918	ENSDARP00000052440	0.0621921888	0.0016034818
ENSDARP00000093918	ENSDARP00000100610	0.0741037682	0.0947199633
ENSDARP00000093918	ENSDARP00000020905	0.2871377849	0.1549650670
ENSDARP00000093918	ENSDARP00000092080	0.4587103425	0.1175123124
ENSDARP00000093918	ENSDARP00000051803	0.8236169969	0.8549994273
ENSDARP00000097653	ENSDARP00000077974	0.0144313366	0.0196999198
ENSDARP00000097653	ENSDARP00000081914	0.0478753866	0.0453556294
ENSDARP00000097653	ENSDARP00000062189	0.0657427557	0.0713549422
ENSDARP00000097653	ENSDARP00000015411	0.3835757645	0.4017867369
ENSDARP00000097653	ENSDARP00000035222	0.4579086015	0.4772649181
ENSDARP00000097653	ENSDARP00000078707	0.4587103425	0.4776085214
ENSDARP00000097653	ENSDARP00000082459	0.6433398236	0.6521589738
ENSDARP00000097653	ENSDARP00000005954	0.9335700378	0.9335700378
ENSDARP00000048163	ENSDARP00000075595	0.8520215325	0.8533959455
ENSDARP00000038154	ENSDARP00000013624	0.1893253923	0.1727179017
ENSDARP00000038154	ENSDARP00000052357	0.4662696140	0.4545871034
ENSDARP00000038154	ENSDARP00000068373	0.7916618944	0.7167563853
ENSDARP00000038154	ENSDARP00000051548	0.8194937579	0.9878593517
ENSDARP00000011720	ENSDARP00000028109	0.0009162753	0.0009162753
ENSDARP00000011720	ENSDARP00000008668	0.0022906884	0.0021761539
ENSDARP00000011720	ENSDARP00000074464	0.0041232390	0.0022906884
ENSDARP00000011720	ENSDARP00000062435	0.0099644943	0.0019470851
ENSDARP00000011720	ENSDARP00000070509	0.0119115794	0.0243958309
ENSDARP00000011720	ENSDARP00000052729	0.0476463177	0.0658572901
ENSDARP00000011720	ENSDARP00000018924	0.0634520673	0.0873897606
ENSDARP00000011720	ENSDARP00000014931	0.0775398007	0.0356202039
ENSDARP00000011720	ENSDARP00000004926	0.0778834040	0.0983850647
ENSDARP00000011720	ENSDARP00000103017	0.0824647807	0.1030809758
ENSDARP00000011720	ENSDARP00000063788	0.0880769671	0.1017065628
ENSDARP00000011720	ENSDARP00000053760	0.3373038598	0.3570037796
ENSDARP00000011720	ENSDARP00000071213	0.4855113962	0.5275455274
ENSDARP00000011720	ENSDARP00000091482	0.5005154049	0.5352193334
ENSDARP00000011720	ENSDARP00000068470	0.5292635437	0.5577826137
ENSDARP00000011720	ENSDARP00000099474	0.7357690986	0.4735998167
ENSDARP00000011720	ENSDARP00000067525	0.7729927843	0.7740235941
ENSDARP00000011720	ENSDARP00000043189	0.7774596266	0.7784904364
ENSDARP00000011720	ENSDARP00000070873	0.9506356660	0.9512083381
ENSDARP00000011720	ENSDARP00000050227	0.9633489864	0.9638071240
ENSDARP00000011720	ENSDARP00000085164	0.9970221051	0.9971366396
ENSDARP00000040811	ENSDARP00000012236	0.0003436033	0.0003436033
ENSDARP00000040012	ENSDARP00000053096	0.6245561791	0.6334898637
ENSDARP00000094772	ENSDARP00000009332	0.7197342802	0.7248883289
ENSDARP00000101347	ENSDARP00000078749	0.1186576566	0.1255297217
ENSDARP00000007209	ENSDARP00000093957	0.1202611385	0.1262169282
ENSDARP00000007209	ENSDARP00000050069	0.1435116252	0.1498110182
ENSDARP00000007209	ENSDARP00000073608	0.2812965296	0.1266750659
ENSDARP00000007209	ENSDARP00000072485	0.3608979498	0.3527660062
ENSDARP00000048580	ENSDARP00000033053	0.0431794754	0.0431794754
ENSDARP00000069059	ENSDARP00000036978	0.9961058298	0.8992097125
ENSDARP00000031379	ENSDARP00000055392	0.0020616195	0.0021761539
ENSDARP00000031379	ENSDARP00000036773	0.0028633604	0.0035505669
ENSDARP00000031379	ENSDARP00000092894	0.0549765204	0.0555491925
ENSDARP00000031379	ENSDARP00000073783	0.0568090711	0.0798304891
ENSDARP00000031379	ENSDARP00000067637	0.1480930019	0.1537051884
ENSDARP00000031379	ENSDARP00000023604	0.1484366052	0.1540487917
ENSDARP00000031379	ENSDARP00000047483	0.1495819494	0.1549650670
ENSDARP00000025953	ENSDARP00000099767	0.0534875730	0.1764975375
ENSDARP00000025953	ENSDARP00000064541	0.0571526744	0.1798190356
ENSDARP00000025953	ENSDARP00000004721	0.2188752720	0.1116710572
ENSDARP00000025953	ENSDARP00000074699	0.5608750430	0.5179246364
ENSDARP00000025953	ENSDARP00000060362	0.6007330203	0.5717558126
ENSDARP00000025953	ENSDARP00000089879	0.6096667048	0.5797732219
ENSDARP00000025953	ENSDARP00000096931	0.8793952583	0.7177871951
ENSDARP00000013353	ENSDARP00000043811	0.0684915817	0.0702095980
ENSDARP00000013353	ENSDARP00000052347	0.0813194365	0.0829229183
ENSDARP00000013353	ENSDARP00000078068	0.5001718016	0.5086473485
ENSDARP00000022302	ENSDARP00000015326	0.0242812965	0.0280609323
ENSDARP00000022302	ENSDARP00000010637	0.0494788684	0.0486771275
ENSDARP00000022302	ENSDARP00000066499	0.0955217043	0.1010193563
ENSDARP00000022302	ENSDARP00000067802	0.1163669683	0.1217500859
ENSDARP00000022302	ENSDARP00000005404	0.2380025198	0.2493414271
ENSDARP00000022302	ENSDARP00000015887	0.3943419998	0.4006413927
ENSDARP00000100237	ENSDARP00000060005	0.6533043179	0.6563967472
ENSDARP00000100237	ENSDARP00000060010	0.6534188524	0.6565112816
ENSDARP00000069743	ENSDARP00000089447	0.0100790287	0.0101935632
ENSDARP00000069743	ENSDARP00000024644	0.3466956821	0.3493299737
ENSDARP00000089976	ENSDARP00000058968	0.0001145344	0.0022906884
ENSDARP00000089976	ENSDARP00000054365	0.0004581377	0.0060703241
ENSDARP00000089976	ENSDARP00000095454	0.0062993930	0.0005726721
ENSDARP00000089976	ENSDARP00000079486	0.0090482190	0.0217615393
ENSDARP00000089976	ENSDARP00000011119	0.0196999198	0.0026342916
ENSDARP00000089976	ENSDARP00000041851	0.0205016607	0.0511968847
ENSDARP00000089976	ENSDARP00000022921	0.0725002863	0.0246248998
ENSDARP00000089976	ENSDARP00000099070	0.0979269270	0.1041117856
ENSDARP00000089976	ENSDARP00000024365	0.1743213836	0.0067575306
ENSDARP00000089976	ENSDARP00000075254	0.3196655595	0.3431451151
ENSDARP00000089976	ENSDARP00000087936	0.3273393655	0.3367311877
ENSDARP00000089976	ENSDARP00000034555	0.4065971825	0.4154163326
ENSDARP00000089976	ENSDARP00000024027	0.5709540717	0.5755354484
ENSDARP00000089976	ENSDARP00000071771	0.6230672317	0.1601191158
ENSDARP00000089976	ENSDARP00000007800	0.6483793380	0.6513572328
ENSDARP00000089976	ENSDARP00000018653	0.8855801168	0.0136295957
ENSDARP00000089976	ENSDARP00000081773	0.9750314970	0.9750314970
ENSDARP00000041851	ENSDARP00000089976	0.1910434085	0.1895544611
ENSDARP00000071771	ENSDARP00000013486	0.0288626732	0.1283930821
ENSDARP00000071771	ENSDARP00000076101	0.3998396518	0.0351620662
ENSDARP00000071771	ENSDARP00000053870	0.4273279120	0.0870461574
ENSDARP00000071771	ENSDARP00000076199	0.4881456878	0.0530294353
ENSDARP00000071771	ENSDARP00000056746	0.5281181995	0.0574962776
ENSDARP00000071771	ENSDARP00000054365	0.8430878479	0.2239147864
ENSDARP00000071771	ENSDARP00000075810	0.9218875272	0.6638414844
ENSDARP00000071771	ENSDARP00000089976	0.9789256672	0.7578742412
ENSDARP00000018087	ENSDARP00000011119	0.0594433627	0.0534875730
ENSDARP00000018087	ENSDARP00000024365	0.2044439354	0.1770702096
ENSDARP00000018087	ENSDARP00000059950	0.5585843546	0.5693505899
ENSDARP00000062675	ENSDARP00000048842	0.0004581377	0.0005726721
ENSDARP00000062675	ENSDARP00000073018	0.0529149009	0.0547474516
ENSDARP00000062675	ENSDARP00000004735	0.0611613790	0.0627648608
ENSDARP00000062675	ENSDARP00000053200	0.0816630397	0.0830374528
ENSDARP00000062675	ENSDARP00000056187	0.0968961173	0.0991868056
ENSDARP00000062675	ENSDARP00000050901	0.1117855916	0.1143053488
ENSDARP00000062675	ENSDARP00000043811	0.1148780208	0.1172832436
ENSDARP00000062675	ENSDARP00000041407	0.1149925553	0.1173977780
ENSDARP00000062675	ENSDARP00000020566	0.1584010995	0.1641278204
ENSDARP00000062675	ENSDARP00000046049	0.3425724430	0.3359294468
ENSDARP00000062675	ENSDARP00000082459	0.3851792464	0.3903332952
ENSDARP00000062675	ENSDARP00000100277	0.7426411637	0.7436719734
ENSDARP00000062675	ENSDARP00000002330	0.9579658687	0.2176153934
ENSDARP00000000960	ENSDARP00000033122	0.5234222884	0.5321269041
ENSDARP00000000960	ENSDARP00000037263	0.7188180048	0.7247737945
ENSDARP00000000960	ENSDARP00000072488	0.7193906769	0.7253464666
ENSDARP00000006945	ENSDARP00000073783	0.0026342916	0.0140877334
ENSDARP00000006945	ENSDARP00000018653	0.8950864735	0.0268010537
ENSDARP00000072485	ENSDARP00000021069	0.0005726721	0.0002290688
ENSDARP00000072485	ENSDARP00000062992	0.0731874928	0.0771961975
ENSDARP00000072485	ENSDARP00000007209	0.1275913412	0.1159088306
ENSDARP00000002357	ENSDARP00000011265	0.0090482190	0.0090482190
ENSDARP00000002357	ENSDARP00000020624	0.0483335242	0.0423777345
ENSDARP00000061498	ENSDARP00000053945	0.0001145344	0.0001145344
ENSDARP00000061498	ENSDARP00000024987	0.1744359180	0.1783300882
ENSDARP00000023867	ENSDARP00000013172	0.0257702440	0.0808612988
ENSDARP00000023867	ENSDARP00000044330	0.1567976177	0.2264345436
ENSDARP00000052440	ENSDARP00000014904	0.0057267209	0.0144313366
ENSDARP00000052440	ENSDARP00000039827	0.0167220250	0.0017180163
ENSDARP00000052440	ENSDARP00000093918	0.0284045356	0.0004581377
ENSDARP00000095454	ENSDARP00000024365	0.0002290688	0.0002290688
ENSDARP00000095454	ENSDARP00000089976	0.0615049822	0.0132859924
ENSDARP00000095454	ENSDARP00000070641	0.0767380598	0.0794868858
ENSDARP00000095454	ENSDARP00000014577	0.0816630397	0.0848700034
ENSDARP00000056419	ENSDARP00000073057	0.0452410949	0.0452410949
ENSDARP00000094325	ENSDARP00000044755	0.0435230787	0.0403161150
ENSDARP00000094325	ENSDARP00000045373	0.0482189898	0.0459283015
ENSDARP00000094325	ENSDARP00000088345	0.0963234452	0.1060588707
FBpp0085367	FBpp0080825	0.0174910664	0.0175851044
FBpp0085367	FBpp0085861	0.0207823961	0.0204062441
FBpp0085367	FBpp0079615	0.0402482603	0.0399661463
FBpp0085367	FBpp0072419	0.1255407185	0.1260109084
FBpp0085367	FBpp0077814	0.1505548241	0.1508369381
FBpp0085367	FBpp0079278	0.1823396652	0.1829038932
FBpp0085367	FBpp0075676	0.2257852172	0.2268196351
FBpp0085367	FBpp0083625	0.7697949972	0.7706413391
FBpp0085367	FBpp0086727	0.8369381230	0.8374083130
FBpp0085367	FBpp0086388	0.9858943013	0.9859883393
FBpp0087959	FBpp0085563	0.2158171901	0.1916494264
FBpp0087959	FBpp0086848	0.3558397593	0.3619522287
FBpp0087959	FBpp0099923	0.4369945458	0.4304118864
FBpp0087959	FBpp0081356	0.6245063005	0.6385179613
FBpp0087959	FBpp0075458	0.7712996050	0.8332706413
FBpp0087959	FBpp0071794	0.8403234907	0.8980628174
FBpp0087959	FBpp0084906	0.8519842016	0.8982508934
FBpp0271851	FBpp0075092	0.5281173594	0.5274590935
FBpp0087124	FBpp0075395	0.0000940380	0.0001880760
FBpp0087124	FBpp0073316	0.0005642279	0.0006582659
FBpp0087124	FBpp0080488	0.0006582659	0.0007523039
FBpp0087124	FBpp0074941	0.0008463419	0.0010344179
FBpp0087124	FBpp0077353	0.0009403799	0.0011284559
FBpp0087124	FBpp0077728	0.0010344179	0.0012224939
FBpp0087124	FBpp0075617	0.0036674817	0.0038555576
FBpp0087124	FBpp0071449	0.0038555576	0.0042317096
FBpp0087124	FBpp0076756	0.0040436336	0.0044197856
FBpp0087124	FBpp0075684	0.0044197856	0.0047959376
FBpp0087124	FBpp0074971	0.0049840135	0.0055482415
FBpp0087124	FBpp0072494	0.0063005454	0.0058303555
FBpp0087124	FBpp0079182	0.0063945834	0.0067707354
FBpp0087124	FBpp0077125	0.0064886214	0.0065826594
FBpp0087124	FBpp0081234	0.0071468873	0.0072409253
FBpp0087124	FBpp0075676	0.0075230393	0.0078051533
FBpp0087124	FBpp0289873	0.0076170773	0.0080872673
FBpp0087124	FBpp0074835	0.0079932293	0.0050780515
FBpp0087124	FBpp0075686	0.0080872673	0.0051720895
FBpp0087124	FBpp0073459	0.0087455332	0.0092157232
FBpp0087124	FBpp0087118	0.0090276472	0.0094978371
FBpp0087124	FBpp0071553	0.0094037991	0.0103441790
FBpp0087124	FBpp0072468	0.0095918751	0.0104382170
FBpp0087124	FBpp0088015	0.0098739891	0.0107203310
FBpp0087124	FBpp0082897	0.0106262930	0.0113785970
FBpp0087124	FBpp0111906	0.0112845590	0.0125070528
FBpp0087124	FBpp0080706	0.0121309009	0.0128832048
FBpp0087124	FBpp0088040	0.0123189769	0.0129772428
FBpp0087124	FBpp0077107	0.0136355087	0.0145758887
FBpp0087124	FBpp0082601	0.0137295467	0.0146699267
FBpp0087124	FBpp0084626	0.0141056987	0.0144818507
FBpp0087124	FBpp0086749	0.0152341546	0.0109084070
FBpp0087124	FBpp0079635	0.0154222306	0.0153281926
FBpp0087124	FBpp0087094	0.0162685725	0.0167387625
FBpp0087124	FBpp0078983	0.0212525860	0.0139176227
FBpp0087124	FBpp0070402	0.0243558398	0.0181493323
FBpp0087124	FBpp0082973	0.0269889035	0.0195599022
FBpp0087124	FBpp0078400	0.0273650555	0.0200300922
FBpp0087124	FBpp0075282	0.0331954109	0.0242618018
FBpp0087124	FBpp0072419	0.1355087455	0.0861388001
FBpp0087124	FBpp0076894	0.1419033289	0.0897122437
FBpp0087124	FBpp0087500	0.1571374835	0.1274214783
FBpp0087124	FBpp0086387	0.1667293587	0.2645288697
FBpp0087124	FBpp0099920	0.1759450818	0.2318036487
FBpp0087124	FBpp0086063	0.1905209705	0.2237163814
FBpp0087124	FBpp0074677	0.2327440286	0.3159676509
FBpp0087124	FBpp0079303	0.3252774121	0.2021816814
FBpp0087124	FBpp0079626	0.3517020876	0.4307880384
FBpp0087124	FBpp0072567	0.3853676885	0.4621967275
FBpp0087124	FBpp0079537	0.4265563288	0.5403422983
FBpp0087124	FBpp0082987	0.4484671807	0.3336467933
FBpp0087124	FBpp0082089	0.4496896746	0.5527553131
FBpp0087124	FBpp0083616	0.4499717886	0.5530374271
FBpp0087124	FBpp0084900	0.5835997743	0.4700018808
FBpp0087124	FBpp0073099	0.6492382923	0.7198608238
FBpp0087124	FBpp0099642	0.8915741960	0.8922324619
FBpp0087124	FBpp0070181	0.8954297536	0.8959939816
FBpp0086935	FBpp0073757	0.0038555576	0.0037615197
FBpp0086935	FBpp0073759	0.0211585481	0.0210645101
FBpp0086935	FBpp0074664	0.1839383111	0.1850667670
FBpp0086935	FBpp0113097	0.1971036299	0.1980440098
FBpp0086935	FBpp0074137	0.4803460598	0.4813804777
FBpp0086885	FBpp0072086	0.1770735377	0.0347000188
FBpp0086767	FBpp0073083	0.0007523039	0.0004701900
FBpp0086767	FBpp0082511	0.1231897687	0.1231897687
FBpp0086767	FBpp0071028	0.2046266692	0.2043445552
FBpp0086767	FBpp0073950	0.3871544104	0.3890351702
FBpp0086767	FBpp0075729	0.3919503479	0.3938311078
FBpp0086396	FBpp0075877	0.0010344179	0.0011284559
FBpp0086396	FBpp0076157	0.5711867595	0.5197479782
FBpp0086380	FBpp0081839	0.7615196539	0.7859695317
FBpp0086061	FBpp0079112	0.0005642279	0.0005642279
FBpp0085944	FBpp0089115	0.0012224939	0.0012224939
FBpp0085944	FBpp0076345	0.0018807598	0.0019747978
FBpp0085944	FBpp0085071	0.0394959564	0.0395899944
FBpp0085944	FBpp0088517	0.3311077675	0.3336467933
FBpp0085944	FBpp0085625	0.7239984954	0.7243746474
FBpp0085721	FBpp0076790	0.0974233590	0.0716569494
FBpp0085721	FBpp0083413	0.1011848787	0.0922512695
FBpp0085721	FBpp0085261	0.3906338161	0.3616701147
FBpp0085721	FBpp0085858	0.7196727478	0.7191085198
FBpp0089363	FBpp0081516	0.1137859695	0.1298664661
FBpp0089363	FBpp0075676	0.2136543163	0.2203310137
FBpp0089363	FBpp0078144	0.2840887719	0.2794809103
FBpp0089363	FBpp0075255	0.4447996991	0.2970660147
FBpp0089129	FBpp0074061	0.0033853677	0.0034794057
FBpp0089129	FBpp0086124	0.0085574572	0.0085574572
FBpp0089129	FBpp0076487	0.0100620651	0.0101561031
FBpp0089129	FBpp0080940	0.0108143690	0.0107203310
FBpp0089129	FBpp0070483	0.0147639646	0.0150460786
FBpp0089129	FBpp0110230	0.0238856498	0.0242618018
FBpp0089129	FBpp0111810	0.0346059808	0.0347000188
FBpp0089129	FBpp0088287	0.1690803084	0.1704908783
FBpp0089129	FBpp0110406	0.2415835998	0.2425239797
FBpp0089129	FBpp0088246	0.2632123378	0.2637765657
FBpp0089129	FBpp0083419	0.3239608802	0.3250893361
FBpp0089129	FBpp0076938	0.3446492383	0.3461538462
FBpp0089129	FBpp0112964	0.6498965582	0.6507429001
FBpp0089129	FBpp0074665	0.7444987775	0.7454391574
FBpp0089129	FBpp0083309	0.9166823397	0.9168704156
FBpp0080331	FBpp0073101	0.0164566485	0.0167387625
FBpp0080331	FBpp0075711	0.0191837502	0.0158924205
FBpp0080331	FBpp0088543	0.0241677638	0.0249200677
FBpp0080331	FBpp0075807	0.0339477149	0.0299981192
FBpp0080331	FBpp0075280	0.0521910852	0.0536016551
FBpp0080331	FBpp0082829	0.0527553131	0.0338536769
FBpp0080331	FBpp0079641	0.0568929848	0.0583035546
FBpp0080331	FBpp0078331	0.0851984202	0.0867030280
FBpp0080331	FBpp0071846	0.1343802896	0.1361670115
FBpp0080331	FBpp0083330	0.1412450630	0.1434079368
FBpp0080331	FBpp0084728	0.1665412827	0.1689862705
FBpp0080331	FBpp0070854	0.1782019936	0.1367312394
FBpp0080331	FBpp0071136	0.1994545797	0.2022757194
FBpp0080331	FBpp0075304	0.2057551251	0.1610870792
FBpp0080331	FBpp0288474	0.3355275531	0.3371261990
FBpp0080331	FBpp0271736	0.4858002633	0.4873989092
FBpp0080331	FBpp0085119	0.5178672184	0.5189016363
FBpp0080331	FBpp0087421	0.6888282866	0.6892984766
FBpp0080860	FBpp0083776	0.0656385180	0.0661087079
FBpp0080860	FBpp0079471	0.0810607485	0.0809667106
FBpp0072366	FBpp0077052	0.0226631559	0.0225691179
FBpp0072366	FBpp0078405	0.4344555200	0.4353018620
FBpp0072366	FBpp0084288	0.5182433703	0.5189956743
FBpp0072366	FBpp0084476	0.9696257288	0.9697197668
FBpp0076321	FBpp0070916	0.1719014482	0.1737822080
FBpp0076321	FBpp0082296	0.2376340041	0.2406432199
FBpp0076321	FBpp0078310	0.2378220801	0.2408312958
FBpp0076321	FBpp0086848	0.3854617265	0.3845213466
FBpp0076321	FBpp0111987	0.3939251458	0.3983449314
FBpp0076321	FBpp0079648	0.3991912733	0.4000376152
FBpp0076321	FBpp0083799	0.8196351326	0.8214218544
FBpp0076321	FBpp0074432	0.8808538650	0.8817942449
FBpp0076321	FBpp0087349	0.9074666165	0.9076546925
FBpp0076267	FBpp0072881	0.3042129020	0.3060936618
FBpp0076267	FBpp0081188	0.4731051345	0.4763964642
FBpp0076267	FBpp0081190	0.8752115855	0.8757758134
FBpp0089417	FBpp0113081	0.0015986459	0.0015986459
FBpp0089417	FBpp0072743	0.0072409253	0.0074290013
FBpp0089417	FBpp0071028	0.0099680271	0.0086514952
FBpp0089417	FBpp0088179	0.0154222306	0.0155162686
FBpp0089417	FBpp0072151	0.0252962197	0.0250141057
FBpp0089417	FBpp0076008	0.0274590935	0.0277412074
FBpp0089417	FBpp0089330	0.0368628926	0.0341357909
FBpp0089417	FBpp0082731	0.0412826782	0.0420349821
FBpp0089417	FBpp0087478	0.0618769983	0.0629114162
FBpp0089417	FBpp0085075	0.3455896182	0.3471882641
FBpp0089417	FBpp0077121	0.4062441226	0.4076546925
FBpp0089417	FBpp0076347	0.4623848035	0.4636072973
FBpp0089417	FBpp0085858	0.5215347000	0.5204062441
FBpp0081162	FBpp0088529	0.2210833177	0.2579462103
FBpp0288453	FBpp0071061	0.0035734437	0.0033853677
FBpp0288453	FBpp0111755	0.0050780515	0.0054542035
FBpp0288453	FBpp0070267	0.0258604476	0.0268948655
FBpp0288453	FBpp0288783	0.0615948843	0.0642279481
FBpp0288453	FBpp0071822	0.0911228136	0.0936618394
FBpp0288453	FBpp0080990	0.0957306752	0.0507805153
FBpp0288453	FBpp0072096	0.1409629490	0.1440662027
FBpp0288453	FBpp0082062	0.1413391010	0.1444423547
FBpp0288453	FBpp0079485	0.1760391198	0.1787662216
FBpp0288453	FBpp0077850	0.2018995674	0.2054730111
FBpp0288453	FBpp0079976	0.3079744217	0.3115478653
FBpp0288453	FBpp0080421	0.3173782208	0.3210457025
FBpp0288453	FBpp0071471	0.4292834305	0.4313522663
FBpp0288453	FBpp0084782	0.4721647546	0.4739514764
FBpp0288453	FBpp0079969	0.5253902577	0.5267067895
FBpp0088508	FBpp0085075	0.1743464360	0.1997366936
FBpp0088508	FBpp0074972	0.2683844273	0.3003573444
FBpp0088508	FBpp0075034	0.3154034230	0.3475644160
FBpp0088508	FBpp0086795	0.3315779575	0.3641151025
FBpp0088508	FBpp0075839	0.4839195035	0.5140116607
FBpp0084466	FBpp0079157	0.0524731992	0.0536016551
FBpp0084466	FBpp0070653	0.1157607674	0.1165130713
FBpp0084466	FBpp0077788	0.3984389693	0.3962760955
FBpp0084466	FBpp0088245	0.4152717698	0.4120744781
FBpp0084466	FBpp0070619	0.6669174346	0.6665412827
FBpp0085008	FBpp0074229	0.4220425052	0.3003573444
FBpp0070454	FBpp0077255	0.0333834869	0.0348880948
FBpp0070454	FBpp0082134	0.0516268573	0.0521910852
FBpp0071424	FBpp0071424	0	0
FBpp0071424	FBpp0081152	0.0142937747	0.0141997367
FBpp0071424	FBpp0072605	0.0438217040	0.0441038179
FBpp0071424	FBpp0089361	0.0533195411	0.0530374271
FBpp0071424	FBpp0070637	0.0684596577	0.0685536957
FBpp0071424	FBpp0075764	0.0828474704	0.0830355464
FBpp0071424	FBpp0074553	0.0907466617	0.0907466617
FBpp0071424	FBpp0083802	0.0965770171	0.0959187512
FBpp0071424	FBpp0076152	0.0981756630	0.0977995110
FBpp0071424	FBpp0075619	0.0984577769	0.0980816250
FBpp0071424	FBpp0089395	0.1041000564	0.1039119804
FBpp0071424	FBpp0079328	0.1136919315	0.1134098176
FBpp0071424	FBpp0110423	0.1246943765	0.1244122626
FBpp0071424	FBpp0079484	0.1267632123	0.1265751364
FBpp0071424	FBpp0081822	0.1270453263	0.1268572503
FBpp0071424	FBpp0084874	0.1597705473	0.1600526613
FBpp0071424	FBpp0080319	0.1666353207	0.1669174346
FBpp0071424	FBpp0079536	0.2996050404	0.3001692684
FBpp0071424	FBpp0073003	0.3491630619	0.3504795938
FBpp0071424	FBpp0072546	0.4866466052	0.4880571751
FBpp0071424	FBpp0083160	0.6217791988	0.6227195787
FBpp0071424	FBpp0289752	0.6524355840	0.6534700019
FBpp0071424	FBpp0080550	0.6908971224	0.6918375024
FBpp0071424	FBpp0086524	0.7949031409	0.7951852548
FBpp0071424	FBpp0111950	0.8479405680	0.8481286440
FBpp0089135	FBpp0072743	0.0393078804	0.0396840323
FBpp0089135	FBpp0070043	0.0788038368	0.0794621027
FBpp0089135	FBpp0074105	0.1075794621	0.1088019560
FBpp0089135	FBpp0084191	0.2082001128	0.2088583788
FBpp0089135	FBpp0080825	0.2727101749	0.2744968967
FBpp0089135	FBpp0081780	0.2801391762	0.2818318601
FBpp0089135	FBpp0077028	0.5781455708	0.5788978747
FBpp0089135	FBpp0084733	0.8490690239	0.8495392138
FBpp0089135	FBpp0075344	0.9334211021	0.9335151401
FBpp0089135	FBpp0271887	0.9898438969	0.9898438969
FBpp0112914	FBpp0086787	0.3213278164	0.3248072221
FBpp0111722	FBpp0111722	0	0
FBpp0111722	FBpp0081254	0.0003761520	0.0003761520
FBpp0111722	FBpp0099514	0.0017867218	0.0017867218
FBpp0111722	FBpp0088245	0.0293398533	0.0287756254
FBpp0111722	FBpp0081448	0.0300921572	0.0304683092
FBpp0111722	FBpp0289494	0.0444799699	0.0447620839
FBpp0111722	FBpp0070648	0.0471130337	0.0466428437
FBpp0111722	FBpp0071946	0.0480534136	0.0489937935
FBpp0111722	FBpp0087478	0.0544479970	0.0539778070
FBpp0111722	FBpp0073540	0.0568929848	0.0582095166
FBpp0111722	FBpp0080675	0.0988339289	0.1018431446
FBpp0111722	FBpp0289752	0.1325935678	0.1351325936
FBpp0111722	FBpp0078146	0.1326876058	0.1091781080
FBpp0111722	FBpp0075106	0.1511190521	0.1550686477
FBpp0111722	FBpp0083505	0.1518713560	0.1484859883
FBpp0111722	FBpp0071158	0.2128079744	0.2159112281
FBpp0111722	FBpp0072673	0.2291705849	0.2349069024
FBpp0111722	FBpp0085703	0.2788226443	0.2864397216
FBpp0111722	FBpp0071508	0.2804212902	0.2873801016
FBpp0111722	FBpp0081603	0.2965017867	0.3044950160
FBpp0111722	FBpp0080423	0.3745533195	0.3817942449
FBpp0111722	FBpp0087344	0.3799134850	0.3872484484
FBpp0111722	FBpp0074029	0.5651683280	0.5805905586
FBpp0111722	FBpp0084264	0.6332518337	0.6413391010
FBpp0111722	FBpp0085535	0.6401166071	0.6481098364
FBpp0111722	FBpp0081909	0.6982320858	0.7047207072
FBpp0111722	FBpp0071024	0.7709234531	0.7753432387
FBpp0111722	FBpp0078467	0.8195410946	0.8220801204
FBpp0111722	FBpp0071743	0.8953357156	0.8955237916
FBpp0111722	FBpp0071578	0.9174346436	0.9176227196
FBpp0111717	FBpp0288457	0.5952604852	0.5970472071
FBpp0111758	FBpp0072086	0.0702463795	0.0725032913
FBpp0076487	FBpp0089129	0.0107203310	0.0103441790
FBpp0076487	FBpp0087478	0.0133533948	0.0138235847
FBpp0076487	FBpp0077141	0.3077863457	0.3085386496
FBpp0112234	FBpp0079701	0.5145758887	0.5159864585
FBpp0112234	FBpp0073137	0.7690426932	0.7695128832
FBpp0083559	FBpp0083649	0.0066766974	0.0067707354
FBpp0083559	FBpp0074225	0.0274590935	0.0282113974
FBpp0083559	FBpp0089352	0.0342298289	0.0280233214
FBpp0083559	FBpp0077975	0.0376151965	0.0316908031
FBpp0083559	FBpp0081253	0.2018995674	0.2018055294
FBpp0083559	FBpp0084163	0.2161933421	0.2205190897
FBpp0083559	FBpp0289785	0.2438405116	0.2449689675
FBpp0083559	FBpp0087977	0.2553131465	0.2598269701
FBpp0083559	FBpp0088692	0.3230205003	0.3278164378
FBpp0083559	FBpp0086787	0.3410757946	0.3444611623
FBpp0083559	FBpp0077210	0.3780327252	0.3811359789
FBpp0083559	FBpp0073568	0.4153658078	0.4194094414
FBpp0083559	FBpp0078318	0.4482791048	0.4500658266
FBpp0083559	FBpp0075561	0.4629490314	0.4684972729
FBpp0083559	FBpp0077697	0.6433138988	0.6453827346
FBpp0083559	FBpp0077763	0.8566861012	0.8571562911
FBpp0083559	FBpp0099933	0.8980628174	0.8982508934
FBpp0083559	FBpp0082226	0.9021064510	0.9022945270
FBpp0083559	FBpp0076331	0.9351137860	0.9352078240
FBpp0083559	FBpp0088756	0.9715064886	0.9716005266
FBpp0111727	FBpp0070994	0.0044197856	0.0044197856
FBpp0111727	FBpp0271754	0.0085574572	0.0088395712
FBpp0111727	FBpp0082661	0.1380477713	0.1404927591
FBpp0111727	FBpp0070151	0.3811359789	0.3798194471
FBpp0111727	FBpp0084691	0.4118864021	0.4144254279
FBpp0111727	FBpp0076282	0.4336091781	0.4376528117
FBpp0111727	FBpp0080015	0.4911604288	0.4886214030
FBpp0111727	FBpp0073101	0.5180552943	0.5134474328
FBpp0111727	FBpp0085632	0.8519842016	0.8528305435
FBpp0111727	FBpp0071277	0.8736129396	0.8740831296
FBpp0111727	FBpp0113024	0.9114162121	0.9117923641
FBpp0111737	FBpp0288697	0.0208764341	0.0197479782
FBpp0111737	FBpp0072489	0.1306187700	0.0998683468
FBpp0111737	FBpp0075038	0.2624600339	0.2969719767
FBpp0111737	FBpp0086975	0.2724280609	0.2272898251
FBpp0111737	FBpp0074831	0.2826782020	0.3160616889
FBpp0111737	FBpp0078337	0.8627045326	0.8668422043
FBpp0288515	FBpp0087499	0.0000940380	0.0000940380
FBpp0288515	FBpp0088268	0.0087455332	0.0087455332
FBpp0288515	FBpp0112422	0.0644160241	0.0633816062
FBpp0288515	FBpp0073242	0.4655820952	0.4660522851
FBpp0112422	FBpp0083330	0.0028211397	0.0031032537
FBpp0112422	FBpp0083098	0.0036674817	0.0032913297
FBpp0112422	FBpp0077052	0.0082753432	0.0084634192
FBpp0112422	FBpp0078591	0.0206883581	0.0206883581
FBpp0112422	FBpp0288515	0.0408124882	0.0374271206
FBpp0112422	FBpp0088574	0.0431634380	0.0436336280
FBpp0112422	FBpp0111699	0.0604664284	0.0616889223
FBpp0112422	FBpp0076408	0.0784276848	0.0799322926
FBpp0112422	FBpp0074802	0.1013729547	0.1018431446
FBpp0112422	FBpp0081088	0.3492570999	0.2851231898
FBpp0112422	FBpp0076915	0.5397780703	0.5415647922
FBpp0112422	FBpp0081188	0.7054730111	0.7065074290
FBpp0081675	FBpp0081675	0	0
FBpp0081675	FBpp0111540	0.0012224939	0.0014105699
FBpp0081675	FBpp0086739	0.0063005454	0.0067707354
FBpp0081675	FBpp0083717	0.0067707354	0.0073349633
FBpp0081675	FBpp0082541	0.0125070528	0.0136355087
FBpp0081675	FBpp0075313	0.0182433703	0.0113785970
FBpp0081675	FBpp0077679	0.0480534136	0.0504043634
FBpp0081675	FBpp0078301	0.0677073538	0.0646041001
FBpp0081675	FBpp0080661	0.0694000376	0.0722211774
FBpp0081675	FBpp0085717	0.1474515704	0.1528117359
FBpp0081675	FBpp0110423	0.1905209705	0.1950347941
FBpp0081675	FBpp0079732	0.2619898439	0.2657513636
FBpp0081675	FBpp0071816	0.3528305435	0.3562159112
FBpp0081675	FBpp0080008	0.3927026519	0.3959939816
FBpp0081675	FBpp0082998	0.4293774685	0.4327628362
FBpp0081675	FBpp0289608	0.4562723340	0.4594696257
FBpp0081675	FBpp0077809	0.8825465488	0.8827346248
FBpp0271715	FBpp0076666	0.0963889411	0.0973293210
FBpp0271715	FBpp0078497	0.2404551439	0.2474139552
FBpp0072178	FBpp0081216	0.0056422795	0.0055482415
FBpp0072178	FBpp0072743	0.0062065074	0.0066766974
FBpp0072178	FBpp0072151	0.0244498778	0.0244498778
FBpp0072178	FBpp0070636	0.0502162874	0.0501222494
FBpp0072178	FBpp0076312	0.0989279669	0.1010908407
FBpp0072178	FBpp0080554	0.1457588866	0.1509309761
FBpp0072178	FBpp0074061	0.1981380478	0.2089524168
FBpp0072178	FBpp0074060	0.2077299229	0.2103629866
FBpp0072178	FBpp0073874	0.2275719391	0.2354711303
FBpp0072178	FBpp0088445	0.2330261426	0.2377280421
FBpp0072271	FBpp0110324	0.0190897122	0.0206883581
FBpp0072271	FBpp0072101	0.1024073726	0.1022192966
FBpp0072271	FBpp0074523	0.1566672936	0.1702087643
FBpp0072271	FBpp0071213	0.5333834869	0.5414707542
FBpp0288532	FBpp0075732	0.0356403987	0.0426932481
FBpp0288532	FBpp0075701	0.3883769043	0.2347188264
FBpp0288532	FBpp0080825	0.8271581719	0.6552567237
FBpp0288532	FBpp0071210	0.8620462667	0.8684408501
FBpp0077850	FBpp0077850	0	0
FBpp0077850	FBpp0084083	0.0034794057	0.0036674817
FBpp0077850	FBpp0077400	0.0060184314	0.0063945834
FBpp0077850	FBpp0088783	0.0536016551	0.0556704909
FBpp0077850	FBpp0112984	0.0890539778	0.0914049276
FBpp0077850	FBpp0073101	0.1065450442	0.1089900320
FBpp0077850	FBpp0110406	0.1502727102	0.1524355840
FBpp0077850	FBpp0070483	0.1514952041	0.1582659394
FBpp0077850	FBpp0089031	0.1661651307	0.1283618582
FBpp0077850	FBpp0070906	0.2665977055	0.2685725033
FBpp0077850	FBpp0288453	0.3936430318	0.3950536017
FBpp0077850	FBpp0074225	0.4428249013	0.4438593192
FBpp0077850	FBpp0074519	0.5213466240	0.5219108520
FBpp0077850	FBpp0083801	0.5632875682	0.5643219861
FBpp0077850	FBpp0072696	0.8301673876	0.8300733496
FBpp0077850	FBpp0087367	0.9041752868	0.9043633628
FBpp0075982	FBpp0071503	0.0000940380	0.0000940380
FBpp0075982	FBpp0086677	0.0005642279	0.0007523039
FBpp0075982	FBpp0077650	0.0007523039	0.0008463419
FBpp0075982	FBpp0289250	0.0010344179	0.0011284559
FBpp0075982	FBpp0075348	0.0013165319	0.0012224939
FBpp0075982	FBpp0078205	0.0014105699	0.0015986459
FBpp0075982	FBpp0075839	0.0063005454	0.0066766974
FBpp0075982	FBpp0080121	0.0067707354	0.0075230393
FBpp0075982	FBpp0080203	0.0113785970	0.0047959376
FBpp0075982	FBpp0078093	0.0145758887	0.0151401166
FBpp0075982	FBpp0073090	0.0147639646	0.0156103066
FBpp0075982	FBpp0099904	0.0248260297	0.0287756254
FBpp0075982	FBpp0087350	0.0378973105	0.0423170961
FBpp0075982	FBpp0088191	0.0471130337	0.0514387813
FBpp0075982	FBpp0072904	0.1170772992	0.1098363739
FBpp0075982	FBpp0084623	0.1185819071	0.1271393643
FBpp0075982	FBpp0111702	0.2755313147	0.2518337408
FBpp0075982	FBpp0111833	0.4221365432	0.4191273274
FBpp0075982	FBpp0080922	0.5262365996	0.5173970284
FBpp0082348	FBpp0082682	0.0186195223	0.0189956743
FBpp0082348	FBpp0288671	0.0220989280	0.0210645101
FBpp0082348	FBpp0076058	0.0311265751	0.0280233214
FBpp0082348	FBpp0077213	0.0404363363	0.0416588302
FBpp0082348	FBpp0078896	0.1388941132	0.1412450630
FBpp0082348	FBpp0084311	0.1896746285	0.1643784089
FBpp0082348	FBpp0079682	0.7022757194	0.7045326312
FBpp0113105	FBpp0084721	0.1283618582	0.1341922137
FBpp0073832	FBpp0289488	0.0068647734	0.0080872673
FBpp0073832	FBpp0082326	0.0770171149	0.0788038368
FBpp0289753	FBpp0088181	0.0034794057	0.0034794057
FBpp0289753	FBpp0076504	0.5795561407	0.5802144066
FBpp0288741	FBpp0074883	0.4091593004	0.3187887907
FBpp0288741	FBpp0071378	0.7871920256	0.8033665601
FBpp0084848	FBpp0086432	0.1634380290	0.0857626481
FBpp0084848	FBpp0077998	0.5442918939	0.5506864773
FBpp0084848	FBpp0082849	0.5635696822	0.5679894677
FBpp0071971	FBpp0288810	0.0380853865	0.0547301110
FBpp0071971	FBpp0082849	0.0672371638	0.0964829791
FBpp0071971	FBpp0070056	0.1028775625	0.1752868159
FBpp0071971	FBpp0076695	0.1416212150	0.2394207260
FBpp0071971	FBpp0084762	0.1482979124	0.2282302050
FBpp0071971	FBpp0079388	0.2196727478	0.3082565356
FBpp0071971	FBpp0085889	0.2974421666	0.4311641903
FBpp0071971	FBpp0088502	0.3951476396	0.3297912357
FBpp0071971	FBpp0086432	0.6355087455	0.2112093286
FBpp0071971	FBpp0074800	0.7035922513	0.7443107015
FBpp0099721	FBpp0089031	0.0420349821	0.0473951476
FBpp0099721	FBpp0070037	0.1000564228	0.1151965394
FBpp0099721	FBpp0078337	0.8666541283	0.8691931540
FBpp0083413	FBpp0088684	0.0084634192	0.0085574572
FBpp0083413	FBpp0077208	0.0219108520	0.0235094978
FBpp0083413	FBpp0085721	0.0284935114	0.0228512319
FBpp0083413	FBpp0072415	0.0732555953	0.0758886590
FBpp0083413	FBpp0083436	0.0822832424	0.0851043822
FBpp0083413	FBpp0079458	0.1006206507	0.1035358285
FBpp0083413	FBpp0086645	0.1375775813	0.1403987211
FBpp0083413	FBpp0271525	0.1532819259	0.1565732556
FBpp0083413	FBpp0077716	0.3668422043	0.3684408501
FBpp0083413	FBpp0074387	0.5669550498	0.5678954298
FBpp0083413	FBpp0080011	0.8065638518	0.8071280797
FBpp0099810	FBpp0088249	0.0025390258	0.0031972917
FBpp0099810	FBpp0099514	0.0222870039	0.0200300922
FBpp0099810	FBpp0072097	0.1402106451	0.1482038744
FBpp0099810	FBpp0075250	0.2159112281	0.2263494452
FBpp0099810	FBpp0079027	0.3417340606	0.3450253903
FBpp0099810	FBpp0077153	0.3551814933	0.3641151025
FBpp0099810	FBpp0111596	0.4858943013	0.4906902389
FBpp0099810	FBpp0110270	0.8039307880	0.8044009780
FBpp0086502	FBpp0071061	0.0000940380	0.0000940380
FBpp0086502	FBpp0076299	0.4134850480	0.4156479218
FBpp0086502	FBpp0077185	0.5291517773	0.5302802332
FBpp0086502	FBpp0082363	0.6335339477	0.6345683656
FBpp0086502	FBpp0085292	0.6943765281	0.6948467181
FBpp0086502	FBpp0288561	0.8435207824	0.8438028964
FBpp0086502	FBpp0086255	0.9885273651	0.9885273651
FBpp0288693	FBpp0071764	0.0177731804	0.0200300922
FBpp0288693	FBpp0079617	0.2592627421	0.2752492007
FBpp0288693	FBpp0071960	0.4420725973	0.4616324995
FBpp0288693	FBpp0076523	0.6654128268	0.6107767538
FBpp0288693	FBpp0076223	0.8633627986	0.6692683844
FBpp0070225	FBpp0074051	0.3193530186	0.3368440850
FBpp0070225	FBpp0084211	0.3407936806	0.3266879819
FBpp0070225	FBpp0081601	0.4736693624	0.4514763965
FBpp0080111	FBpp0070804	0.0021628738	0.0022569118
FBpp0080111	FBpp0079485	0.0362986647	0.0377092345
FBpp0080111	FBpp0071603	0.0484295655	0.0495580214
FBpp0080111	FBpp0084922	0.0802144066	0.0824713184
FBpp0080111	FBpp0086400	0.1340981757	0.1357908595
FBpp0080111	FBpp0081882	0.2553131465	0.2592627421
FBpp0080111	FBpp0081396	0.4453639270	0.4478089148
FBpp0080111	FBpp0084565	0.5007523039	0.5050780515
FBpp0080111	FBpp0070113	0.7116795185	0.7138423923
FBpp0080441	FBpp0081356	0.0019747978	0.0021628738
FBpp0080441	FBpp0084955	0.0120368629	0.0110024450
FBpp0080441	FBpp0080203	0.0189956743	0.0191837502
FBpp0080441	FBpp0076260	0.1885461727	0.1904269325
FBpp0080441	FBpp0079278	0.3283806658	0.3291329697
FBpp0080441	FBpp0070328	0.5835057363	0.5837878503
FBpp0080441	FBpp0086272	0.6091781080	0.6096482979
FBpp0080441	FBpp0075688	0.8279104758	0.8281925898
FBpp0080441	FBpp0087367	0.8584728230	0.8584728230
FBpp0080441	FBpp0085568	0.8830167388	0.8829227008
FBpp0074693	FBpp0099478	0.0000940380	0.0000940380
FBpp0074693	FBpp0080935	0.2182621779	0.2255031033
FBpp0074693	FBpp0088986	0.6996426556	0.7005830355
FBpp0099478	FBpp0074693	0.0000940380	0.0000940380
FBpp0099478	FBpp0080015	0.0129772428	0.0128832048
FBpp0099478	FBpp0083150	0.0137295467	0.0101561031
FBpp0099478	FBpp0077255	0.0235094978	0.0176791424
FBpp0099478	FBpp0071337	0.0530374271	0.0528493511
FBpp0099478	FBpp0071698	0.2140304683	0.2195787098
FBpp0099478	FBpp0073988	0.2333082565	0.2401730299
FBpp0099478	FBpp0080935	0.2375399661	0.2453451194
FBpp0099478	FBpp0289478	0.2664096295	0.2698890352
FBpp0099478	FBpp0077690	0.4458341170	0.4495015986
FBpp0099478	FBpp0075719	0.6931540342	0.6942824901
FBpp0099478	FBpp0071011	0.8079744217	0.8086326876
FBpp0099478	FBpp0079331	0.8336467933	0.8340229453
FBpp0085176	FBpp0077302	0.0000940380	0.0000940380
FBpp0085176	FBpp0071140	0.0022569118	0.0018807598
FBpp0085176	FBpp0078964	0.0129772428	0.0138235847
FBpp0085176	FBpp0073787	0.0157043446	0.0157043446
FBpp0085176	FBpp0074785	0.0182433703	0.0185254843
FBpp0085176	FBpp0077129	0.0348880948	0.0348880948
FBpp0085176	FBpp0085947	0.0447620839	0.0451382358
FBpp0085176	FBpp0087651	0.0767350009	0.0777694188
FBpp0085176	FBpp0082743	0.0860447621	0.0865149520
FBpp0085176	FBpp0083434	0.0989279669	0.0946022193
FBpp0085176	FBpp0071285	0.1020312206	0.1032537145
FBpp0085176	FBpp0076894	0.1137859695	0.1147263494
FBpp0085176	FBpp0073967	0.1699266504	0.1492382923
FBpp0085176	FBpp0079617	0.1855369569	0.1869475268
FBpp0085176	FBpp0083736	0.2171337220	0.2189204439
FBpp0085176	FBpp0088120	0.2239984954	0.2260673312
FBpp0085176	FBpp0074226	0.2381041941	0.2403611059
FBpp0085176	FBpp0080922	0.2536204627	0.2551250705
FBpp0085176	FBpp0078296	0.2697949972	0.2721459470
FBpp0085176	FBpp0081376	0.3355275531	0.3377844649
FBpp0085176	FBpp0078592	0.4249576829	0.3789731051
FBpp0085176	FBpp0087170	0.5536016551	0.5544479970
FBpp0085176	FBpp0088993	0.8261237540	0.8264058680
FBpp0085176	FBpp0076827	0.8339289073	0.8341169833
FBpp0085106	FBpp0083434	0.0182433703	0.0197479782
FBpp0085106	FBpp0070455	0.0655444800	0.0678013918
FBpp0085106	FBpp0084919	0.1189580591	0.1221553508
FBpp0085106	FBpp0086787	0.5493699455	0.5518149332
FBpp0085106	FBpp0084094	0.5983637390	0.5994921948
FBpp0077357	FBpp0084955	0.0001880760	0.0001880760
FBpp0077357	FBpp0085265	0.0299040812	0.0302802332
FBpp0077357	FBpp0072197	0.1728418281	0.1744404740
FBpp0077357	FBpp0289460	0.1886402106	0.1901448185
FBpp0077357	FBpp0078828	0.2766597705	0.2778822644
FBpp0077357	FBpp0075148	0.2817378221	0.2833364679
FBpp0077357	FBpp0289130	0.5149520406	0.5162685725
FBpp0077357	FBpp0079758	0.7428060937	0.7432762836
FBpp0083150	FBpp0099478	0.0013165319	0.0003761520
FBpp0083150	FBpp0077255	0.0015986459	0.0012224939
FBpp0083150	FBpp0070455	0.0050780515	0.0050780515
FBpp0083150	FBpp0289383	0.0506864773	0.0512507053
FBpp0083150	FBpp0080935	0.1089900320	0.1103065639
FBpp0083150	FBpp0083198	0.4092533383	0.4118864021
FBpp0083150	FBpp0079976	0.4700959188	0.4720707166
FBpp0082392	FBpp0084955	0.0003761520	0.0002821140
FBpp0082392	FBpp0083185	0.0040436336	0.0039495956
FBpp0082392	FBpp0072209	0.0124130149	0.0131653188
FBpp0082392	FBpp0075458	0.0212525860	0.0175851044
FBpp0082392	FBpp0072331	0.3018619522	0.3094790295
FBpp0082392	FBpp0074517	0.3206695505	0.3251833741
FBpp0082392	FBpp0075785	0.5874553320	0.5923453075
FBpp0082392	FBpp0088588	0.7319917247	0.7354711303
FBpp0074370	FBpp0072101	0.0157983825	0.0059243935
FBpp0074370	FBpp0074664	0.0624412263	0.0679894677
FBpp0074370	FBpp0071396	0.3310137295	0.3387248448
FBpp0070119	FBpp0087923	0.0006582659	0.0013165319
FBpp0070119	FBpp0073101	0.0047018996	0.0049840135
FBpp0070119	FBpp0078971	0.0549181869	0.0560466428
FBpp0070119	FBpp0083434	0.1344743276	0.1274214783
FBpp0070119	FBpp0071158	0.1435960128	0.1444423547
FBpp0070119	FBpp0077147	0.1571374835	0.1578897875
FBpp0070119	FBpp0081633	0.2573819823	0.2583223622
FBpp0070119	FBpp0085886	0.2616136919	0.2624600339
FBpp0070119	FBpp0086875	0.2979123566	0.2986646605
FBpp0070119	FBpp0080403	0.3025202182	0.3020500282
FBpp0070119	FBpp0078970	0.3446492383	0.3225503103
FBpp0070119	FBpp0113056	0.3638329885	0.3645852925
FBpp0070119	FBpp0082140	0.3796313711	0.3795373331
FBpp0070119	FBpp0071835	0.4933233026	0.4938875306
FBpp0070119	FBpp0072229	0.8540530374	0.8543351514
FBpp0110075	FBpp0110075	0	0
FBpp0110075	FBpp0077542	0.0370509686	0.0385555765
FBpp0110075	FBpp0072681	0.1482038744	0.1501786722
FBpp0110075	FBpp0083354	0.2388564980	0.2411134098
FBpp0110075	FBpp0086993	0.2462854993	0.2494827910
FBpp0110075	FBpp0086770	0.3019559902	0.3050592439
FBpp0110075	FBpp0087721	0.3255595260	0.2247507993
FBpp0110075	FBpp0076470	0.3530186195	0.3546172654
FBpp0110075	FBpp0081838	0.4838254655	0.4850479594
FBpp0110075	FBpp0087144	0.5523791612	0.5537897311
FBpp0110075	FBpp0070924	0.7227760015	0.7231521535
FBpp0110075	FBpp0073262	0.7463795373	0.7468497273
FBpp0110075	FBpp0086246	0.7978183186	0.7985706225
FBpp0110075	FBpp0071750	0.8096671055	0.8101372955
FBpp0110075	FBpp0071744	0.8688170021	0.8691931540
FBpp0110075	FBpp0072232	0.8983449314	0.8987210833
FBpp0110075	FBpp0080658	0.9098175663	0.9101937183
FBpp0110075	FBpp0082313	0.9233590371	0.9235471130
FBpp0110075	FBpp0085871	0.9942636825	0.9942636825
FBpp0071140	FBpp0071140	0	0
FBpp0071140	FBpp0085176	0.0034794057	0.0026330638
FBpp0071140	FBpp0084178	0.0073349633	0.0072409253
FBpp0071140	FBpp0076971	0.0098739891	0.0097799511
FBpp0071140	FBpp0081639	0.0125070528	0.0130712808
FBpp0071140	FBpp0071285	0.0358284747	0.0369569306
FBpp0071140	FBpp0078983	0.0402482603	0.0405303743
FBpp0071140	FBpp0086011	0.0430694000	0.0432574760
FBpp0071140	FBpp0086107	0.0530374271	0.0421290201
FBpp0071140	FBpp0079500	0.0535076171	0.0542599210
FBpp0071140	FBpp0076894	0.0802144066	0.0816249765
FBpp0071140	FBpp0079029	0.1309949219	0.1309949219
FBpp0071140	FBpp0077497	0.1325935678	0.1340041377
FBpp0071140	FBpp0086603	0.1977618958	0.2026518714
FBpp0071140	FBpp0076200	0.1981380478	0.2006770735
FBpp0071140	FBpp0077302	0.2354711303	0.2341545985
FBpp0071140	FBpp0070259	0.2437464736	0.2441226255
FBpp0071140	FBpp0071337	0.2721459470	0.2703592251
FBpp0071140	FBpp0082021	0.3024261802	0.3058115479
FBpp0071140	FBpp0073471	0.3677825842	0.3700394960
FBpp0071140	FBpp0072767	0.3797254091	0.3817002069
FBpp0071140	FBpp0288733	0.4397216475	0.4400977995
FBpp0071140	FBpp0072181	0.5545420350	0.5565168328
FBpp0071140	FBpp0079704	0.7555952605	0.7560654504
FBpp0071140	FBpp0074885	0.8006394583	0.6237539966
FBpp0112469	FBpp0083926	0.0019747978	0.0020688358
FBpp0112469	FBpp0072128	0.0085574572	0.0090276472
FBpp0112469	FBpp0074065	0.0451382358	0.0463607297
FBpp0112469	FBpp0087883	0.2794809103	0.2799511002
FBpp0112469	FBpp0078350	0.3687229641	0.3683468121
FBpp0077590	FBpp0073215	0.0107203310	0.0094037991
FBpp0077590	FBpp0110267	0.0381794245	0.0396840323
FBpp0077590	FBpp0070884	0.1192401730	0.1250705285
FBpp0077590	FBpp0074874	0.2034982133	0.2133722024
FBpp0077590	FBpp0112337	0.2121497085	0.2240925334
FBpp0077590	FBpp0071237	0.3781267632	0.3879067143
FBpp0077590	FBpp0085480	0.4283430506	0.4406620275
FBpp0077590	FBpp0288881	0.4383110777	0.4559902200
FBpp0077590	FBpp0078069	0.5298100433	0.5447620839
FBpp0077590	FBpp0072820	0.5939439534	0.5475832236
FBpp0077590	FBpp0072696	0.8562159112	0.8620462667
FBpp0077590	FBpp0078245	0.8786909912	0.8851796126
FBpp0077590	FBpp0070611	0.8987210833	0.8848974986
FBpp0077590	FBpp0077980	0.9237351890	0.8958999436
FBpp0077590	FBpp0078994	0.9385931916	0.9386872296
FBpp0100010	FBpp0289245	0.1392702652	0.1586420914
FBpp0100010	FBpp0070025	0.3947714877	0.4059620087
FBpp0100010	FBpp0071585	0.4637013353	0.4640774873
FBpp0100010	FBpp0078433	0.6372954674	0.6146323115
FBpp0100010	FBpp0086523	0.6871356028	0.7029339853
FBpp0076182	FBpp0112060	0.0111905210	0.0121309009
FBpp0076182	FBpp0082008	0.2487304871	0.1830919692
FBpp0076182	FBpp0071470	0.2593567801	0.0739138612
FBpp0076182	FBpp0081025	0.6144442355	0.6074854241
FBpp0076182	FBpp0086376	0.7046266692	0.7024637954
FBpp0085365	FBpp0072097	0.0074290013	0.0054542035
FBpp0085365	FBpp0080146	0.0143878127	0.0147639646
FBpp0085365	FBpp0078866	0.0163626105	0.0134474328
FBpp0085365	FBpp0099391	0.0233214219	0.0188075983
FBpp0072904	FBpp0072904	0	0
FBpp0072904	FBpp0084955	0.0009403799	0.0006582659
FBpp0072904	FBpp0084623	0.0249200677	0.0254842957
FBpp0072904	FBpp0110324	0.0256723716	0.0301861952
FBpp0072904	FBpp0083802	0.0266127516	0.0268948655
FBpp0072904	FBpp0080203	0.0400601843	0.0404363363
FBpp0072904	FBpp0075982	0.0480534136	0.0476772616
FBpp0072904	FBpp0085148	0.0482414896	0.0488997555
FBpp0072904	FBpp0081284	0.0549181869	0.0561406808
FBpp0072904	FBpp0072166	0.0846341922	0.0853864961
FBpp0072904	FBpp0078360	0.0878314839	0.0877374459
FBpp0072904	FBpp0080121	0.0903705097	0.0910287756
FBpp0072904	FBpp0072660	0.1127515516	0.1180176791
FBpp0072904	FBpp0072144	0.1410569870	0.1426556329
FBpp0072904	FBpp0084762	0.1654128268	0.1683280045
FBpp0072904	FBpp0081560	0.1823396652	0.1854429189
FBpp0072904	FBpp0079468	0.2153470002	0.2179800639
FBpp0072904	FBpp0075313	0.2298288509	0.2238104194
FBpp0072904	FBpp0075861	0.2417716758	0.2447808915
FBpp0072904	FBpp0079617	0.2469437653	0.2478841452
FBpp0072904	FBpp0080010	0.2490126011	0.2499529810
FBpp0072904	FBpp0080423	0.2667857815	0.2721459470
FBpp0072904	FBpp0111355	0.2671619334	0.2725220989
FBpp0072904	FBpp0088250	0.2953733308	0.2967839007
FBpp0072904	FBpp0075203	0.3002633064	0.3024261802
FBpp0072904	FBpp0085678	0.3083505736	0.3107015234
FBpp0072904	FBpp0083939	0.3211397405	0.3240549182
FBpp0072904	FBpp0084743	0.3801015610	0.3798194471
FBpp0072904	FBpp0075515	0.3924205379	0.3943012977
FBpp0072904	FBpp0073412	0.3931728418	0.3950536017
FBpp0072904	FBpp0110305	0.4250517209	0.4264622908
FBpp0072904	FBpp0074584	0.4256159488	0.4273086327
FBpp0072904	FBpp0081351	0.4363362799	0.4378408877
FBpp0072904	FBpp0088818	0.4371826218	0.4385931916
FBpp0072904	FBpp0087761	0.4628549934	0.4642655633
FBpp0072904	FBpp0084906	0.4663343991	0.4674628550
FBpp0072904	FBpp0081662	0.5081813052	0.5096859131
FBpp0072904	FBpp0111875	0.5768290389	0.5776753809
FBpp0072904	FBpp0085479	0.6276095543	0.6282678202
FBpp0072904	FBpp0085258	0.6375775813	0.6382358473
FBpp0072904	FBpp0080854	0.7121497085	0.7129020124
FBpp0072904	FBpp0070181	0.7840887719	0.7847470378
FBpp0072904	FBpp0076112	0.8520782396	0.8523603536
FBpp0072904	FBpp0081915	0.8822644348	0.8824525108
FBpp0072904	FBpp0110081	0.9272145947	0.9273086327
FBpp0072904	FBpp0080535	0.9403799135	0.9404739515
FBpp0073387	FBpp0087332	0.0000940380	0.0000940380
FBpp0073387	FBpp0078433	0.0001880760	0.0001880760
FBpp0073387	FBpp0078086	0.0002821140	0.0002821140
FBpp0073387	FBpp0082384	0.0003761520	0.0003761520
FBpp0073387	FBpp0081356	0.0004701900	0.0004701900
FBpp0073387	FBpp0080121	0.0006582659	0.0006582659
FBpp0073387	FBpp0082353	0.0011284559	0.0011284559
FBpp0073387	FBpp0084067	0.0012224939	0.0012224939
FBpp0073387	FBpp0080564	0.0013165319	0.0013165319
FBpp0073387	FBpp0082591	0.0014105699	0.0014105699
FBpp0073387	FBpp0111294	0.0015986459	0.0015986459
FBpp0073387	FBpp0070175	0.0016926838	0.0016926838
FBpp0073387	FBpp0080704	0.0024449878	0.0023509498
FBpp0073387	FBpp0087085	0.0037615197	0.0035734437
FBpp0073387	FBpp0085563	0.0040436336	0.0039495956
FBpp0073387	FBpp0078633	0.0051720895	0.0051720895
FBpp0073387	FBpp0083629	0.0054542035	0.0054542035
FBpp0073387	FBpp0071848	0.0059243935	0.0058303555
FBpp0073387	FBpp0072151	0.0073349633	0.0071468873
FBpp0073387	FBpp0072743	0.0088395712	0.0089336092
FBpp0073387	FBpp0077650	0.0093097611	0.0094037991
FBpp0073387	FBpp0081787	0.0098739891	0.0097799511
FBpp0073387	FBpp0081639	0.0101561031	0.0100620651
FBpp0073387	FBpp0085716	0.0103441790	0.0101561031
FBpp0073387	FBpp0111905	0.0105322550	0.0103441790
FBpp0073387	FBpp0079615	0.0110964830	0.0110024450
FBpp0073387	FBpp0080281	0.0127891668	0.0126010908
FBpp0073387	FBpp0112462	0.0129772428	0.0127891668
FBpp0073387	FBpp0073866	0.0182433703	0.0182433703
FBpp0073387	FBpp0112147	0.0183374083	0.0183374083
FBpp0073387	FBpp0070861	0.0194658642	0.0193718262
FBpp0073387	FBpp0075839	0.0218168140	0.0217227760
FBpp0073387	FBpp0077415	0.0231333459	0.0231333459
FBpp0073387	FBpp0079514	0.0239796878	0.0239796878
FBpp0073387	FBpp0077401	0.0276471695	0.0277412074
FBpp0073387	FBpp0070177	0.0278352454	0.0279292834
FBpp0073387	FBpp0075838	0.0287756254	0.0286815874
FBpp0073387	FBpp0088191	0.0321609930	0.0323490690
FBpp0073387	FBpp0081896	0.0323490690	0.0325371450
FBpp0073387	FBpp0084242	0.0329132970	0.0331013730
FBpp0073387	FBpp0086953	0.0343238668	0.0343238668
FBpp0073387	FBpp0079164	0.0344179048	0.0310325371
FBpp0073387	FBpp0079029	0.0346059808	0.0346059808
FBpp0073387	FBpp0080257	0.0362986647	0.0361105887
FBpp0073387	FBpp0073090	0.0363927027	0.0362046267
FBpp0073387	FBpp0077129	0.0374271206	0.0371450066
FBpp0073387	FBpp0084655	0.0410005642	0.0407184503
FBpp0073387	FBpp0081216	0.0415647922	0.0411886402
FBpp0073387	FBpp0112455	0.0489937935	0.0489937935
FBpp0073387	FBpp0071596	0.0492759075	0.0493699455
FBpp0073387	FBpp0288698	0.0548241490	0.0545420350
FBpp0073387	FBpp0081786	0.0635696822	0.0636637201
FBpp0073387	FBpp0078414	0.0671431258	0.0671431258
FBpp0073387	FBpp0076894	0.0693059996	0.0693059996
FBpp0073387	FBpp0083912	0.0732555953	0.0731615573
FBpp0073387	FBpp0087307	0.0738198232	0.0738198232
FBpp0073387	FBpp0075701	0.0904645477	0.0906526237
FBpp0073387	FBpp0075458	0.0925333835	0.0927214595
FBpp0073387	FBpp0070389	0.0956366372	0.0957306752
FBpp0073387	FBpp0079187	0.1001504608	0.1002444988
FBpp0073387	FBpp0073720	0.1030656385	0.1028775625
FBpp0073387	FBpp0078964	0.1248824525	0.1334399097
FBpp0073387	FBpp0071427	0.1423735189	0.1427496709
FBpp0073387	FBpp0082953	0.1566672936	0.1565732556
FBpp0073387	FBpp0075280	0.1599586233	0.1600526613
FBpp0073387	FBpp0070418	0.1600526613	0.1601466993
FBpp0073387	FBpp0072249	0.1655068648	0.1654128268
FBpp0073387	FBpp0077497	0.1754748919	0.1756629678
FBpp0073387	FBpp0071337	0.1786721836	0.1783900696
FBpp0073387	FBpp0080215	0.1903328945	0.1905209705
FBpp0073387	FBpp0072419	0.1906150085	0.1907090465
FBpp0073387	FBpp0078508	0.1950347941	0.1953169080
FBpp0073387	FBpp0078331	0.1981380478	0.1986082377
FBpp0073387	FBpp0078054	0.2033101373	0.2036862893
FBpp0073387	FBpp0081448	0.2545608426	0.2548429566
FBpp0073387	FBpp0088368	0.2559714125	0.2561594884
FBpp0073387	FBpp0087583	0.2671619334	0.2679142374
FBpp0073387	FBpp0289746	0.3796313711	0.3789731051
FBpp0073387	FBpp0070431	0.4899379349	0.4903140869
FBpp0073387	FBpp0085295	0.5218168140	0.5222870039
FBpp0073387	FBpp0078427	0.6256347564	0.6257287944
FBpp0073387	FBpp0083533	0.7011472635	0.7017114914
FBpp0073387	FBpp0070181	0.8149332330	0.8151213090
FBpp0073387	FBpp0077277	0.9144254279	0.9146135039
FBpp0073387	FBpp0077935	0.9229828851	0.9231709611
FBpp0073387	FBpp0077645	0.9366183938	0.9367124318
FBpp0073387	FBpp0083809	0.9461162310	0.9462102689
FBpp0089402	FBpp0070302	0.0000940380	0.0000940380
FBpp0089402	FBpp0099722	0.0696821516	0.0505924393
FBpp0089402	FBpp0084923	0.2768478465	0.2860635697
FBpp0089402	FBpp0111582	0.6226255407	0.6240361106
FBpp0083284	FBpp0079875	0.0001880760	0.0001880760
FBpp0080710	FBpp0080927	0.0514387813	0.0540718450
FBpp0080710	FBpp0080215	0.0744780891	0.0782396088
FBpp0080710	FBpp0077101	0.1545044198	0.1594884333
FBpp0080710	FBpp0086328	0.2050028211	0.2069776190
FBpp0080710	FBpp0289659	0.2368817002	0.2422418657
FBpp0080710	FBpp0070043	0.2522098928	0.2573819823
FBpp0080710	FBpp0083885	0.2530562347	0.2583223622
FBpp0080710	FBpp0074623	0.2879443295	0.2931164190
FBpp0080710	FBpp0076301	0.6126575136	0.6144442355
FBpp0080710	FBpp0073536	0.8908218920	0.8910099680
FBpp0075572	FBpp0083154	0.2790107203	0.2715817190
FBpp0088675	FBpp0088675	0	0
FBpp0088675	FBpp0074907	0.0048899756	0.0053601655
FBpp0088675	FBpp0078684	0.0199360542	0.0202181681
FBpp0088675	FBpp0087506	0.0293398533	0.0311265751
FBpp0088675	FBpp0070457	0.0504984014	0.0461726538
FBpp0088675	FBpp0076452	0.1008087267	0.0908406996
FBpp0088675	FBpp0080490	0.2078239609	0.1691743464
FBpp0088675	FBpp0082525	0.2969719767	0.3067519278
FBpp0088675	FBpp0074378	0.4055858567	0.4178107956
FBpp0088675	FBpp0072660	0.5366748166	0.5056422795
FBpp0088675	FBpp0086813	0.6675757006	0.6517773180
FBpp0088675	FBpp0085706	0.7535264247	0.7665036675
FBpp0083266	FBpp0077688	0.0005642279	0.0001880760
FBpp0083266	FBpp0071820	0.0010344179	0.0010344179
FBpp0083266	FBpp0084879	0.0418469062	0.0450441979
FBpp0083266	FBpp0070859	0.1151965394	0.1190520970
FBpp0083266	FBpp0076326	0.1211209329	0.1253526425
FBpp0083266	FBpp0070577	0.1478277224	0.1521534700
FBpp0083266	FBpp0088920	0.2021816814	0.2060372390
FBpp0083266	FBpp0080019	0.2586044762	0.2615196539
FBpp0083266	FBpp0085236	0.3085386496	0.3111717134
FBpp0083266	FBpp0084308	0.4588113598	0.4598457777
FBpp0083266	FBpp0082714	0.6786721836	0.6797066015
FBpp0083266	FBpp0080992	0.6912732744	0.6924017303
FBpp0083266	FBpp0112022	0.8354335151	0.8357156291
FBpp0070483	FBpp0083154	0.0000940380	0.0000940380
FBpp0070483	FBpp0079060	0.0003761520	0.0003761520
FBpp0070483	FBpp0080261	0.0004701900	0.0004701900
FBpp0070483	FBpp0084329	0.0110024450	0.0112845590
FBpp0070483	FBpp0087732	0.0144818507	0.0146699267
FBpp0070483	FBpp0084498	0.0159864585	0.0163626105
FBpp0070483	FBpp0077925	0.0193718262	0.0180552943
FBpp0070483	FBpp0089129	0.0251081437	0.0252962197
FBpp0070483	FBpp0074521	0.0305623472	0.0310325371
FBpp0070483	FBpp0111702	0.0398721083	0.0402482603
FBpp0070483	FBpp0086649	0.0425992101	0.0431634380
FBpp0070483	FBpp0079420	0.0445740079	0.0453263118
FBpp0070483	FBpp0082682	0.0468309197	0.0468309197
FBpp0070483	FBpp0073101	0.0485236035	0.0491818695
FBpp0070483	FBpp0077850	0.0578333647	0.0581154787
FBpp0070483	FBpp0289746	0.0622531503	0.0626293022
FBpp0070483	FBpp0077497	0.0706225315	0.0709986835
FBpp0070483	FBpp0075701	0.0724092533	0.0727854053
FBpp0070483	FBpp0084335	0.0776753809	0.0782396088
FBpp0070483	FBpp0086969	0.0795561407	0.0800263306
FBpp0070483	FBpp0070876	0.0847282302	0.0856686101
FBpp0070483	FBpp0077962	0.1102125259	0.1115290577
FBpp0070483	FBpp0271525	0.1277976302	0.1300545420
FBpp0070483	FBpp0083505	0.1372014294	0.1424675569
FBpp0070483	FBpp0071285	0.1876998307	0.1899567425
FBpp0070483	FBpp0072893	0.2316155727	0.2346247884
FBpp0070483	FBpp0073725	0.5506864773	0.5516268573
FBpp0070483	FBpp0084341	0.5981756630	0.5992100809
FBpp0070455	FBpp0077255	0.0000940380	0.0000940380
FBpp0070455	FBpp0083150	0.0026330638	0.0027271017
FBpp0070455	FBpp0085106	0.0543539590	0.0555764529
FBpp0070455	FBpp0111770	0.0655444800	0.0662027459
FBpp0070455	FBpp0289478	0.0787097988	0.0802144066
FBpp0070455	FBpp0083434	0.0938499154	0.0960127892
FBpp0070455	FBpp0073988	0.1698326124	0.1733120181
FBpp0070455	FBpp0071698	0.2330261426	0.2376340041
FBpp0070455	FBpp0077690	0.3913861200	0.3948655257
FBpp0070455	FBpp0075719	0.6536580779	0.6543163438
FBpp0070455	FBpp0079331	0.7691367312	0.7695128832
FBpp0088397	FBpp0083084	0.0001880760	0.0001880760
FBpp0088397	FBpp0075703	0.1685160805	0.1859131089
FBpp0088397	FBpp0070351	0.2481662592	0.2109272146
FBpp0088397	FBpp0080156	0.8358096671	0.8456836562
FBpp0077454	FBpp0079060	0.0001880760	0.0001880760
FBpp0077454	FBpp0088245	0.0031972917	0.0033853677
FBpp0077454	FBpp0073879	0.0037615197	0.0040436336
FBpp0077828	FBpp0074229	0.0026330638	0.0028211397
FBpp0077828	FBpp0070471	0.3077863457	0.3089148016
FBpp0077828	FBpp0080774	0.3693812300	0.3705096859
FBpp0088599	FBpp0089352	0.0233214219	0.0245439157
FBpp0088599	FBpp0112392	0.1332518337	0.1366372014
FBpp0088599	FBpp0089395	0.1337220237	0.1371073914
FBpp0088599	FBpp0112298	0.4939815686	0.4953921384
FBpp0088599	FBpp0082798	0.7003949596	0.7011472635
FBpp0088599	FBpp0087887	0.7400789919	0.4852360354
FBpp0088599	FBpp0070305	0.9490314087	0.9491254467
FBpp0111749	FBpp0086051	0.5551062629	0.5560466428
FBpp0111749	FBpp0072262	0.8889411322	0.8891292082
FBpp0081600	FBpp0110324	0.0000940380	0.0000940380
FBpp0081600	FBpp0083348	0.0098739891	0.0097799511
FBpp0081600	FBpp0083666	0.0331013730	0.0351702088
FBpp0081600	FBpp0086645	0.0709986835	0.0725032913
FBpp0081600	FBpp0110406	0.3520782396	0.3538649614
FBpp0081600	FBpp0088418	0.6161369193	0.6171713372
FBpp0078733	FBpp0085947	0.0035734437	0.0039495956
FBpp0078733	FBpp0075965	0.0412826782	0.0424111341
FBpp0078733	FBpp0079527	0.0689298477	0.0547301110
FBpp0078733	FBpp0079157	0.1024073726	0.1115290577
FBpp0078733	FBpp0076076	0.1296783901	0.1202745909
FBpp0078733	FBpp0070463	0.1452886966	0.1557269137
FBpp0078733	FBpp0077055	0.4502539026	0.4636072973
FBpp0078733	FBpp0071488	0.9029527929	0.9044574008
FBpp0078733	FBpp0073508	0.9298476585	0.9299416964
FBpp0089270	FBpp0077206	0.3990972353	0.4007899191
FBpp0089270	FBpp0075689	0.4749858943	0.5247319917
FBpp0089270	FBpp0074069	0.5617829603	0.4713184126
FBpp0089270	FBpp0079628	0.6453827346	0.6542223058
FBpp0089270	FBpp0086269	0.6482038744	0.6432198608
FBpp0089270	FBpp0073651	0.7146887342	0.7207071657
FBpp0089270	FBpp0100080	0.7300169268	0.7346247884
FBpp0089270	FBpp0077251	0.7379161181	0.7368817002
FBpp0089270	FBpp0089366	0.7732744029	0.7744968967
FBpp0089270	FBpp0082994	0.7762836186	0.7748730487
FBpp0089270	FBpp0089115	0.8242429942	0.8210457025
FBpp0089270	FBpp0070767	0.8449313523	0.8531126575
FBpp0089270	FBpp0085915	0.8812300169	0.8817002069
FBpp0089270	FBpp0076495	0.9059620087	0.9085950724
FBpp0089270	FBpp0084948	0.9737634004	0.9752680083
FBpp0079060	FBpp0089031	0.0000940380	0.0000940380
FBpp0079060	FBpp0077454	0.0002821140	0.0002821140
FBpp0079060	FBpp0070483	0.0003761520	0.0003761520
FBpp0079060	FBpp0099945	0.0006582659	0.0008463419
FBpp0079060	FBpp0289383	0.0022569118	0.0023509498
FBpp0079060	FBpp0111569	0.0024449878	0.0025390258
FBpp0079060	FBpp0087197	0.0041376716	0.0043257476
FBpp0079060	FBpp0078591	0.0046078616	0.0047959376
FBpp0079060	FBpp0079845	0.0092157232	0.0100620651
FBpp0079060	FBpp0099514	0.0138235847	0.0149520406
FBpp0079060	FBpp0075485	0.0144818507	0.0144818507
FBpp0079060	FBpp0082829	0.0149520406	0.0090276472
[truncated: 130,591 more rows]
