# Supplementary material for: Systematic Analysis of Experimental Phenotype Data Reveals Gene Functions
Source: PLoS One. 2013 Apr 16;8(4):e60847. doi: 10.1371/journal.pone.0060847 (PMC3628905; doi:10.1371/journal.pone.0060847)
Supplement: Supplement S2 — Computational evaluation results. A complete dataset for predicting interactions (genetic interactions, PPIs from GO, PPIs from STRING and interactions from BioGRID) using GO functional similarity. The first two columns of each file contains the interaction partners, the third column contains the position of the interaction pair in the functional similarity list (i.e., a value of 0 indicates that both partners are the functionally most similar, while a value of 1 indicates that both partners are the functionally least similar) based on GOA annotations, and the fourth column indicates the position of the interaction pair in the functional similarity list based on GOA’s and our inferred annotations. (BZ2) [file pone.0060847.s002.bz2 › results/worm-biogrid-results.txt]

A3RMS2	Q9N5D3	0.5596216806	0.5570753001
A3RMS2	P22981	0.6953801382	0.4716624227
A3RMS2	Q09488	0.8370316479	0.7773735904
A3RMS2	Q11184	0.8483812295	0.7774463441
A3RMS2	Q18825	0.9106584212	0.7099308840
A5JYU5	Q23255	0.0003637686	0.0002910149
A5JYU5	B5BM28	0.1103674063	0.1308839578
A5Z2T7	P13508	0.5137868316	0.4840305566
A7DTF0	P34537	0.0504910877	0.0544925427
A7DTF0	Q9XUS9	0.0564568934	0.0382684613
A7DTF0	O02365	0.1204074209	0.1257184431
A7DTF0	P48152	0.1882138960	0.2142597308
A8DYS0	Q20084	0.1088395780	0.0515096399
A8DYS0	Q21952	0.2453255729	0.1797744634
B1Q240	Q95ZQ0	0.0003637686	0.0003637686
B1Q240	Q38G54	0.0706438705	0.0551473263
B2MZC6	Q21501	0.7568570389	0.8792288105
B3WFV3	Q19020	0.1165514733	0.1286285922
B3WFV3	Q9Y048	0.7530010913	0.7385958530
B3WFV3	Q27395	0.7671880684	0.9496544198
B3WFV3	Q9U9Y8	0.8288832303	0.8562386322
B5BM28	Q9N3Z3	0.0080756639	0.0106947981
B5BM28	P39745	0.0683885049	0.0491815206
B5BM28	A5JYU5	0.1100036377	0.0905056384
B5BM28	P22981	0.1104401601	0.0550018188
B5BM28	O45244	0.1515460167	0.0999636231
B5BM28	Q09390	0.1561295016	0.1571480538
B5BM28	Q10459	0.2261185886	0.2801018552
B5BM28	O17213	0.2392870135	0.2886867952
B5BM28	P34688	0.2607493634	0.0777009822
B5BM28	Q06561	0.2613313932	0.1098581302
B5BM28	Q10453	0.2703528556	0.2509276100
B5BM28	Q03345	0.2860676610	0.3502364496
B5BM28	Q9Y0A1	0.2873044744	0.1690796653
B5BM28	P41829	0.2944343398	0.2271371408
B5BM28	Q10578	0.3030192797	0.2665696617
B5BM28	Q09589	0.3287013459	0.3469625318
B5BM28	O44191	0.3703892324	0.3044743543
B5BM28	Q18761	0.3783921426	0.3294288832
B5BM28	P46555	0.3855220080	0.3725718443
B5BM28	P34576	0.3889414332	0.4101127683
B5BM28	Q9N5D6	0.4064750818	0.1910512914
B5BM28	Q10051	0.4192069844	0.3392506366
B5BM28	Q9U3E2	0.4356493270	0.2993815933
B5BM28	Q21993	0.4666424154	0.3568570389
B5BM28	P41932	0.4693343034	0.3468897781
B5BM28	Q10573	0.4808293925	0.1361222263
B5BM28	Q09567	0.5344488905	0.3957075300
B5BM28	Q18426	0.5477628228	0.4122226264
B5BM28	Q9U3A6	0.5638413969	0.1782466351
B5BM28	Q22830	0.5891596944	0.4010913059
B5BM28	Q18885	0.6074208803	0.4819206984
B5BM28	P34766	0.6080029101	0.5880683885
B5BM28	Q94131	0.6128046562	0.4902873772
B5BM28	Q23281	0.6158603128	0.4879592579
B5BM28	Q17339	0.6294652601	0.4670789378
B5BM28	O44740	0.6322299018	0.3393961441
B5BM28	Q8MXE7	0.6396507821	0.5086940706
B5BM28	P34441	0.6711531466	0.3252091670
B5BM28	Q9TXI3	0.6726809749	0.5091305929
B5BM28	Q10669	0.6773372135	0.2622771917
B5BM28	Q09260	0.7559112405	0.5244816297
B5BM28	Q21281	0.7684248818	0.4937068025
B5BM28	O17695	0.8209530738	0.6747908330
B5BM28	O01501	0.8610403783	0.7148053838
B5BM28	Q17381	0.8896325937	0.6839578028
B5BM28	Q7JP60	0.9317570025	0.7835576573
B5BM28	Q21019	0.9553292106	0.9634776282
O01422	O01422	0	0
O01422	Q9GS00	0.0001455075	0.0000727537
O01422	Q9N359	0.0002910149	0.0002910149
O01422	Q95PZ0	0.0005820298	0.0015278283
O01422	Q9N425	0.0206620589	0.0099672608
O01422	P91001	0.0259730811	0.0142597308
O01427	Q19546	0.0149145144	0.0157875591
O01427	O45815	0.0250272826	0.0400145507
O01427	O45952	0.0269916333	0.0213895962
O01427	Q19126	0.2618406693	0.1666060386
O01501	Q18825	0.0052382685	0.0082211713
O01501	P22981	0.0791560567	0.1006911604
O01501	P29355	0.0875227355	0.0826482357
O01501	Q10656	0.0895598399	0.0866496908
O01501	Q11184	0.1015642052	0.0899236086
O01501	Q9N5D3	0.1075300109	0.0924699891
O01501	Q968Y9	0.1083303019	0.0875227355
O01501	Q09488	0.1313932339	0.0398690433
O01501	B5BM28	0.3670425609	0.3629683521
O01530	Q17381	0.9826118589	0.9873408512
O01583	O17915	0.0616951619	0.0854128774
O01634	Q45FX5	0.4559476173	0.3571480538
O01761	Q94420	0.3191706075	0.1356857039
O01835	Q968Y9	0.9984721717	0.9615860313
O01868	Q27395	0.1387413605	0.3283375773
O01868	Q95QI8	0.1512550018	0.1819570753
O01870	Q9N4A7	0.1546016733	0.1746817024
O01904	P13508	0.4929792652	0.8310658421
O01904	Q09488	0.9908330302	0.9962168061
O02365	Q95ZQ0	0.1837031648	0.2040014551
O02365	Q27395	0.2398690433	0.3781738814
O02365	A7DTF0	0.3414332485	0.3750454711
O02365	P39745	0.3898872317	0.4037831939
O02482	O17695	0.0031284103	0.0040014551
O02482	Q9XVV3	0.0069116042	0.0085121862
O02482	Q10666	0.0144052383	0.0142597308
O02592	Q9XUQ4	0.3189523463	0.2091669698
O02592	P23678	0.7020734813	0.6154965442
O02639	O76577	0.0278646781	0.0222626410
O16368	Q9GZH5	0.1982539105	0.0038559476
O16368	P41829	0.3202619134	0.1652237177
O16519	O44820	0.0865769371	0.0976355038
O16519	Q9XUQ4	0.1596944343	0.2206620589
O16519	Q19749	0.2184066933	0.2442342670
O16850	Q18825	0.0028373954	0.0028373954
O16850	O45962	0.1406329574	0.1265914878
O17071	O17071	0	0
O17071	O76371	0.0002910149	0.0002182612
O17071	Q95005	0.0010913059	0.0013095671
O17071	Q27488	0.0060385595	0.0006547836
O17071	P53013	0.0251727901	0.0223353947
O17071	Q9Y048	0.5025100036	0.4819206984
O17213	B5BM28	0.2827937432	0.4184066933
O17586	O44156	0.0002910149	0.0002182612
O17586	Q9XVU8	0.9343033830	0.2170971262
O17626	Q19019	0.3778828665	0.3784648963
O17626	Q9GSX9	0.4154237905	0.4310658421
O17666	Q9XVU8	0.5868315751	0.1198253911
O17695	P90916	0.0001455075	0.0001455075
O17695	O02482	0.0010913059	0.0014550746
O17695	Q94131	0.0019643507	0.0021826119
O17695	Q18825	0.0021098581	0.0025463805
O17695	Q10666	0.0026918880	0.0027646417
O17695	P34545	0.0149872681	0.0115678429
O17695	P34369	0.0214623499	0.0089487086
O17695	P22981	0.0315023645	0.0422699163
O17695	Q09488	0.0540560204	0.0208075664
O17695	P29355	0.0541287741	0.0467078938
O17695	Q11184	0.1136413241	0.1209166970
O17695	P13508	0.1867588214	0.0325936704
O17695	B5BM28	0.3132775555	0.3113859585
O17915	O18688	0.0000727537	0.0005820298
O17915	Q9UAQ6	0.0027646417	0.0020371044
O17915	O01583	0.0221898872	0.0316478720
O17915	P27798	0.0508548563	0.0504183339
O17915	Q20206	0.0902873772	0.1077482721
O17915	P51403	0.1096398690	0.0500545653
O17915	P06125	0.2145507457	0.2306293198
O17915	P41996	0.2216806111	0.1081847945
O17915	Q21021	0.3509639869	0.0655511095
O17915	Q22747	0.9614405238	0.2867951983
O18017	Q22258	0.0033466715	0.0044379774
O18017	Q20471	0.1631866133	0.1693706802
O18240	Q9GSX9	0.1988359403	0.2269188796
O18686	O44782	0.3387413605	0.2400145507
O18688	O17915	0.0010185522	0.0005820298
O44156	Q27488	0.0002182612	0.0002182612
O44156	O17586	0.0002910149	0.0003637686
O44156	Q17693	0.4663514005	0.4268461259
O44156	Q23664	0.4702073481	0.3851582394
O44158	O76258	0.0002182612	0.0001455075
O44164	O62305	0.1527100764	0.1097853765
O44191	P13508	0.0157148054	0.0001455075
O44191	P22981	0.0242269916	0.0877409967
O44191	P29355	0.0308475809	0.0769734449
O44191	Q10656	0.0549290651	0.0790833030
O44191	Q18825	0.1129865406	0.0584212441
O44191	Q09488	0.3332120771	0.1295743907
O44191	Q11184	0.3520552928	0.3708985085
O44191	B5BM28	0.3951255002	0.3364132412
O44326	Q18825	0.0002182612	0.0002910149
O44326	Q21227	0.0003637686	0.0004365224
O44326	Q09488	0.0047289924	0.0077846490
O44326	Q21501	0.0120043652	0.0125863951
O44326	P22981	0.0186249545	0.0259003274
O44326	P34607	0.0255365587	0.0272098945
O44326	Q11184	0.0290287377	0.0270643870
O44326	P29355	0.0303383048	0.0277919243
O44326	Q9NH52	0.0405965806	0.0411786104
O44326	Q10656	0.0498363041	0.0566024009
O44326	Q9N5D3	0.0573299382	0.0563113860
O44326	P13508	0.0822844671	0.0681702437
O44326	Q968Y9	0.1176427792	0.1206984358
O44326	P90947	0.1377228083	0.0989450709
O44408	Q20347	0.0039287013	0.0037831939
O44408	Q86DA5	0.0867951983	0.0822844671
O44516	Q10459	0.2584939978	0.3238995999
O44516	Q09488	0.3850127319	0.4612586395
O44552	P22981	0.2478719534	0.2512186250
O44552	P13508	0.3289923609	0.0199345216
O44552	Q11184	0.3723535831	0.3506002183
O44552	P29355	0.4108403056	0.3204074209
O44552	Q09488	0.4870862132	0.1482720989
O44552	Q10656	0.5275372863	0.2284467079
O44552	Q968Y9	0.9170607494	0.2285922154
O44740	P34808	0.0003637686	0.0000727537
O44740	Q11184	0.1271735176	0.0828664969
O44740	P13508	0.2413241179	0.1089850855
O44740	P22981	0.2505638414	0.2618406693
O44740	P29355	0.2945070935	0.2498363041
O44740	Q18825	0.3744634413	0.2678792288
O44740	B5BM28	0.3965078210	0.2927610040
O44740	Q10656	0.4234994543	0.3339396144
O44740	Q94361	0.4440887595	0.2429246999
O44740	Q968Y9	0.8817751910	0.4925427428
O44757	O61460	0.1575118225	0.1540196435
O44782	Q22257	0.0419789014	0.0374681702
O44782	O18686	0.8192797381	0.6965441979
O44782	O61460	0.9307384503	0.5863950527
O44799	Q20084	0.2398690433	0.2374681702
O44799	Q9U9Y8	0.3617315387	0.4065478356
O44799	Q19020	0.4860676610	0.4395780284
O44820	O44820	0	0
O44820	O16519	0.3564205166	0.2221898872
O44820	O61208	0.8632229902	0.2750818479
O45244	P22981	0.0262640960	0.0289559840
O45244	Q10656	0.0656238632	0.0674427064
O45244	Q18825	0.1097853765	0.1140778465
O45244	B5BM28	0.1534376137	0.1310294653
O45244	P45897	0.1682793743	0.1754819935
O45244	P29355	0.1958530375	0.2013095671
O45244	Q968Y9	0.2445252819	0.2405965806
O45244	Q9N5D3	0.2894143325	0.2266278647
O45244	Q11184	0.3086940706	0.3132048017
O45406	Q17635	0.0008730447	0.0018188432
O45406	O76406	0.0018188432	0.0018915969
O45406	P34278	0.0093852310	0.0111313205
O45406	Q95QB8	0.0120771190	0.0069843579
O45622	Q9XVV3	0.2814114223	0.2733357585
O45666	O45666	0	0
O45666	Q5W611	0.0138959622	0.0141142234
O45666	Q07292	0.1781738814	0.1751909785
O45666	O61460	0.2073481266	0.1832666424
O45734	P30642	0.0480174609	0.0456893416
O45734	Q18115	0.1071662423	0.1475445617
O45734	Q3S1J5	0.2370316479	0.2581302292
O45734	Q95ZQ0	0.3871225900	0.4032739178
O45734	P34529	0.4547108039	0.5015642052
O45815	Q22799	0.0361586031	0.0487449982
O45815	Q9XWW1	0.0440160058	0.0436522372
O45815	Q95QB8	0.0667151692	0.0795925791
O45815	O01427	0.0841760640	0.1017097126
O45876	P13508	0.0119316115	0.0010185522
O45876	P22981	0.0832302656	0.0379046926
O45922	O45922	0.0006547836	0.0000727537
O45922	P34576	0.2434339760	0.2249545289
O45922	Q27874	0.5586031284	0.7189523463
O45922	Q9XUS3	0.7091305929	0.8262640960
O45922	Q21281	0.7132775555	0.7880683885
O45946	Q09517	0.0930520189	0.0284467079
O45946	P34808	0.1708257548	0.2284467079
O45952	O01427	0.0886867952	0.0594397963
O45962	O16850	0.3842851946	0.3443433976
O61208	P34766	0.5895962168	0.5187340851
O61208	O44820	0.6387049836	0.1636958894
O61208	Q95ZT1	0.8445252819	0.1227355402
O61460	P90866	0.0047289924	0.0058930520
O61460	Q8WQ99	0.0162968352	0.0131684249
O61460	P14585	0.0183339396	0.0178246635
O61460	Q05062	0.0338304838	0.0241542379
O61460	P55163	0.0344852674	0.0096762459
O61460	Q09390	0.0363768643	0.0464896326
O61460	Q10929	0.0617679156	0.0255365587
O61460	Q06561	0.0981447799	0.0261185886
O61460	P41829	0.1017824664	0.0638777737
O61460	O44757	0.1062204438	0.0738450346
O61460	Q9TYU5	0.1213532194	0.0825754820
O61460	Q9U3E2	0.1577300837	0.1271735176
O61460	O45666	0.1754092397	0.1270280102
O61460	Q5W611	0.1863950527	0.2121498727
O61460	P22980	0.2251000364	0.2400873045
O61460	Q17796	0.2521644234	0.2306293198
O61460	Q20497	0.2571116770	0.2000727537
O61460	Q19123	0.3081847945	0.3279010549
O61460	Q18508	0.3479083303	0.2278646781
O61460	Q18612	0.3540196435	0.3775190979
O61460	Q10661	0.3937431793	0.4101855220
O61460	O44782	0.3984721717	0.1989086941
O61460	Q17581	0.5225900327	0.5448526737
O61460	Q5CZ43	0.6321571481	0.4512186250
O61667	P41958	0.0133866861	0.0001455075
O61711	P54936	0.3411422335	0.3339396144
O61792	Q22253	0.0396507821	0.0547835577
O61792	O76577	0.0493997817	0.0005092761
O62102	Q23237	0.0002182612	0.0000727537
O62102	P90868	0.0004365224	0.0004365224
O62178	Q9GYJ9	0.7406329574	0.3618770462
O62246	Q9N4H7	0.0000727537	0.0000727537
O62305	P39745	0.0056020371	0.0048017461
O62305	Q17446	0.0103310295	0.0091669698
O62305	P34278	0.0963986904	0.0979265187
O62305	O44164	0.3341578756	0.2657693707
O62305	P91409	0.4123681339	0.3899599854
O62479	Q95ZQ0	0.1110221899	0.0232084394
O76258	O44158	0.0001455075	0.0001455075
O76371	O17071	0.0005092761	0.0002910149
O76371	Q27488	0.0240814842	0.0037104402
O76406	O76406	0	0
O76406	P34278	0.0000727537	0.0000727537
O76406	O45406	0.0002910149	0.0002182612
O76406	Q21952	0.0018915969	0.0016005820
O76406	Q17635	0.0061840669	0.0030556566
O76406	Q95QB8	0.0510731175	0.0766096762
O76406	Q8MNT1	0.0820662059	0.1278283012
O76406	Q9N2X3	0.0892688250	0.0122953801
O76406	Q9N3R7	0.1274645326	0.2012368134
O76577	O76577	0	0
O76577	Q22253	0.0145507457	0.0231356857
O76577	O61792	0.0303383048	0.0008730447
O76577	O02639	0.0496180429	0.0133139323
O76577	Q23312	0.0804656239	0.1139323390
O76577	Q9XVU8	0.3658057475	0.1949799927
P06125	O17915	0.3031647872	0.3794106948
P08124	P45897	0.6595853037	0.4088759549
P0CG71	Q9GZH5	0.0052382685	0.0005092761
P0CG71	Q17796	0.0961076755	0.0514368861
P0CG71	Q09990	0.1058566752	0.0785012732
P0CG71	Q18825	0.6213168425	0.4526736995
P10771	P22981	0.2217533649	0.2092397235
P11141	Q11184	0.0837395417	0.0988723172
P13508	Q09390	0.0016733358	0.0190614769
P13508	O44191	0.0050200073	0.0000727537
P13508	Q9N3Z3	0.0104765369	0.0737722808
P13508	Q27886	0.0109130593	0.1212077119
P13508	P45442	0.0114950891	0.0552200800
P13508	Q9NAN2	0.0252455438	0.0712259003
P13508	Q10459	0.0293197526	0.0749363405
P13508	O45876	0.0381229538	0.0104765369
P13508	Q9U2Q9	0.0633684976	0.0077118952
P13508	Q9TXI3	0.0704983630	0.1765732994
P13508	Q18426	0.0744270644	0.1260822117
P13508	P34696	0.0794470717	0.2111313205
P13508	Q09436	0.0847580939	0.0471444162
P13508	Q23359	0.1042560931	0.1138595853
P13508	Q03345	0.1053473991	0.2610403783
P13508	Q17353	0.1101491451	0.1246998909
P13508	P39745	0.1459439796	0.0948708621
P13508	P42168	0.1470352856	0.2641687887
P13508	Q21281	0.1556202255	0.2603128410
P13508	Q20741	0.1617315387	0.2988723172
P13508	Q21501	0.1779556202	0.3197526373
P13508	Q94131	0.1972353583	0.0505638414
P13508	Q17339	0.2032011641	0.1907602765
P13508	P35799	0.2262640960	0.3679156057
P13508	Q17381	0.2288104765	0.0628592215
P13508	Q18886	0.2340487450	0.3292106220
P13508	Q8ITX8	0.2406693343	0.2761004001
P13508	Q10666	0.2464168789	0.2220443798
P13508	Q18825	0.2534012368	0.0648963259
P13508	Q8I4N4	0.2534739905	0.0798835940
P13508	P34441	0.2569661695	0.1089850855
P13508	Q9Y0A1	0.2857038923	0.2536922517
P13508	P34766	0.3335030920	0.2639505275
P13508	Q95YF3	0.3339396144	0.1128410331
P13508	O01904	0.3473263005	0.4850491088
P13508	Q17549	0.3817388141	0.5182248090
P13508	Q23541	0.4205165515	0.0883957803
P13508	Q17967	0.4316478720	0.2595125500
P13508	O44326	0.4379774463	0.2975627501
P13508	O44740	0.4595125500	0.2147690069
P13508	Q93344	0.4643870498	0.5530010913
P13508	A5Z2T7	0.4843215715	0.3364132412
P13508	O44552	0.4860676610	0.0423426701
P13508	O17695	0.5132775555	0.1154601673
P13508	Q8MXE7	0.6299017825	0.5994907239
P13508	P91283	0.7308112041	0.2827209895
P13508	Q18258	0.7618042925	0.8801746089
P14585	P14585	0	0
P14585	Q09390	0.0005820298	0.0006547836
P14585	Q8WQ99	0.0381229538	0.0412513641
P14585	Q20497	0.0624226992	0.0449618043
P14585	O61460	0.0741360495	0.0688250273
P14585	Q38G54	0.0870862132	0.0756638778
P14585	P41830	0.0947981084	0.0481629684
P14585	Q17796	0.0958894143	0.0492542743
P14585	Q93794	0.2080029101	0.0464896326
P14585	Q11184	0.2744270644	0.2558021099
P14585	Q5CZ43	0.9559112405	0.8480902146
P17221	P34691	0.0096034922	0.0000727537
P17221	P49594	0.0154965442	0.0873044744
P17221	Q9NAN2	0.3925063660	0.3538013823
P17221	Q18825	0.4211713350	0.1089850855
P17486	P17486	0	0
P17486	Q10666	0.0102582757	0.0096762459
P18334	Q11184	0.3803564933	0.3847217170
P20163	P45970	0.2621316842	0.1989814478
P21541	P21541	0	0
P21541	Q17390	0.0001455075	0.0001455075
P21541	P34766	0.3516915242	0.0777009822
P21541	Q95ZT1	0.5318297563	0.6763914151
P22980	Q9N5D3	0.1744634413	0.1949799927
P22980	O61460	0.1968715897	0.2181884322
P22981	Q09390	0.0009457985	0.0008730447
P22981	P29355	0.0010185522	0.0012368134
P22981	Q9N5D3	0.0057475446	0.0007275373
P22981	Q9BL83	0.0066205893	0.0068388505
P22981	Q9U2Q9	0.0072753729	0.0252455438
P22981	Q10656	0.0086576937	0.0043652237
P22981	Q9NAN2	0.0127319025	0.0114950891
P22981	P34684	0.0144052383	0.0066205893
P22981	Q06561	0.0146962532	0.0056020371
P22981	Q20497	0.0177519098	0.0085121862
P22981	O44191	0.0178246635	0.0368861404
P22981	Q95YF3	0.0181884322	0.0180429247
P22981	Q18825	0.0264096035	0.0125136413
P22981	Q9N3Z3	0.0264823572	0.0340487450
P22981	O45244	0.0285194616	0.0204437977
P22981	P39745	0.0298290287	0.0277191706
P22981	Q9U3A6	0.0308475809	0.0228446708
P22981	P34709	0.0313568570	0.0166606039
P22981	Q95ZQ0	0.0413241179	0.0239359767
P22981	Q17339	0.0430702073	0.0460531102
P22981	Q18885	0.0454710804	0.0467806475
P22981	Q9N4G4	0.0461986177	0.0547835577
P22981	Q09530	0.0505638414	0.0435067297
P22981	P41932	0.0510003638	0.0505638414
P22981	Q7YSI9	0.0570389232	0.0370316479
P22981	Q10459	0.0654783558	0.0579847217
P22981	Q09260	0.0683885049	0.0710076391
P22981	B5BM28	0.0726809749	0.0371044016
P22981	P55853	0.0742815569	0.0758821390
P22981	Q9N5D6	0.0766824300	0.0455438341
P22981	P34688	0.0790833030	0.0532557294
P22981	Q18426	0.0846125864	0.0899963623
P22981	O17695	0.0930520189	0.0905783921
P22981	Q9Y0A1	0.0963986904	0.0583484904
P22981	Q27874	0.0987268097	0.0806111313
P22981	Q10666	0.1002546381	0.0900691160
P22981	Q09488	0.1065842124	0.1322662786
P22981	Q11184	0.1108766824	0.1129137868
P22981	O01501	0.1219352492	0.1360494725
P22981	O44326	0.1260822117	0.1201891597
P22981	Q21281	0.1336485995	0.1404874500
P22981	O45876	0.1356857039	0.0670789378
P22981	Q9TXI3	0.1358312113	0.0855583849
P22981	P34710	0.1445616588	0.0299745362
P22981	Q18886	0.1501636959	0.1574390688
P22981	Q10573	0.1517642779	0.0902873772
P22981	Q17381	0.1761367770	0.1489996362
P22981	Q2XN07	0.1762095307	0.1999272463
P22981	O44552	0.2314296108	0.2176064023
P22981	P10771	0.2325936704	0.2142597308
P22981	Q10669	0.2518006548	0.1898872317
P22981	P34576	0.2578392143	0.2654783558
P22981	P35799	0.2703528556	0.2844670789
P22981	P35800	0.2803201164	0.2931975264
P22981	O44740	0.2810476537	0.2471444162
P22981	Q03345	0.2950163696	0.3069479811
P22981	Q94131	0.3399781739	0.2901418698
P22981	P34766	0.3708257548	0.2755911240
P22981	A3RMS2	0.3846489633	0.3057111677
P22981	Q93791	0.3853037468	0.3908330302
P22981	P91283	0.5425245544	0.5414332485
P22981	Q8MXE7	0.5778101128	0.4965441979
P22981	Q8I120	0.7297198981	0.6184066933
P22981	Q95R07	0.8558021099	0.7068024736
P22981	Q5CZ43	0.8789377956	0.7445616588
P23678	P23678	0	0
P23678	O02592	0.1748272099	0.1549654420
P27420	Q18115	0.1930156421	0.1901782466
P27604	Q07292	0.1335030920	0.1639141506
P27604	P49632	0.1500181884	0.1367770098
P27604	Q09442	0.2409603492	0.2727537286
P27798	O17915	0.0900691160	0.0346307748
P27798	Q19294	0.2093124773	0.1628228447
P29355	P29355	0	0
P29355	P22981	0.0034194252	0.0066205893
P29355	Q09390	0.0044379774	0.0042197163
P29355	Q9NAN2	0.0138959622	0.0140414696
P29355	Q9U3A6	0.0148417606	0.0176791561
P29355	P45442	0.0161513278	0.0152782830
P29355	Q9N5D3	0.0163695889	0.0170971262
P29355	Q06561	0.0183339396	0.0207348127
P29355	Q95YD0	0.0184066933	0.0173881411
P29355	O44191	0.0274281557	0.0382684613
P29355	Q18885	0.0275009094	0.0262640960
P29355	P55853	0.0307748272	0.0298290287
P29355	P41932	0.0348490360	0.0371044016
P29355	P34709	0.0365223718	0.0458348490
P29355	Q9U2Q9	0.0387049836	0.0718079302
P29355	Q10656	0.0403783194	0.0395780284
P29355	Q9N4G4	0.0421971626	0.0417606402
P29355	P91870	0.0499818116	0.0476536923
P29355	Q9N5D6	0.0528192070	0.0534012368
P29355	Q9TXI3	0.0543470353	0.0554383412
P29355	Q10459	0.0582757366	0.0646780648
P29355	Q09260	0.0617679156	0.0690432885
P29355	Q18825	0.0686795198	0.0702073481
P29355	Q27874	0.0876682430	0.0777737359
P29355	P34441	0.0886140415	0.0745725718
P29355	Q03206	0.0999636231	0.1020734813
P29355	Q21281	0.1038195708	0.1053473991
P29355	O01501	0.1044016006	0.1009821753
P29355	O17695	0.1052746453	0.0962531830
P29355	Q9N3Z3	0.1054201528	0.1091305929
P29355	Q19019	0.1081120407	0.1099308840
P29355	O45244	0.1177155329	0.1204074209
P29355	O44326	0.1206984358	0.1145871226
P29355	P34688	0.1238995999	0.1261549654
P29355	Q17381	0.1273917788	0.1209166970
P29355	Q9Y0A1	0.1286285922	0.1248453983
P29355	Q10666	0.1340851219	0.1220080029
P29355	P34696	0.1429610768	0.1457257184
P29355	Q11184	0.1442706439	0.1473990542
P29355	Q968Y9	0.1580210986	0.1837759185
P29355	Q09530	0.1670425609	0.1675518370
P29355	Q23541	0.1874863587	0.1931611495
P29355	Q7YXD2	0.1921425973	0.1980356493
P29355	Q20971	0.1922881048	0.1981811568
P29355	P35799	0.1926518734	0.2016733358
P29355	Q23255	0.2045107312	0.2109130593
P29355	Q11094	0.2116405966	0.2483084758
P29355	Q09488	0.2259730811	0.2809021462
P29355	Q17549	0.2325209167	0.2382684613
P29355	O44740	0.2363768643	0.1992724627
P29355	O44552	0.2507093489	0.2107675518
P29355	P34576	0.2520916697	0.2573299382
P29355	Q22830	0.2668606766	0.2508548563
P29355	Q17848	0.2691887959	0.2745725718
P29355	Q17941	0.2695525646	0.2569661695
P29355	P34766	0.3316114951	0.2578392143
P29355	Q9XVU8	0.4459803565	0.3996362314
P29355	Q19981	0.4781375045	0.4870862132
P29355	Q7JP60	0.5630411059	0.5683521280
P29355	Q95R07	0.6067660968	0.4317206257
P29355	P91283	0.6130956712	0.4317933794
P29355	Q8MXE7	0.8002182612	0.6332484540
P29691	Q95QI8	0.3721353219	0.3508912332
P30642	Q23664	0.0162240815	0.0163695889
P30642	O45734	0.0447435431	0.0436522372
P30642	Q9BKS4	0.1762095307	0.1790469262
P34278	O76406	0.0000727537	0.0002182612
P34278	Q17635	0.0012368134	0.0016005820
P34278	O45406	0.0014550746	0.0016733358
P34278	Q21952	0.0023281193	0.0024736268
P34278	Q95QB8	0.0136777010	0.0079301564
P34278	Q8MNT1	0.0197890142	0.0128046562
P34278	Q9N3R7	0.0269188796	0.0202982903
P34278	O62305	0.0483084758	0.0742088032
P34278	Q9N2X3	0.0792288105	0.0144052383
P34278	Q9XTZ2	0.1837759185	0.1786831575
P34299	Q09990	0.2258275737	0.2517279011
P34329	P34441	0.5120407421	0.3388141142
P34334	P34514	0.0289559840	0.0363768643
P34369	P34475	0.0486722445	0.0464896326
P34369	O17695	0.0722444525	0.0363768643
P34441	P29355	0.0509276100	0.0295380138
P34441	Q19189	0.0737722808	0.0761004001
P34441	P13508	0.1009094216	0.0245180065
P34441	Q9XXI9	0.1147326300	0.0309930884
P34441	Q95ZT1	0.3159694434	0.1798472172
P34441	B5BM28	0.5197526373	0.2144779920
P34441	P34766	0.5858857766	0.2494725355
P34441	P34329	0.6227719171	0.2658421244
P34441	Q11184	0.8429974536	0.3918515824
P34441	Q968Y9	0.9519825391	0.7462349945
P34453	Q18885	0.1699527101	0.1666787923
P34475	P52275	0.0005092761	0.0005092761
P34475	P34369	0.0215351037	0.0256820662
P34475	P34766	0.1903965078	0.1616587850
P34475	Q95ZT1	0.8343397599	0.2450345580
P34514	Q20052	0.0133139323	0.0029101491
P34514	P34334	0.0170243725	0.0257548199
P34514	Q05036	0.0363768643	0.0451800655
P34514	P37806	0.0562386322	0.0953801382
P34514	P34766	0.3273917788	0.2357948345
P34529	O45734	0.1613677701	0.1847944707
P34537	A7DTF0	0.2261185886	0.2137504547
P34545	Q20646	0.0077846490	0.0098945071
P34545	Q10666	0.0080756639	0.0059658057
P34545	O17695	0.0133866861	0.0119316115
P34556	P34766	0.1806475082	0.1527100764
P34576	O45922	0.2961804292	0.1492178974
P34576	Q11184	0.4344125136	0.4329574391
P34576	P22981	0.5170607494	0.5727901055
P34576	Q10656	0.5236813387	0.5240451073
P34576	B5BM28	0.5606402328	0.6279374318
P34576	Q09488	0.5825391051	0.6863586759
P34576	P29355	0.6223353947	0.6240087304
P34576	Q9N5D3	0.6328119316	0.7456529647
P34576	Q968Y9	0.7464532557	0.7410694798
P34576	Q18825	0.7877773736	0.7937431793
P34607	Q10459	0.0160785740	0.0087304474
P34607	O44326	0.0883957803	0.0808293925
P34652	Q9NH52	0.1631866133	0.1356857039
P34659	Q18786	0.0000727537	0.0001455075
P34659	Q9XUB3	0.0717351764	0.0536194980
P34683	Q9BKS4	0.2977082575	0.3359039651
P34684	P22981	0.0030556566	0.0030556566
P34685	Q11176	0.0002182612	0.0002182612
P34688	P22981	0.0793743179	0.0683885049
P34688	P29355	0.1807930156	0.1821753365
P34688	B5BM28	0.2663514005	0.0691887959
P34688	Q968Y9	0.6580574754	0.6990905784
P34691	P17221	0.0027646417	0.0000727537
P34691	Q9NAN2	0.2699890869	0.2894143325
P34696	P13508	0.0413968716	0.0941433248
P34696	Q9N5D3	0.0696980720	0.0835940342
P34696	P29355	0.1169152419	0.1142233539
P34707	Q09488	0.0045834849	0.0037831939
P34709	Q10656	0.0128774100	0.0054565296
P34709	P22981	0.0173881411	0.0106947981
P34709	P29355	0.0210258276	0.0265551109
P34709	Q09488	0.2334667152	0.2424154238
P34709	Q11184	0.3663877774	0.3458712259
P34710	P22981	0.0898508549	0.0040742088
P34766	Q9XVV3	0.0036376864	0.0044379774
P34766	P45896	0.0043652237	0.0042197163
P34766	Q17446	0.0066933430	0.0066933430
P34766	Q18825	0.0098945071	0.0090214623
P34766	P41848	0.0099672608	0.0091669698
P34766	Q17345	0.0107675518	0.0092397235
P34766	Q09488	0.0114223354	0.0144779920
P34766	Q17635	0.0252455438	0.0242997454
P34766	Q21952	0.0301927974	0.0330301928
P34766	Q95005	0.0338304838	0.0551473263
P34766	Q27485	0.0403783194	0.0506365951
P34766	Q09543	0.0566751546	0.0510003638
P34766	Q9N359	0.0587850127	0.0227719171
P34766	P34556	0.0942888323	0.1151691524
P34766	Q95ZV2	0.0966897053	0.1038923245
P34766	Q11184	0.1034558021	0.1047653692
P34766	P13508	0.1244088760	0.1166242270
P34766	Q22799	0.1284830848	0.0776282284
P34766	Q19294	0.1314659876	0.1294288832
P34766	Q9GT24	0.1366315024	0.1345216442
P34766	Q19019	0.1385958530	0.1477628228
P34766	Q94420	0.1652237177	0.0663514005
P34766	P34475	0.1684976355	0.1335758458
P34766	Q07292	0.1819570753	0.1738086577
P34766	P34514	0.1989814478	0.1428155693
P34766	Q9N5D3	0.2325209167	0.2564568934
P34766	P22981	0.2514368861	0.2045834849
P34766	Q9XTG7	0.2587850127	0.2841033103
P34766	B5BM28	0.2784285195	0.3264459804
P34766	O61208	0.3071662423	0.3393961441
P34766	P29355	0.3086213168	0.2338304838
P34766	Q45FX5	0.3194616224	0.3104401601
P34766	P21541	0.3285558385	0.0341214987
P34766	Q10656	0.3375773008	0.2740632957
P34766	Q968Y9	0.3520552928	0.4184794471
P34766	P34441	0.3532921062	0.2216806111
P34766	Q20483	0.4125136413	0.4191342306
P34766	Q21266	0.4196435067	0.4276464169
P34808	P34808	0	0
P34808	O44740	0.0034921790	0.0002910149
P34808	O45946	0.1129865406	0.1738086577
P34808	Q9BL19	0.2478719534	0.1578755911
P34808	Q94420	0.2826482357	0.0212440888
P35602	Q95ZQ0	0.1088395780	0.1225900327
P35799	P13508	0.1535831211	0.3747544562
P35799	P29355	0.3636231357	0.3415060022
P35799	P22981	0.3692979265	0.4364496180
P35799	Q11184	0.5913423063	0.5754819935
P35800	P22981	0.3118224809	0.4005092761
P35800	Q11184	0.6963259367	0.6357220808
P35800	Q19020	0.7176427792	0.8727537286
P35800	Q9U9Y8	0.7316842488	0.7999272463
P37806	P34514	0.0339032375	0.0548563114
P37806	P54936	0.4966169516	0.4411058567
P39055	Q8I4E2	0.0494725355	0.0728992361
P39745	Q10664	0.0009457985	0.0007275373
P39745	O62305	0.0031284103	0.0050927610
P39745	P91001	0.0095307385	0.0131684249
P39745	P22981	0.0120771190	0.0161513278
P39745	B5BM28	0.0124408876	0.0138232084
P39745	Q22836	0.0296107676	0.0329574391
P39745	Q09488	0.0301200437	0.0251727901
P39745	Q18825	0.0372499091	0.0381229538
P39745	P13508	0.0809749000	0.0397235358
P39745	Q95ZQ0	0.0862131684	0.0979265187
P39745	Q19203	0.1903965078	0.1951255002
P39745	P90901	0.1940341943	0.1781738814
P39745	Q21067	0.3238995999	0.2797380866
P39745	O02365	0.3275372863	0.3316114951
P39745	Q17695	0.3628228447	0.3004001455
P39745	Q21234	0.5300836668	0.4989450709
P39745	Q21021	0.5834849036	0.3282648236
P39745	Q20330	0.7373590397	0.7399781739
P41829	Q95005	0.0810476537	0.0907966533
P41829	Q9GZH5	0.1153146599	0.1146598763
P41829	Q9XTT9	0.1177155329	0.1343033830
P41829	O16368	0.1389596217	0.1052018916
P41829	O61460	0.1449981812	0.1351764278
P41829	Q9XTC6	0.1477628228	0.1310294653
P41829	Q95ZQ4	0.1887959258	0.1229538014
P41829	B5BM28	0.2208803201	0.1898144780
P41829	Q11184	0.2270643870	0.2379046926
P41829	Q19294	0.2348490360	0.1820298290
P41829	Q9GYR5	0.2918879593	0.1978901419
P41830	Q18825	0.0365951255	0.0317933794
P41830	P14585	0.0827209895	0.0592942888
P41830	Q10573	0.1415060022	0.0867224445
P41842	Q10656	0.0964714442	0.0990905784
P41842	Q11184	0.3532921062	0.3256456893
P41842	Q968Y9	0.3901782466	0.4980720262
P41843	Q18825	0.2285922154	0.1839214260
P41848	Q18825	0.0157875591	0.0157875591
P41848	P34766	0.0691887959	0.0674427064
P41848	Q968Y9	0.2445980356	0.1768643143
P41932	P29355	0.0186977083	0.0248817752
P41932	P22981	0.0333212077	0.0480902146
P41932	Q95QC4	0.0388504911	0.0259003274
P41932	Q18825	0.0727537286	0.0834485267
P41932	Q10666	0.0752273554	0.0585667515
P41932	Q10656	0.0934157876	0.1030920335
P41932	Q9N5D3	0.1055656602	0.1285558385
P41932	Q11184	0.1614405238	0.1205529283
P41932	Q8MXE7	0.2547835577	0.2268461259
P41932	Q09488	0.2571116770	0.3162604583
P41932	B5BM28	0.3214259731	0.2911604220
P41932	Q968Y9	0.3352491815	0.3610767552
P41958	O61667	0.0058930520	0.0002910149
P41996	O17915	0.4202982903	0.2346307748
P42168	P13508	0.1476173154	0.2674427064
P42170	P42170	0	0
P42170	Q18825	0.0499818116	0.0267733721
P42170	Q968Y9	0.4515096399	0.2198617679
P42170	Q21501	0.4515823936	0.3147326300
P45442	P29355	0.0039287013	0.0040742088
P45442	P13508	0.0073481266	0.0194252455
P45896	P34766	0.0072026191	0.0082211713
P45896	Q95QI8	0.0659148781	0.0531829756
P45896	Q19007	0.0979265187	0.1054929065
P45896	Q09349	0.2024736268	0.2022553656
P45896	P46563	0.2461258640	0.2549290651
P45896	Q95Y13	0.2721716988	0.1319752637
P45897	P51403	0.0384139687	0.0367406330
P45897	O45244	0.1037468170	0.1068024736
P45897	Q21215	0.1197526373	0.1190978538
P45897	P08124	0.3697344489	0.3490723900
P45970	Q95QJ7	0.0028373954	0.0045107312
P45970	P20163	0.1166969807	0.0923244816
P46555	B5BM28	0.3528555838	0.3517642779
P46561	Q18825	0.0318661331	0.0374681702
P46561	Q09248	0.0993815933	0.0925427428
P46561	Q8ITX8	0.1197526373	0.1149508912
P46561	Q968Y9	0.1397599127	0.0647508185
P46563	P46563	0	0
P46563	P45896	0.3417970171	0.3544561659
P46563	Q95QJ7	0.4416151328	0.4467806475
P46582	P54936	0.0194252455	0.0205893052
P46582	Q968Y9	0.3849399782	0.5080392870
P46873	Q9XVT1	0.0597308112	0.0707893780
P48152	Q95ZQ0	0.3483448527	0.2843215715
P48152	A7DTF0	0.5953437614	0.5772280829
P48154	Q22799	0.0226991633	0.0267733721
P48154	Q17381	0.1258639505	0.0570389232
P48156	Q9XUS3	0.1366315024	0.1267369953
P48156	Q21018	0.2085849400	0.2145507457
P48156	Q95QC4	0.2670061841	0.3113132048
P48322	Q18825	0.7951255002	0.8076391415
P48996	Q18825	0.0625682066	0.0461258640
P48996	Q10656	0.0675154602	0.1050563841
P48996	Q11184	0.1671153147	0.1732993816
P49029	Q21832	0.0204437977	0.0217533649
P49196	Q11184	0.2054565296	0.2260458348
P49196	Q18825	0.2141869771	0.1929428883
P49196	Q10656	0.2846125864	0.2393597672
P49405	Q9XVU8	0.8475081848	0.3326300473
P49594	P17221	0.0016733358	0.0044379774
P49594	Q9NAN2	0.3843579483	0.3993452164
P49632	Q18426	0.1692251728	0.1329210622
P49632	P27604	0.2731902510	0.2579119680
P50464	Q9NEZ5	0.0236449618	0.0244452528
P51403	P45897	0.1092761004	0.0915969443
P51403	O17915	0.2285194616	0.1281920698
P51875	Q95QJ7	0.0352855584	0.0206620589
P51875	Q9GSX9	0.0387777374	0.0119316115
P52275	P34475	0.0005092761	0.0005092761
P52275	Q10656	0.0606766097	0.0757366315
P52275	Q18825	0.1917788287	0.1809385231
P52275	Q94420	0.1927973809	0.0307020735
P52275	Q9XUS3	0.2243724991	0.1001818843
P52275	Q968Y9	0.2600218261	0.2302655511
P53013	O17071	0.0050927610	0.0056747908
P53013	Q18115	0.1113132048	0.0451073117
P53013	Q17868	0.2711531466	0.2805383776
P53013	Q9GSX9	0.4030556566	0.2331757003
P53013	Q45FX5	0.4934157876	0.3099308840
P53014	Q11184	0.5833393961	0.5841396872
P53014	Q968Y9	0.9524190615	0.9679883594
P53016	Q18547	0.0001455075	0.0001455075
P53016	Q18841	0.0011640597	0.0018915969
P54936	P46582	0.1278283012	0.1424518007
P54936	O61711	0.2220443798	0.2301200437
P54936	P37806	0.5128410331	0.3973808658
P55163	O61460	0.1256456893	0.0752273554
P55853	Q95017	0.0002182612	0.0002182612
P55853	P29355	0.0063295744	0.0064023281
P55853	Q18825	0.0138959622	0.0138232084
P55853	P22981	0.0210985813	0.0290287377
P55853	Q22799	0.0654783558	0.0419789014
P55853	Q11184	0.1351036741	0.1386686068
P55853	Q10656	0.1425973081	0.1455802110
P55853	Q968Y9	0.1487813750	0.1646416879
P55853	Q94420	0.1610767552	0.0993088396
P55853	Q19905	0.1877046199	0.2026918880
P55853	Q9XVU8	0.4319388869	0.3642051655
P55954	Q22799	0.1516915242	0.2878137505
P61866	Q19294	0.0705711168	0.0990178247
P90841	Q21952	0.0504183339	0.0550745726
P90866	O61460	0.0445252819	0.0551473263
P90868	O62102	0.0002910149	0.0002910149
P90868	Q10051	0.0998181157	0.0718079302
P90901	Q27395	0.1440523827	0.3019279738
P90901	Q95ZQ0	0.2373226628	0.1920698436
P90901	P39745	0.2743543107	0.2579847217
P90901	Q95QC4	0.2787195344	0.2942888323
P90916	O17695	0.0001455075	0.0002910149
P90947	O44326	0.8145507457	0.6341942525
P91001	P91001	0	0
P91001	Q9N359	0.0001455075	0.0002182612
P91001	Q9GS00	0.0006547836	0.0001455075
P91001	Q17391	0.0053110222	0.0114950891
P91001	Q20052	0.0106220444	0.0179701710
P91001	Q9N425	0.0127319025	0.0065478356
P91001	Q95PZ0	0.0156420517	0.0275736632
P91001	O01422	0.0190614769	0.0069116042
P91001	P39745	0.0272098945	0.0289559840
P91001	Q02330	0.1689341579	0.1767188068
P91001	Q17446	0.1941797017	0.1928701346
P91001	Q8MXE7	0.3206256821	0.2982902874
P91276	Q8MXE7	0.2389959985	0.2126591488
P91283	Q10656	0.3483448527	0.3579483449
P91283	P22981	0.3660967625	0.4344852674
P91283	P13508	0.3726445980	0.0802473627
P91283	P29355	0.5567115315	0.3489268825
P91283	Q11184	0.6480174609	0.6640232812
P91400	Q19833	0.2089487086	0.3326300473
P91409	O62305	0.3599854493	0.3479083303
P91870	P29355	0.0508548563	0.0390687523
P91870	Q11184	0.1225172790	0.1229538014
P91870	Q18825	0.1503819571	0.1532193525
P91870	Q09488	0.4325936704	0.4653328483
P91870	Q968Y9	0.6349217897	0.4712986541
Q02330	P91001	0.1311022190	0.1651509640
Q02330	Q968Y9	0.2179701710	0.1468897781
Q03206	Q05062	0.0002182612	0.0002182612
Q03206	Q09390	0.0139687159	0.0146234995
Q03206	Q9TYU5	0.0266278647	0.0279374318
Q03206	P29355	0.0281556930	0.0301200437
Q03206	Q20497	0.0545652965	0.0590760276
Q03206	Q5CZ43	0.8929792652	0.7730083667
Q03345	P13508	0.1814477992	0.5000363769
Q03345	Q07292	0.1938886868	0.2619861768
Q03345	B5BM28	0.5959257912	0.7778101128
Q03345	P22981	0.7919970899	0.8678064751
Q03345	Q11184	0.8447435431	0.8389959985
Q03345	Q10656	0.8534739905	0.8479447072
Q03345	Q38G54	0.9200436522	0.9059294289
Q03345	Q18825	0.9420880320	0.9412149873
Q03345	Q09488	0.9551837032	0.9725718443
Q04908	Q20585	0.0001455075	0.0001455075
Q04908	Q95Y72	0.0169516188	0.0313568570
Q05036	P34514	0.0720261913	0.0758821390
Q05062	Q03206	0.0004365224	0.0002910149
Q05062	O61460	0.0547835577	0.0376864314
Q05062	Q10573	0.1904692615	0.2062568207
Q06561	P22981	0.0037831939	0.0025463805
Q06561	P29355	0.0040742088	0.0057475446
Q06561	Q9N5D3	0.0360130957	0.0220443798
Q06561	Q18825	0.0805383776	0.0552928338
Q06561	O61460	0.1006184067	0.0578392143
Q06561	Q11184	0.1415060022	0.1527828301
Q06561	B5BM28	0.1524190615	0.0605311022
Q06561	Q09488	0.1801382321	0.2207348127
Q06561	Q968Y9	0.2162240815	0.2056747908
Q07292	Q95Q51	0.0984357948	0.0848308476
Q07292	Q10573	0.1002546381	0.0560931248
Q07292	Q03345	0.1263004729	0.1353219352
Q07292	Q65ZG8	0.1529283376	0.1470352856
Q07292	Q17868	0.2188432157	0.3645689342
Q07292	P27604	0.2339032375	0.3335030920
Q07292	O45666	0.3208439433	0.2640960349
Q07292	Q8ITW8	0.3283375773	0.2715169152
Q07292	P34766	0.4847580939	0.4436522372
Q09248	Q09248	0	0
Q09248	Q23542	0.0001455075	0.0000727537
Q09248	Q9XW79	0.0029829029	0.0028373954
Q09248	Q21215	0.0152782830	0.0136049473
Q09248	P46561	0.1396871590	0.1253546744
Q09260	Q18825	0.0065478356	0.0058202983
Q09260	P22981	0.0984357948	0.1117497272
Q09260	P29355	0.1009094216	0.1078210258
Q09260	Q10656	0.1089850855	0.1034558021
Q09260	Q09488	0.1281193161	0.0324481630
Q09260	Q9N5D3	0.2410331029	0.2243724991
Q09260	Q11184	0.2485267370	0.2398690433
Q09260	Q968Y9	0.3555474718	0.1791196799
Q09260	B5BM28	0.4277191706	0.3694434340
Q09278	Q10656	0.3160421972	0.3432520917
Q09278	Q11184	0.3412149873	0.3317570025
Q09278	Q18825	0.4295380138	0.4245907603
Q09281	Q11184	0.7287740997	0.7268825027
Q09345	Q10656	0.4841760640	0.4854128774
Q09345	Q11184	0.5799199709	0.5821025828
Q09345	Q968Y9	0.8420516551	0.7349581666
Q09345	Q18825	0.9017097126	0.9034558021
Q09349	P45896	0.3902510004	0.3553292106
Q09349	Q19020	0.5446344125	0.4579847217
Q09353	Q18825	0.3429610768	0.3443433976
Q09353	Q968Y9	0.5076755184	0.6526736995
Q09357	Q21021	0.3364132412	0.0242997454
Q09385	Q11184	0.2498363041	0.2558021099
Q09390	P14585	0.0087304474	0.0111313205
Q09390	P22981	0.0100400146	0.0159330666
Q09390	P29355	0.0124408876	0.0126591488
Q09390	P13508	0.0232811932	0.0483084758
Q09390	Q10573	0.0440887595	0.0495452892
Q09390	Q18825	0.0531102219	0.0556566024
Q09390	Q9N5D3	0.0685340124	0.0744998181
Q09390	Q10656	0.0757366315	0.0777009822
Q09390	Q09488	0.1246998909	0.1841396872
Q09390	Q11184	0.1305929429	0.1340123681
Q09390	Q03206	0.1410694798	0.1485631139
Q09390	O61460	0.1789014187	0.2111313205
Q09390	B5BM28	0.1979628956	0.2190614769
Q09390	Q968Y9	0.3239723536	0.3644961804
Q09390	Q8I7K9	0.4707166242	0.3457257184
Q09409	Q11184	0.2846853401	0.2867224445
Q09436	P13508	0.0872317206	0.0534012368
Q09436	Q11184	0.1351764278	0.1390323754
Q09436	Q10656	0.5640596581	0.3359767188
Q09436	Q09488	0.5914150600	0.2862131684
Q09442	P27604	0.3120407421	0.2934157876
Q09488	P34707	0.0009457985	0.0004365224
Q09488	Q9N3Z3	0.0029101491	0.0127319025
Q09488	Q17381	0.0035649327	0.0029829029
Q09488	P34766	0.0049472535	0.0125136413
Q09488	Q18825	0.0053110222	0.0034921790
Q09488	Q9N5D6	0.0063295744	0.0259730811
Q09488	O44326	0.0087304474	0.0236449618
Q09488	P39745	0.0104765369	0.0176064023
Q09488	Q9U2Q9	0.0246635140	0.0107675518
Q09488	Q09390	0.0249545289	0.0750818479
Q09488	Q18885	0.0293925064	0.0093852310
Q09488	P22981	0.0317933794	0.1012731903
Q09488	Q09260	0.0326664242	0.0093124773
Q09488	O17695	0.0459076028	0.0189887232
Q09488	Q09530	0.0542015278	0.0630047290
Q09488	Q9BL83	0.0616951619	0.1588213896
Q09488	Q10459	0.0644598036	0.1180065478
Q09488	Q9NAN2	0.0803928701	0.1639141506
Q09488	Q94051	0.0816296835	0.1543834121
Q09488	Q17339	0.0830120044	0.2051655147
Q09488	P34709	0.0838850491	0.1521280466
Q09488	O01501	0.1055656602	0.0592215351
Q09488	Q18426	0.1115314660	0.1812295380
Q09488	Q9Y0A1	0.1116769734	0.1666060386
Q09488	Q95Q25	0.1149508912	0.1030920335
Q09488	O44191	0.1196798836	0.0528919607
Q09488	Q27874	0.1364132412	0.2410331029
Q09488	Q965F9	0.1398326664	0.2032739178
Q09488	Q20497	0.1418697708	0.2294652601
Q09488	Q06561	0.1569297927	0.2320116406
Q09488	P41932	0.1727901055	0.2717351764
Q09488	O44516	0.2211713350	0.2878137505
Q09488	P34576	0.2275736632	0.2951618770
Q09488	P29355	0.2434339760	0.3021462350
Q09488	Q17353	0.2518734085	0.2851946162
Q09488	Q09436	0.2700618407	0.1269552565
Q09488	O44552	0.3073117497	0.0944343398
Q09488	Q3S1K5	0.3110949436	0.3753364860
Q09488	P91870	0.3393233903	0.4197162605
Q09488	Q9TXI3	0.3540196435	0.3140050928
Q09488	Q93794	0.3560567479	0.4149145144
Q09488	Q23359	0.3744634413	0.4368861404
Q09488	Q8MXE7	0.3794834485	0.4011640597
Q09488	Q03345	0.3907602765	0.4564568934
Q09488	A3RMS2	0.3995634776	0.4435067297
Q09488	Q18886	0.3997817388	0.4574754456
Q09488	Q18420	0.4272826482	0.4500545653
Q09488	O01904	0.5471080393	0.6200800291
Q09488	Q7JP60	0.9660240087	0.9677700982
Q09496	Q11184	0.4167333576	0.4226264096
Q09496	Q968Y9	0.7871953438	0.7907602765
Q09511	Q95ZQ0	0.2643870498	0.2858493998
Q09517	O45946	0.0417606402	0.0114223354
Q09517	Q18115	0.0507093489	0.0939978174
Q09517	Q966M4	0.1496544198	0.1135685704
Q09530	P22981	0.0510731175	0.0490360131
Q09530	Q10656	0.1158239360	0.1093488541
Q09530	Q18825	0.1289196071	0.1241178610
Q09530	Q09488	0.1871225900	0.1188795926
Q09530	Q968Y9	0.2377591852	0.1532921062
Q09530	P29355	0.2602400873	0.2387777374
Q09530	Q11184	0.3094216079	0.3014186977
Q09530	Q9N5D3	0.3181520553	0.2576209531
Q09543	P34766	0.1195343761	0.1171335031
Q09543	Q9GYR5	0.1302291742	0.1363404874
Q09567	B5BM28	0.6776282284	0.6412513641
Q09567	Q968Y9	0.9914150600	0.9973808658
Q09589	B5BM28	0.3465260095	0.3983266642
Q09590	Q10656	0.2326664242	0.2104037832
Q09590	Q968Y9	0.3911967988	0.3656602401
Q09590	Q11184	0.4061113132	0.2500545653
Q09590	Q18825	0.4641687887	0.2494725355
Q09615	Q3V5H2	0.5495089123	0.5546016733
Q09990	Q18825	0.0696253183	0.0686795198
Q09990	P0CG71	0.0978537650	0.0833030193
Q09990	Q10666	0.1264459804	0.1242633685
Q09990	P34299	0.3689341579	0.3763550382
Q09EE7	Q27488	0.4523099309	0.3532193525
Q09EE7	Q95005	0.4863586759	0.1089123318
Q09EE7	Q95ZQ0	0.8542015278	0.7047653692
Q10051	P90868	0.1082575482	0.1098581302
Q10051	Q11184	0.2429246999	0.2491815206
Q10051	B5BM28	0.3465987632	0.3482720989
Q10051	Q968Y9	0.3858857766	0.2977082575
Q10453	B5BM28	0.3129865406	0.3203346672
Q10459	Q19328	0.0028373954	0.0030556566
Q10459	Q9U9Y8	0.0059658057	0.0094579847
Q10459	P13508	0.0061113132	0.0195707530
Q10459	Q21501	0.0068388505	0.0077118952
Q10459	P34607	0.0075663878	0.0082211713
Q10459	Q10666	0.0077118952	0.0055292834
Q10459	P22981	0.0168061113	0.0325936704
Q10459	P29355	0.0174608949	0.0350672972
Q10459	Q9N5D3	0.0253910513	0.0742815569
Q10459	Q9NH52	0.0269188796	0.0184794471
Q10459	Q9XTC6	0.0856311386	0.0273554020
Q10459	Q09488	0.1071662423	0.1309567115
Q10459	Q11184	0.1108766824	0.0517279011
Q10459	Q18825	0.1268097490	0.1021462350
Q10459	Q10656	0.1377955620	0.1519825391
Q10459	B5BM28	0.1392506366	0.2272098945
Q10459	O44516	0.1686431430	0.2244452528
Q10459	Q968Y9	0.1777373590	0.2419789014
Q10459	Q38G54	0.1933794107	0.1971626046
Q10459	Q23551	0.2053110222	0.1817388141
Q10573	Q09390	0.0120771190	0.0126591488
Q10573	Q07292	0.0611858858	0.0229901782
Q10573	P22981	0.1970170971	0.1019279738
Q10573	P41830	0.2467078938	0.1000363769
Q10573	Q9TYU5	0.3062931975	0.3026555111
Q10573	Q05062	0.3424518007	0.3616587850
Q10573	B5BM28	0.4515823936	0.1116042197
Q10573	Q5CZ43	0.8787195344	0.7184430702
Q10578	Q10656	0.1201164060	0.1102218989
Q10578	B5BM28	0.3791924336	0.3489996362
Q10578	Q968Y9	0.3903237541	0.1660967625
Q10656	P22981	0.0018915969	0.0016005820
Q10656	Q968Y9	0.0019643507	0.0035649327
Q10656	Q9U2Q9	0.0028373954	0.0054565296
Q10656	P34709	0.0051655147	0.0032739178
Q10656	P29355	0.0099672608	0.0109858130
Q10656	Q09390	0.0104765369	0.0113495817
Q10656	Q9U3C8	0.0112768279	0.0182611859
Q10656	Q21831	0.0125136413	0.0130956712
Q10656	O44191	0.0146234995	0.0108403056
Q10656	Q95YF3	0.0176791561	0.0226991633
Q10656	Q9N3Z3	0.0194252455	0.0232084394
Q10656	P48996	0.0200072754	0.0276464169
Q10656	Q21832	0.0215351037	0.0221898872
Q10656	O45244	0.0219716260	0.0226264096
Q10656	Q18885	0.0300472899	0.0311385959
Q10656	Q86DA5	0.0316478720	0.0328119316
Q10656	Q10578	0.0320116406	0.0281556930
Q10656	P52275	0.0328119316	0.0455438341
Q10656	P41842	0.0360130957	0.0250272826
Q10656	Q18825	0.0371044016	0.0346307748
Q10656	Q09260	0.0376136777	0.0383412150
Q10656	Q9NAN2	0.0379046926	0.0401600582
Q10656	Q9Y0A1	0.0408148418	0.0397235358
Q10656	Q9N5D3	0.0416151328	0.0437977446
Q10656	Q965F9	0.0424154238	0.0558021099
Q10656	Q09530	0.0427064387	0.0464168789
Q10656	Q22712	0.0438704984	0.0452528192
Q10656	Q7YSI9	0.0442342670	0.0456893416
Q10656	Q9N5D6	0.0575481993	0.0579119680
Q10656	P41932	0.0721716988	0.0774827210
Q10656	Q11184	0.0753001091	0.0787195344
Q10656	Q27874	0.0811931611	0.0727537286
Q10656	O01501	0.0841033103	0.0803928701
Q10656	Q09590	0.0857766461	0.0921789742
Q10656	Q21281	0.0983630411	0.1012731903
Q10656	P49196	0.1079665333	0.0949436159
Q10656	Q10459	0.1567115315	0.1665332848
Q10656	O44326	0.1652964714	0.1780283740
Q10656	Q21234	0.1692979265	0.1354674427
Q10656	Q21988	0.2168061113	0.2235722081
Q10656	Q17381	0.2413241179	0.2246635140
Q10656	P34576	0.2518006548	0.2598763187
Q10656	Q20053	0.2672971990	0.2522371772
Q10656	P55853	0.2744998181	0.2817024372
Q10656	Q10666	0.2765369225	0.2863586759
Q10656	Q18426	0.2838850491	0.2913786832
Q10656	Q18508	0.2923244816	0.2409603492
Q10656	Q93380	0.2930520189	0.3006911604
Q10656	Q18886	0.3041105857	0.3116769734
Q10656	Q09278	0.3271007639	0.2963259367
Q10656	Q09436	0.3361949800	0.2251000364
Q10656	Q21021	0.3433975991	0.2213895962
Q10656	Q03345	0.3462349945	0.3544561659
Q10656	Q86G92	0.3471080393	0.3171335031
Q10656	Q9TXI3	0.4031284103	0.2758821390
Q10656	O44552	0.4067660968	0.2176791561
Q10656	O44740	0.4342670062	0.3690069116
Q10656	P34766	0.4493997817	0.4066933430
Q10656	Q09345	0.4896325937	0.4955983994
Q10656	P91283	0.5228810477	0.5323390324
Q10656	Q18224	0.5771553292	0.5824663514
Q10656	Q19278	0.6218988723	0.6265551109
Q10656	Q8MXE7	0.7578028374	0.6751546017
Q10656	Q95R07	0.9085485631	0.8126591488
Q10656	Q8I120	0.9443433976	0.8328846853
Q10658	Q968Y9	0.1273917788	0.0566751546
Q10661	O61460	0.4027646417	0.4229174245
Q10664	P39745	0.0005092761	0.0005092761
Q10666	Q10666	0	0
Q10666	Q18825	0.0015278283	0.0015278283
Q10666	P17486	0.0027646417	0.0016733358
Q10666	O17695	0.0029101491	0.0024736268
Q10666	Q10953	0.0031284103	0.0025463805
Q10666	O02482	0.0054565296	0.0058930520
Q10666	P34545	0.0071298654	0.0053110222
Q10666	Q10459	0.0088032012	0.0046562386
Q10666	Q9U9Y8	0.0173881411	0.0187704620
Q10666	Q09990	0.0229174245	0.0285922154
Q10666	P22981	0.0240087304	0.0282284467
Q10666	P41932	0.0252455438	0.0185522008
Q10666	Q19345	0.0269916333	0.0242269916
Q10666	Q11184	0.0341214987	0.0365223718
Q10666	P13508	0.0524554383	0.0530374682
Q10666	P29355	0.0546380502	0.0473626773
Q10666	Q9N5D3	0.0559476173	0.0603128410
Q10666	Q10656	0.1082575482	0.1162604583
Q10666	Q968Y9	0.1942524554	0.1304474354
Q10669	Q20497	0.1662422699	0.1804292470
Q10669	P22981	0.1869770826	0.1762095307
Q10669	B5BM28	0.3625318298	0.1938886868
Q10669	Q5CZ43	0.8795925791	0.7855947617
Q10929	O61460	0.1481265915	0.1117497272
Q10929	Q9Y048	0.1632593670	0.1716260458
Q10943	Q2XN07	0.1332848308	0.1604219716
Q10943	Q95QI8	0.1684248818	0.1660967625
Q10949	Q968Y9	0.3806475082	0.3379410695
Q10953	Q9U9Y8	0.0024008730	0.0034194252
Q10953	Q10666	0.0029101491	0.0025463805
Q10953	Q19345	0.0224809021	0.0234994543
Q11094	P29355	0.3002546381	0.2921062204
Q11176	P34685	0.0000727537	0.0000727537
Q11184	P11141	0.0017460895	0.0037104402
Q11184	Q19019	0.0027646417	0.0026191342
Q11184	Q09390	0.0039287013	0.0040742088
Q11184	Q09436	0.0055292834	0.0080756639
Q11184	P22981	0.0111313205	0.0218988723
Q11184	Q9N3Z3	0.0133866861	0.0145507457
Q11184	P49196	0.0141142234	0.0258275737
Q11184	Q20497	0.0154237905	0.0157875591
Q11184	P48996	0.0160058203	0.0255365587
Q11184	Q10666	0.0176064023	0.0204437977
Q11184	Q27874	0.0180429247	0.0309930884
Q11184	Q10656	0.0194252455	0.0199345216
Q11184	P91870	0.0228446708	0.0403783194
Q11184	Q9U3A6	0.0238632230	0.0325936704
Q11184	Q94131	0.0340487450	0.0369588941
Q11184	O44326	0.0341942525	0.0277919243
Q11184	O01501	0.0363041106	0.0244452528
Q11184	Q23359	0.0364496180	0.0397235358
Q11184	Q9N5D3	0.0385594762	0.0536194980
Q11184	Q18426	0.0397962896	0.0439432521
Q11184	Q9Y0A1	0.0400873045	0.0381957075
Q11184	Q18825	0.0406693343	0.0357948345
Q11184	Q10459	0.0478719534	0.0061113132
Q11184	Q17339	0.0481629684	0.0908694071
Q11184	Q17381	0.0496907967	0.0648963259
Q11184	Q9U2Q9	0.0499090578	0.0304110586
Q11184	P34766	0.0561658785	0.0660603856
Q11184	Q09409	0.0591487814	0.0634412514
Q11184	O17695	0.0615496544	0.0714441615
Q11184	P29355	0.0675154602	0.0723899600
Q11184	O44740	0.0683885049	0.0237177155
Q11184	Q95Q51	0.0685340124	0.0521644234
Q11184	Q22712	0.0728992361	0.0774827210
Q11184	P41932	0.0765369225	0.0324481630
Q11184	Q06561	0.0809749000	0.0873044744
Q11184	P34576	0.0851218625	0.0903601310
Q11184	Q10051	0.0907238996	0.0955983994
Q11184	Q9N5D6	0.0952346308	0.1351764278
Q11184	Q21018	0.0999636231	0.1052018916
Q11184	P14585	0.1021462350	0.0847580939
Q11184	Q9NAN2	0.1064387050	0.1162604583
Q11184	Q09385	0.1206984358	0.1267369953
Q11184	O44191	0.1307384503	0.2004365224
Q11184	Q09590	0.1313204802	0.0515096399
Q11184	O45244	0.1321935249	0.1391051291
Q11184	Q23255	0.1340123681	0.1411422335
Q11184	P41829	0.1360494725	0.1543834121
Q11184	Q09530	0.1375773008	0.1872680975
Q11184	Q17768	0.1379410695	0.1452891961
Q11184	P18334	0.1465260095	0.1541651510
Q11184	Q21993	0.1498726810	0.1573663150
Q11184	P55853	0.1642779192	0.1710440160
Q11184	P53014	0.1756275009	0.1819570753
Q11184	Q09260	0.1841396872	0.1757730084
Q11184	Q965F9	0.1919243361	0.0581302292
Q11184	Q21281	0.2123681339	0.2185522008
Q11184	O44552	0.2250272826	0.2081484176
Q11184	P34709	0.2467806475	0.2417606402
Q11184	Q03345	0.2566024009	0.2613313932
Q11184	Q09496	0.2574754456	0.2622771917
Q11184	P35799	0.2659876319	0.2731902510
Q11184	Q9BL83	0.2704983630	0.3058566752
Q11184	Q18221	0.2736995271	0.2771189523
Q11184	Q09278	0.2886867952	0.1901054929
Q11184	Q18886	0.2906511459	0.2950163696
Q11184	Q18345	0.3010549291	0.2750818479
Q11184	Q9TXI3	0.3097126228	0.2003637686
Q11184	P41842	0.3230993088	0.1990542015
Q11184	P35800	0.3238995999	0.3303019280
Q11184	Q20219	0.3335758458	0.3388141142
Q11184	A3RMS2	0.3570753001	0.3837031648
Q11184	Q8WT46	0.3606402328	0.3662422699
Q11184	Q21234	0.3645689342	0.3345216442
Q11184	Q09345	0.3855947617	0.3908330302
Q11184	Q21603	0.3891596944	0.3942524554
Q11184	Q21021	0.3960712987	0.1637686431
Q11184	Q93791	0.3995634776	0.4041469625
Q11184	Q09281	0.4421244089	0.4468534012
Q11184	P34441	0.4753728629	0.3496544198
Q11184	Q19981	0.4910876682	0.4067660968
Q11184	Q23136	0.5179337941	0.5223717716
Q11184	Q95ZT1	0.5349581666	0.4964714442
Q11184	Q9XVU8	0.5663150236	0.1132775555
Q11184	Q5DX48	0.6128774100	0.6427791924
Q11184	P91283	0.6216806111	0.6307020735
Q11184	Q93382	0.6437977446	0.6475809385
Q11184	Q95R07	0.7269552565	0.5491451437
Q11184	Q18483	0.7401236813	0.7428883230
Q17339	P22981	0.0108403056	0.0168788650
Q17339	Q18825	0.0117861040	0.0149872681
Q17339	P13508	0.0845398327	0.0609676246
Q17339	Q11184	0.0985813023	0.1097853765
Q17339	Q09488	0.1149508912	0.1409239724
Q17339	Q8I4K9	0.1767188068	0.1780283740
Q17339	B5BM28	0.2910876682	0.1999272463
Q17339	Q968Y9	0.2982902874	0.2255365587
Q17345	P34766	0.0662058931	0.0659876319
Q17353	P13508	0.0549290651	0.0704256093
Q17353	Q09488	0.2654783558	0.2870134594
Q17381	Q18825	0.0030556566	0.0024736268
Q17381	Q09488	0.0117133503	0.0036376864
Q17381	P48154	0.0646053110	0.0271371408
Q17381	Q968Y9	0.0944343398	0.0367406330
Q17381	P13508	0.1071662423	0.0213168425
Q17381	P29355	0.1116042197	0.1084030557
Q17381	Q11184	0.1167697344	0.1336485995
Q17381	P22981	0.1183703165	0.1201164060
Q17381	Q9N5D3	0.1460167334	0.1639869043
Q17381	Q10656	0.1620225537	0.1607857403
Q17381	Q9XVM0	0.2420516551	0.1190978538
Q17381	B5BM28	0.3801382321	0.3482720989
Q17381	O01530	0.4231356857	0.4429246999
Q17381	Q9XVU8	0.6678792288	0.2816296835
Q17390	P21541	0.0000727537	0.0000727537
Q17391	Q17391	0	0
Q17391	Q94420	0.0016733358	0.0032739178
Q17391	P91001	0.0021098581	0.0034921790
Q17391	Q9GS00	0.1004728992	0.0800291015
Q17391	Q93725	0.1479083303	0.1525645689
Q17446	P34766	0.0052382685	0.0053837759
Q17446	O62305	0.0074936340	0.0104037832
Q17446	P91001	0.0573299382	0.0731902510
Q17446	Q21021	0.5353219352	0.2907238996
Q17446	Q5DX39	0.5871225900	0.5511094944
Q17495	Q18825	0.9868315751	0.9281193161
Q17549	P13508	0.6096762459	0.8573299382
Q17549	P29355	0.7302291742	0.7211349582
Q17581	Q94420	0.1306656966	0.2093124773
Q17581	O61460	0.4608221171	0.4923972354
Q17635	O45406	0.0000727537	0.0000727537
Q17635	P34278	0.0007275373	0.0009457985
Q17635	Q21952	0.0029101491	0.0040014551
Q17635	O76406	0.0031284103	0.0018188432
Q17635	Q95QB8	0.0064750818	0.0031284103
Q17635	P34766	0.0630047290	0.0603855948
Q17635	Q9N2X3	0.1028737723	0.0098217534
Q17635	Q9N3R7	0.1182248090	0.0664241542
Q17693	O44156	0.3170607494	0.2964714442
Q17695	P39745	0.1968715897	0.1702437250
Q17768	Q11184	0.3775190979	0.3813750455
Q17796	P0CG71	0.0675882139	0.0667879229
Q17796	P14585	0.1315387414	0.0742088032
Q17796	Q95ZV2	0.2310658421	0.2749363405
Q17796	Q18825	0.2758821390	0.1433248454
Q17796	O61460	0.4130956712	0.3198253911
Q17848	P29355	0.3068024736	0.3094943616
Q17868	Q20052	0.1132775555	0.0199345216
Q17868	Q07292	0.2047289924	0.2242269916
Q17868	P53013	0.3505274645	0.2814841761
Q17902	Q22799	0.5893779556	0.3482720989
Q17941	P29355	0.4181884322	0.3174245180
Q17967	P13508	0.3229538014	0.2168061113
Q17967	Q968Y9	0.3255001819	0.4165150964
Q18115	O45734	0.0492542743	0.0668606766
Q18115	Q09517	0.0630774827	0.0939250637
Q18115	P53013	0.1924336122	0.0642415424
Q18115	Q9XUS9	0.2349217897	0.0379046926
Q18115	P27420	0.3451436886	0.3178610404
Q18221	Q11184	0.3063659513	0.2804656239
Q18224	Q10656	0.5191706075	0.5239723536
Q18224	Q18825	0.7580210986	0.7627500909
Q18257	Q18825	0.2862859222	0.2983630411
Q18258	P13508	0.6867224445	0.8811204074
Q18345	Q11184	0.3528555838	0.3204074209
Q18355	Q21952	0.3046198618	0.3103674063
Q18420	Q09488	0.8303383048	0.9581666060
Q18426	P13508	0.0382684613	0.0738450346
Q18426	P22981	0.0588577665	0.0867951983
Q18426	P49632	0.0782830120	0.0712259003
Q18426	Q11184	0.1614405238	0.1633321208
Q18426	Q09488	0.2252455438	0.2933430338
Q18426	Q18825	0.3105129138	0.3133503092
Q18426	Q10656	0.3297926519	0.3324845398
Q18426	Q968Y9	0.3399054202	0.4411058567
Q18426	B5BM28	0.3950527465	0.3881411422
Q18483	Q11184	0.9863222990	0.9831211350
Q18490	Q18825	0.6660603856	0.6698435795
Q18490	Q968Y9	0.9334303383	0.8486722445
Q18503	Q9GYJ9	0.5422335395	0.5134958167
Q18503	Q18964	0.8251000364	0.2585667515
Q18508	Q10656	0.6225536559	0.2990905784
Q18508	O61460	0.7218624955	0.3132048017
Q18547	Q18841	0.0005092761	0.0010913059
Q18547	P53016	0.0007275373	0.0004365224
Q18603	Q9Y048	0.6497635504	0.6493997817
Q18612	O61460	0.6135321935	0.6520916697
Q18761	B5BM28	0.3818115678	0.3568570389
Q18786	P34659	0.0000727537	0.0000727537
Q18825	Q09260	0.0014550746	0.0020371044
Q18825	Q18885	0.0020371044	0.0022553656
Q18825	Q9TYU5	0.0021826119	0.0024736268
Q18825	Q21227	0.0022553656	0.0029829029
Q18825	P41848	0.0032011641	0.0034921790
Q18825	Q17381	0.0032739178	0.0032739178
Q18825	O44326	0.0047289924	0.0058930520
Q18825	Q10666	0.0057475446	0.0065478356
Q18825	O17695	0.0065478356	0.0072026191
Q18825	O16850	0.0066205893	0.0080029101
Q18825	P41830	0.0103310295	0.0068388505
Q18825	Q9N5D6	0.0110585668	0.0128046562
Q18825	Q94131	0.0122226264	0.0130956712
Q18825	P34766	0.0128774100	0.0132411786
Q18825	Q09390	0.0144052383	0.0154237905
Q18825	Q21832	0.0149872681	0.0160058203
Q18825	P22981	0.0157148054	0.0137504547
Q18825	Q09488	0.0161513278	0.0048017461
Q18825	O01501	0.0175336486	0.0208803201
Q18825	P42170	0.0196435067	0.0190614769
Q18825	Q17339	0.0220443798	0.0263368498
Q18825	Q09990	0.0223353947	0.0264096035
Q18825	Q21831	0.0234267006	0.0248817752
Q18825	P48996	0.0251727901	0.0181884322
Q18825	P55853	0.0271371408	0.0293925064
Q18825	Q9Y0A1	0.0311385959	0.0348490360
Q18825	Q9U3C8	0.0312113496	0.0382684613
Q18825	Q20497	0.0315751182	0.0336122226
Q18825	P39745	0.0320116406	0.0352855584
Q18825	Q9N5D3	0.0328119316	0.0359403419
Q18825	O45244	0.0371771553	0.0392142597
Q18825	Q10656	0.0395780284	0.0372499091
Q18825	P29355	0.0408148418	0.0432884685
Q18825	Q20060	0.0421244089	0.0464168789
Q18825	Q9NAN2	0.0475809385	0.0517279011
Q18825	P46561	0.0719534376	0.0798835940
Q18825	Q09530	0.0720989451	0.0782830120
Q18825	P41932	0.0753001091	0.0817024372
Q18825	Q20053	0.0773372135	0.0460531102
Q18825	O44191	0.0774099673	0.0160785740
Q18825	Q9U2Q9	0.0825754820	0.0227719171
Q18825	P49196	0.0886140415	0.0888323027
Q18825	Q06561	0.0979992725	0.0488177519
Q18825	Q965F9	0.1002546381	0.1009094216
Q18825	Q6A575	0.1081120407	0.1153146599
Q18825	Q27874	0.1139323390	0.1095671153
Q18825	Q11184	0.1145143689	0.1120407421
Q18825	P91870	0.1195343761	0.1391778829
Q18825	Q09353	0.1219352492	0.1293561295
Q18825	Q22329	0.1232448163	0.0790833030
Q18825	P13508	0.1254274282	0.0234267006
Q18825	Q17796	0.1266642415	0.0955256457
Q18825	Q10459	0.1279738087	0.1082575482
Q18825	Q95QW4	0.1391051291	0.1348126591
Q18825	P52275	0.1514732630	0.1509639869
Q18825	Q9N3Z3	0.1577300837	0.1634048745
Q18825	P41843	0.1599854493	0.1420152783
Q18825	Q27489	0.1636958894	0.1709712623
Q18825	Q21234	0.1647871953	0.1749727174
Q18825	Q18257	0.1694434340	0.1780283740
Q18825	Q21281	0.1740996726	0.1824663514
Q18825	Q968Y9	0.1829756275	0.1119679884
Q18825	Q09590	0.1843579483	0.1258639505
Q18825	P17221	0.1854492543	0.0559476173
Q18825	Q18426	0.1922153510	0.2008730447
Q18825	Q22093	0.2230629320	0.2331757003
Q18825	Q9BL83	0.2275736632	0.1941797017
Q18825	Q8WT46	0.2276464169	0.2390687523
Q18825	Q86G92	0.2515823936	0.1735176428
Q18825	O44740	0.2833030193	0.2016005820
Q18825	P0CG71	0.2928337577	0.2307748272
Q18825	Q18886	0.3004728992	0.3089123318
Q18825	Q03345	0.3233903238	0.3314659876
Q18825	Q20971	0.3302291742	0.3377228083
Q18825	P34576	0.3315387414	0.3390323754
Q18825	Q09278	0.3431065842	0.2875954893
Q18825	Q8MXE7	0.3489996362	0.3225900327
Q18825	Q9N537	0.3900327392	0.3962168061
Q18825	Q9TXI3	0.4050200073	0.2627137141
Q18825	A3RMS2	0.4149145144	0.3573663150
Q18825	Q18490	0.4568206621	0.4639505275
Q18825	P48322	0.4928337577	0.4990905784
Q18825	Q18224	0.5227355402	0.5288468534
Q18825	Q17495	0.5229538014	0.4808293925
Q18825	Q20865	0.5537286286	0.5611495089
Q18825	Q09345	0.6013823208	0.6077846490
Q18825	Q23243	0.6046562386	0.6112040742
Q18825	Q95ZT1	0.6200072754	0.4656966170
Q18825	Q23280	0.7762822845	0.7794834485
Q18825	Q5CZ43	0.9564205166	0.8607493634
Q18841	Q18547	0.0003637686	0.0005092761
Q18841	P53016	0.0024736268	0.0027646417
Q18885	Q18825	0.0074208803	0.0075663878
Q18885	P29355	0.0390687523	0.0410331029
Q18885	Q9XTZ2	0.0444525282	0.0740632957
Q18885	Q86S66	0.0833030193	0.0884685340
Q18885	P22981	0.0834485267	0.0998181157
Q18885	P34453	0.1088395780	0.1116042197
Q18885	Q10656	0.1094216079	0.1124045107
Q18885	Q09488	0.1283375773	0.0427791924
Q18885	Q95ZQ4	0.2473626773	0.1895962168
Q18885	Q968Y9	0.2769006912	0.1696616952
Q18885	B5BM28	0.3971626046	0.3889414332
Q18886	P22981	0.0829392506	0.1168424882
Q18886	P13508	0.0940705711	0.1894507093
Q18886	Q10656	0.2203710440	0.2293197526
Q18886	Q11184	0.2782102583	0.2862859222
Q18886	Q18825	0.3236085849	0.3313932339
Q18886	Q09488	0.4024008730	0.4779919971
Q18886	Q968Y9	0.6223353947	0.4223353947
Q18891	Q19294	0.2517279011	0.2715896690
Q18964	Q9GYJ9	0.0349217897	0.0650418334
Q18964	Q18503	0.5915605675	0.2208803201
Q18964	Q20052	0.7508184794	0.6815569298
Q19007	P45896	0.1270280102	0.1372135322
Q19019	Q11184	0.0857766461	0.0854128774
Q19019	P29355	0.1954892688	0.1969443434
Q19019	Q19162	0.2587122590	0.3065114587
Q19019	P34766	0.3381593307	0.3480538378
Q19019	O17626	0.5220080029	0.5263732266
Q19019	Q95ZT1	0.5473263005	0.5341578756
Q19020	Q22799	0.0034921790	0.0022553656
Q19020	Q22752	0.0184794471	0.0028373954
Q19020	Q23155	0.0592215351	0.0887595489
Q19020	B3WFV3	0.0814841761	0.0836667879
Q19020	Q8I4N3	0.1570753001	0.1005456530
Q19020	Q9N5D3	0.1870498363	0.1686431430
Q19020	Q09349	0.3305201892	0.2640960349
Q19020	P35800	0.4179701710	0.4472899236
Q19020	Q9XWP7	0.5025100036	0.5240451073
Q19020	O44799	0.5171335031	0.4347035286
Q19020	Q19079	0.6202255366	0.5537286286
Q19079	Q19020	0.9173517643	0.9773735904
Q19079	Q9U9Y8	0.9336485995	0.8909421608
Q19123	O61460	0.6642415424	0.6977082575
Q19126	O01427	0.2440887595	0.1119679884
Q19162	Q19019	0.3155329211	0.3259367043
Q19189	P34441	0.1583848672	0.2217533649
Q19203	P39745	0.1738814114	0.1852309931
Q19203	Q95ZV2	0.2547835577	0.2257548199
Q19240	Q21215	0.4875954893	0.3747544562
Q19266	Q9NAN2	0.0042924700	0.0018188432
Q19278	Q968Y9	0.7170607494	0.8411786104
Q19278	Q10656	0.7457984722	0.7465987632
Q19294	P61866	0.0375409240	0.0393597672
Q19294	P27798	0.1152419061	0.1269552565
Q19294	Q93572	0.1255729356	0.1329938159
Q19294	P34766	0.1826118589	0.1628228447
Q19294	P41829	0.2187704620	0.1543834121
Q19294	Q18891	0.3014914514	0.3143688614
Q19294	Q95ZT1	0.8565296471	0.3078210258
Q19328	Q10459	0.0100400146	0.0079301564
Q19345	Q9U9Y8	0.0716624227	0.0577664605
Q19345	Q10953	0.1031647872	0.1069479811
Q19345	Q10666	0.1209166970	0.1132775555
Q19433	Q8I7F8	0.7610767552	0.7925791197
Q19465	Q9XVU8	0.7180065478	0.5255001819
Q19537	Q95Y97	0.0502728265	0.0456893416
Q19537	Q19546	0.0510731175	0.0507093489
Q19546	Q95Y97	0.0106947981	0.0116405966
Q19546	Q19537	0.0149872681	0.0215351037
Q19546	O01427	0.0488905056	0.0413241179
Q19555	Q9XUB3	0.0114223354	0.0083666788
Q19633	Q21443	0.4035649327	0.4195707530
Q19691	Q968Y9	0.2220443798	0.1439796290
Q19749	Q9GSX9	0.1198253911	0.1305929429
Q19749	Q9U9Y8	0.1677700982	0.2034921790
Q19749	O16519	0.2280829393	0.2692615497
Q19833	P91400	0.1436158603	0.2106220444
Q19905	Q19905	0	0
Q19905	P55853	0.3594034194	0.3665332848
Q19969	Q21443	0.0025463805	0.0033466715
Q19969	Q8MXE7	0.5202619134	0.2343397599
Q19969	Q8I7K9	0.5319752637	0.3064387050
Q19981	P29355	0.7746817024	0.7774463441
Q19981	Q11184	0.8383412150	0.6766824300
Q19988	Q22799	0.1196071299	0.0533284831
Q20052	P91001	0.0018915969	0.0036376864
Q20052	P34514	0.0035649327	0.0008002910
Q20052	Q17868	0.0499090578	0.0109130593
Q20052	Q20647	0.0794470717	0.0855583849
Q20052	Q8ITW8	0.1324845398	0.0974172426
Q20052	Q18964	0.4801746089	0.3125500182
Q20053	Q18825	0.0242269916	0.0181884322
Q20053	Q10656	0.1847217170	0.1724263368
Q20053	Q968Y9	0.2955256457	0.1986176792
Q20054	Q968Y9	0.5236085849	0.6138959622
Q20060	Q18825	0.1182975628	0.1267369953
Q20084	A8DYS0	0.2476536923	0.1088395780
Q20084	O44799	0.5845034558	0.5842851946
Q20206	O17915	0.1594034194	0.2069843579
Q20219	Q11184	0.8209530738	0.8156420517
Q20330	Q93794	0.2441615133	0.4331757003
Q20330	P39745	0.8648235722	0.8854128774
Q20347	Q8WQG9	0.0034921790	0.0032739178
Q20347	O44408	0.0045834849	0.0042924700
Q20402	Q9XTF3	0.6065478356	0.5198253911
Q20471	Q20471	0	0
Q20471	Q22258	0.0768279374	0.0788650418
Q20471	O18017	0.2420516551	0.2339032375
Q20483	P34766	0.7510367406	0.7607857403
Q20497	Q9N5D3	0.0112040742	0.0119316115
Q20497	P22981	0.0123681339	0.0107675518
Q20497	P14585	0.0498363041	0.0451073117
Q20497	Q18825	0.0518734085	0.0514368861
Q20497	Q11184	0.0977082575	0.0974172426
Q20497	Q03206	0.1372135322	0.1415787559
Q20497	Q10669	0.1681338669	0.1772280829
Q20497	Q09488	0.1865405602	0.2224809021
Q20497	O61460	0.2125863951	0.1941797017
Q20497	Q968Y9	0.2225536559	0.2725354674
Q20585	Q04908	0.0002910149	0.0000727537
Q20646	P34545	0.0395780284	0.0411058567
Q20647	Q20052	0.1654419789	0.1845034558
Q20741	P13508	0.1172062568	0.2395780284
Q20865	Q18825	0.9140050928	0.9161877046
Q20971	P29355	0.4829392506	0.4782102583
Q20971	Q18825	0.7112404511	0.7138595853
Q21018	P48156	0.3632593670	0.3606402328
Q21018	Q11184	0.3739541652	0.3711895235
Q21019	B5BM28	0.8309930884	0.9252091670
Q21021	Q95ZV2	0.1723535831	0.0738450346
Q21021	Q09357	0.5383775919	0.0726082212
Q21021	Q10656	0.8256093125	0.3991997090
Q21021	O17915	0.8550745726	0.2373954165
Q21021	Q11184	0.9667515460	0.4884685340
Q21021	P39745	0.9772280829	0.5417970171
Q21021	Q17446	0.9823935977	0.5583848672
Q21021	Q968Y9	0.9857402692	0.8503455802
Q21053	Q9GYJ9	0.1218624955	0.0564568934
Q21067	Q9Y048	0.2115678429	0.1372135322
Q21067	P39745	0.3340851219	0.2643142961
Q21215	Q09248	0.0124408876	0.0112040742
Q21215	P45897	0.1004001455	0.1081120407
Q21215	Q19240	0.2338304838	0.1560567479
Q21227	Q18825	0.0001455075	0.0001455075
Q21227	O44326	0.0004365224	0.0005092761
Q21227	Q9U9Y8	0.0125863951	0.0175336486
Q21227	Q9XTC6	0.1390323754	0.0897781011
Q21234	Q21234	0	0
Q21234	Q10656	0.2188432157	0.2046562386
Q21234	Q18825	0.2447435431	0.2571844307
Q21234	Q11184	0.4528919607	0.3996362314
Q21234	P39745	0.4837395417	0.4434339760
Q21234	Q968Y9	0.5295743907	0.4897781011
Q21266	Q8I4K9	0.7556929793	0.4550745726
Q21266	P34766	0.8568206621	0.8584939978
Q21281	P13508	0.0715169152	0.1342306293
Q21281	P29355	0.0803928701	0.0893415788
Q21281	P22981	0.0811931611	0.1091305929
Q21281	Q10656	0.0943615860	0.1032375409
Q21281	Q18825	0.2067660968	0.2181884322
Q21281	Q11184	0.2864314296	0.2960349218
Q21281	Q9N5D3	0.3131320480	0.3837031648
Q21281	B5BM28	0.5076755184	0.4066205893
Q21281	Q968Y9	0.5206256821	0.2900691160
Q21281	O45922	0.5385230993	0.4267733721
Q21285	Q968Y9	0.8371771553	0.7157511822
Q21443	Q19969	0.0039287013	0.0040742088
Q21443	Q19633	0.1443433976	0.2142597308
Q21501	Q10459	0.0316478720	0.0253182976
Q21501	Q965F9	0.0456893416	0.0442342670
Q21501	O44326	0.0546380502	0.0609676246
Q21501	P13508	0.0843215715	0.2346307748
Q21501	P42170	0.3877773736	0.2687522736
Q21501	B2MZC6	0.4320843943	0.3860312841
Q21603	Q11184	0.8624954529	0.8582029829
Q21617	Q968Y9	0.1233903238	0.0712259003
Q21776	Q9XWH0	0.6387777374	0.6411058567
Q21831	Q10656	0.0670061841	0.0707166242
Q21831	Q18825	0.0698435795	0.0758093852
Q21831	Q968Y9	0.5094216079	0.4825754820
Q21832	Q18825	0.0692615497	0.0715169152
Q21832	P49029	0.0846125864	0.0862859222
Q21832	Q10656	0.1102218989	0.1126227719
Q21902	Q968Y9	0.4048744998	0.3575845762
Q21952	O76406	0.0021826119	0.0013095671
Q21952	P34278	0.0032011641	0.0031284103
Q21952	Q17635	0.0056020371	0.0082939251
Q21952	Q95QB8	0.0102582757	0.0165150964
Q21952	Q9N3R7	0.0750818479	0.0950163696
Q21952	P90841	0.0769006912	0.0837395417
Q21952	P34766	0.0936340487	0.1038195708
Q21952	Q18355	0.2789377956	0.3055656602
Q21952	A8DYS0	0.2815569298	0.2497635504
Q21988	Q10656	0.2036376864	0.2048744998
Q21993	Q11184	0.4516551473	0.4542015278
Q21993	B5BM28	0.5638413969	0.5520552928
Q22093	Q18825	0.0973444889	0.0957439069
Q22197	Q968Y9	0.3221535104	0.2288832303
Q22253	O76577	0.0173153874	0.0675882139
Q22253	O61792	0.0228446708	0.1575118225
Q22257	O44782	0.0109130593	0.0181884322
Q22258	O18017	0.0055292834	0.0024736268
Q22258	Q20471	0.0342670062	0.0245180065
Q22329	Q18825	0.1260822117	0.0414696253
Q22712	Q10656	0.0267006184	0.0247362677
Q22712	Q11184	0.1352491815	0.1377955620
Q22747	O17915	0.9845034558	0.5300836668
Q22752	Q19020	0.0347035286	0.0056020371
Q22799	Q19020	0.0152055293	0.0080756639
Q22799	P48154	0.0251727901	0.0333212077
Q22799	O45815	0.0335394689	0.0502000728
Q22799	Q9GYR5	0.0453983267	0.1111676973
Q22799	Q93572	0.0643870498	0.0750090942
Q22799	Q19988	0.1788286650	0.1333575846
Q22799	P55853	0.1912695526	0.1498726810
Q22799	P55954	0.1944707166	0.2246635140
Q22799	P34766	0.2491087668	0.1978173881
Q22799	Q17902	0.2505638414	0.2048017461
Q22799	Q9U2M6	0.5404146963	0.3260822117
Q22830	P29355	0.4339032375	0.2547835577
Q22830	B5BM28	0.4622771917	0.2563841397
Q22836	P39745	0.0562386322	0.0715169152
Q23023	Q9XVU8	0.9351036741	0.5983994180
Q23064	Q94420	0.2009457985	0.1784648963
Q23136	Q11184	0.9132048017	0.9112404511
Q23155	Q9U9Y8	0.1552564569	0.1952710076
Q23155	Q19020	0.1719898145	0.2455438341
Q23237	O62102	0.0001455075	0.0000727537
Q23237	Q9GYJ9	0.2769734449	0.2056747908
Q23237	Q9XVU8	0.8774099673	0.1325572936
Q23243	Q18825	0.9941069480	0.9935249182
Q23255	A5JYU5	0.0008002910	0.0008002910
Q23255	Q11184	0.4186977083	0.4251000364
Q23255	P29355	0.4761004001	0.4827209895
Q23280	Q18825	0.9905420153	0.9906875227
Q23281	B5BM28	0.5906147690	0.7575845762
Q23312	O76577	0.0681702437	0.1223717716
Q23359	P13508	0.0907238996	0.1188068389
Q23359	Q9NH52	0.1367770098	0.1552564569
Q23359	Q11184	0.2499818116	0.2528192070
Q23359	Q09488	0.6373226628	0.7844307021
Q23457	Q94420	0.0136777010	0.0026191342
Q23541	P13508	0.2240814842	0.0639505275
Q23541	P29355	0.2294652601	0.2359403419
Q23542	Q09248	0.0002182612	0.0002182612
Q23551	Q10459	0.2918879593	0.2056747908
Q23664	P30642	0.0028373954	0.0037831939
Q23664	O44156	0.2654783558	0.2251727901
Q27395	P90901	0.0508548563	0.1762822845
Q27395	O01868	0.0563841397	0.2297562750
Q27395	O02365	0.2026191342	0.2670061841
Q27395	B3WFV3	0.5601309567	0.4873772281
Q27485	P34766	0.1467442706	0.1612222626
Q27488	Q27488	0	0
Q27488	Q95005	0.0002182612	0.0002910149
Q27488	O44156	0.0002910149	0.0002182612
Q27488	Q9XUV0	0.0009457985	0.0009457985
Q27488	O17071	0.0072026191	0.0012368134
Q27488	O76371	0.0107675518	0.0037831939
Q27488	Q09EE7	0.5665332848	0.4338304838
Q27489	Q18825	0.3176427792	0.3258639505
Q27874	Q9N5D3	0.0272098945	0.0610403783
Q27874	P22981	0.0728992361	0.0717351764
Q27874	P29355	0.0865041833	0.0678792288
Q27874	Q11184	0.1114587123	0.1385958530
Q27874	Q10656	0.1234630775	0.1054929065
Q27874	Q18825	0.1584576210	0.1441251364
Q27874	Q09488	0.2710803929	0.3417970171
Q27874	Q968Y9	0.3575845762	0.3001818843
Q27874	O45922	0.5113859585	0.3978173881
Q27886	P13508	0.0005820298	0.0097489996
Q27886	Q9U9Y8	0.0469989087	0.0601673336
Q2XN07	Q10943	0.0684612586	0.0782102583
Q2XN07	P22981	0.1201164060	0.1645689342
Q38G54	Q95Y45	0.0358675882	0.0536922517
Q38G54	B1Q240	0.0930520189	0.0563841397
Q38G54	P14585	0.1029465260	0.0641687887
Q38G54	Q10459	0.2358675882	0.1780283740
Q38G54	Q03345	0.4857038923	0.3975263732
Q3S1J5	O45734	0.1452164423	0.1137140778
Q3S1K5	Q09488	0.7697344489	0.8945070935
Q3V5H2	Q09615	0.4063295744	0.4121498727
Q45FX5	O01634	0.3596216806	0.2304110586
Q45FX5	P34766	0.4554383412	0.4557293561
Q45FX5	P53013	0.5131320480	0.2367406330
Q5CZ43	O61460	0.8081484176	0.7788286650
Q5CZ43	P22981	0.9118224809	0.9644961804
Q5CZ43	Q10573	0.9416515096	0.9070934885
Q5CZ43	P14585	0.9428883230	0.9587486359
Q5CZ43	Q9N5D3	0.9452164423	0.9674063296
Q5CZ43	Q03206	0.9890141870	0.9967988359
Q5CZ43	Q18825	0.9957802837	0.9983266642
Q5CZ43	Q10669	0.9995634776	0.9991997090
Q5DX39	Q95ZQ0	0.8188432157	0.6411786104
Q5DX39	Q95QC4	0.9249181521	0.5351764278
Q5DX39	Q17446	0.9374317934	0.9831938887
Q5DX48	Q11184	0.8360858494	0.7119679884
Q5W611	O45666	0.0384867224	0.0381957075
Q5W611	O61460	0.3851582394	0.4109130593
Q65ZG8	Q07292	0.0763914151	0.0731174973
Q6A575	Q18825	0.2945798472	0.3000363769
Q7JP60	P29355	0.7845034558	0.7800654784
Q7JP60	B5BM28	0.7974536195	0.6806111313
Q7JP60	Q09488	0.9981084031	0.9986176792
Q7YSI9	P22981	0.0032011641	0.0032011641
Q7YSI9	Q10656	0.0104765369	0.0112040742
Q7YXD2	P29355	0.4829392506	0.4782102583
Q86DA5	Q86DA5	0	0
Q86DA5	Q10656	0.0170243725	0.0173153874
Q86DA5	O44408	0.0590032739	0.0560203710
Q86G92	Q10656	0.3495816661	0.3819570753
Q86G92	Q18825	0.3516915242	0.2820662059
Q86G92	Q968Y9	0.5175700255	0.4508548563
Q86S66	Q86S66	0	0
Q86S66	Q18885	0.0542742816	0.0500545653
Q86S66	Q95ZQ4	0.3637686431	0.1684248818
Q8I120	P22981	0.7847217170	0.9079665333
Q8I120	Q10656	0.9617315387	0.9790469262
Q8I4E2	Q8I4E2	0.0000727537	0
Q8I4E2	P39055	0.0662786468	0.1102946526
Q8I4K9	Q17339	0.6155692979	0.8199345216
Q8I4K9	Q21266	0.7773008367	0.6744270644
Q8I4N3	Q19020	0.1890141870	0.1528555838
Q8I4N4	P13508	0.0717351764	0.0064023281
Q8I7F8	Q19433	0.9842851946	0.9882138960
Q8I7K9	Q09390	0.7502364496	0.5194616224
Q8I7K9	Q9U9Y8	0.7857402692	0.4008002910
Q8I7K9	Q9N5D3	0.7881411422	0.9216442343
Q8I7K9	Q19969	0.8928337577	0.7585303747
Q8I7L6	Q8I7L6	0	0
Q8IA68	Q9Y048	0.3983266642	0.3996362314
Q8ITW8	Q20052	0.1396144052	0.1439796290
Q8ITW8	Q07292	0.1736631502	0.1655874864
Q8ITX8	P13508	0.0540560204	0.0772644598
Q8ITX8	P46561	0.0998181157	0.0753728629
Q8MNT1	Q9N3R7	0.0000727537	0.0000727537
Q8MNT1	Q95QB8	0.0010185522	0.0007275373
Q8MNT1	P34278	0.0141869771	0.0056020371
Q8MNT1	O76406	0.0836667879	0.0956711531
Q8MXE7	P91276	0.1475445617	0.2450345580
Q8MXE7	P91001	0.1644234267	0.2130229174
Q8MXE7	P41932	0.2248817752	0.2961076755
Q8MXE7	P13508	0.5030192797	0.6967624591
Q8MXE7	B5BM28	0.5347399054	0.6096034922
Q8MXE7	Q09488	0.5802109858	0.7003273918
Q8MXE7	Q18825	0.6437249909	0.6653328483
Q8MXE7	Q9N5D3	0.7503819571	0.7927246271
Q8MXE7	P22981	0.7714077846	0.8642415424
Q8MXE7	Q19969	0.7736631502	0.4098945071
Q8MXE7	Q10656	0.8647508185	0.9668242997
Q8MXE7	P29355	0.8736995271	0.9583121135
Q8MXE7	Q968Y9	0.9352491815	0.9978901419
Q8WQ99	P14585	0.0795925791	0.0998181157
Q8WQ99	O61460	0.1070207348	0.1149508912
Q8WQC9	Q8WQC9	0	0
Q8WQG4	Q968Y9	0.3922881048	0.3080392870
Q8WQG4	Q9U3C6	0.9348126591	0.9511822481
Q8WQG9	Q20347	0.0030556566	0.0028373954
Q8WQL7	Q9XVU8	0.8632957439	0.0807566388
Q8WT46	Q18825	0.5161877046	0.5336485995
Q8WT46	Q11184	0.8384139687	0.8409603492
Q8WT46	Q968Y9	0.9297926519	0.9246998909
Q93344	P13508	0.4651145871	0.6763914151
Q93380	Q10656	0.3503092033	0.3513277555
Q93382	Q11184	0.9400509276	0.9367770098
Q93561	Q9GYJ9	0.0456165879	0.0477264460
Q93572	Q22799	0.0609676246	0.0656966170
Q93572	Q19294	0.2105492907	0.2157148054
Q93646	Q9Y048	0.0000727537	0.0000727537
Q93725	Q94420	0.1950527465	0.2317206257
Q93725	Q17391	0.2459076028	0.2571116770
Q93791	P22981	0.6358675882	0.7161149509
Q93791	Q968Y9	0.7994907239	0.8128774100
Q93791	Q11184	0.8337577301	0.8374681702
Q93794	Q93794	0	0
Q93794	P14585	0.1329938159	0.0181156784
Q93794	Q20330	0.3588941433	0.4971262277
Q93794	Q09488	0.7377228083	0.5799199709
Q94051	Q09488	0.1607129865	0.2072753729
Q94131	O17695	0.0114950891	0.0125863951
Q94131	Q18825	0.0426336850	0.0432884685
Q94131	P13508	0.1241906148	0.0563841397
Q94131	Q11184	0.1271007639	0.1319752637
Q94131	P22981	0.3353219352	0.3391051291
Q94131	B5BM28	0.3925791197	0.3844307021
Q94316	Q968Y9	0.7731538741	0.8642415424
Q94361	O44740	0.5202619134	0.3057839214
Q94420	Q94420	0	0
Q94420	Q17391	0.0115678429	0.0184794471
Q94420	Q23457	0.0502728265	0.0146962532
Q94420	Q17581	0.1775190979	0.3112404511
Q94420	Q93725	0.2331029465	0.2086576937
Q94420	Q9GYQ9	0.3691524191	0.4379774463
Q94420	Q23064	0.4019643507	0.2761004001
Q94420	P52275	0.4548563114	0.0537650055
Q94420	P34808	0.4595853037	0.0322299018
Q94420	P34766	0.5495089123	0.2499090578
Q94420	P55853	0.6672244453	0.3086940706
Q94420	O01761	0.8084394325	0.3325572936
Q95005	Q95005	0	0
Q95005	Q27488	0.0000727537	0.0002182612
Q95005	Q95008	0.0001455075	0.0000727537
Q95005	O17071	0.0012368134	0.0011640597
Q95005	P41829	0.1620225537	0.1022189887
Q95005	P34766	0.2302655511	0.2199345216
Q95005	Q09EE7	0.5858857766	0.1332848308
Q95008	Q95005	0.0002910149	0.0001455075
Q95008	Q9XXK1	0.3375045471	0.3307384503
Q95017	Q95017	0	0
Q95017	P55853	0.0001455075	0.0001455075
Q95017	Q9XVU8	0.5930156421	0.5623135686
Q95PZ0	O01422	0.0005820298	0.0005092761
Q95PZ0	P91001	0.0102582757	0.0153510367
Q95Q25	Q95Q25	0	0
Q95Q25	Q09488	0.1313204802	0.0554383412
Q95Q51	Q07292	0.0477991997	0.0381229538
Q95Q51	Q11184	0.1789741724	0.0989450709
Q95Q51	Q9UAQ3	0.1886504183	0.2915969443
Q95QB8	Q95QB8	0	0
Q95QB8	Q8MNT1	0.0015278283	0.0002910149
Q95QB8	Q9N3R7	0.0058930520	0.0016005820
Q95QB8	O45406	0.0062568207	0.0006547836
Q95QB8	Q9GYR5	0.0111313205	0.0123681339
Q95QB8	Q9N2X3	0.0120771190	0.0500545653
Q95QB8	Q21952	0.0167333576	0.0174608949
Q95QB8	Q17635	0.0189159694	0.0072026191
Q95QB8	P34278	0.0334667152	0.0131684249
Q95QB8	O45815	0.0712259003	0.0745725718
Q95QB8	O76406	0.0853401237	0.0986540560
Q95QC4	Q95ZQ0	0.0141869771	0.0138232084
Q95QC4	P41932	0.0189887232	0.0069116042
Q95QC4	P90901	0.1136413241	0.1104401601
Q95QC4	P48156	0.1989814478	0.2086576937
Q95QC4	Q9XTZ2	0.4016733358	0.4170243725
Q95QC4	Q5DX39	0.5770098218	0.1749727174
Q95QD7	Q9U3C6	0.0457620953	0.0697708258
Q95QI8	P45896	0.0737722808	0.0538377592
Q95QI8	O01868	0.0934885413	0.1635503820
Q95QI8	Q10943	0.1753364860	0.1732993816
Q95QI8	P29691	0.4583484904	0.5210622044
Q95QJ7	P45970	0.0010185522	0.0017460895
Q95QJ7	P51875	0.0830847581	0.0481629684
Q95QJ7	P46563	0.3511094944	0.3562022554
Q95QJ7	Q9XVU8	0.8259003274	0.2771917061
Q95QW4	Q18825	0.0791560567	0.0648963259
Q95R07	P29355	0.8592215351	0.8810476537
Q95R07	Q9N5D3	0.8655511095	0.9201891597
Q95R07	P22981	0.9316114951	0.9690796653
Q95R07	Q11184	0.9421607857	0.9613677701
Q95R07	Q10656	0.9743179338	0.9861767916
Q95R07	Q968Y9	0.9901782466	0.9991997090
Q95Y13	P45896	0.5447799200	0.2491815206
Q95Y45	Q38G54	0.0392870135	0.0441615133
Q95Y45	Q9U9Y8	0.2431429611	0.0886140415
Q95Y72	Q04908	0.0093852310	0.0536194980
Q95Y97	Q19546	0.0045834849	0.0047289924
Q95Y97	Q19537	0.0062568207	0.0073481266
Q95YD0	P29355	0.0256820662	0.0253182976
Q95YF3	P22981	0.0098217534	0.0177519098
Q95YF3	Q10656	0.0371771553	0.0467078938
Q95YF3	P13508	0.2001455075	0.0670789378
Q95YF3	Q968Y9	0.2052382685	0.1254274282
Q95YF3	Q9N5D3	0.2427791924	0.2512186250
Q95ZQ0	Q95ZQ0	0	0
Q95ZQ0	B1Q240	0.0005820298	0.0004365224
Q95ZQ0	P22981	0.0090942161	0.0070571117
Q95ZQ0	Q95QC4	0.0106947981	0.0160785740
Q95ZQ0	O62479	0.0371044016	0.0064750818
Q95ZQ0	P39745	0.0543470353	0.0622044380
Q95ZQ0	O02365	0.0881047654	0.0936340487
Q95ZQ0	P90901	0.0915969443	0.0509276100
Q95ZQ0	P35602	0.0990905784	0.1177155329
Q95ZQ0	Q09511	0.1232448163	0.1296471444
Q95ZQ0	O45734	0.1390323754	0.1505274645
Q95ZQ0	P48152	0.1827573663	0.1580938523
Q95ZQ0	Q5DX39	0.4674427064	0.2665696617
Q95ZQ0	Q09EE7	0.8726809749	0.4130956712
Q95ZQ4	P41829	0.2387777374	0.1230993088
Q95ZQ4	Q18885	0.2905056384	0.1603492179
Q95ZQ4	Q86S66	0.4018188432	0.1946889778
Q95ZT1	P34441	0.5624590760	0.3939614405
Q95ZT1	Q19019	0.5985449254	0.6042197163
Q95ZT1	P21541	0.8067660968	0.9554019644
Q95ZT1	Q11184	0.8734085122	0.9424518007
Q95ZT1	O61208	0.8827937432	0.2089487086
Q95ZT1	P34475	0.9490723900	0.4931247726
Q95ZT1	Q18825	0.9524190615	0.9212804656
Q95ZT1	Q19294	0.9941069480	0.5934521644
Q95ZV2	Q21021	0.1360494725	0.0600945798
Q95ZV2	Q17796	0.3083303019	0.4068388505
Q95ZV2	P34766	0.3789741724	0.2837395417
Q95ZV2	Q19203	0.5146598763	0.3855947617
Q965F9	Q9NH52	0.0165878501	0.0112040742
Q965F9	Q21501	0.0361586031	0.0346307748
Q965F9	Q10656	0.0443797745	0.0683885049
Q965F9	Q18825	0.1049108767	0.1030192797
Q965F9	Q09488	0.2598763187	0.2885412877
Q965F9	Q11184	0.3317570025	0.1513277555
Q966M4	Q09517	0.0633684976	0.0606766097
Q968Y9	Q10656	0.0004365224	0.0003637686
Q968Y9	Q9U2Q9	0.0054565296	0.0021098581
Q968Y9	Q9N3Z3	0.0066205893	0.0234994543
Q968Y9	Q17381	0.0165878501	0.0040742088
Q968Y9	Q21617	0.0172426337	0.0048744998
Q968Y9	O01501	0.0253182976	0.0154965442
Q968Y9	Q02330	0.0280829393	0.0107675518
Q968Y9	Q8WQG4	0.0295380138	0.0336849764
Q968Y9	P41848	0.0376136777	0.0163695889
Q968Y9	Q9U3C8	0.0398690433	0.0711531466
Q968Y9	Q19691	0.0419789014	0.0172426337
Q968Y9	O45244	0.0420516551	0.0671516915
Q968Y9	Q09530	0.0437249909	0.0136049473
Q968Y9	P29355	0.0496180429	0.1058566752
Q968Y9	Q9BL83	0.0506365951	0.0295380138
Q968Y9	Q95YF3	0.0518734085	0.0214623499
Q968Y9	Q09390	0.0555110949	0.1108766824
Q968Y9	Q10459	0.0575481993	0.1233175700
Q968Y9	Q09590	0.0626409603	0.1035285558
Q968Y9	Q21902	0.0682429975	0.0918152055
Q968Y9	P46561	0.0726809749	0.0197162605
Q968Y9	Q10578	0.0868679520	0.0109130593
Q968Y9	Q18825	0.0894870862	0.0231356857
Q968Y9	Q10658	0.0923972354	0.0088032012
Q968Y9	Q17967	0.0931975264	0.1716260458
Q968Y9	Q09353	0.0995271008	0.1833393961
Q968Y9	Q9Y0A1	0.1052746453	0.0995271008
Q968Y9	Q18885	0.1105856675	0.0195707530
Q968Y9	Q27874	0.1305929429	0.1259367043
Q968Y9	Q20497	0.1318297563	0.1732266279
Q968Y9	P55853	0.1319752637	0.1512550018
Q968Y9	Q9NAN2	0.1329938159	0.1554019644
Q968Y9	P52275	0.1375773008	0.1241178610
Q968Y9	Q06561	0.1386686068	0.1207711895
Q968Y9	Q18426	0.1636231357	0.2224809021
Q968Y9	Q22197	0.1854492543	0.0897053474
Q968Y9	Q10051	0.1902510004	0.1137868316
Q968Y9	P41932	0.1991269553	0.2041469625
Q968Y9	O44326	0.2006547836	0.1690069116
Q968Y9	Q09260	0.2432157148	0.0434339760
Q968Y9	Q20053	0.2488905056	0.1320480175
Q968Y9	Q10666	0.2512186250	0.1515460167
Q968Y9	P34576	0.2571116770	0.2261185886
Q968Y9	P42170	0.2609676246	0.0451800655
Q968Y9	Q17339	0.2681702437	0.2432884685
Q968Y9	P34688	0.2844670789	0.3158239360
Q968Y9	Q21831	0.2949436159	0.2523826846
Q968Y9	Q86G92	0.3165514733	0.1981084031
Q968Y9	P34766	0.3367770098	0.3668970535
Q968Y9	Q94316	0.3462349945	0.3297926519
Q968Y9	Q10949	0.3508184794	0.2317206257
Q968Y9	Q21281	0.3539468898	0.1465987632
Q968Y9	P41842	0.3546016733	0.2618406693
Q968Y9	Q93791	0.3983994180	0.3527828301
Q968Y9	Q9TXI3	0.3999272463	0.1775918516
Q968Y9	P53014	0.4152782830	0.4192797381
Q968Y9	Q09496	0.4285922154	0.3908330302
Q968Y9	P91870	0.4342670062	0.3182248090
Q968Y9	Q9GYG1	0.4389232448	0.2603128410
Q968Y9	Q20054	0.4448162968	0.4867951983
Q968Y9	Q21234	0.4484539833	0.3698072026
Q968Y9	P46582	0.4687522736	0.4970534740
Q968Y9	Q19278	0.4712986541	0.5083303019
Q968Y9	Q21285	0.4739905420	0.3499454347
Q968Y9	Q21021	0.4835212805	0.3447071662
Q968Y9	Q8WT46	0.5039650782	0.4534012368
Q968Y9	Q18886	0.5098581302	0.3243361222
Q968Y9	Q09345	0.5577300837	0.4368861404
Q968Y9	O44552	0.5768643143	0.0878865042
Q968Y9	O44740	0.5828301200	0.3552564569
Q968Y9	O01835	0.6226991633	0.4861404147
Q968Y9	P34441	0.6622771917	0.4555838487
Q968Y9	Q09567	0.7251364132	0.7465260095
Q968Y9	Q18490	0.7570753001	0.5264459804
Q968Y9	Q8MXE7	0.7647144416	0.6831575118
Q968Y9	Q95R07	0.9006911604	0.8157875591
Q9BKS4	P30642	0.1541651510	0.1495089123
Q9BKS4	P34683	0.3303746817	0.4113495817
Q9BL19	P34808	0.3347399054	0.2535467443
Q9BL83	P22981	0.0128046562	0.0196435067
[truncated: 261 more rows]
