# Supplementary material for: Systematic Analysis of Experimental Phenotype Data Reveals Gene Functions
Source: PLoS One. 2013 Apr 16;8(4):e60847. doi: 10.1371/journal.pone.0060847 (PMC3628905; doi:10.1371/journal.pone.0060847)
Supplement: Supplement S2 — Computational evaluation results. A complete dataset for predicting interactions (genetic interactions, PPIs from GO, PPIs from STRING and interactions from BioGRID) using GO functional similarity. The first two columns of each file contains the interaction partners, the third column contains the position of the interaction pair in the functional similarity list (i.e., a value of 0 indicates that both partners are the functionally most similar, while a value of 1 indicates that both partners are the functionally least similar) based on GOA annotations, and the fourth column indicates the position of the interaction pair in the functional similarity list based on GOA’s and our inferred annotations. (BZ2) [file pone.0060847.s002.bz2 › results/worm-gi-result.txt]

O61460	O01498	0.3054564907	0.3689372325
P14585	Q93794	0.1802781740	0.0657988588
Q18409	Q23121	0.0001783167	0.0007132668
Q18409	Q23120	0.0007132668	0.0078459344
Q23120	Q23121	0.0003566334	0.0012482168
Q23120	Q18409	0.0007132668	0.0337018545
Q8STF6	Q9TW65	0.0021398003	0.0024964337
Q93380	O17185	0.0003566334	0.0003566334
Q93794	P14585	0.1587018545	0.0235378031
Q9NEW6	Q03563	0.1569186876	0.1472895863
Q9TW65	Q8STF6	0.0010699001	0.0010699001
