# Supplementary material for: Systematic Analysis of Experimental Phenotype Data Reveals Gene Functions
Source: PLoS One. 2013 Apr 16;8(4):e60847. doi: 10.1371/journal.pone.0060847 (PMC3628905; doi:10.1371/journal.pone.0060847)
Supplement: Supplement S2 — Computational evaluation results. A complete dataset for predicting interactions (genetic interactions, PPIs from GO, PPIs from STRING and interactions from BioGRID) using GO functional similarity. The first two columns of each file contains the interaction partners, the third column contains the position of the interaction pair in the functional similarity list (i.e., a value of 0 indicates that both partners are the functionally most similar, while a value of 1 indicates that both partners are the functionally least similar) based on GOA annotations, and the fourth column indicates the position of the interaction pair in the functional similarity list based on GOA’s and our inferred annotations. (BZ2) [file pone.0060847.s002.bz2 › results/mouse-ppi-result.txt]

A1L349	Q8R1W2	0.0090099929	0.0081909026
A2A545	O55017	0.0003276361	0.0006006662
A2A545	P97445	0.2152023153	0.0912466554
A2A6Z2	P97797	0.4790039862	0.3075410910
A2A934	Q8BUN5	0.1022224649	0.1065363403
A2AG68	O09164	0.3710478895	0.3621471086
A2AH22	O88597	0.0125047780	0.0108665975
A2AH22	F7DB15	0.0125593840	0.0059520559
A2AH22	F7CVL9	0.0126139901	0.0109212035
A2AH22	F7C090	0.0126685961	0.0109758095
A2AH22	E9QAM0	0.0127232021	0.0110304156
A2AH22	E9PYD6	0.0127778081	0.0110850216
A2AH22	E9PX06	0.0128324141	0.0111396276
A2AI52	Q60631	0.3417244580	0.2746682684
A2AI52	P70297	0.4322066292	0.6506853055
A2AI52	P48967	0.6661388085	0.7932070114
A2AIV8	Q8K3Z0	0.0048053295	0.0040408453
A2AIX5	Q9QXX0	0.0062796920	0.0093376290
A2AIX5	Q61483	0.0067165402	0.0092284170
A2AIX5	Q9Z0F8	0.1764320428	0.1175667559
A2AJW3	Q14AT2	0.0062796920	0.0049691476
A2AJW3	P70281	0.0190028941	0.0097198711
A2ALT2	Q01727	0.0269207667	0.0505105663
A2ALT2	Q9WU60	0.2290176377	0.3025719434
A2ALT2	P56450	0.2909408617	0.1699339267
A2ALT2	P33033	0.7352700268	0.7728935729
A2AP29	E9PZQ1	0.0486539617	0.0004914542
A2APF3	Q922X9	0.0001638181	0.0002730301
A2APX9	Q9JJV9	0.0003276361	0.0003276361
A2APX9	P97952	0.0013651504	0.0015289685
A2APX9	Q9WTU3	0.0086277508	0.0084093267
A2AQ52	Q9Z1W9	0.0031125430	0.0081909026
A2AQ52	Q6P9R2	0.1510948507	0.3096161197
A2AQ53	Q3UTY6	0.1429039480	0.0003822421
A2AQM0	Q99ME7	0.0001092120	0.0001092120
A2AQM0	P23708	0.0046415115	0.0057336318
A2AQM0	Q04886	0.0725167914	0.0531862611
A2AQM0	Q04887	0.1368426801	0.1305629880
A2BDW0	Q62431	0.1555725441	0.1830939770
A2RSE7	Q8C5S7	0.0002730301	0.0003276361
A2RSE7	Q920F6	0.0009829083	0.0012013324
A2RSE7	Q9CW03	0.0038224212	0.0044776934
A2RSE7	Q9CUU3	0.0040408453	0.0035493911
A3KFN7	Q61645	0.0783596352	0.0944138044
A4QPD3	P25799	0.0105389614	0.0289411893
A4QPD3	Q8C669	0.0906459892	0.0748102441
A5D6P6	Q08775	0.0121225359	0.0086277508
A5D6P6	P15806	0.0566810463	0.0561895921
A5D6P6	Q03347	0.0668377655	0.0526402010
A5D6P6	Q9WTN3	0.0916288975	0.0906459892
A6PW71	Q61616	0.0048053295	0.0026756949
A8XU21	Q09014	0.7230928848	0.3489324524
A8Y5D6	Q9QZX7	0	0.0000546060
A9DA50	Q01279	0.3626385628	0.3629115929
B1AQH6	P28033	0.0293780375	0.0317807022
B1AR14	Q9CQJ4	0.0226068913	0.0334734888
B1ARB3	P42227	0.0211871348	0.0102113253
B1ARB3	Q9QZE2	0.2006771146	0.3264347731
B1ARJ9	P11911	0.0009829083	0.0006552722
B1ASC1	Q61091	0.6612788729	0.6393272539
B1ASL3	P43488	0.1660022935	0.0599028013
B1AUB4	O35615	0.0066073281	0.0046961175
B1AUB4	P02340	0.0458144488	0.0368044559
B1AUB4	P45481	0.0508928084	0.0540599574
B1AUF2	Q62231	0.0129962322	0.0120679299
B1AUF2	Q61602	0.0565172282	0.0530770491
B1AUF2	P97480	0.1716813193	0.1732102878
B1AUU9	Q01279	0.4777480478	0.3121279965
B1AV36	P29037	0.2631463987	0.2728116638
B1AV36	Q80UV9	0.3795118222	0.3923442363
B1AVF2	P10085	0.1185496642	0.1166384536
B1AVY7	Q91V41	0.0000546060	0.0000546060
B1AW87	P27038	0.0027303009	0.0026210888
B1AW87	Q04998	0.1476546715	0.1615792060
B1AXS4	Q62420	0.0824550866	0.0881341124
B1AXS4	P39053	0.6380713155	0.6516682138
B2RU80	P55284	0.1533336974	0.0439032381
B2RU80	Q02858	0.2956369792	0.2524436193
B2RU90	Q8C6A8	0.0008736963	0.0003276361
B2RXS4	O09126	0.0229345274	0.0221154371
B2RY58	Q8C437	0.1461803091	0.1917763338
B2RY58	P51637	0.6077103697	0.6270955059
B3VNK5	Q91ZR5	0.0051329657	0.0121225359
B7FAU1	P62823	0.0106481734	0.0174193196
B7FAU1	P35276	0.0341833670	0.0341287610
B7FAU1	Q9CZT8	0.0385518484	0.0375689401
B7FAU1	P63011	0.0724075793	0.0157265331
B7FAU1	P55258	0.5823185715	0.7132091957
B7FAU1	Q99P58	0.7475563807	0.7098782286
B7FAU1	Q9ERI2	0.7781357506	0.3913613280
B7ZCA2	Q6WKZ8	0.0852945995	0.0629607383
B7ZNX6	P70424	0.8243870475	0.6564189374
B9EII4	P97474	0.0153442909	0.0113580517
B9EII4	Q91X20	0.7165401627	0.7476109867
B9EKI5	Q60631	0.4479877683	0.4932015508
B9EKR1	P12960	0.3188445367	0.0817998143
D3YU30	Q9CWH4	0.5878883853	0.6084202479
D3YU92	Q9JJZ9	0.0001092120	0.0001092120
D3YUA8	Q01705	0.6549445749	0.5796974827
D3YUD0	O09126	0.9331076285	0.9737891116
D3YUE0	Q91XB0	0	0.0000546060
D3YUI2	Q6PCM1	0.0178561677	0.0045869055
D3YUQ4	O88509	0.0056790258	0.0096106591
D3YUQ4	O88508	0.0653634030	0.0185660460
D3YVQ2	Q62431	0	0.0007644842
D3YVQ2	A6PWV5	0.0877518703	0.2953639491
D3YVQ2	P35991	0.3007153388	0.1024408890
D3YXK2	Q91VM5	0.0007098782	0.0019112106
D3YXK2	Q61658	0.0814721782	0.0739911538
D3YY41	Q64143	0.0449407525	0.0594113471
D3YY41	P35569	0.2861901382	0.3399224595
D3YYE6	Q64104	0.0958335609	0.0937585322
D3YZA2	P22646	0.2985857041	0.3086332114
D3YZA2	Q80W68	0.5744553050	0.5274395238
D3YZY4	Q9WU56	0.0706601868	0.0730082455
D3YZY4	Q9JLQ4	0.8578605362	0.7195434937
D3Z1C5	P61969	0.0015289685	0.0004914542
D3Z1C5	P70662	0.0020750287	0.0019112106
D3Z1C5	Q9Z0S2	0.0299240976	0.0208048927
D3Z1C5	P70314	0.0506197783	0.0501283241
D3Z1C5	P50481	0.0639436466	0.0643804947
D3Z1C5	P63006	0.4851744662	0.4542128543
D3Z1C5	P61372	0.5716703981	0.5784961503
D3Z294	P48999	0.0001092120	0.0001092120
D3Z2T9	P39689	0.2023699012	0.2059192923
D3Z2T9	Q9DBX1	0.2551193141	0.7263146399
D3Z2T9	P48316	0.3128924808	0.1538797575
D3Z2T9	P17156	0.4208485775	0.2879921367
D3Z2X7	P51943	0.0076448425	0.0076448425
D3Z2X7	Q08639	0.0200404085	0.0176377437
D3Z2X7	P45481	0.0287227652	0.0287227652
D3Z2X7	Q62318	0.0698410965	0.0609403156
D3Z2X7	Q64127	0.1156009392	0.1099219134
D3Z2Z7	P35569	0.2980396440	0.0132146563
D3Z392	O35718	0.3687544367	0.2368809043
D3Z3N8	P97377	0.0019658166	0.0020750287
D3Z3N8	Q9JLV5	0.0298694916	0.0203680446
D3Z3N8	Q8VEH2	0.1733194998	0.2121989843
D3Z3T5	Q8BH16	0.3226669579	0.3730137061
D3Z3Z3	O55017	0.0523671709	0.0269207667
D3Z3Z3	P97445	0.5783869382	0.0676022498
D3Z401	Q8BTM8	0.4108556763	0.5045596025
D3Z4A4	Q91WA1	0.2269972151	0.2397204172
D3Z5H5	O88559	0.0303063398	0.0278490690
D3Z5V0	Q91ZD4	0.0815267843	0.0393709387
D3Z6D8	O08663	0.9154698848	0.9309233878
D3Z6G2	P62835	0.3074864850	0.0055698138
D3Z6G2	Q61411	0.7190520395	0.5911101403
D3Z6H5	Q62120	0.1740839841	0.1285971714
D3Z6M5	Q9EPW2	0.0058974499	0.0152896849
D3Z6Q8	Q62520	0.8176159013	0.7957734942
D3Z726	Q9DBY0	0	0
D3Z726	P58463	0.0044230874	0.0043138754
D3Z726	P58462	0.0684759460	0.0660186753
D3Z763	Q62226	0.9719871130	0.9701851144
D3Z7D9	Q61233	0	0.0000546060
D3Z7D9	O70200	0.0035493911	0.0014197565
D3Z7D9	Q9DAW9	0.6288428985	0.7784633867
D3Z7U4	Q60520	0.0167640474	0.0221154371
D3Z7U4	Q01147	0.0201496205	0.0232075575
D3Z7U4	Q61687	0.3482225741	0.3776552176
D6RCJ2	Q9JJK5	0.2618904603	0.2888658330
D6RCJ2	Q8BVF7	0.2844427456	0.0729536395
D6RCJ2	Q61144	0.5897449899	0.4107464643
D6RCJ2	Q01853	0.6628624474	0.5015016655
D6RCJ2	P49769	0.7390924480	0.6454977339
D6RCY9	P05532	0.5039043303	0.2441981106
D6RE52	Q9QZ23	0.0669469776	0.1714082892
D6RFA7	Q61026	0.0627423142	0.0874242342
D6RFA7	Q04887	0.1853874297	0.1572653306
D6RFN6	P52293	0.8653961667	0.8670343472
D6RGM5	O88990	0.0096652651	0.0037132092
D6RGM5	Q9JI91	0.1319827445	0.0386610604
D6RHL2	Q9DB05	0.0205864686	0.0240266477
D6RHL2	P60879	0.0312346421	0.2701359690
D6RHL2	P63044	0.4941298531	0.5176104407
D6RI28	Q9QUK6	0.9833451646	0.9954130945
D6RIK7	P97377	0.3773275815	0.3923442363
E0CZ91	Q8C863	0.9105007372	0.9453939824
E0CZG1	Q9Z2Y3	0.0884617485	0.0886801726
E0CZG1	P11881	0.1660022935	0.1584666630
E9PUP6	Q14DJ8	0.0208594987	0.0180745918
E9PUP6	O35625	0.0246819199	0.0238628297
E9PWG9	P63101	0.5120952329	0.5409272102
E9PWU4	Q9D8U4	0.0012559384	0.0012559384
E9PWU4	Q9WTR5	0.7579315241	0.7769890242
E9PWU4	Q91VH1	0.8418063671	0.8586796265
E9PWU4	Q8BQS5	0.8421886092	0.8588980506
E9PXZ8	Q08481	0.3580516573	0.1239556599
E9PY08	Q08879	0.4215038497	0.4442745591
E9PY54	O54946	0.0226614973	0.0234805876
E9PY54	Q9DAR1	0.0271937968	0.0302517337
E9PY54	Q08775	0.0330912467	0.0265931306
E9PY54	Q8BUN5	0.0359853656	0.0358215475
E9PY54	Q9Z2V6	0.0821820565	0.0860590837
E9PY54	Q02591	0.1480915197	0.1527330312
E9PY54	O89114	0.5365041228	0.5658821602
E9PYN1	Q99NH2	0.1088297930	0.0804346639
E9PYN1	O70589	0.3327144651	0.2644023371
E9PYN1	Q9D8B7	0.4662261781	0.0296510675
E9PZ81	O09106	0.0176377437	0.0145798067
E9PZ81	P63058	0.0970348932	0.0666739475
E9PZ81	Q9Z2V6	0.1053350079	0.1162016054
E9PZ81	O88895	0.7802107792	0.8876208158
E9PZ97	O35280	0.0087915688	0.0104843554
E9PZ97	P70399	0.0196035603	0.0317260962
E9PZQ0	P49070	0.4651340578	0.4976246382
E9PZT5	P63001	0.4222683340	0.3059575165
E9Q011	Q08639	0.0243542838	0.0231529515
E9Q0Z0	O35375	0.0127778081	0.0509474144
E9Q0Z0	P97333	0.2634740348	0.0814721782
E9Q5C5	P53566	0.0066073281	0.0048599356
E9Q5C5	Q62315	0.0135422924	0.0104297494
E9Q5C5	Q60867	0.0256648283	0.0231529515
E9Q5C5	P12813	0.0386064544	0.0401354229
E9Q5C5	P32114	0.1214437831	0.1181128160
E9Q5C5	Q3TQR0	0.2085949872	0.2209905532
E9Q5C5	Q9CS74	0.3428711844	0.3863921804
E9Q5C5	Q9CQL7	0.8561677497	0.8769180364
E9Q5D6	Q61496	0.4191557910	0.0083001147
E9Q5D6	Q8BVN9	0.8576967182	0.1523507891
E9Q5P9	O88621	0.0038224212	0.0015835745
E9Q5P9	P41778	0.0053513897	0.0038224212
E9Q5P9	O70477	0.0062796920	0.0044230874
E9Q5P9	O35295	0.0605034675	0.0647081308
E9Q5P9	P42669	0.0637798285	0.0603942554
E9Q5P9	Q9EST3	0.5867962649	0.6179763010
E9Q5P9	Q9CU65	0.8694370120	0.8847813029
E9Q5P9	Q99LC9	0.8704745263	0.8857642112
E9Q696	Q811D0	0.1249385682	0.0550974717
E9Q696	Q9JLY0	0.2028067493	0.2513514989
E9Q696	P70315	0.4933653689	0.4173537924
E9Q769	Q9D8B7	0.0000546060	0.0000546060
E9Q769	P97792	0.0015835745	0.0014197565
E9Q769	P05555	0.0018566046	0.0022934527
E9Q769	P11835	0.0060612680	0.0257740403
E9Q769	Q99NH2	0.0221154371	0.0055698138
E9Q769	Q8R5M8	0.0369136679	0.0325997925
E9Q769	Q9JI59	0.4881231912	0.7559111014
E9Q8A6	Q9WU42	0.0583738328	0.0468519631
E9Q8I0	P01027	0.0038224212	0.0024572708
E9Q8K0	P22725	0.0077540545	0.0093922350
E9Q8K0	P27467	0.0948506525	0.0759023644
E9Q8K0	P15116	0.3133293289	0.3576148092
E9Q8N8	Q80SW1	0.2844427456	0.2207175231
E9Q967	Q80Z96	0.1204608748	0.5757112434
E9Q967	P97855	0.4565609130	0.1525692131
E9Q967	Q91ZD4	0.8392944903	0.6201059357
E9Q9C5	Q9WTT4	0.8378747338	0.8418609731
E9Q9C5	Q9CR51	0.8619013815	0.8749522197
E9Q9M0	Q7TSG1	0.3054660624	0.2778354175
E9QA93	P30355	0.0001638181	0.0002184241
E9QAQ7	O54941	0.0009829083	0.0015289685
E9QAQ7	Q6DIC0	0.0159995632	0.0091738110
E9QAQ7	Q9Z0H3	0.0222246492	0.0151258669
E9QAQ7	P97496	0.0702233386	0.0394255447
E9QAQ7	Q3TKT4	0.5934581991	0.2676240922
E9QAZ1	Q9JIP4	0.6796811009	0.7440615956
E9QB01	O35250	0.0756293344	0.1067547644
E9QB01	O35382	0.0878064763	0.1222082674
E9QKL0	Q61214	0.5250914651	0.4742532627
E9QL12	P07356	0.0696772784	0.0401354229
E9QL12	P10107	0.4266914214	0.3013160050
E9QL12	P51637	0.7383825698	0.5486812647
E9QM80	O70374	0.7712007863	0.3674438923
E9QM80	P22091	0.8710751925	0.5980451046
E9QM80	P15806	0.9217495768	0.9268279364
E9QMU3	Q9EPK8	0.1667667777	0.1790531317
F2Z494	Q923J1	0.1350406815	0.1793807678
F6Q1R4	Q8BIA4	0.1824387047	0.0690766122
F6Q1R4	P62878	0.4874133129	0.4758914432
F6Q325	Q9CZA6	0.0001092120	0.0001092120
F6Q4H2	P35438	0.0287227652	0.0206410746
F6Q4H2	P52800	0.0867689619	0.0940861683
F6Q5Z1	Q99JW4	0.0008736963	0.0013651504
F6Q5Z1	Q9EPC1	0.0286681592	0.0099382952
F6Q5Z1	Q8VI36	0.0305793698	0.0261562824
F6Q5Z1	P20065	0.0461966909	0.0741003659
F6Q7G3	Q80WJ1	0.0006552722	0.0006552722
F6QZU1	Q8R0F3	0	0.0001638181
F6QZU1	Q8BPG6	0.0000546060	0.0002184241
F6QZU1	Q9EQ08	0.4818434992	0.0153442909
F6R105	Q8BGS1	0.0272484028	0.0297056736
F6R105	P11688	0.0299787037	0.0527494130
F6R105	Q80UW2	0.3541200240	0.3908698739
F6SH36	P11531	0.4779664719	0.3353901600
F6T0L5	P97333	0.0288319773	0.0043684814
F6T0L5	Q62181	0.0289957953	0.0089007809
F6T0L5	O08665	0.2171681319	0.1110140337
F6T4Z4	Q33DR2	0.0008190903	0.0007098782
F6T941	Q64124	0.0121225359	0.0105389614
F6T941	Q64279	0.0188390761	0.0210233168
F6T941	P22091	0.0328728226	0.0362583957
F6T941	P48985	0.0375689401	0.0331458527
F6T941	Q60867	0.0458690548	0.0473980233
F6T941	Q61039	0.0631791623	0.0567902583
F6T941	O70374	0.1316551084	0.1418118277
F6T941	P25801	0.2701359690	0.2913231038
F6T941	O54972	0.7953912521	0.8142849342
F6TL88	P24807	0.4774750177	0.1162562114
F6TUC4	Q61411	0.1099219134	0.1778517993
F6U3T5	P22091	0.8364003713	0.8914978431
F6U5G1	O54946	0.2057008682	0.2420138699
F6V2B1	Q3ULA2	0.0377327581	0.0264839185
F6V8P6	Q02248	0.9694206302	0.9150330366
F6VD35	Q60736	0.0005460602	0.0007098782
F6VD35	P23578	0.1501119423	0.0144159886
F6VD35	P15535	0.5677933708	0.4188827609
F6VEI7	Q9DBB1	0.1247201442	0.0732812756
F6VEI7	Q811D0	0.5458417518	0.5506470813
F6VIJ0	Q61411	0.2094686834	0.1454158248
F6VIJ0	O35551	0.5219789221	0.5777862720
F6VRL0	Q3UHC7	0.1717359253	0.1831485830
F6VRL0	P47941	0.4602741222	0.4863757986
F6VRL0	Q64010	0.6915852127	0.7100420466
F6VRP8	P30412	0.0229891334	0.0226614973
F6VSI0	O35464	0.0007644842	0.0006006662
F6W8W7	P29037	0.2926336482	0.1893736690
F6W8Z8	Q62420	0.5557254409	0.6977556927
F6W8Z8	Q9JK48	0.5877791733	0.5695407634
F6W8Z8	Q99J31	0.7394200841	0.5766941517
F6WHQ7	Q8CDK3	0.3386665211	0.3275268935
F6X9C5	Q8BPG6	0.1610331459	0.0173647136
F6XRI9	Q811U4	0	0.0000546060
F6XRI9	Q80U63	0.0002184241	0.0002184241
F6XRP9	Q8CFN5	0.6703980779	0.6157374543
F6XTL7	Q8VBX6	0.0855676296	0.0916835035
F6YMV1	Q9D4H4	0.0086823568	0.0097744771
F6YMV1	Q8VBX6	0.0394255447	0.0451591765
F6YMV1	Q9JLB2	0.1666575657	0.1776333752
F6YMV1	Q66T02	0.2668596079	0.2784360837
F6YMV1	Q8JZS0	0.3468574237	0.3625293507
F6YMV1	Q8BTM8	0.4703216294	0.4876863430
F6YMV1	Q63ZW7	0.7502320756	0.7639927920
F6YMV1	Q9JLB0	0.7584775842	0.7715830284
F6YPZ1	P70160	0.4707038716	0.1737563479
F6YT88	Q6VVW5	0	0.0000546060
F6YY69	Q61337	0.7798831431	0.6934418173
F6Z0X5	Q8VI36	0.1695516846	0.0664555234
F6Z2S4	Q9ERI2	0.0003822421	0.0003822421
F6Z2S4	P03995	0.0808169060	0.0659640692
F6Z2S4	P08551	0.0864413258	0.0791241195
F6Z9G5	Q3V096	0.0653087970	0.1147818490
F6ZBL2	O88516	0.0002730301	0.0025118768
F6ZBL2	Q61483	0.0066619341	0.0041500573
F6ZBL2	Q9QXX0	0.0350570633	0.0154535030
F6ZBL2	Q9JI71	0.0624692841	0.0038770272
F6ZBL2	Q9QYE5	0.1270682029	0.0219516191
F6ZN61	Q640L3	0.0778135751	0.0784142412
F7AT35	P97929	0.0419920275	0.0131600502
F7B458	Q9DB07	0.1248293562	0.1587942991
F7BDU9	P15655	0.0390979086	0.0358215475
F7BDU9	P11403	0.0445585103	0.0456506307
F7BDU9	O35082	0.6523234860	0.2722656037
F7BEN2	P41183	0.1077376727	0.0998198001
F7BEN2	A2AM29	0.6835581281	0.6470813084
F7BG02	P45481	0.7809752635	0.6755856495
F7BUP2	Q08775	0.0055698138	0.0011467264
F7BUP2	Q6NZM9	0.0092830230	0.0142521706
F7BUP2	Q9Z2V6	0.0146344127	0.0241358598
F7BUP2	O35295	0.0192759242	0.0441762682
F7BUP2	P42669	0.0229345274	0.0549336537
F7BUP2	O88559	0.0682029160	0.0309616120
F7BUP2	Q61656	0.0748102441	0.0933762901
F7BUP2	P10085	0.0810353301	0.0552066838
F7BUP2	O35625	0.0945776225	0.0783596352
F7BUP2	P08121	0.5296237645	0.4023371376
F7BUP2	Q3U962	0.5723802763	0.4100911920
F7BUP2	Q01149	0.6211980560	0.4940206411
F7C3I9	Q8VC66	0.0911920494	0.4556326107
F7C4S8	Q9JHD2	0.0012013324	0.0010375143
F7C4S8	P61965	0.0061158740	0.0079178725
F7C9S8	Q8R3Z5	0.0004368481	0.0012559384
F7C9S8	O70589	0.0097198711	0.0116856878
F7C9S8	Q8R0S4	0.0098290832	0.0057882379
F7C9S8	Q8CC27	0.0197673784	0.0095560531
F7C9S8	P54285	0.0215693769	0.0269207667
F7CD11	Q7TQF7	0.0014197565	0.0016927865
F7CD11	Q62420	0.8156500846	0.8294654071
F7CD87	O70589	0.0002730301	0.0002730301
F7CD87	O55017	0.0011467264	0.0011467264
F7CD87	Q8JZS0	0.0104297494	0.0098290832
F7CD87	Q8BR86	0.2152569213	0.2126358325
F7CD87	Q8R5M8	0.2235570360	0.2209359471
F7CD87	P61809	0.3923442363	0.3929449025
F7CD87	Q99P47	0.4176268225	0.4196472451
F7CD87	P49615	0.4392508054	0.4412712281
F7CD87	Q811D0	0.6089663081	0.6113143668
F7CD87	Q8BSS9	0.6314639873	0.6356686507
F7CFU6	Q9R100	0.2301643641	0.1686233823
F7CFU6	P13372	0.3466936056	0.0138699285
F7CPT8	Q2QI47	0.1906842134	0.1743024081
F7CRC6	Q02248	0.0004368481	0.0004368481
F7CRC6	Q04887	0.0006552722	0.0006552722
F7CRC6	P27782	0.0022388467	0.0023480588
F7CRC6	P48432	0.0037678152	0.0034947851
F7CRC6	Q924A0	0.0052967837	0.0060612680
F7CRC6	P19785	0.0197673784	0.0190028941
F7CRC6	Q9Z1J1	0.0210233168	0.0236444056
F7CRC6	O35625	0.0231529515	0.0192213182
F7CRC6	Q9WV60	0.0386064544	0.0401900289
F7CRC6	Q9JJN6	0.0430841479	0.0490362038
F7CRC6	P09803	0.0963796210	0.0724621853
F7CRC6	P46662	0.1000382242	0.1057172500
F7CRC6	P26231	0.1012395566	0.1082291268
F7CRC6	P46938	0.1030961612	0.1102495495
F7CRC6	O88566	0.1108502157	0.1189865123
F7CRC6	P30999	0.2236662480	0.2438704745
F7CRC6	Q9DBG9	0.2379730246	0.2610167640
F7CRC6	P70188	0.2423961121	0.2249221864
F7CRC6	P15116	0.2873368645	0.3137661770
F7CRC6	Q9D219	0.5007917873	0.5316987932
F7CRC6	Q67FY2	0.5024299678	0.5331731557
F7CRC6	Q61315	0.5557254409	0.5860317807
F7CRC6	Q60737	0.8049473052	0.8279364386
F7CRC6	Q61771	0.9225140610	0.9305411456
F7CZG3	Q7TPH6	0	0.0000546060
F7DB15	A2AH22	0.0198765904	0.0196581663
F7DB15	Q8BH60	0.0263747065	0.0487085677
F7DB15	Q9JK48	0.5561076831	0.5704144597
F7DD14	O09039	0.0418282095	0.1991481461
F7DD14	P20826	0.0850761754	0.1332932889
F7DD14	Q9JID9	0.0904275651	0.0784688473
F7DEV6	P23359	0.4816796811	0.2321301807
F8VQ06	P04202	0.2683885764	0.2328400590
F8VQ40	Q62165	0.0009829083	0.0026756949
F8VQ40	P10493	0.0104297494	0.0170916835
F8VQ40	P05366	0.3545568722	0.4060503467
F8VQ40	P05367	0.4177906405	0.4080161634
F8VQ40	Q99JR5	0.5675749468	0.6020313439
F8VQ72	Q14DJ8	0.0138699285	0.0105389614
F8VQ72	F6SKQ8	0.0139245345	0.0114672637
F8VQ72	E9QMJ8	0.0139791405	0.0115218697
F8VQ72	O35625	0.0166548354	0.0131054442
F8VQJ3	P02469	0.0003822421	0.0003276361
F8VQJ3	Q61001	0.0221154371	0.0042046634
F8VQK4	P02716	0.0001092120	0.0001092120
F8VQK4	P09690	0.0001638181	0.0001638181
F8VQK4	P35564	0.2292906678	0.2152023153
F8VQL0	Q8BUE7	0.0004914542	0.0005460602
F8WGJ8	O09100	0.0421558456	0.0415005734
F8WGJ8	Q6ZQ88	0.0455960247	0.0451591765
F8WGJ8	O35627	0.0773221209	0.0775951510
F8WGJ8	O54915	0.2420138699	0.2486758041
F8WHD9	Q08775	0.0090645989	0.0097744771
F8WHD9	Q8BUN5	0.0123955660	0.0109212035
F8WHD9	P70340	0.0150712609	0.0170916835
F8WHD9	P97454	0.0262108884	0.0146890187
F8WHD9	P55200	0.0593567411	0.0647627369
F8WHI9	Q9D495	0	0.0008736963
F8WHI9	Q9CR81	0.0000546060	0.0000546060
F8WHI9	Q505B8	0.0001092120	0.0009283023
F8WHI9	Q62209	0.0968164692	0.0040954513
F8WHM0	P08920	0.0263747065	0.0316168842
F8WI22	P15209	0.9414077431	0.6943155136
F8WIA8	Q61501	0.0460874788	0.0325997925
F8WIA8	Q6TYB5	0.2127450445	0.4525746737
F8WIA8	Q9Z0W1	0.2883743789	0.5089826899
F8WIA8	Q8K0X8	0.5382515153	0.6728553487
F8WIF5	Q9ES64	0.0002184241	0.0004914542
F8WIX5	Q91XC0	0.3346256757	0.3351717359
G3UWU0	P68510	0.0016381805	0.0015835745
G3UXH8	O88566	0.1067001584	0.0804892699
G3UXH8	P08121	0.5209414077	0.4352099601
G3UXH8	O35625	0.5233986785	0.0992191339
G3UXH8	Q3U962	0.5354120024	0.4550319445
G3UXH8	Q01149	0.5416370884	0.6679954131
G3UYW7	P30051	0.1908480315	0.2026429313
G3UYW7	P35569	0.2565936766	0.2609075520
G3UYW7	Q02248	0.3727952820	0.2722109977
G3UYW7	P97764	0.8078414241	0.8230765030
G3UZ36	Q9EPB4	0.9946486103	0.6340304702
G3UZT4	O08788	0.3569595369	0.3573417791
G3UZT4	P42859	0.3638398952	0.3643859553
G3UZX4	Q60737	0.2717195435	0.2701359690
G3UZY8	Q9CWR8	0.0644351007	0.0647627369
G3UZZ8	O88700	0.0603396494	0.0502375362
G3V010	Q9Z0G0	0.5443127833	0.3055752744
G3V016	Q01097	0.4315513570	0.3563588707
G3X8S5	Q8C2B3	0.0221700431	0.0208048927
G3X8S5	Q6NZM9	0.0525855949	0.0489815978
G3X8S5	Q9Z2V6	0.0867689619	0.0844209032
G3X8S5	P0CB42	0.2191885546	0.1288702015
G3X8Y8	Q9EPW9	0.2115983181	0.3670070442
G3X940	P17433	0.2920329820	0.0321083383
G3X9H5	O35668	0.0189482881	0.0308523999
G3X9H5	Q99PV8	0.0396985748	0.0188936821
G3X9H5	O35526	0.1080107028	0.1338393491
G3X9H5	P60879	0.2190793425	0.0535685032
G3X9H5	P52480	0.2466007754	0.2753235407
G3X9H5	O08532	0.3407961557	0.3733413422
G3X9H5	P70398	0.7701086660	0.7887293180
G3X9H5	Q9D4H8	0.7828318681	0.8015617321
G3X9H5	O08788	0.8126467537	0.8284278928
G3X9H5	P46471	0.8781193688	0.8891497843
G3X9H5	P16858	0.8849997270	0.8951564462
G3X9V4	P35438	0.0005460602	0.0004914542
G3X9V4	Q62108	0.0047507235	0.0037132092
G3X9V4	P49615	0.0176923497	0.0174739256
G3X9V4	P61809	0.2028613553	0.2327854530
G3X9V4	O35350	0.8212745045	0.8379293398
G3XA70	Q61337	0.9174903074	0.7760607219
G5E819	P06537	0.4318789931	0.6496477912
G5E852	P97378	0.0034947851	0.0039862393
G5E874	P10493	0.1594495713	0.0408999072
G5E874	P37889	0.2146562551	0.0452683886
G5E899	Q5S248	0.2772893573	0.4699939933
G5E8K3	E9Q1T1	0.1884453667	0.1886091847
G5E8K3	Q8BIL5	0.1904111833	0.1905203953
G5E8K3	E9PX29	0.2974389778	0.2959100093
G5E8N4	P70206	0.2739583902	0.2675148801
G8JL40	O88712	0.0023480588	0.0024572708
G8JL40	Q8C796	0.0083001147	0.0102113253
G8JL40	Q64318	0.0242450718	0.0126139901
G8JL40	Q00286	0.0392071206	0.0317260962
G8JL40	Q6ZPI3	0.0488723857	0.0470157811
G8JL40	P31266	0.0869327800	0.0831103588
H3BJR3	P56546	0.0137607164	0.0135422924
H3BJR3	Q9R190	0.0488723857	0.0599574073
H3BJR3	P17679	0.0624692841	0.0593567411
H3BK93	Q8BGU2	0.0004368481	0.0004914542
H3BK93	Q9R171	0.0008736963	0.0003822421
H3BK93	Q8BME9	0.2836236553	0.0052421777
H3BKY4	Q9QYX7	0.0036586032	0.0009283023
H3BKY4	P98078	0.2499863485	0.1566100584
H3BKY4	Q7TN73	0.6772784361	0.8844536668
H3BL47	P62746	0.0220608311	0.0063889041
H3BL47	Q62159	0.0510566264	0.0617047999
H3BL47	Q9QUI0	0.1688418064	0.1725004095
H3BL47	P63001	0.3376836127	0.3387757331
H3BL52	P22724	0.0435209960	0.0293780375
H3BL52	P04426	0.0593567411	0.0757931524
H3BL52	O35625	0.1584666630	0.1027139191
H3BL52	P15116	0.5402173319	0.5831376618
H3BL60	P06909	0.0087369628	0.0632883744
H3BLQ4	P11881	0.0163271993	0.0250095561
H3BLQ4	Q61056	0.2560476164	0.2950909190
H3BLQ4	Q9QUQ5	0.4453120734	0.4785125321
H7BX60	Q5EE38	0.0002184241	0.0002184241
H7BX60	Q91WC1	0.0216239830	0.0316168842
H9H9R6	Q61091	0.3223393218	0.3245235625
H9H9R6	P51141	0.3492600885	0.3531371157
H9H9R6	P04426	0.8837437886	0.8841260307
H9H9R6	P27467	0.9070605581	0.9208758805
H9H9R6	P22725	0.9517828865	0.9527657948
J3KMJ6	O88712	0.0052421777	0.0140883525
J3KMJ6	Q6ZQ88	0.0281767051	0.0106481734
J3KMJ6	Q9JM73	0.1126522143	0.0780866051
J3KMM6	Q922Y2	0.2459455032	0.2354065418
J3KMM6	P70196	0.5130781412	0.5158630481
J3QJZ9	Q07113	0.2248675804	0.6006115874
J3QJZ9	Q69ZQ1	0.2707366352	0.1495112761
J3QJZ9	Q07079	0.4664446022	0.0194397423
J3QK20	P97445	0.0003822421	0.0001092120
J3QK20	O55017	0.0016927865	0.0013651504
J3QMQ8	P60335	0.4725058701	0.5385245454
J3QMR8	P23818	0.0244634959	0.0019658166
J3QMR8	Q9Z2W8	0.0587560749	0.1316005024
J3QMR8	Q01097	0.0880795064	0.0043138754
J3QMR8	P23819	0.3607819582	0.0683121280
J3QMR8	Q9QYR6	0.3751979468	0.3795118222
J3QMR8	Q9Z123	0.4601103042	0.5751105772
J3QMR8	P35436	0.4651886638	0.0851853874
J3QMR8	Q9QVP4	0.4986075466	0.3368099165
J3QMR8	Q810U4	0.5301698247	0.2081581390
J3QMR8	Q925H0	0.7039807787	0.5258559493
J3QMR8	Q9JI18	0.8092065746	0.8989242615
J3QNU6	Q04736	0.3964942937	0.4768197455
J3QNU6	Q61614	0.5109485065	0.2314203025
J3QP04	P02340	0.6533610004	0.3451100311
J3QP04	P19091	0.6536886365	0.2619450663
J3QP04	Q64364	0.6724731065	0.6728553487
J3QP46	O08917	0.2944902528	0.3028449735
J3QPR3	O35625	0.9866761317	0.7889477420
J3QQ18	O70405	0.0059520559	0.0060612680
J3QQ40	Q9ER39	0.0021842407	0.0012559384
J3QQ40	Q9ER41	0.0028395129	0.0145798067
J3QQ40	Q8R1J9	0.0151258669	0.1040790695
J3QQ40	Q9ER38	0.0277944629	0.2393381751
O08523	E9QA28	0.0699503085	0.0375143341
O08537	P01101	0.1583028450	0.0079724786
O08537	Q8VH51	0.5760388795	0.7350516027
O08537	F7AA45	0.5983727407	0.7553650412
O08537	E9Q999	0.6014306777	0.7582045541
O08537	E9Q8F0	0.6016491017	0.7584229782
O08537	E9PZF9	0.6035057063	0.7602795828
O08537	D6RJ85	0.6061267952	0.7628460656
O08537	D6RCZ8	0.6071097035	0.7638289740
O08537	B7ZD64	0.6114235789	0.7680336373
O08537	B7ZD63	0.6114781849	0.7680882433
O08537	B7ZD61	0.6115327909	0.7681428493
O08538	Q02858	0.0285043412	0.0413913613
O08538	Q80YS4	0.0303063398	0.0030033310
O08538	B1AWS8	0.0304155518	0.0483809316
O08599	Q9R0Q1	0.0009283023	0.0010921204
O08599	G3UYC6	0.0011467264	0.0014743625
O08599	O35526	0.0566264402	0.0442308742
O08599	D6RFB9	0.1213345711	0.0975263474
O08643	Q9DAV6	0.0000546060	0.0025664828
O08686	Q9QXE7	0.0015289685	0.0018566046
O08686	Q62440	0.0080816906	0.0098290832
O08686	Q5SQA7	0.0081909026	0.0099382952
O08686	Q5SQA5	0.0082455087	0.0099929012
O08686	Q5SQA4	0.0083001147	0.0100475072
O08686	Q5SQA3	0.0083547207	0.0101021133
O08686	Q5SQA2	0.0084093267	0.0101567193
O08686	E9Q2Q6	0.0085731448	0.0103205373
O08686	Q9JM73	0.1050073718	0.0996013761
O08707	P10855	0.2133457107	0.2203352809
O08792	Q8K4J2	0.0179653798	0.0240266477
O08792	A2BI84	0.0181838039	0.0241358598
O08792	A2BI80	0.0182384099	0.0241904658
O08797	P04187	0.0000546060	0.0000546060
O08858	Q8VDZ4	0.0728444275	0.0846939333
O08900	P81183	0.0588652870	0.0954513187
O08900	P63166	0.3506798449	0.1892644569
O08900	P63280	0.3934909627	0.4808059848
O08900	Q03267	0.4662261781	0.5879429913
O08900	F7C528	0.4851198602	0.5716703981
O08900	F6V4V3	0.4853382843	0.5717796101
O08900	E9Q614	0.4859389505	0.5719980342
O08900	B1AR17	0.4874679190	0.5723256703
O08900	B0QZH8	0.4875225250	0.5723802763
O08900	B0QZH7	0.4875771310	0.5724348823
O08900	Q9Z1F9	0.5487904767	0.7725659368
O09126	Q8CJH3	0.0323813684	0.0322175504
O09126	B2RXS4	0.0455414187	0.0412275433
O09126	D3YUD0	0.6482280347	0.4764921094
O35082	Q03142	0.4045213783	0.1704253809
O35082	Q9EPC2	0.5672473107	0.4528477038
O35082	P04426	0.6705618959	0.7547643750
O35082	P16092	0.7388194179	0.8313220117
O35082	P22724	0.7392562660	0.4344454759
O35082	P17553	0.7700540600	0.9307595697
O35082	F7BDU9	0.8424070333	0.6213072681
O35082	F2Z480	0.8425708513	0.7104788948
O35082	E9QK53	0.8426254573	0.7105335008
O35082	E9Q7T0	0.8426800633	0.7105881068
O35082	E9Q7E8	0.8427346694	0.7106427128
O35082	E9Q7E6	0.8427892754	0.7106973188
O35082	E9Q7C7	0.8428438814	0.7107519249
O35082	E9Q708	0.8428984874	0.7108065309
O35082	E9Q700	0.8429530934	0.7108611369
O35082	E9Q5C3	0.8430076994	0.7109157429
O35082	E9Q5C2	0.8430623055	0.7109703489
O35082	E9PXV8	0.8431169115	0.7110249550
O35082	E9PX90	0.8431715175	0.7110795610
O35082	E9PX88	0.8432261235	0.7111341670
O35082	E9PX67	0.8432807295	0.7111887730
O35082	E9PX60	0.8433353356	0.7112433790
O35082	E9PVU6	0.8433899416	0.7112979850
O35082	D6RJK5	0.8434445476	0.7113525911
O35082	D3Z5M8	0.8434991536	0.7114071971
O35082	P21803	0.9380767761	0.7456997761
O35082	Q7TSI8	0.9912630372	0.7565117676
O35082	Q61563	0.9913176432	0.9535302790
O35082	E9QNJ9	0.9914268552	0.9535848851
O35082	E9QLT8	0.9914814613	0.9536394911
O35082	E9QAC2	0.9915360673	0.9536940971
O35082	D3Z7U5	0.9915906733	0.9537487031
O35082	P22725	0.9957407306	0.9649429367
O35114	P17439	0.0000546060	0.0000546060
O35118	Q9Z0L2	0.0033855731	0.0036586032
O35118	P35546	0.1685687763	0.1143450008
O35161	Q91ZD4	0.0000546060	0.0000546060
O35161	D3Z4X2	0.0001092120	0.0001092120
O35161	D3Z374	0.0001638181	0.0001638181
O35161	D3YY75	0.0002184241	0.0002184241
O35235	O35235	0	0
O35245	O35245	0	0
O35245	O08852	0.0009283023	0.0009283023
O35245	Q8R526	0.2526620434	0.2728116638
O35245	P84309	0.4337902037	0.4026647737
O35245	Q01853	0.4909080981	0.4560148528
O35245	Q8K3K8	0.6417299186	0.6622617812
O35245	E9PZ36	0.7001583575	0.7197619178
O35245	Q9JLQ0	0.7114071971	0.5018839076
O35245	Q91ZR4	0.7118986512	0.7318844537
O35305	Q60803	0.0004368481	0.0004368481
O35305	Q9Z1R2	0.2008955387	0.1876808824
O35457	Q9DD06	0.0758477584	0.1114508819
O35565	O70514	0.5976628624	0.7943537378
O35716	Q62120	0.0137061104	0.0048599356
O35716	P15208	0.0360399716	0.0484901436
O35716	Q62070	0.1325288047	0.1714082892
O35716	F6WGR1	0.2189155245	0.2846611697
O35716	Q99PJ2	0.6735106209	0.7164855567
O35740	Q62432	0.0031671490	0.0063889041
O35740	Q8BUN5	0.0064981161	0.0093376290
O35740	P22561	0.0082455087	0.0085185387
O35740	Q9Z0S2	0.0091738110	0.0136515044
O35740	P49698	0.0157811391	0.0200950145
O35740	P34056	0.0165456233	0.0092830230
O35740	Q61312	0.0263747065	0.0304155518
O35740	B2RWS6	0.0273576148	0.0332550647
O35740	Q61313	0.0428111178	0.0425380877
O35740	P29037	0.3015890351	0.3533555398
O35864	Q99LD4	0.0000546060	0.0394255447
O35864	Q3MIA8	0.0001638181	0.0395347567
O35864	O88545	0.0002184241	0.0395893627
O35864	O88544	0.0002730301	0.0396439688
O35864	G3UXW9	0.0003276361	0.0396985748
O35864	F6QTS1	0.0003822421	0.0397531808
O35864	F6QK86	0.0004368481	0.0398077868
O35864	D6RG47	0.0004914542	0.0398623928
O35864	D6RCV3	0.0005460602	0.0399169989
O35864	D3Z1R9	0.0006006662	0.0399716049
O35864	D3Z0F5	0.0006552722	0.0400262109
O35864	D3YV99	0.0007098782	0.0400808169
O35864	B1ATU4	0.0007644842	0.0401354229
O35864	O88543	0.0018566046	0.0059520559
O35864	F6YCA7	0.0019112106	0.0060066619
O35864	D3Z036	0.0019658166	0.0060612680
O35864	Q8VBV7	0.0030033310	0.0097198711
O35864	P61202	0.0977993775	0.1417572216
O35864	A2AQE4	0.0979631955	0.1418664337
O54851	Q9Z0U1	0.2115437121	0.2006225086
O54863	O54887	0.0081909026	0.0158357451
O54863	Q8K450	0.0407360891	0.0080816906
O54890	P11688	0.0004914542	0.0116310817
O54890	P11276	0.0043684814	0.0274668268
O54890	Q8K1B8	0.0051875717	0.0363130017
O54908	O88572	0.0709332168	0.0622508600
O54908	Q8K1S7	0.6102222465	0.6314093813
O54942	Q9Z0U1	0.0152350789	0.0223338612
O54942	P39447	0.0214601649	0.0060066619
O54942	Q9QXY1	0.0582646208	0.2121443783
O55003	O55003	0	0
O70302	P12242	0.0318353083	0.0048053295
O70404	Q8R307	0.1714082892	0.0608857096
O70405	Q5EG47	0.0022934527	0.0021296347
O70405	J3QQ18	0.0050237536	0.0096652651
O70405	F6SEU4	0.0050783596	0.0071533883
O70405	Q9JLN9	0.0097744771	0.0066073281
O70405	Q9ESK9	0.0177469557	0.0113034456
O70405	Q91YI1	0.1326926227	0.1930322722
O70405	O08992	0.1917217277	0.2670234260
O70405	Q3TMX0	0.4303500246	0.5081635996
O70405	H3BLG5	0.4307868727	0.5083274177
O70405	A2AKJ9	0.4320428111	0.5087096598
O70405	A2AKJ6	0.4320974171	0.5087642658
O70405	A2AKJ5	0.4321520232	0.5088188718
O70405	Q64337	0.5752197892	0.7330311800
O70456	Q9QWL7	0.0213509529	0.0194943483
O70456	P08152	0.1171299077	0.1005842844
O70477	Q3UR63	0.0002184241	0.0006006662
O70477	O35984	0.0003822421	0.0007644842
O70477	G3UXL9	0.0005460602	0.0009283023
O70477	P41778	0.0035493911	0.0036586032
O70477	H3BJM6	0.0036039972	0.0037132092
O70477	F6UQH8	0.0036586032	0.0037678152
O70477	D9J2V6	0.0037132092	0.0038224212
O70477	Q60954	0.0055152078	0.0073172064
O70477	Q3UJ00	0.0055698138	0.0162179872
O70477	H3BLB6	0.0056790258	0.0074264184
O70477	E9Q5P9	0.0241358598	0.0129416262
O70477	E9Q3M0	0.0241904658	0.0157265331
O70477	E9PZV6	0.0242450718	0.0157811391
O70477	E9PXA8	0.0242996778	0.0158357451
O70477	Q62432	0.0270299787	0.0179107738
O70477	Q8BUN5	0.0381150003	0.0380057882
O70477	P97471	0.0555343199	0.0451591765
O70477	O35317	0.0849123573	0.0842570851
O70477	H3BLL9	0.0849669634	0.0843116911
O70477	H3BL94	0.0850215694	0.0843662972
O70477	H3BK27	0.0850761754	0.0844209032
O70477	F6VAS1	0.0851307814	0.0844755092
O70477	D6RCU6	0.0851853874	0.0845301152
O70477	B2FDH3	0.0852945995	0.0845847212
O70477	B2FDH2	0.0853492055	0.0846393273
O88307	E9Q711	0.0333096707	0.0342925790
O88307	E9Q1T6	0.0344563971	0.0354393054
O88307	Q3V346	0.4867034347	0.3359908262
O88307	A2ARV5	0.4906350680	0.3098345438
O88307	A2ARV4	0.4906896740	0.3098891498
O88307	Q8VI56	0.8092611806	0.8394037023
O88307	Q91ZX7	0.8396767324	0.8289739529
O88703	Q8C437	0.0004914542	0.0007644842
O88703	F8SLQ3	0.0006006662	0.0008190903
O88703	F8SLP9	0.0006552722	0.0008736963
O88703	D3YYH1	0.0008190903	0.0010375143
O88703	D3YYH0	0.0008736963	0.0010921204
O88704	Q8C437	0.0089553869	0.0139791405
O88704	F8SLQ3	0.0092284170	0.0140337465
O88704	F8SLP9	0.0092830230	0.0140883525
O88704	D3YYH1	0.0094468410	0.0141429586
O88704	D3YYH0	0.0095014471	0.0141975646
O88792	Q8VBX6	0.0020750287	0.0030033310
O88792	F7D0H8	0.0021296347	0.0030579370
O88792	D3YUX2	0.0021842407	0.0031125430
O88792	A3KG84	0.0022388467	0.0031671490
O88792	A3KG83	0.0022934527	0.0032217550
O88792	A3KG82	0.0023480588	0.0032763611
O88792	A3KG81	0.0024026648	0.0033309671
O88792	A3KG80	0.0024572708	0.0033855731
P01101	O08537	0.3311308906	0.1020586469
P03995	F6Z2S4	0.1842407033	0.1562278163
P03995	F6TDE5	0.1843499154	0.1516409108
P03995	D6RFU0	0.1844591274	0.1516955168
P03995	D3Z4J3	0.1845137334	0.1517501229
P03995	D3YZ62	0.1846229454	0.1518047289
P03995	B8JK05	0.1846775515	0.1518593349
P03995	Q99104	0.2100693496	0.1750668924
P03995	Q70IV5	0.5911647464	0.6145907279
P05132	F6V339	0.0129416262	0.0124501720
P05132	P52792	0.0186752580	0.0198219844
P05132	Q60670	0.0254464042	0.0253371922
P05132	O88987	0.0744280020	0.0884071425
P05132	Q80T69	0.3387757331	0.3789111560
P05132	D6RG56	0.3411783979	0.3812592148
P05367	P19137	0.5409272102	0.4615846666
P05367	F8VQ40	0.5410364222	0.5343744881
P08032	Q3UGX2	0.0000546060	0.0001092120
P08032	E9Q397	0.0001092120	0.0002184241
P08775	Q6NXH3	0.3488778463	0.3728498881
P08775	D6RCY3	0.3505160269	0.3733413422
P09690	P02716	0.0000546060	0.0000546060
P09690	F8VQK4	0.0001092120	0.0001092120
P09690	P35564	0.2277616993	0.2136187408
P09803	Q02257	0.0012559384	0.0024026648
P09803	P30999	0.0099382952	0.0162725932
P09803	Q05BE7	0.0143067766	0.0037132092
P09803	F8WJ71	0.0143613826	0.0191121062
P09803	D3Z7J1	0.0144159886	0.0191667122
P09803	D3Z7I6	0.0144705947	0.0192213182
P09803	D3Z549	0.0145252007	0.0192759242
P09803	D3Z1E8	0.0145798067	0.0193305302
P09803	Q9QZS3	0.0252825861	0.0309616120
P09803	G3X9V2	0.0257740403	0.0368590619
P09803	E9Q986	0.0258286463	0.0369136679
P09803	E9Q907	0.0258832523	0.0369682739
P09803	E9Q906	0.0259378584	0.0370228799
P09803	E9Q905	0.0259924644	0.0370774859
P09803	E9Q904	0.0260470704	0.0371320920
P09803	E9Q903	0.0261016764	0.0371866980
P09803	E9Q901	0.0261562824	0.0372413040
P09803	E9Q8Z9	0.0262108884	0.0372959100
P09803	E9Q8Z8	0.0262654945	0.0373505160
P09803	E9Q8Z6	0.0263201005	0.0374051220
P09803	E9Q8Z5	0.0263747065	0.0374597281
P09803	E9Q8Z4	0.0264293125	0.0375143341
P09803	D3Z7H6	0.0264839185	0.0375689401
P09803	D3Z2H7	0.0265385245	0.0376235461
P09803	D3Z2H2	0.0265931306	0.0376781521
P09803	F7CRC6	0.0789603014	0.0424834817
P09803	F7BAC9	0.0790149074	0.0797793917
P09803	F6QZ47	0.0790695135	0.0798339977
P09803	E9Q6A9	0.0791241195	0.0798886037
P09803	E9PW26	0.0791787255	0.0799432097
P09803	D3Z7S6	0.0792333315	0.0799978158
P09803	D3Z5Q1	0.0792879375	0.0800524218
P09803	D3YUH4	0.0793425435	0.0801070278
P09803	Q02248	0.0858406596	0.0891170207
P09803	P49769	0.1097034893	0.1053896139
P09803	P11157	0.1601594496	0.1962540272
P09803	F6RUC3	0.1611423579	0.1982744498
P09803	D3Z0D8	0.1617430241	0.1984382679
P09803	E9QM14	0.3442909409	0.3756894010
P09803	Q99M80	0.4454758914	0.4791131983
P09803	B1AQN2	0.4502812210	0.4852290722
P09803	Q9JIY2	0.5285862502	0.5592202261
P09803	P98203	0.5878337793	0.6194506635
P09803	D6RI19	0.5889258996	0.6205427838
P10085	F7BUP2	0.0181838039	0.0407906951
P10085	A2CG45	0.0190575001	0.0128870201
P10085	A2CG44	0.0191121062	0.0129416262
P10085	P15806	0.0202588325	0.0197673784
P10085	Q8BUN5	0.0209687108	0.0169824715
P10085	Q6ZQ88	0.0339103369	0.0341833670
P10085	Q60722	0.0405176650	0.0423196636
P10085	Q91WC0	0.0461420849	0.0484355376
P10085	F2Z438	0.0461966909	0.0484901436
P10085	F2Z420	0.0462512969	0.0485447496
P10085	D6RCY6	0.0463059029	0.0485993556
P10085	Q91YV0	0.0621416480	0.0502375362
P10085	E9Q8G4	0.0629061323	0.0654726151
P10085	Q78JE5	0.0766668487	0.0787964834
P10085	Q9Z2S7	0.0782504232	0.0801616338
P10085	B1AVF2	0.0783596352	0.0791787255
P10085	Q9WTK0	0.1153825152	0.1209523289
P11087	P11087	0	0
P11087	Q01149	0.0000546060	0.0000546060
P11087	E0CXI2	0.0001092120	0.0001092120
P11087	P21274	0.2706820292	0.2292906678
P11087	P04202	0.4027193797	0.5133511713
P11087	E9Q6I6	0.4260907552	0.5325178835
P11152	Q3U3R4	0.2688800306	0.2244307323
P11152	F6YC79	0.2712826954	0.2245399443
P11152	F6RND1	0.2714465134	0.2245945503
P11152	D6RDS1	0.2724294217	0.2247037624
P11276	P11688	0.0001092120	0.0009283023
P11276	O54890	0.0010921204	0.0256102222
P11276	Q99PM0	0.4108010703	0.1886637907
P11276	P55002	0.4129307050	0.2094140774
P11276	Q8CIH5	0.5333369737	0.3500245727
P11672	Q9D9E0	0.0002730301	0.0034947851
P11679	D6RG55	0.0022934527	0.0025118768
P11679	P25119	0.0026210888	0.0028941189
P11679	Q9D312	0.1559001802	0.2453448370
P11679	P50284	0.8111177852	0.8809042757
P11911	P15530	0.0000546060	0.0012013324
P11911	B1ARJ9	0.0001092120	0.0001092120
P11911	P48025	0.3831158194	0.1105771856
P11911	E9PWE9	0.3913067220	0.1704253809
P11985	P67871	0.0205318626	0.0624146781
P12242	O70302	0.2210451592	0.1074646426
P12960	B9EKR1	0.3045923661	0.1265767488
P12979	Q78JE5	0.1344946213	0.1279965052
P12979	Q3V492	0.1345492273	0.1280511112
P12979	D6RFT2	0.1346584394	0.1281057173
P12979	D6REV6	0.1347130454	0.1281603233
P12979	D3Z2G9	0.1347676514	0.1282149293
P14234	P48025	0.0004368481	0.0003276361
P14234	Q149T1	0.0021296347	0.0045322995
P14234	Q45HK4	0.0055698138	0.0072626003
P14733	Q9Z1B3	0.6794080708	0.6274777480
P15409	P20612	0.0040954513	0.0028941189
P16297	P04351	0.9465407088	0.9886419483
P17156	Q9Z1R2	0.0477256594	0.0230437394
P17156	Q91ZR5	0.5178834708	0.3566319008
P17156	D3Z2T9	0.6192868454	0.1964724513
P17156	P11440	0.6337574401	0.6457161579
P17439	O35114	0.0005460602	0.0000546060
P17879	Q99KV1	0.0117402938	0.0224976792
P17879	Q99M87	0.0431387539	0.0167094414
P17879	Q9JLV1	0.0685851581	0.0394801507
P17879	Q8CI61	0.4220499099	0.3446731830
P19324	Q9ESN4	0.2434336264	0.3344618577
P20491	P48025	0.0007644842	0.0015835745
P20491	Q9JKF4	0.0212963469	0.0362037897
P20491	Q9R0Q8	0.0637798285	0.0893900508
P20491	Q7TSN2	0.0658548572	0.0906459892
P20491	E0CYN3	0.0660186753	0.0907552012
P20917	Q99PI8	0.3584885054	0.2943264348
P21274	Q99MQ4	0.1655654453	0.1700431388
P21274	Q9CQN4	0.1749576803	0.1819472506
P21274	P11087	0.1769234970	0.1484191558
P21274	Q7TQ32	0.1919947578	0.2078305029
P21274	Q8VEA6	0.2060285043	0.2140555889
P21274	F6WCT1	0.2061923224	0.2141648010
P21274	D3YV59	0.2062469284	0.2142194070
P21274	Q8CJ69	0.2068475946	0.1640910828
P21274	Q8C4C4	0.2773985693	0.1660568995
P21274	Q6PCX7	0.2774531753	0.2222464916
P21274	D3Z4W0	0.2777262054	0.2223010976
P22339	Q68EM3	0.0205864686	0.0365860318
P22339	P24860	0.0207502867	0.0366406378
P22339	G3UY65	0.0208048927	0.0366952438
P22725	P97299	0.0001638181	0.0001638181
P22725	O88572	0.0006006662	0.0006552722
P22725	Q9Z138	0.0055698138	0.0056790258
P22725	E9Q8K0	0.0110304156	0.0119587179
P22725	Q8C4U3	0.0145252007	0.0149620488
P22725	Q9D1D6	0.0428111178	0.0442308742
P22725	E9PUN5	0.0769398788	0.0790695135
P22725	Q01887	0.1283787473	0.1312182603
P22725	Q6DID7	0.2467099874	0.2293452738
P22725	H9H9R6	0.3102713919	0.3210833834
P22725	H3BKH8	0.3103259979	0.3211379894
P22725	O35082	0.4759460493	0.3854638781
P22725	Q9JJJ7	0.5205045596	0.5404903620
P23812	Q60954	0.0678206738	0.0601758314
P23812	Q3UJ00	0.0680937039	0.1021678589
P23812	H3BLB6	0.0691858243	0.0602304374
P24383	Q61090	0.0977993775	0.1018948288
P24383	Q9JJJ7	0.4907442800	0.5171189865
P25233	Q3UFB7	0.0158903511	0.0105935674
P25233	Q8K0X8	0.0352754874	0.0414459673
P25233	F7BWM9	0.0353846994	0.0415551794
P25233	F6TRI8	0.0354393054	0.0416097854
P25233	F6SG45	0.0354939114	0.0416643914
P25233	E0CYY9	0.0355485174	0.0417189974
P25233	E0CXY1	0.0356031235	0.0417736035
P25233	Q61501	0.1081745208	0.1198056026
P25233	P13297	0.1712444711	0.1866979741
P25233	Q03358	0.1869710042	0.2018238410
P25233	Q8CFT3	0.3336427674	0.1458526730
P25233	Q9QYH6	0.8300660733	0.8429530934
P25233	Q6TYB5	0.8991426855	0.9100638890
P25233	D3Z6D5	0.9275924207	0.9362747775
P26645	Q02111	0.8282094687	0.9324523562
P26687	Q08775	0.0002184241	0.0003276361
P26687	Q1PAG7	0.0023480588	0.0020204227
P26687	F8WHN7	0.0024026648	0.0020750287
P26687	F7CZB5	0.0024572708	0.0021296347
P26687	F7CN98	0.0025118768	0.0021842407
P26687	F6TRA6	0.0025664828	0.0022388467
P26687	E9PUK7	0.0026210888	0.0022934527
P26687	E0CZC6	0.0026756949	0.0023480588
P26687	E0CZ12	0.0027303009	0.0024026648
P26687	E0CY45	0.0027849069	0.0024572708
P26687	O70343	0.0295964615	0.0310162180
P27040	Q9Z1W4	0.0178015617	0.0180199858
P27040	O08689	0.1319281385	0.1391361328
P27467	P97299	0.0019112106	0.0018566046
P27467	O88572	0.0123955660	0.0108665975
P27467	Q8C4U3	0.0429203298	0.0418282095
P27467	Q9D1D6	0.0632883744	0.0634521924
P27467	E9Q8K0	0.0914104734	0.0721891552
P27467	Q9EQD0	0.1094850653	0.1156009392
P27467	Q01887	0.1119423360	0.1199148146
P27467	P97401	0.1211161470	0.1219898433
P27467	Q61089	0.1678042920	0.1691148365
P27467	H9H9R6	0.2879375307	0.3093976956
P27467	H3BKH8	0.2879921367	0.3094523016
P27467	Q9JJJ7	0.5031944520	0.5098017802
P27467	Q9Z1N6	0.6652105062	0.7049636870
P27661	Q9Z277	0.0058428439	0.0079724786
P27661	Q9Z0X1	0.1237372358	0.1818380386
P29452	Q9EPB4	0.0054606018	0.0041500573
P29452	P28033	0.0676568558	0.0644897068
P29477	P57780	0.1258122645	0.2313656965
P29477	P04441	0.1747938623	0.1504941845
P29754	Q9WVK0	0.0076448425	0.0006552722
P30658	Q8CCI5	0.0024026648	0.0056244198
P30658	A2ASR8	0.0334734888	0.0287773713
P30658	A2ASR7	0.0335280948	0.0288319773
P30658	A2ASR6	0.0335827008	0.0288865833
P30658	A2ASR5	0.0336373068	0.0289411893
P30658	P25916	0.0670015836	0.0629061323
P30681	Q00196	0.0321083383	0.0315076721
P30681	H3BKB7	0.0321629444	0.0315622782
P30681	H3BJE4	0.0322175504	0.0316168842
P30681	F6X6U7	0.0322721564	0.0316714902
P30681	F6RP41	0.0323267624	0.0317260962
P31310	Q60954	0.1135805166	0.0785780593
P31310	Q3UJ00	0.1139081527	0.0987276798
P31310	H3BLB6	0.1151094851	0.0786326653
P31311	Q60954	0.0314530661	0.0335827008
P31311	Q3UJ00	0.0315076721	0.0387156665
P31311	H3BLB6	0.0315622782	0.0336373068
P31311	O88513	0.0908644133	0.0943045924
P31361	P19091	0.0669469776	0.0619232239
P31361	P06537	0.8797575493	0.8949380222
P32082	P16043	0.0000546060	0.0000546060
P34152	P54763	0.0012559384	0.0012013324
P34152	Q62417	0.1057718561	0.1194779665
P34152	Q61140	0.1257576585	0.1575929667
P34152	Q99N69	0.1410473434	0.1684049582
P35123	Q64700	0.1708622290	0.0123955660
P35123	Q64701	0.6397641020	0.7075301698
P35123	P13405	0.9065691039	0.5169005624
P35235	Q6SJQ0	0.1413203735	0.1684049582
P35235	P28776	0.2303827882	0.2501501665
P35235	Q7TSA3	0.2905586196	0.3121279965
P35235	E9QNY6	0.2916507399	0.3131655108
P35235	Q3TB92	0.4404521378	0.4934199749
P35235	Q8BSM5	0.5113307486	0.5682302190
P35235	Q3V3J9	0.5116037787	0.5683940370
P35235	F6S2B9	0.5120406269	0.5685578551
P35235	B1AYB9	0.5126958991	0.5686124611
P35235	E9QM04	0.6332113799	0.6383443455
P35235	P48356	0.6844864304	0.7742587233
P35343	Q6W5C0	0.0546060176	0.0061158740
P35436	A2AI21	0.0002184241	0.0002184241
P35436	A2AI20	0.0002730301	0.0002730301
P35436	A2AI19	0.0003276361	0.0003276361
P35436	A2AI17	0.0003822421	0.0003822421
P35436	A2AI16	0.0004368481	0.0004368481
P35436	A2AI14	0.0004914542	0.0004914542
P35436	P35438	0.0005460602	0.0005460602
P35436	Q8R4I7	0.0046961175	0.0022934527
P35436	Q62108	0.0145252007	0.0153988970
P35436	J3QMR8	0.0425926937	0.0149620488
P35436	J3KMS4	0.0427019058	0.0458690548
P35436	G3UZL5	0.0428111178	0.0459782668
P35436	F6TPQ6	0.0428657238	0.0460328728
P35436	E9Q3Z8	0.0429749358	0.0461420849
P35436	E9PXG2	0.0430295419	0.0461966909
P35436	B1AR31	0.0432479659	0.0464151149
P35436	Q6ZWQ9	0.0704417627	0.0766122427
P35436	D3Z249	0.0707693988	0.0768852728
P35436	D3YV37	0.0708240048	0.0769398788
P35436	Q8VD75	0.4072516791	0.3988423524
P35436	Q9QVP4	0.5500464151	0.5710697319
P35436	Q63ZW7	0.7052367171	0.7225468247
P35436	F6RSZ8	0.7082400481	0.7251133075
P35436	A2ADT1	0.7111341670	0.7278982144
P35436	A2ADS8	0.7111887730	0.7279528204
P35436	A2ADS6	0.7112433790	0.7280074264
P35546	O35118	0.1416480096	0.1186042702
P35546	Q60629	0.1567192705	0.1981652378
P35546	Q99KE3	0.1767596789	0.2767432971
P35546	Q91ZM9	0.1768142849	0.2767979031
P35546	Q9JJZ3	0.3573963851	0.3571779610
P35762	Q8R366	0.0089553869	0.5409818162
P35762	G3UYZ1	0.0281220991	0.5584557418
P35762	D3Z4Q8	0.0394255447	0.5693223393
P39428	Q8C886	0.0106481734	0.0579915907
P39428	P50247	0.0220608311	0.0686397641
P39428	Q8VIG6	0.1176213619	0.1630535685
P39428	P70347	0.1328564408	0.0369136679
P39428	Q3UDK1	0.1834216131	0.2535903457
P39428	Q9Z104	0.2851526238	0.4361928685
P39428	Q924A0	0.9617211817	0.9825806804
P40240	Q62056	0.5160814722	0.6057991591
P40240	Q8R366	0.6357232567	0.6936056353
P40240	G3UYZ1	0.6598045105	0.7134276197
P40240	D3Z4Q8	0.6738928630	0.7255501556
P41241	Q3U1F9	0.0047507235	0.0289411893
P41241	P55284	0.0185660460	0.0008190903
P42128	Q62141	0.0340195490	0.0212963469
P42669	O35295	0.0000546060	0.0001638181
P42669	F7BUP2	0.0240812538	0.0716430951
P42669	A2CG45	0.0241358598	0.0266477366
P42669	A2CG44	0.0241904658	0.0267023426
P42669	Q61501	0.0242996778	0.0334188828
P42669	O89090	0.0344017911	0.0473434172
P42669	Q8BUN5	0.0450499645	0.0453229946
P42669	Q62432	0.0706055807	0.0509474144
P42669	E9Q5P9	0.0727352154	0.0577731666
P42669	E9Q3M0	0.0727898214	0.0546060176
P42669	E9PZV6	0.0728444275	0.0546606236
P42669	E9PXA8	0.0728990335	0.0547152296
P42669	P97471	0.1021132529	0.1177305739
P42669	P49615	0.3874843008	0.2191339486
P43029	P23359	0.0008736963	0.0008736963
P43029	Q8VEA6	0.2275978813	0.2313656965
P43029	F6WCT1	0.2311472724	0.2345328455
P43029	D3YV59	0.2324032108	0.2355157538
P43404	P22646	0.0026756949	0.0040408453
P43404	Q3UU54	0.0043684814	0.0028395129
P43404	P29020	0.0044230874	0.0199311964
P43404	P24161	0.0044776934	0.0199858024
P43404	J3QMU3	0.0045869055	0.0200950145
P43404	A2MZG6	0.0046961175	0.0201496205
P43404	H7BWY4	0.1909572435	0.1157647573
P43404	F6UDT8	0.1911210615	0.1158193633
P43404	E9Q9H0	0.1911756676	0.1158739693
P43404	D3Z3B8	0.1912302736	0.1159285753
P43404	Q811D0	0.1933053022	0.1171299077
P43404	Q9D3G9	0.2129634686	0.0651449790
P43404	P70315	0.4276743297	0.2256320647
P43404	P11942	0.4976246382	0.5743460929
P43404	E0CXP3	0.4988259706	0.5755474253
P46097	P83741	0.5611314367	0.0726806094
P46097	J3QPK0	0.7404575984	0.3558128106
P46097	F7CZC4	0.7407852345	0.3559766286
P46097	F7CC62	0.7408398406	0.3560312346
P46097	F7CBK9	0.7408944466	0.3560858407
P46097	F7B663	0.7409490526	0.3561404467
P46097	F6V9V5	0.7410036586	0.3561950527
P46097	F6U2S8	0.7410582646	0.3562496587
P46097	F6TW99	0.7411128706	0.3563042647
P46097	F6TAR7	0.7411674767	0.3563588707
P46097	F6S7V4	0.7412220827	0.3564134768
P46414	P25322	0.0441762682	0.0278490690
P46414	P30285	0.1969092994	0.2569213127
P46414	E9Q9E4	0.1970731175	0.2570305248
P46414	E9PZX7	0.1971277235	0.2570851308
P46414	D6RHS5	0.1971823295	0.2571397368
P46414	D3YWB0	0.1972369355	0.2571943428
P46414	P54227	0.2497679244	0.2758149948
P46414	P97377	0.5080543876	0.4674821165
P46414	P30282	0.5339376399	0.1207885109
P46414	Q9JIH2	0.6231638727	0.6649920821
P46414	P30280	0.6273139300	0.6731829848
P47857	P17710	0.0163818053	0.0520395348
P47857	P48774	0.6209250259	0.7061104134
P47876	Q8CAR0	0.8442636379	0.7885108939
P47876	Q4VJB9	0.8443182439	0.8609730792
P47876	E9Q138	0.8445366679	0.8610276853
P47876	E9PU89	0.8445912740	0.8610822913
P47876	D3Z7M4	0.8446458800	0.8611368973
P47876	P05017	0.8605362311	0.8815049418
P48036	Q08460	0.8521815104	0.3933271447
P48302	P22387	0.1022224649	0.0733904876
P48744	Q61088	0.0265385245	0.0091192049
P48757	P56481	0.0565172282	0.3552121444
P48962	Q9D385	0.4196472451	0.6219625403
P48985	P15806	0.0336373068	0.0336919128
P48985	F6T941	0.0529132310	0.0524217769
P48985	E9PWE5	0.0529678371	0.0526402010
P48985	E9PWE4	0.0530224431	0.0526948070
P48985	E9PWE3	0.0530770491	0.0527494130
P48985	E9PWE2	0.0531316551	0.0528040190
P48985	E9PVV2	0.0531862611	0.0528586250
P48985	E9PVV1	0.0532408671	0.0529132310
P48985	D3Z037	0.0532954732	0.0529678371
P51906	P51906	0	0
P52946	Q60954	0.0767760607	0.0832741768
P52946	Q3UJ00	0.0768306667	0.0825096926
P52946	H3BLB6	0.0768852728	0.0833287828
P52955	Q62440	0.0052967837	0.0068257522
P52955	Q8BX46	0.0074810244	0.0091192049
P53566	A2A935	0.0027849069	0.0026756949
P53566	P50220	0.0032217550	0.0027849069
P53566	E9Q5C5	0.0054606018	0.0031671490
P53566	P13405	0.0060612680	0.0072079943
P53566	Q64701	0.0205864686	0.0259924644
P54320	P28301	0.0121771419	0.0112488396
P54320	P97873	0.6534702124	0.7070933217
P54841	P05627	0.0560803801	0.0446131164
P54843	Q04887	0.1201878447	0.1089390051
P55284	P41241	0.0088461748	0.0005460602
P55284	B2RU80	0.1095942773	0.0293234314
P55284	Q99M80	0.4178452465	0.4504450390
P55284	B1AQN2	0.4385955332	0.4669360564
P56450	Q6A051	0.0135968984	0.0210233168
P56450	Q03288	0.1248839622	0.1450881887
P56450	A2ALT2	0.1249931742	0.0606126795
P56450	A2ALT1	0.1250477803	0.1451427947
P60324	Q80U58	0.0708786108	0.0703325506
P60879	D6RFB9	0.0002730301	0.0032217550
P60879	O35526	0.0027303009	0.0060612680
P60879	Q9ESF1	0.0031671490	0.0156719270
P60879	Q9DB05	0.0044230874	0.0072626003
P60879	P28663	0.0073172064	0.0581554087
P60879	D6RHL2	0.0076448425	0.0351662753
P60879	Q9D9V2	0.0135422924	0.0221154371
P60879	P63044	0.0682029160	0.0218970131
P60879	Q9R0C0	0.0769398788	0.0525309889
P60879	B0QZN5	0.0804892699	0.0246273139
P60879	P42859	0.7740402992	0.1278872932
P60879	G3X9H5	0.7740949053	0.1507672145
P61014	J3KMM5	0.0242450718	0.0246819199
P61014	O55143	0.0264839185	0.0286135532
P61092	P61092	0	0
P61092	P97318	0.3772183695	0.3910882979
P61264	Q9R0N6	0.3184076885	0.1135805166
P61264	Q9R0N8	0.3997706547	0.2247583684
P62696	P62696	0	0
P62754	Q8BKH7	0.0176377437	0.1400644351
P62754	Q6QI06	0.6525419101	0.6820291596
P62835	Q6NZH9	0.0017473926	0.0039316333
P62835	P63321	0.0841478731	0.2517337411
P62835	Q5EBH1	0.7414951128	0.9030743188
P62835	D3Z6G2	0.7705455141	0.0019112106
P62878	Q9WTX6	0.0001092120	0.0000546060
P62878	Q3TPM3	0.0193305302	0.0092284170
P62878	D3Z2H3	0.0194943483	0.0056244198
P62878	D3YUS8	0.0196581663	0.0056790258
P62878	P40338	0.0277944629	0.0285589472
P62878	Q8VE73	0.2961284334	0.3309670726
P62878	Q923S6	0.4702670234	0.4689564790
P62878	F6Q1R4	0.6992846612	0.4274012996
P62878	E9Q6H4	0.7009774477	0.7325397259
P63072	Q8C7R4	0.0013651504	0.0020750287
P63166	Q03267	0.1246109321	0.1242832960
P63166	Q8C9X3	0.1602140556	0.1964178452
P63166	Q5SWU0	0.1602686616	0.1584666630
P63166	Q5SWT9	0.1603232676	0.1585212690
P63166	Q5SWT7	0.1603778736	0.1585758751
P63166	Q5SWT6	0.1604324797	0.1586304811
P63166	G5E8H3	0.1604870857	0.1586850871
P63166	O08900	0.2440888986	0.3616556545
P63166	Q61221	0.3671708622	0.3643313493
P63166	Q9WUF3	0.6843226124	0.6912029706
P63166	B1AX75	0.6844864304	0.6913121826
P63330	O09106	0.3292196800	0.2243761262
P63330	Q91V89	0.4838639218	0.6353410146
P63330	P06537	0.5027029979	0.5458963578
P63330	O35627	0.5590564080	0.5077813575
P63330	Q3UFB7	0.6045432207	0.7044176268
P63330	O35625	0.8507071479	0.7589690384
P63330	Q14DJ8	0.8540927210	0.7598427347
P63330	F6SKQ8	0.8541473270	0.7578223120
P63330	E9QMJ8	0.8542019331	0.7578769180
P63330	P10417	0.9595369410	0.9518374925
P68134	Q9Z0G0	0.9149784306	0.8071315459
P68404	Q5NCC4	0.8818325780	0.9011631082
P68404	Q5NCC3	0.8818871840	0.9012177142
P68404	Q5NCC2	0.8819417900	0.9012723202
P68404	F6X2H0	0.8975591110	0.9153606727
P69744	Q9JHL1	0.0601758314	0.1491290340
P69744	Q9WVC6	0.6560913013	0.5444219953
P70160	Q9WUP0	0.0882979304	0.0791241195
P70160	Q9WTJ5	0.2604707039	0.3033364277
P70160	F6YPZ1	0.2606345219	0.0999290122
P70160	E9Q915	0.2606891279	0.3034456397
P70160	E9Q0S5	0.2607437340	0.3035002457
P70160	D6RHQ4	0.2608529460	0.3036094578
P70160	A8XY18	0.2609075520	0.3036640638
P70160	A2A4K2	0.2609621580	0.3037186698
P70169	Q60770	0.0042592694	0.0050783596
P70169	P70452	0.1059356741	0.1215529951
P70181	Q6U7H8	0.0020204227	0.0074264184
P70181	Q9QYB1	0.5302790367	0.3892316933
P70188	P28741	0.2977666139	0.2732485120
P70188	D3YYT0	0.3209741714	0.3369191285
P70188	P15116	0.3951291432	0.4116201605
P70188	G3X9V2	0.4097635559	0.4225959701
P70188	E9Q986	0.4120024027	0.4228690002
P70188	E9Q907	0.4120570087	0.4229236062
P70188	E9Q906	0.4121116147	0.4229782122
P70188	E9Q905	0.4121662207	0.4230328182
P70188	E9Q904	0.4122208267	0.4230874242
P70188	E9Q903	0.4122754328	0.4231420303
P70188	E9Q901	0.4123300388	0.4231966363
P70188	E9Q8Z9	0.4123846448	0.4232512423
P70188	E9Q8Z8	0.4124392508	0.4233058483
P70188	E9Q8Z6	0.4124938568	0.4233604543
P70188	E9Q8Z5	0.4125484628	0.4234150603
P70188	E9Q8Z4	0.4126030689	0.4234696664
P70188	D3Z7H6	0.4142412494	0.4237426964
P70188	D3Z2H7	0.4147873096	0.4237973025
P70188	D3Z2H2	0.4148419156	0.4238519085
P70188	P30999	0.4387047453	0.4513733413
P70188	Q61771	0.7446076558	0.7898214383
P70188	F7CRC6	0.8978321411	0.7716376345
P70188	F7BAC9	0.8978867471	0.7586960083
P70188	F6QZ47	0.8979413531	0.7587506143
P70188	E9Q6A9	0.8979959592	0.7588052203
P70188	E9PW26	0.8980505652	0.7588598264
P70188	D3Z7S6	0.8981051712	0.7589144324
P70188	D3Z5Q1	0.8981597772	0.7589690384
P70188	D3YUH4	0.8982143832	0.7590236444
P70188	Q02248	0.9035657729	0.7676513952
P70196	P27512	0.0005460602	0.0006552722
P70196	P22366	0.0009829083	0.0014197565
P70196	Q62406	0.0082455087	0.0120133239
P70196	Q8CBB9	0.0441762682	0.0486539617
P70196	Q9QZH6	0.0851853874	0.0992737400
P70196	J3KMM6	0.0854038115	0.0777043630
P70196	Q9QXD8	0.2004040845	0.2182056463
P70196	Q793I8	0.3127832687	0.3394310053
P70196	Q3UKC1	0.3176978103	0.3401954895
P70196	Q3UDK1	0.5344290941	0.5668104625
P70196	Q62227	0.8989788675	0.9122481297
P70196	Q61084	0.8997433517	0.9128487959
P70227	Q60953	0.0360399716	0.0327090045
P70227	P31750	0.3219024737	0.1670398078
P70227	G5E829	0.8833069404	0.9058592257
P70302	Q8BWG9	0.0003276361	0.3074864850
P70302	P83093	0.0409545132	0.6886910938
P70302	O88452	0.7193796756	0.0056790258
P70365	P12813	0.0165456233	0.0251187681
P70365	Q80UL2	0.0292688254	0.0366952438
P70365	P48301	0.0293234314	0.0367498498
P70365	E9Q9U3	0.0293780375	0.0368044559
P70365	D3Z6C5	0.0294326435	0.0368590619
P70365	Q5FW96	0.1158739693	0.1008027085
P70365	O35627	0.1161469994	0.1370611041
P70460	Q61792	0.0002730301	0.0012013324
P70460	E9Q0N6	0.0003276361	0.0012559384
P70460	A2A6H1	0.0003822421	0.0013105444
P70460	A2A6H0	0.0004368481	0.0013651504
P70460	A2A6G9	0.0004914542	0.0014197565
P70460	A2A6G8	0.0005460602	0.0014743625
P70460	A2A6G7	0.0006006662	0.0015289685
P70460	A2A6G6	0.0006552722	0.0015835745
P70460	A2A6G5	0.0007098782	0.0016381805
P70460	A2A6G4	0.0007644842	0.0016927865
P70460	A2A6G3	0.0008190903	0.0017473926
P70460	A2A6G2	0.0008736963	0.0018019986
P70460	A2A6G0	0.0009283023	0.0018566046
P70460	G5E867	0.0737181237	0.0228253153
P70460	F2Z4B7	0.0743733959	0.0228799214
P70460	F2Z408	0.0744280020	0.0229345274
P70460	F2Z3X7	0.0744826080	0.0229891334
P70460	F2Z3U3	0.0745372140	0.0230437394
P70677	P62270	0.9015453503	0.9190192759
P70677	P11103	0.9049309234	0.9219680009
P81122	Q923E4	0.1287609895	0.0458690548
P84309	Q80TL1	0.0000546060	0.0000546060
P84309	Q3TIR3	0.6112597608	0.5209960138
P84309	O35245	0.8481952711	0.8122645115
P97297	Q9WUP1	0.1598318135	0.2168404958
P97333	O08665	0.0000546060	0.0001092120
P97333	Q3UH93	0.0008736963	0.0006006662
P97333	F6T0L5	0.0063889041	0.0009829083
P97333	P70206	0.0155081090	0.0175285316
P97333	Q6PGJ3	0.0299787037	0.0347294272
P97333	F7A5H7	0.0300333097	0.0351116693
P97333	F6UIL7	0.0300879157	0.0351662753
P97333	B7ZCD3	0.0301425217	0.0352208813
P97333	A2AFG8	0.0301971277	0.0352754874
P97333	A2AFG7	0.0302517337	0.0353300934
P97333	Q62181	0.0336373068	0.0325997925
P97333	E9Q0Z0	0.1116146999	0.0218970131
P97333	E9PXL2	0.1116693060	0.1012395566
P97454	Q8BGV5	0.0458144488	0.0568994703
P97454	O88559	0.0542783815	0.0485447496
P97454	F8WHD9	0.0543329875	0.0308523999
P97454	F7CJP6	0.0543875935	0.0485993556
P97454	F6ZTV9	0.0544421995	0.0486539617
P97454	E9PV51	0.0544968055	0.0487085677
P97454	D3YZC2	0.0545514116	0.0487631737
P97454	Q8R138	0.2078851089	0.2481843499
P97454	E0CYG1	0.2081581390	0.2482389559
P97454	Q640M3	0.6514497898	0.3798940643
P97471	P41778	0.0028395129	0.0027849069
P97471	H3BJM6	0.0028941189	0.0028395129
P97471	F6UQH8	0.0029487249	0.0028941189
P97471	D9J2V6	0.0030033310	0.0029487249
P97471	O70477	0.0039316333	0.0036039972
P97471	P42669	0.0639436466	0.0822912685
P97471	O35295	0.0683667340	0.0690220062
P97471	Q640M3	0.1988751160	0.1598864195
P97471	Q3U962	0.5078359635	0.5247638290
P97471	P08121	0.6421121608	0.6527057282
P97471	Q01149	0.7221645825	0.7340686944
P97471	E0CXI2	0.7222191886	0.7341233004
P97481	Q8CEC2	0.0003276361	0.0002730301
P97481	Q3ULM2	0.0003822421	0.0003276361
P97481	F7C9F6	0.0004368481	0.0003822421
P97481	E9QLT6	0.0004914542	0.0004368481
P97481	D3YV20	0.0005460602	0.0004914542
P97481	P53762	0.0012013324	0.0012013324
P97481	P27577	0.0026210888	0.0026210888
P97792	E9Q769	0.0089007809	0.0030033310
P97792	Q9D8B7	0.0106481734	0.0061158740
P97792	P28229	0.2525528313	0.1797630099
P97792	Q02248	0.4580352755	0.2736853601
P97792	O70263	0.5593294381	0.5834652979
P97792	F7AT68	0.5593840441	0.5835199039
P97792	E9Q6Q0	0.5596024682	0.5836291159
P97792	E9Q4N3	0.5596570742	0.5836837219
P97792	D6RHN7	0.5597116802	0.5837383280
P97792	D6RFD2	0.5597662862	0.5837929340
P97792	D3YTM4	0.5598208923	0.5838475400
P97792	Q91XL2	0.6408562224	0.6720362584
P97814	Q61152	0.2494948943	0.2416316278
P97875	P16951	0.1290886256	0.1354229236
P97929	Q08297	0.0241904658	0.0211871348
P97929	F7AT35	0.0359307596	0.0056790258
P97929	D6RCK1	0.0359853656	0.0332004587
P97929	A3KGI2	0.0360399716	0.0332550647
P97929	P60897	0.0929394419	0.1207339049
P97953	P35917	0.0966526511	0.1151094851
Q00623	Q00623	0	0
Q00623	P41233	0.0009829083	0.0014743625
Q00623	Q08460	0.2508600448	0.1885545787
Q01721	Q62210	0.0092830230	0.0092284170
Q01721	Q62226	0.1243925081	0.1320919565
Q01727	Q03288	0.1258668705	0.1289248075
Q01727	A2ALT2	0.1259760826	0.1344946213
Q01727	A2ALT1	0.1260306886	0.1290340195
Q01853	A2AS93	0.0012559384	0.0010921204
Q01853	A2AS92	0.0013105444	0.0011467264
Q01853	Q8C3Q9	0.0023480588	0.0036039972
Q01853	Q80UW2	0.0883525364	0.0121225359
Q01853	Q9JI78	0.1326926227	0.0105935674
Q01853	O08736	0.1903019713	0.2411401736
Q01853	E9Q575	0.1905203953	0.2413039917
Q01853	D6RCG7	0.1906842134	0.2413585977
Q01853	Q9QZN4	0.1910664555	0.0147982308
Q01853	P27612	0.2535903457	0.5618959209
Q01853	F7D1R5	0.2551193141	0.5623327691
Q01853	Q9R049	0.2652214274	0.6206519958
Q01853	Q9CZ44	0.2691530607	0.6241467810
Q01853	A2AT02	0.3126194507	0.6622071752
Q01853	Q3UG37	0.3649320155	0.0910828373
Q01853	B1AUA8	0.3649866215	0.0911374433
Q01853	P57716	0.3670070442	0.1358051657
Q01853	D6RCJ2	0.3689182548	0.1769234970
Q01853	Q9Z2V5	0.3929995085	0.1137443346
Q01853	Q5M8S1	0.3933817507	0.0606672855
Q01853	F6TRN1	0.3938185988	0.0607218916
Q01853	F6T5L3	0.3938732048	0.0607764976
Q01853	E9Q717	0.3939278108	0.0608311036
Q01853	P38532	0.4206847595	0.1598318135
Q01853	B1AUA9	0.4327526893	0.1504941845
Q01853	Q9CVD2	0.5080543876	0.1799268279
Q01853	A2A7H3	0.5130781412	0.0938131382
Q01853	A2A7H1	0.5131327472	0.0938677442
Q01853	A2A7G9	0.5131873532	0.0939223502
Q01853	Q9ES00	0.5781139082	0.1113416699
Q01853	H7BXC2	0.7252771255	0.1726642276
Q01853	G3UZM6	0.7253317316	0.1727188336
Q01853	G3UZD6	0.7253863376	0.1727734396
Q01853	O35245	0.7428056572	0.7364167531
Q02013	P54763	0.0389886966	0.0454868126
Q03137	Q91V57	0.0031671490	0.0032217550
Q03137	Q8CHT1	0.0039862393	0.0039316333
Q03137	Q8C0T5	0.0078632665	0.0077540545
Q03137	P52800	0.2251952165	0.2282531535
Q03145	J3QQ55	0.0219516191	0.0229345274
Q03145	J3QMH1	0.0220062251	0.0229891334
Q03145	G3UWG2	0.0220608311	0.0230437394
Q03145	E9Q2Y4	0.0221154371	0.0230983454
Q03145	E9Q1R7	0.0221700431	0.0231529515
Q03145	Q9R0C8	0.0678206738	0.0710424289
Q03145	Q60992	0.0689127942	0.1786162835
Q03145	P52795	0.2626003386	0.2760880249
Q03350	Q9ESB3	0.1847321575	0.0828919347
Q03350	Q08857	0.9841096489	0.8440452138
Q03963	Q9JIA6	0.0496368700	0.0707693988
Q03963	Q99MU3	0.1000382242	0.1300715339
Q03963	Q9R0B7	0.1075738546	0.1675312619
Q03963	F7CTY2	0.1080107028	0.1678588981
Q03963	E9Q7N8	0.1081745208	0.1679681101
Q03963	E9PYN2	0.1082291268	0.1680227161
Q03963	E0CZ32	0.1083383389	0.1681319281
Q03963	E0CYN4	0.1083929449	0.1681865342
Q03963	E0CYH6	0.1084475509	0.1682411402
Q03963	E0CY94	0.1085021569	0.1682957462
Q03963	E0CXP1	0.1086113690	0.1684049582
Q03963	P35569	0.1537705455	0.1195871785
Q04888	Q8CFN5	0.0418828155	0.0387156665
Q04888	Q8BHS6	0.3247965926	0.3386665211
Q05769	Q05769	0	0
Q05922	P63085	0.0986730738	0.0817452083
Q05922	P47811	0.2929066783	0.2099601376
Q059Z2	Q03157	0.0060612680	0.0109212035
Q059Z2	P12023	0.2110522580	0.1630535685
Q059Z2	Q06335	0.3252334407	0.4139136133
Q059Z2	Q91YI6	0.4668268443	0.5440943592
Q05BE7	P26231	0.0459236608	0.0574455305
Q05BE7	P09803	0.1490744280	0.0780319991
Q05BE7	Q02248	0.3151859335	0.1922677879
Q05BE7	P15116	0.5097471741	0.5204499536
Q05BE7	Q91XL2	0.6381805275	0.6580025119
Q07763	Q45HK4	0.9160705510	0.0069349642
Q07763	Q149T1	0.9597553650	0.0184022279
Q07763	O35324	0.9609566974	0.2747774805
Q08024	Q9JI13	0.1145088189	0.1256484465
Q0VBK4	Q99KJ0	0.1030961612	0.1162562114
Q149T1	P06240	0.0011467264	0.0011467264
Q149T1	P14234	0.0023480588	0.0028941189
Q149T1	P25911	0.0026756949	0.0009829083
Q149T1	P39688	0.0150712609	0.0157811391
Q149T1	Q9QUM4	0.6551083929	0.6719270464
Q149T1	Q07763	0.6572380276	0.0065527221
Q149T1	P08103	0.7003767815	0.7122262873
Q14AT2	Q9CUU3	0.0050237536	0.0086277508
Q14AT2	A2AJW3	0.0051875717	0.0046961175
Q14BI7	Q8CGT6	0.0001092120	0.0001092120
Q14DJ8	O35625	0.0001638181	0.0001638181
Q14DJ8	Q60838	0.0014197565	0.0011467264
Q14DJ8	Q9WV60	0.0022934527	0.0024026648
Q14DJ8	Q99ML9	0.0023480588	0.0012559384
Q14DJ8	Q8BUN5	0.0118495058	0.0141429586
Q14DJ8	P53349	0.0174193196	0.0185660460
Q14DJ8	F8VQ72	0.0179653798	0.0143067766
Q14DJ8	D3YVX9	0.0180199858	0.0167094414
Q14DJ8	Q91VN0	0.0242450718	0.0267023426
Q14DJ8	Q60953	0.0259378584	0.0273576148
Q14DJ8	O08648	0.0265931306	0.0242450718
Q14DJ8	Q8C4Q6	0.0389886966	0.0417736035
Q14DJ8	Q02248	0.0437394201	0.0440670562
Q14DJ8	E9PUP6	0.0459782668	0.0459236608
Q14DJ8	O35253	0.0691858243	0.0728990335
Q14DJ8	P51141	0.1133074865	0.1174575438
Q14DJ8	Q80Y83	0.1540981816	0.1577567848
Q14DJ8	Q9D0L1	0.1755583465	0.1810189483
Q14DJ8	Q9JIF0	0.3154043576	0.3281821657
Q14DJ8	P63330	0.3340250096	0.2771801453
Q14DJ8	O35182	0.7887293180	0.8051657293
Q19AB2	O89026	0.0001638181	0.0001638181
Q1PAG7	Q61039	0.0137061104	0.0070987823
Q1PAG7	P27782	0.0197127723	0.0141429586
Q1PAG7	Q64279	0.0227161033	0.0166002293
Q1PAG7	P26687	0.0398077868	0.0340195490
Q1PAG7	Q9D030	0.0473980233	0.0482171135
Q1PAG7	Q8R138	0.2045541419	0.2183694643
Q1XH17	Q1XH17	0	0
Q1XH17	Q9ESD7	0.0028941189	0.0069349642
Q1XH17	P51637	0.6517228199	0.4539398242
Q2TB02	P25799	0.0309070060	0.0554251078
Q2TB02	Q8K220	0.2011685688	0.1070277945
Q2TB02	Q04863	0.2012777808	0.1184404521
Q2TBA3	Q9Z0H7	0.0000546060	0.0000546060
Q2TBA3	Q60769	0.1176213619	0.1285425654
Q2TJ95	Q61091	0.3353355540	0.3226669579
Q3TA56	Q62230	0.0206956807	0.2445257467
Q3TBT3	Q91VN6	0.0000546060	0.0000546060
Q3TBT3	Q80VI1	0.0979085895	0.1032599792
Q3TLP8	Q9JKF1	0.0556435319	0.0729536395
Q3TLP8	Q07139	0.1182220281	0.1424124939
Q3TLP8	Q9JJR5	0.9019821984	0.9114290395
Q3TPE1	P55002	0.0821820565	0.0812537542
Q3TPK1	P58463	0.0000546060	0.0000546060
Q3TPK1	Q9DBY0	0.0006552722	0.0006552722
Q3TPK1	P58462	0.0460328728	0.0426472997
Q3TPM3	Q9WTX5	0.0185114400	0.0205864686
Q3TPM3	P62878	0.0335827008	0.0151258669
Q3TSM1	Q9QZE7	0.2832414132	0.3941462349
Q3TSM1	P48678	0.3121826025	0.2949271010
Q3TWM5	Q7TSU7	0.0549882597	0.1634904166
Q3TWM5	Q80W68	0.1438868563	0.3092884836
Q3TWM5	Q8BR86	0.2545732540	0.3590891716
Q3TWR2	Q6WVG3	0.0039862393	0.0253371922
Q3TWR2	Q06507	0.3640037132	0.2882105608
Q3TZM7	P47811	0.1400098291	0.1383716486
Q3TZM7	Q62226	0.1404466772	0.1275596571
Q3TZM7	P15116	0.3540654180	0.3625293507
Q3U1Q3	P23772	0.9014907443	0.5694861574
Q3U5C7	P51141	0.9025828646	0.6990116311
Q3U5J2	Q91ZX7	0.0002184241	0.0002184241
Q3U5J2	Q6GQT1	0.3797848523	0.2789275378
Q3U962	G3UXH8	0.1389177087	0.3177524163
Q3U962	G3UX42	0.1389723147	0.1378255884
Q3U962	O35253	0.2059738983	0.2034620215
Q3U962	F7BUP2	0.4749631409	0.5931851690
Q3U962	A2CG45	0.4761098673	0.4807513788
Q3U962	A2CG44	0.4761644733	0.4808059848
Q3U962	Q8BUN5	0.5753290013	0.5729809425
Q3U962	P97471	0.7317752416	0.7404575984
Q3U9H3	Q64373	0.0017473926	0.0008190903
Q3U9H3	P10417	0.0830011467	0.0219516191
Q3U9H3	Q76MZ3	0.1125976083	0.1960356031
Q3U9H3	P70345	0.2602522798	0.3570687490
Q3U9H3	P68254	0.2784360837	0.2101239557
Q3UA06	Q3UA06	0	0
Q3UA06	Q9D6X5	0.2754873587	0.3709386774
Q3UA06	P15209	0.6339212581	0.5587833779
Q3UA06	Q9DCX1	0.8531098127	0.8696554360
Q3UA06	Q9D6I7	0.8539835090	0.8705291323
Q3UA06	Q4G5Y1	0.8685087097	0.8837983946
Q3UA06	D3YW04	0.8963577786	0.9099546770
Q3UA06	D3YUV7	0.8966854147	0.9102823131
Q3UDE9	P05480	0.0469065691	0.0139791405
Q3UDE9	Q6Y5D8	0.5775132420	0.5040135423
Q3UF75	Q99JW4	0.0014743625	0.0018019986
Q3UF75	O55222	0.2456724731	0.0065527221
Q3UFB7	P25233	0.0197673784	0.0073172064
Q3UFB7	Q8CFT3	0.2038988697	0.0642712827
Q3UFB7	P63330	0.2935619505	0.4082891935
Q3UFB7	Q5RKR3	0.4744170808	0.5266204336
Q3UFB7	Q64337	0.5025391798	0.5840659641
Q3UFB7	Q9Z0W1	0.5658275542	0.6466444602
Q3UFB7	Q91V89	0.8686725277	0.2144924371
Q3UGL1	Q8BKX1	0.0843116911	0.0836018129
Q3UGN9	Q80U87	0.6007207994	0.5463332059
Q3UGX2	P08032	0.0010375143	0.0015835745
Q3UHD9	B2C3G8	0.0795609676	0.0374597281
Q3UHD9	A2A5D4	0.0796155736	0.0375143341
Q3UHD9	A2A5D3	0.0796701797	0.0375689401
Q3UHD9	P42230	0.1041336755	0.0502921422
Q3UHD9	Q08501	0.2031343854	0.1015671927
Q3UHD9	G3UVW6	0.2031889914	0.1016217987
Q3UHD9	E9Q631	0.2032435974	0.1016764047
Q3UHD9	E9Q2L5	0.2033528095	0.1017310108
Q3UHD9	E9Q0U8	0.2034074155	0.1017856168
Q3UHD9	D6REV9	0.2034620215	0.1018402228
Q3UHH4	Q99104	0.9668541473	0.9193469120
Q3UIK0	Q02566	0.0063889041	0.0056790258
Q3UIV8	Q61411	0.7190520395	0.5553431988
Q3UJ00	O70477	0.0020204227	0.0055152078
Q3UJ00	P41778	0.0054606018	0.0007098782
Q3UJ00	P31311	0.0146890187	0.0207502867
Q3UJ00	P09631	0.0444492983	0.0441762682
Q3UJ00	P52946	0.0508928084	0.0588652870
Q3UJ00	P23812	0.0721345492	0.0956697428
Q3UJ00	P70321	0.0766668487	0.0735543057
Q3UJ00	Q62424	0.0807076940	0.0499099001
Q3UJ00	P31310	0.1212253590	0.1370611041
Q3UKR0	O09106	0.0146890187	0.0100475072
Q3UKR0	Q61687	0.0878610823	0.0833833888
Q3UKR0	O88904	0.1731556818	0.1779610113
Q3UKR0	Q9CSN1	0.6262218096	0.6738928630
Q3ULA2	Q0VGT2	0.0314530661	0.0081909026
Q3ULA2	F6V2B1	0.0315076721	0.0122863540
Q3ULA2	F6UUE3	0.0315622782	0.0082455087
Q3ULA2	A5AA27	0.0318899143	0.0083001147
Q3ULA2	A5AA26	0.0319445203	0.0083547207
Q3ULA2	A5AA25	0.0319991263	0.0084093267
Q3ULA2	A5A9W5	0.0320537323	0.0084639327
Q3ULA2	A5A9W3	0.0321083383	0.0085185387
Q3ULA2	Q9WV60	0.0381150003	0.0308523999
Q3ULA2	Q04887	0.0748102441	0.0567902583
Q3ULA2	E9QAQ5	0.0945230164	0.0903729591
Q3ULA2	P42225	0.5433298750	0.8390760662
Q3ULB3	Q6VUP9	0.0392617266	0.0355485174
Q3UM65	Q03347	0.0001638181	0.0001638181
Q3UMJ8	Q9Z0P7	0.0471795992	0.0316714902
Q3UMJ8	Q60698	0.0809261181	0.0833833888
Q3UMZ6	Q61069	0.0328728226	0.0324905805
Q3UNW5	Q61539	0.0387156665	0.0375143341
Q3UP14	P06880	0.2654398515	0.2948178889
Q3UQ17	Q8BX46	0.0347840332	0.0440670562
Q3UQ17	D3YX64	0.0353846994	0.0445585103
Q3UQX8	Q61909	0	0
Q3UQX8	P28033	0.0910828373	0.0888439906
Q3UQX8	Q60520	0.1395729809	0.1379894064
Q3UQX8	Q60974	0.6339212581	0.6376890733
Q3UQX8	O88895	0.8386938241	0.8444820619
Q3USX5	P13504	0.0002730301	0.0019658166
Q3UTR7	P35374	0.0018566046	0.0020204227
Q3UTS7	Q9ES64	0.0014197565	0.0014197565
Q3UTS7	P97479	0.0027303009	0.0034947851
Q3UU54	P43404	0.0103205373	0.0051329657
Q3UU54	P22646	0.0167094414	0.0109758095
Q3UV88	Q9QUN7	0.6836127341	0.2443619287
Q3UXR7	Q5EE38	0.0810899361	0.1258122645
Q3UXU7	Q61062	0.2357341779	0.3475126959
Q3UXU7	Q60838	0.8941735379	0.7607164310
Q3UXU7	P51141	0.9025828646	0.6856331568
Q3UYJ1	Q9QUS4	0.0302517337	0.0162725932
Q3UYJ1	P70288	0.0779227871	0.0667285535
Q3UYJ1	P70168	0.8189810517	0.8371102495
Q3UZ64	O54946	0.0564080162	0.0544968055
Q3UZD0	Q9Z0H3	0.0020750287	0.0015289685
Q3UZD0	A2BH40	0.0165456233	0.0234805876
Q3UZD0	O54941	0.0176377437	0.0267023426
Q3UZD0	Q3TKT4	0.5515207776	0.5086004478
Q3V0Z2	Q61187	0.0433025719	0.0504559602
Q3V1A4	P15209	0.1247747502	0.1248839622
Q3V1A4	Q9Z0W1	0.7158848905	0.7774804783
Q3V346	O88307	0.7855621690	0.4964233058
Q3V3N7	P48356	0.7739856932	0.9242068476
Q3V3N7	A2AV66	0.7995959155	0.9486157375
Q45HK4	P06240	0.0038770272	0.0021842407
Q45HK4	P14234	0.0089007809	0.0092284170
Q45HK4	P25911	0.0256102222	0.0116310817
Q45HK4	P39688	0.0271391907	0.0235351936
Q45HK4	Q8BHK6	0.6095669743	0.0015289685
Q45HK4	Q9QUM4	0.6167749686	0.6546169388
Q45HK4	Q07763	0.6192868454	0.0016927865
Q45HK4	P08103	0.6702342598	0.7009774477
Q497X0	Q61006	0.0002184241	0.0002184241
Q497X0	P51141	0.0913012614	0.0096652651
Q497X0	Q80UW3	0.1936329383	0.2405941135
Q497X0	Q924T7	0.3184076885	0.3146398733
Q497X0	O88643	0.7049090810	0.7506689237
Q4JJC0	Q6PDL0	0.0063342980	0.0122317479
Q4JJC0	Q8BIE6	0.1941243925	0.2475290777
Q4JJC0	Q8R5M8	0.3151859335	0.2154207394
Q4JJC0	Q9D8B7	0.3528094796	0.1952165129
Q4JJC0	Q02956	0.3588161415	0.2856440780
Q4KL32	A2APX8	0.0033309671	0.0032763611
Q4KL32	Q9JJV9	0.0165456233	0.0188936821
Q4KL32	P97952	0.0333642767	0.0368044559
Q4VA93	Q62225	0.0547152296	0.0648173429
Q52KB8	P63002	0.0126139901	0.0118495058
Q52KB8	Q62441	0.0600120133	0.0593567411
Q52KB8	P97767	0.0809261181	0.0801616338
Q52KG5	Q60631	0.2634194288	0.2196800087
Q543V3	P46938	0.1687325943	0.1456342489
Q5D0E0	Q60680	0.0428657238	0.0203680446
Q5F258	Q9ES28	0.2142194070	0.0256648283
Q5FW96	Q00286	0.0950144706	0.0952328947
Q5FW96	P07901	0.1009119205	0.1251569923
Q5FW96	P70365	0.3647681975	0.2372631464
Q5FW96	Q60974	0.6963905422	0.8002511877
Q5FWH3	P61969	0.0865505379	0.0633975864
Q5KU39	Q8R307	0.0007644842	0.0001638181
Q5MJ56	Q9ES64	0.0003822421	0.0004914542
Q5MJ56	Q99PJ1	0.0012013324	0.0013651504
Q5MJ56	Q80T11	0.0066619341	0.0044230874
Q5MJ56	Q2QI47	0.0157811391	0.0105935674
Q5MJ56	Q8VHN7	0.0174739256	0.0234259815
Q5MJ56	A2ALU4	0.0396439688	0.0303609458
Q5MJ56	Q7TPH6	0.0481625075	0.0345110031
Q5MPX5	Q61003	0.1930868782	0.2229017638
Q5SQ20	P97452	0.0001092120	0.0002184241
Q5SQ20	P14873	0.5623327691	0.5412548463
Q5SRF9	P05532	0.7691257577	0.6657565664
Q5SUW3	Q60751	0.3886856332	0.3244143505
Q5SUZ8	Q9JHJ8	0.1383716486	0.1207339049
Q5SWE2	Q62141	0.0440124502	0.0416097854
Q5SWE2	O09106	0.0681483099	0.0660186753
Q5SWE2	Q60520	0.1006388904	0.0976901655
Q5SWK8	Q8K4J2	0.0392071206	0.0618686179
Q5SWU9	Q9CQ20	0.0410091192	0.0474526293
Q5SYH9	P49817	0.0012013324	0.0008190903
Q5U3L0	Q60631	0.2459455032	0.0692950363
Q5U3L0	P00520	0.6085294599	0.3596898378
Q5U3L0	P05480	0.7382187517	0.1395183749
Q5U5M8	Q9Z266	0.0005460602	0.0006006662
Q5U5M8	O55102	0.0008190903	0.0007644842
Q5U5M8	J3QPU1	0.0023480588	0.0137607164
Q5U5M8	J3QPH7	0.0024026648	0.0138153224
Q5U5M8	Q9CWG9	0.0057336318	0.0373505160
Q5U5M8	D3Z4L7	0.0848031453	0.0381696063
Q5U5M8	D3YVM8	0.0849123573	0.0382788183
Q60718	Q8R534	0.0400262109	0.1193141484
Q60718	Q60813	0.1105225796	0.0187298640
Q60749	P45481	0.0543329875	0.0554797139
Q60749	P39688	0.2810025665	0.2355703599
Q60749	Q9JIF0	0.8149948124	0.7764429640
Q60771	Q9DCK3	0.2112160760	0.2834598373
Q60771	D3Z0T3	0.2546278600	0.3219024737
Q60771	D3Z0B7	0.2547916780	0.3220662917
Q60771	D3YXS4	0.2556653743	0.3228853820
Q60771	P07141	0.8110631792	0.7958281003
Q60795	Q9Z2X8	0.0534046852	0.0627423142
Q60795	Q9WU42	0.1003658603	0.0768852728
Q60795	F8VQL9	0.1004750724	0.0769398788
Q60795	F6Z4B2	0.1005296784	0.0769944848
Q60795	F6YAU7	0.1005842844	0.0770490908
Q60795	F6SK53	0.1006388904	0.0771036968
Q60795	E9Q9V3	0.1006934964	0.0771583028
Q60795	E9Q701	0.1007481024	0.0772129089
Q60795	E9PY55	0.1008027085	0.0772675149
Q60795	D3Z2J5	0.1008573145	0.0773221209
Q60795	Q9Z2B5	0.1099765194	0.0786326653
Q60795	Q8BWG8	0.2097417135	0.2408671436
Q60795	O54790	0.3749795227	0.4011358052
Q60795	Q9CPV5	0.8372194616	0.8801943974
Q60838	Q60838	0	0
Q60838	Q14DJ8	0.0049691476	0.0028941189
Q60838	F6SKQ8	0.0050237536	0.0032217550
Q60838	E9QMJ8	0.0050783596	0.0032763611
Q60838	O35625	0.0072079943	0.0046961175
Q60838	D3Z4X2	0.0100475072	0.0053513897
Q60838	D3Z374	0.0101021133	0.0054059957
Q60838	D3YY75	0.0101567193	0.0054606018
Q60838	P98078	0.0108665975	0.0055152078
Q60838	Q91ZD4	0.0116310817	0.0074810244
Q60838	Q8R4A3	0.0187298640	0.0131054442
Q60838	P05480	0.0399169989	0.0494184459
Q60838	Q61062	0.0663463114	0.0903729591
Q60838	Q80XU2	0.1356959537	0.1622344782
Q60838	Q80Z96	0.8842898487	0.8959755365
Q60838	Q3UXU7	0.8898050565	0.6356140447
Q60838	F8WI52	0.9030197128	0.9129034020
Q60838	F7BWJ0	0.9037295910	0.9135040681
Q60838	E0CXX8	0.9117566756	0.9211489106
Q60838	E0CX72	0.9121935237	0.9215857588
Q60856	Q91XL9	0.7335226342	0.7783541746
Q60856	Q8K268	0.7354884508	0.7801561732
Q60992	Q03145	0.3638398952	0.2195707967
Q60992	Q01279	0.4777480478	0.0977447715
Q60I23	P20263	0.0032217550	0.0036039972
Q60I23	Q02248	0.0422104516	0.0394801507
Q60I23	A2AJK6	0.1690602304	0.1718997434
Q60I23	Q6PDQ2	0.2390651450	0.2466553814
Q61039	Q61039	0	0
Q61039	Q1PAG7	0.0001092120	0.0001092120
Q61039	F8WHN7	0.0001638181	0.0002184241
Q61039	F7CZB5	0.0002184241	0.0002730301
Q61039	F7CN98	0.0002730301	0.0003276361
Q61039	F6TRA6	0.0003276361	0.0003822421
Q61039	E9PUK7	0.0003822421	0.0004368481
Q61039	E0CZC6	0.0004368481	0.0004914542
Q61039	E0CZ12	0.0004914542	0.0005460602
Q61039	E0CY45	0.0005460602	0.0006006662
Q61039	Q64279	0.0008190903	0.0013105444
Q61039	Q08775	0.0009283023	0.0010375143
Q61039	P42582	0.0057336318	0.0043138754
Q61039	Q61286	0.0104843554	0.0125047780
Q61039	P15806	0.0273030088	0.0268115546
Q61039	Q60722	0.0309616120	0.0301425217
Q61039	F6T941	0.0428657238	0.0388794845
Q61039	E9PWE5	0.0429203298	0.0408453012
Q61039	E9PWE4	0.0429749358	0.0408999072
Q61039	E9PWE3	0.0430295419	0.0409545132
Q61039	E9PWE2	0.0430841479	0.0410091192
Q61039	E9PVV2	0.0431387539	0.0410637252
Q61039	E9PVV1	0.0431933599	0.0411183312
Q61039	D3Z037	0.0432479659	0.0411729373
Q61039	Q91YV0	0.0662370993	0.0579915907
Q61039	E9Q8G4	0.0664555234	0.0715884891
Q61045	Q61324	0.0338011249	0.0354393054
Q61045	P53762	0.0427019058	0.0347840332
Q61079	Q61324	0.0543875935	0.0543329875
Q61079	P53762	0.0612133457	0.0603942554
Q61086	Q91ZD4	0.0204226506	0.0114672637
Q61086	Q9D1D6	0.3732321302	0.1023862830
Q61160	Q9ERV7	0.0030579370	0.0099929012
Q61241	Q9Z1A1	0.5929121389	0.7044722328
Q61241	F6QJV5	0.6015398897	0.7093321684
Q61241	B8JJG9	0.6037241304	0.7106427128
Q61241	B8JJG8	0.6037787364	0.7106973188
Q61241	B8JJG7	0.6038333424	0.7107519249
Q61241	B8JJG6	0.6038879485	0.7108065309
Q61241	B8JJG3	0.6039425545	0.7108611369
Q61282	Q08879	0.0067165402	0.0104297494
Q61327	Q8R191	0.4027739857	0.4265276033
Q61382	O08648	0.4590727898	0.4512095233
Q61456	Q8VEH2	0.6127887293	0.4801507126
Q61473	P27782	0.0039862393	0.0042046634
Q61473	Q02248	0.0370228799	0.0277398569
Q61483	A2AIX5	0.0311800360	0.0207502867
Q61483	Q80SY4	0.0467973571	0.0499099001
Q61483	F6ZBL2	0.0469065691	0.0324359744
Q61483	F6YFW9	0.0469611751	0.0499645061
Q61483	O35516	0.0556435319	0.0489269918
Q61483	Q01705	0.0795063616	0.0625238901
Q61483	P49769	0.1281603233	0.0807076940
Q61483	Q9WVQ1	0.1402828592	0.1667121717
Q61526	P70424	0.2929066783	0.0961611970
Q61526	P61809	0.5780593021	0.1305629880
Q61526	P49615	0.9461584667	0.2098509256
Q61532	O54992	0.0082455087	0.0063342980
Q61532	Q6P5G0	0.0377873642	0.0572271064
Q61584	Q5SQX6	0.8195817179	0.8277180145
Q61614	Q04736	0.0038224212	0.0147436247
Q61614	P22387	0.0323267624	0.0707693988
Q61614	J3QNU6	0.1299623218	0.0862229018
Q61614	F7DF62	0.1300715339	0.2385190848
Q61614	E0CYB1	0.1303445640	0.2386282968
Q61614	E0CY53	0.1303991700	0.2386829029
Q61614	Q8BWG8	0.7515972260	0.7662862447
Q61616	P21279	0.0006552722	0.0009283023
Q61616	Q9Z0F1	0.0028941189	0.0031125430
Q61616	Q6R0H7	0.0029487249	0.0031671490
Q61616	Q6R0H6	0.0030033310	0.0032217550
Q61616	P63094	0.0030579370	0.0032763611
Q61616	A6PW71	0.0031125430	0.0024572708
Q61616	A6PW70	0.0031671490	0.0033309671
Q61616	A2A610	0.0032217550	0.0033855731
Q61658	J3QNW0	0.0454322066	0.0436302080
Q61658	P13864	0.0465789330	0.0447223284
Q61658	D3YXK2	0.0969802872	0.0973625294
Q61658	Q6P1E1	0.1097034893	0.1087205810
Q61658	Q9DBN5	0.1535521214	0.1527876372
Q61658	Q9CZ91	0.1536613335	0.1528968492
Q61658	Q8BK80	0.1546442418	0.1538797575
Q61658	E9PY28	0.4161524600	0.4171899743
Q61658	Q8BHZ4	0.8271719543	0.8354174630
Q61658	F6WBW4	0.8490689674	0.8553486594
Q61658	E9PUS2	0.8551302354	0.8610822913
Q61743	P70414	0.0152350789	0.0092284170
Q61743	Q8C8R3	0.2262327308	0.0407906951
Q61762	Q9D808	0.0217331950	0.0176377437
Q61762	P51637	0.1062087042	0.0679844919
Q61762	H7BWY4	0.4495167367	0.2070114127
Q61762	F6UDT8	0.4496259488	0.2070660187
Q61762	E9Q9H0	0.4497897668	0.2071206247
Q61762	D3Z3B8	0.4501174029	0.2071752307
Q61762	Q811D0	0.4525746737	0.2117075302
Q61823	Q62448	0.2951455250	0.3541200240
Q62137	Q9JID9	0.1282695353	0.0975809534
Q62172	P63321	0.0929394419	0.1239010539
Q62172	O54916	0.4004805330	0.4831540436
Q62226	Q61115	0.0265385245	0.0263747065
Q62226	Q8CFZ4	0.0336373068	0.0361491836
Q62226	B1ATR5	0.0356031235	0.0382788183
Q62226	Q01721	0.0502375362	0.0553705018
Q62226	Q3TZM7	0.0542783815	0.0536777153
Q62226	Q32MD9	0.0543329875	0.0600666193
Q62226	F6SDC3	0.0543875935	0.0601212254
Q62226	D6RHA1	0.0544421995	0.0601758314
Q62226	D3Z2P1	0.0544968055	0.0602304374
Q62226	Q6AZB0	0.1257030525	0.1310544422
Q62226	Q7TN16	0.1299077158	0.1296892918
Q62226	Q9D1G3	0.1571561186	0.1631081745
Q62226	D3Z763	0.2357887839	0.2342052094
Q62232	P97767	0.0346748212	0.0311800360
Q62347	Q810B3	0.0006006662	0.0001092120
Q62347	Q9Z2D6	0.1078468847	0.0951782886
Q62361	Q9ERT2	0.3273630754	0.2279255174
Q62418	P52734	0.0048599356	0.0078632665
Q62418	A2ALP5	0.0165456233	0.0393163327
Q62418	Q91WK7	0.2596516136	0.1615792060
Q62418	F6UYM2	0.2627095506	0.1616338120
Q62418	F6QTQ3	0.2630917927	0.1616884181
Q62418	D6REF6	0.2639654890	0.1617430241
Q62418	B7ZBY0	0.2647845793	0.1617976301
Q640M3	Q9JIW5	0.1863703380	0.1644187189
Q640M3	P97471	0.2167858898	0.1710806531
Q640M3	P70340	0.3866652105	0.3168787200
Q640M3	P97454	0.5894173538	0.4690656910
Q64221	Q923E4	0.9803418337	0.7894938022
Q64249	Q9WU42	0.0138699285	0.0025118768
Q64249	F8VQL9	0.0139245345	0.0025664828
Q64249	F6Z4B2	0.0139791405	0.0026210888
Q64249	F6YAU7	0.0140337465	0.0026756949
Q64249	F6SK53	0.0140883525	0.0027303009
Q64249	E9Q9V3	0.0141429586	0.0027849069
Q64249	E9Q701	0.0141975646	0.0028395129
Q64249	E9PY55	0.0142521706	0.0028941189
Q64249	D3Z2J5	0.0143067766	0.0029487249
Q64280	P43021	0.0445039043	0.0405722711
Q64282	P10126	0.0158903511	0.0282859171
Q64364	Q9DAY9	0.0119587179	0.0089553869
Q64364	Q61937	0.0120679299	0.0141975646
Q64364	Q5SQB5	0.0121225359	0.0142521706
Q64364	Q5SQB0	0.0121771419	0.0143067766
Q64364	P41183	0.0318353083	0.0276852509
Q64364	P23804	0.1920493638	0.2001856605
Q64364	J3QP04	0.1921585759	0.2149292852
Q64364	Q8VCI5	0.8551302354	0.8721127068
Q64700	P35123	0.4175176104	0.2707366352
Q64727	Q62417	0.0937039262	0.1008027085
Q64727	Q61210	0.7870365314	0.8740785235
Q68FL0	Q8VDN2	0.0108119915	0.0208048927
Q68FL0	Q6PIE5	0.0227161033	0.0348386392
Q6A028	Q61738	0.7557472834	0.8161961448
Q6AXH7	O09106	0.0297602796	0.0323813684
Q6DID7	P04426	0.6658657784	0.6203789658
Q6DID7	P17553	0.6688145034	0.6163927265
Q6DID7	P22725	0.9657074210	0.9441926500
Q6GTH9	Q9EQW6	0.0429203298	0.0418282095
Q6GTN8	Q9Z2B5	0.9693114181	0.8041282149
Q6GU14	P28700	0.0321083383	0.0270299787
Q6LC96	P37238	0.0392071206	0.0390433026
Q6NSP9	O35942	0.1648555671	0.1706984110
Q6NSS6	Q9DBB1	0.0389340905	0.0247365260
Q6NSS6	Q9WV60	0.1454158248	0.1171299077
Q6NSS6	P67871	0.2375907825	0.4384317152
Q6NVD9	Q9R269	0.4833724676	0.6016491017
Q6NVD9	G5E898	0.5235078906	0.6285698684
Q6NXL3	Q8K4J2	0.0196035603	0.0235351936
Q6NZH9	P62835	0.0010375143	0.0067165402
Q6NZQ4	P32114	0.1077376727	0.0500737181
Q6P3Z8	Q8CID0	0.0001092120	0.0001638181
Q6P3Z8	P61965	0.0153988970	0.0211871348
Q6P3Z8	P45481	0.0232621635	0.0269753727
Q6P3Z8	Q8VE65	0.0483809316	0.0595205592
Q6P3Z8	Q99LQ1	0.0577731666	0.0750832742
Q6P3Z8	Q91WV0	0.0578277726	0.0751378802
Q6P4T3	Q62231	0.5610222246	0.5610222246
Q6P4T3	Q60698	0.5667012505	0.5527221100
Q6P549	P98083	0.1332386829	0.1453066128
Q6P572	Q9Z2D1	0	0.0000546060
Q6P5E3	Q60973	0.0025118768	0.0042046634
Q6P5E3	O09106	0.0060612680	0.0065527221
Q6P5E3	Q9R190	0.0091192049	0.0166002293
Q6P5E3	P70288	0.0139245345	0.0148528368
Q6P5E3	Q8K4B0	0.1266859608	0.1368972861
Q6PCM1	D3YUI2	0.0001638181	0.0001092120
Q6PCM1	D3YUG5	0.0002184241	0.0010921204
Q6PCM1	Q8K4J6	0.0012013324	0.0022388467
Q6PCM1	Q8R2L3	0.0299787037	0.0163818053
Q6PCM1	Q5DTZ3	0.0300333097	0.0239720417
Q6PCM1	G3X8R8	0.0301425217	0.0240266477
[truncated: 677 more rows]
