# Supplementary material for: Systematic Analysis of Experimental Phenotype Data Reveals Gene Functions
Source: PLoS One. 2013 Apr 16;8(4):e60847. doi: 10.1371/journal.pone.0060847 (PMC3628905; doi:10.1371/journal.pone.0060847)
Supplement: Supplement S2 — Computational evaluation results. A complete dataset for predicting interactions (genetic interactions, PPIs from GO, PPIs from STRING and interactions from BioGRID) using GO functional similarity. The first two columns of each file contains the interaction partners, the third column contains the position of the interaction pair in the functional similarity list (i.e., a value of 0 indicates that both partners are the functionally most similar, while a value of 1 indicates that both partners are the functionally least similar) based on GOA annotations, and the fourth column indicates the position of the interaction pair in the functional similarity list based on GOA’s and our inferred annotations. (BZ2) [file pone.0060847.s002.bz2 › results/fish-biogrid-results.txt]

B8JM95	Q8UVJ6	0.4273021846	0.0403818682
P46530	Q1A5L2	0.1162677259	0.0553639246
Q07998	Q7ZSY3	0.0906240201	0.0829239399
Q07998	Q92050	0.1115640570	0.0633078987
Q1A5L2	P46530	0.3047629002	0.0440751193
Q6DI48	Q804S5	0.0074213442	0.0113933312
Q7ZSY3	Q07998	0.0532734051	0.0411832340
Q804S5	Q804S5	0	0
Q804S5	Q6DI48	0.0010801017	0.0000348420
Q8UVJ6	B8JM95	0.0308700045	0.0010104178
Q92050	Q07998	0.1745235358	0.0962335807
