# Supplementary material for: Systematic Analysis of Experimental Phenotype Data Reveals Gene Functions
Source: PLoS One. 2013 Apr 16;8(4):e60847. doi: 10.1371/journal.pone.0060847 (PMC3628905; doi:10.1371/journal.pone.0060847)
Supplement: Supplement S2 — Computational evaluation results. A complete dataset for predicting interactions (genetic interactions, PPIs from GO, PPIs from STRING and interactions from BioGRID) using GO functional similarity. The first two columns of each file contains the interaction partners, the third column contains the position of the interaction pair in the functional similarity list (i.e., a value of 0 indicates that both partners are the functionally most similar, while a value of 1 indicates that both partners are the functionally least similar) based on GOA annotations, and the fourth column indicates the position of the interaction pair in the functional similarity list based on GOA’s and our inferred annotations. (BZ2) [file pone.0060847.s002.bz2 › results/all-biogrid-results.txt]

B8JM95	Q8UVJ6	0.4273021846	0.0403818682
P46530	Q1A5L2	0.1162677259	0.0553639246
Q07998	Q7ZSY3	0.0906240201	0.0829239399
Q07998	Q92050	0.1115640570	0.0633078987
Q1A5L2	P46530	0.3047629002	0.0440751193
Q6DI48	Q804S5	0.0074213442	0.0113933312
Q7ZSY3	Q07998	0.0532734051	0.0411832340
Q804S5	Q804S5	0	0
Q804S5	Q6DI48	0.0010801017	0.0000348420
Q8UVJ6	B8JM95	0.0308700045	0.0010104178
Q92050	Q07998	0.1745235358	0.0962335807
A1Z6H7	P29742	0.9942084942	0.9957099957
A1Z6I8	E1JJE5	0.0673530674	0.0440440440
A1Z6I8	Q0KHS8	0.5461890462	0.6015301015
A1Z6I8	P17210	0.7062062062	0.7503932504
A1Z6I8	E1JJQ5	0.7418132418	0.8126698127
A1Z6W3	Q9VPH0	0.0019305019	0.0033605034
A1Z6W3	O16868	0.0030030030	0.0057200057
A1Z6W3	P40792	0.7410267410	0.6767481767
A1Z6W3	P07207	0.7820677821	0.6860431860
A1Z9I5	Q9VZF5	0.0007150007	0.0003575004
A1Z9I5	P20350	0.0333190333	0.0337480337
A1Z9I5	Q00805	0.1412841413	0.1372086372
A1Z9I5	P40792	0.3114543115	0.3091663092
A1Z9I5	A4V0R4	0.3863148863	0.2326612327
A1Z9I5	P11346	0.3867438867	0.3464178464
A1ZBW1	P07207	0.5190190190	0.4543829544
A4UZI6	A4V0R4	0.3793793794	0.2027742028
A4UZI6	Q9VXE3	0.4530959531	0.3345488345
A4UZI6	Q9W213	0.5515515516	0.4129844130
A4UZI6	P46150	0.6540111540	0.4971399971
A4UZI6	Q9VQI9	0.7408837409	0.6844701845
A4UZI6	P35875	0.7553267553	0.5883740884
A4UZI6	P40792	0.7696982697	0.6520806521
A4UZI6	A8JNN0	0.8778778779	0.7719147719
A4V0R4	A4V1Y6	0.0149435149	0.0000715001
A4V0R4	Q7KSY6	0.0175175175	0.0212355212
A4V0R4	P50445	0.0778635779	0.0364650365
A4V0R4	Q4ABE7	0.3125268125	0.3060203060
A4V0R4	A8JNJ9	0.3161733162	0.0611325611
A4V0R4	A4UZI6	0.4309309309	0.3300443300
A4V0R4	P20483	0.5153725154	0.4234234234
A4V0R4	P23758	0.5496925497	0.5789360789
A4V0R4	A1Z9I5	0.5788645789	0.4980694981
A4V0R4	Q59DN6	0.6260546261	0.6845416845
A4V0R4	P53034	0.6407836408	0.4440869441
A4V0R4	Q7JNL9	0.6542256542	0.4462319462
A4V0R4	Q86B87	0.6707421707	0.5185185185
A4V0R4	Q24342	0.6708136708	0.6508651509
A4V0R4	O46308	0.7829257829	0.1365651366
A4V0R4	A8JNN0	0.7957957958	0.7252252252
A4V0R4	Q9VW83	0.8065923066	0.7685542686
A4V0R4	Q8IMW1	0.8093093093	0.8249678250
A4V0R4	Q24311	0.8290433290	0.8103103103
A4V0R4	P18502	0.8295438295	0.7335192335
A4V0R4	Q7JRJ9	0.8378378378	0.6930501931
A4V0R4	P18491	0.8446303446	0.7625482625
A4V0R4	O62609	0.8630773631	0.7508222508
A4V0R4	Q0E9C5	0.8757328757	0.8827398827
A4V0R4	Q27368	0.9123409123	0.8315458315
A4V0R4	P07713	0.9125554126	0.8679393679
A4V0R4	Q07436	0.9264979265	0.8817388817
A4V0R4	P42282	0.9283569284	0.8795223795
A4V0R4	P08111	0.9431574432	0.8949663950
A4V0R4	O44386	0.9488774489	0.8988273988
A4V0R4	P31007	0.9503789504	0.8970398970
A4V0R4	P18824	0.9602459602	0.9811239811
A4V0R4	Q24318	0.9604604605	0.8551408551
A4V0R4	P48423	0.9700414700	0.8818103818
A4V0R4	P33450	0.9782639783	0.9919919920
A4V0R4	P09615	0.9801944802	0.9907764908
A4V0R4	P08646	0.9844844845	0.9864864865
A4V0R4	Q24298	0.9894894895	0.9872014872
A4V0R4	P48554	0.9907764908	0.9989274989
A4V0R4	Q9VCC9	0.9953524954	0.9964249964
A4V0R4	Q9W1N8	0.9967109967	0.9024024024
A4V0R4	Q9VK45	0.9970684971	0.9992849993
A4V0R4	P42570	0.9989989990	0.8101673102
A4V0R4	Q9VM76	0.9999284999	0.9970684971
A4V1Q0	Q03019	0.8081653082	0.4860574861
A4V1Y6	A4V1Y6	0.0059345059	0
A4V1Y6	A4V0R4	0.0220220220	0.0067925068
A4V1Y6	Q9VM94	0.1645216645	0.1828971829
A4V1Y6	Q86B87	0.5218075218	0.3643643644
A4V1Y6	P10090	0.6688116688	0.5811525812
A4V1Y6	P13368	0.9623194623	0.9217789218
A4V1Y6	P08646	0.9809809810	0.9175604176
A8JNJ9	A4V0R4	0.2907192907	0.0617760618
A8JNJ9	Q7KBL8	0.6415701416	0.6887601888
A8JNJ9	Q24311	0.7717002717	0.8223223223
A8JNN0	Q99323	0.0061490061	0.0044330044
A8JNN0	Q9VXE3	0.0068640069	0.0069355069
A8JNN0	Q9VTH1	0.0965965966	0.1092521093
A8JNN0	A4V0R4	0.2977977978	0.1988416988
A8JNN0	A4UZI6	0.3499213499	0.2679822680
A8JUS1	P48994	0.6713856714	0.1111111111
A8JUS1	P19334	0.9807664808	0.5057200057
A8JUV9	P12370	0.2948662949	0.2543257543
A8JUV9	Q9VTX7	0.8891748892	0.7387387387
A8JUV9	P18824	0.9926354926	0.9872729873
A8JUV9	P09615	0.9977119977	0.9974259974
A8JUV9	P07207	0.9996424996	0.9998569999
A8JUY5	E2QCN0	0.2526097526	0.2648362648
A8JUY5	Q26366	0.5654225654	0.5591305591
A8JUY5	P10180	0.7872872873	0.7004862005
A8JUY5	P09615	0.9686829687	0.9942799943
B3LF78	Q9VUQ5	0.8974688975	0.6672386672
B3LF78	Q24306	0.9659659660	0.8517088517
B7YZM9	Q8IH24	0.7907907908	0.7927927928
B7Z001	P29742	0.8266838267	0.3622193622
B7Z0L2	P18502	0.0988130988	0.1033176033
B7Z0L2	Q86B87	0.1270556271	0.1305591306
B7Z0L2	O02194	0.2140712141	0.2172887173
B7Z0L2	Q9W0Y8	0.2354497354	0.2383097383
B7Z0L2	Q9VD13	0.3084513085	0.3176033176
B7Z0S6	Q9VEU5	0.1224796225	0.0535535536
B7Z131	P40417	0.7282282282	0.6635921636
B7Z131	P08646	0.7664092664	0.6801801802
E1JGL0	Q24564	0.0415415415	0.0441155441
E1JGV3	Q9W4V8	0.8719433719	0.8699413699
E1JH57	Q24564	0.9510224510	0.9196339196
E1JH57	P52304	0.9814814815	0.9420849421
E1JHT2	Q9VLT5	0.0600600601	0.0556985557
E1JHV2	Q9W0G7	0.0011440011	0.0005720006
E1JIM4	Q86BB5	0.0003575004	0.0001430001
E1JIP9	P36872	0.9172744173	0.9229229229
E1JIR4	P49630	0.2267982268	0.2369512370
E1JIR4	Q24564	0.5038610039	0.5082225082
E1JIR4	Q9VM94	0.6817531818	0.5955955956
E1JIR4	P29742	0.7360217360	0.7646217646
E1JJE5	A1Z6I8	0.1577291577	0.1619476619
E1JJE5	Q9VIW3	0.8114543115	0.7726297726
E1JJE5	P08646	0.9802659803	0.9895609896
E1JJE5	P18824	0.9951379951	0.9990704991
E1JJE5	P09615	0.9973544974	0.9999284999
E1JJK8	Q9Y128	0.1344201344	0.0584155584
E1JJK8	P19334	0.4889889890	0.1886886887
E1JJK8	P13677	0.6866866867	0.2820677821
E1JJK8	Q9VIW3	0.7896467896	0.8261118261
E1JJK8	P06002	0.8609323609	0.4872729873
E1JJK8	Q9VZW0	0.8700843701	0.6033176033
E1JJK8	Q9VDE3	0.8740168740	0.8427713428
E1JJQ4	Q9XYP8	0.0146575147	0.0053625054
E1JJQ4	P23257	0.0828685829	0.0650650651
E1JJQ5	Q0KHS8	0.0066495066	0.0034320034
E1JJQ5	P14599	0.1532961533	0.0743600744
E1JJQ5	P17917	0.3606463606	0.3735878736
E1JJQ5	A1Z6I8	0.4075504076	0.2783497783
E1JJQ5	P17210	0.4814099814	0.4890604891
E1JJQ5	P31007	0.6517946518	0.5857285857
E1JJQ5	Q7JX82	0.7522522523	0.5860145860
E2QCN0	A8JUY5	0.2579007579	0.2181467181
E2QCN0	P18502	0.3580008580	0.3517803518
O01382	O01382	0	0
O01382	Q9XYF4	0.0001430001	0.0001430001
O01382	Q24306	0.0024310024	0.0010010010
O01382	O76460	0.1121836122	0.1223366223
O02002	Q24106	0.1000286000	0.0054340054
O02002	Q24306	0.1509366509	0.0101530102
O02194	Q24306	0.0275275275	0.0303160303
O02194	P07207	0.1411411411	0.1475046475
O02194	P18824	0.1557271557	0.1187616188
O02194	B7Z0L2	0.3850278850	0.3863863864
O16868	A1Z6W3	0.0153725154	0.0312455312
O18335	P61857	0.0556270556	0.0467610468
O44386	P11584	0.0000715001	0.0000715001
O44386	P18502	0.0622765623	0.0645645646
O44386	A4V0R4	0.7161447161	0.5048620049
O46308	Q9VUI0	0.1259831260	0.1002431002
O46308	Q7JNL9	0.5353210353	0.4167739168
O46308	A4V0R4	0.6126126126	0.0579865580
O46308	P12982	0.8472758473	0.7882882883
O61267	Q8IMZ4	0.0000715001	0.0000715001
O61267	O76460	0.0284570285	0.0291720292
O61267	O77135	0.0529815530	0.0496210496
O61267	P52304	0.0554840555	0.0474045474
O61267	P20483	0.1003146003	0.1013156013
O61267	P12982	0.1603746604	0.1638781639
O61443	Q24432	0.0788645789	0.0496925497
O61443	P07713	0.1333476333	0.1403546404
O61661	Q9VXG8	0.0000715001	0.0001430001
O61661	Q24087	0.0181610182	0.0134420134
O61661	P17917	0.0231660232	0.0235235235
O62609	P07713	0.0215215215	0.0229515230
O62609	A4V0R4	0.4598884599	0.2702702703
O76324	Q9VDE3	0.0204490204	0.0224510225
O76324	P07663	0.0628485628	0.0649220649
O76460	Q9VGI8	0.0005720006	0.0006435006
O76460	O61267	0.0450450450	0.0453310453
O76460	O01382	0.2187902188	0.2305162305
O77059	P22810	0.0447590448	0.0451165451
O77135	Q7KPA5	0.0017875018	0.0019305019
O77135	Q9VXG8	0.0060060060	0.0067210067
O77135	Q9V433	0.0186615187	0.0155155155
O77135	O61267	0.0500500501	0.0430430430
O77135	Q0KHR4	0.0921635922	0.0300300300
O77135	Q9VS36	0.1076791077	0.1158301158
O77135	P29413	0.2555412555	0.2425282425
O77430	Q24311	0.0006435006	0.0020020020
O77430	Q9VDE3	0.1220506221	0.1150436150
O77430	Q9VM76	0.3359788360	0.3140283140
P02515	P02518	0.0589875590	0.0594880595
P02518	P02515	0.1915486915	0.2145717146
P02518	Q9VGI5	0.2523237523	0.1854711855
P02518	P54352	0.4779064779	0.4795509796
P02828	Q94920	0.0768625769	0.0699985700
P02828	P29413	0.0935220935	0.1003861004
P02828	P29742	0.1926926927	0.2095667096
P02828	Q27J10	0.2081367081	0.1103961104
P02828	P55035	0.2234377234	0.2252252252
P04950	P06002	0.0047190047	0.0032175032
P05990	Q9VSE6	0.1012441012	0.0909480909
P05990	P29742	0.6970541971	0.7261547262
P06002	P91657	0.0000715001	0.0000715001
P06002	P04950	0.0003575004	0.0003575004
P06002	P15425	0.0004290004	0.0001430001
P06002	Q24008	0.0007865008	0.0007865008
P06002	P40421	0.0023595024	0.0008580009
P06002	P19334	0.0388960389	0.0413270413
P06002	P40792	0.2129272129	0.2155727156
P06002	E1JJK8	0.7689117689	0.4721149721
P07207	P09615	0.0003575004	0.0003575004
P07207	P28159	0.0004290004	0.0004290004
P07207	P18491	0.0006435006	0.0005720006
P07207	P10180	0.0013585014	0.0012870013
P07207	Q01842	0.0015015015	0.0016445016
P07207	P48987	0.0035750036	0.0035035035
P07207	P11420	0.0046475046	0.0051480051
P07207	P29503	0.0055770056	0.0053625054
P07207	P20350	0.0067210067	0.0067925068
P07207	Q26366	0.0067925068	0.0062205062
P07207	Q24432	0.0115115115	0.0101530102
P07207	P18502	0.0122265122	0.0117975118
P07207	Q24342	0.0175175175	0.0162305162
P07207	Q24298	0.0195910196	0.0200915201
P07207	P08646	0.0223080223	0.0228085228
P07207	Q24535	0.0336050336	0.0250965251
P07207	P13360	0.0345345345	0.0347490347
P07207	O02194	0.0554840555	0.0556270556
P07207	Q8IQ91	0.0632775633	0.0638495638
P07207	P20483	0.0682110682	0.0655655656
P07207	P52304	0.0795795796	0.0814385814
P07207	Q9NI63	0.0975260975	0.0950950951
P07207	Q8IQX7	0.1158301158	0.1060346060
P07207	A1ZBW1	0.1190476190	0.1106821107
P07207	A1Z6W3	0.1909051909	0.1605891606
P07207	Q9V3Z1	0.3524953525	0.1980551981
P07207	A8JUV9	0.8632918633	0.6804661805
P07663	P07663	0	0
P07663	O76324	0.0531245531	0.0540540541
P07663	Q9VDE3	0.0910195910	0.0930215930
P07663	P48423	0.1334906335	0.1387816388
P07713	P09615	0.0003575004	0.0003575004
P07713	P08646	0.0005005005	0.0005005005
P07713	Q0E9C5	0.0007150007	0.0010725011
P07713	O62609	0.0010725011	0.0015015015
P07713	P18502	0.0021450021	0.0025025025
P07713	P18824	0.0024310024	0.0019305019
P07713	P20350	0.0040040040	0.0040040040
P07713	Q24564	0.0047190047	0.0043615044
P07713	P08111	0.0054340054	0.0044330044
P07713	Q05201	0.0063635064	0.0078650079
P07713	Q27350	0.0082225082	0.0053625054
P07713	Q24432	0.0093665094	0.0085800086
P07713	P12370	0.0206635207	0.0206635207
P07713	P33450	0.0220935221	0.0230945231
P07713	Q23977	0.0428285428	0.0282425282
P07713	Q9VQI9	0.0431860432	0.0464750465
P07713	Q8IQ91	0.0490490490	0.0503360503
P07713	O61443	0.0658515659	0.0674960675
P07713	Q59DQ1	0.2108537109	0.0732875733
P07713	A4V0R4	0.3641498641	0.2034177034
P08111	P07713	0.0066495066	0.0059345059
P08111	A4V0R4	0.4131274131	0.2686972687
P08182	Q27350	0.1720291720	0.1823251823
P08182	Q8IMI8	0.8607178607	0.7735592736
P08630	P08646	0.0377520378	0.0387530388
P08630	P18502	0.0556985557	0.0567710568
P08646	P11346	0.0000715001	0.0000715001
P08646	P07713	0.0004290004	0.0003575004
P08646	P29349	0.0005005005	0.0002145002
P08646	P48423	0.0011440011	0.0012155012
P08646	P13368	0.0019305019	0.0021450021
P08646	Q01842	0.0021450021	0.0012870013
P08646	P40417	0.0029315029	0.0031460031
P08646	P09615	0.0035035035	0.0032175032
P08646	Q00805	0.0090090090	0.0075790076
P08646	P08630	0.0120835121	0.0122980123
P08646	P42282	0.0148005148	0.0152295152
P08646	P07207	0.0154440154	0.0162305162
P08646	P20350	0.0172315172	0.0182325182
P08646	Q24535	0.0203775204	0.0228085228
P08646	P36872	0.0226655227	0.0180895181
P08646	Q24106	0.0242385242	0.0163020163
P08646	Q9VCC9	0.0308880309	0.0314600315
P08646	Q05201	0.0323180323	0.0358215358
P08646	Q9NBD7	0.0374660375	0.0393965394
P08646	P20483	0.0388245388	0.0406120406
P08646	Q27368	0.0513370513	0.0477620478
P08646	Q94517	0.0582725583	0.0595595596
P08646	Q9VW83	0.0641355641	0.0691405691
P08646	P48987	0.0722150722	0.0751465751
P08646	Q24318	0.0810095810	0.0725010725
P08646	P33244	0.1048906049	0.0725725726
P08646	Q9VQI9	0.1086086086	0.1123266123
P08646	P15370	0.1375661376	0.1224796225
P08646	Q9VTX7	0.1516516517	0.1043186043
P08646	Q27889	0.1681681682	0.1709566710
P08646	Q9VGI5	0.1813241813	0.1643071643
P08646	P13360	0.1820391820	0.1948376948
P08646	P51123	0.1953381953	0.1983411983
P08646	P50445	0.1959816960	0.1779636780
P08646	B7Z131	0.2132132132	0.1909051909
P08646	P48451	0.2178607179	0.2203632204
P08646	Q9W4E2	0.2438152438	0.2112112112
P08646	Q27J10	0.3268268268	0.0801515802
P08646	Q8IN00	0.4483054483	0.3470613471
P08646	E1JJE5	0.6532246532	0.4839124839
P08646	A4V0R4	0.6603746604	0.3630058630
P08646	A4V1Y6	0.7031317031	0.3775203775
P09491	Q27889	0.2078507079	0.2095667096
P09491	Q8IMI8	0.2212212212	0.0464750465
P09491	P18091	0.4006864007	0.2631202631
P09491	P35416	0.5546975547	0.3759473759
P09491	Q7K569	0.7551122551	0.6367081367
P09491	P35554	0.8308308308	0.6922636923
P09491	Q94920	0.9244959245	0.8487773488
P09615	P18824	0.0000715001	0.0000715001
P09615	P07713	0.0002145002	0.0002145002
P09615	P07207	0.0002860003	0.0002860003
P09615	P22265	0.0011440011	0.0011440011
P09615	P08646	0.0025025025	0.0020735021
P09615	Q24432	0.0082940083	0.0082225082
P09615	Q59DN6	0.0118690119	0.0077935078
P09615	P12370	0.0140140140	0.0148720149
P09615	P11346	0.0174460174	0.0110825111
P09615	Q26366	0.0181610182	0.0104390104
P09615	P11420	0.0195195195	0.0130130130
P09615	Q23977	0.0248820249	0.0163735164
P09615	P48987	0.0256685257	0.0233090233
P09615	P10084	0.0394680395	0.0348920349
P09615	P29742	0.0527670528	0.0384670385
P09615	Q9VFX1	0.0701415701	0.0652795653
P09615	P10090	0.2496067496	0.2513942514
P09615	A8JUY5	0.4197769198	0.2926497926
P09615	A4V0R4	0.4198484198	0.2617617618
P09615	E1JJE5	0.6523666524	0.5283140283
P09615	A8JUV9	0.8633633634	0.5423280423
P0CG69	P34739	0.3750893751	0.3367653368
P0CG69	Q0E961	0.5343200343	0.6091091091
P10084	P42282	0.0122980123	0.0122980123
P10084	P48987	0.0304590305	0.0297440297
P10084	P18491	0.0441870442	0.0439725440
P10084	Q86B87	0.0546975547	0.0526240526
P10084	P09615	0.1050336050	0.0993850994
P10090	A4V1Y6	0.4519519520	0.2456742457
P10090	P25172	0.4851279851	0.4239239239
P10090	Q9VIP9	0.5308165308	0.5365365365
P10090	P09615	0.7290862291	0.7365222365
P10180	Q86B87	0.0254540255	0.0248820249
P10180	P25172	0.0261690262	0.0253110253
P10180	P07207	0.0272415272	0.0286000286
P10180	P12370	0.0437580438	0.0426855427
P10180	Q24298	0.0750035750	0.0757900758
P10180	A8JUY5	0.3821678822	0.2675532676
P10676	Q9VTT3	0.4733304733	0.4821964822
P11046	Q7JZC9	0.2863577864	0.2962962963
P11046	P23023	0.6183326183	0.6195481195
P11346	P08646	0.0002145002	0.0001430001
P11346	P40417	0.0012870013	0.0015730016
P11346	Q05201	0.0175175175	0.0155870156
P11346	Q24106	0.0343200343	0.0264550265
P11346	Q00805	0.0388245388	0.0284570285
P11346	P48987	0.0390390390	0.0440440440
P11346	Q01842	0.0394680395	0.0293150293
P11346	P09615	0.0443300443	0.0368225368
P11346	P40792	0.0484055484	0.0456885457
P11346	A1Z9I5	0.1916916917	0.1487201487
P11346	Q9VQI9	0.2081367081	0.2196482196
P11420	P18491	0.0244530245	0.0243815244
P11420	P18824	0.0356070356	0.0334620335
P11420	P07207	0.0523380523	0.0528385528
P11420	P09615	0.1078221078	0.0902330902
P11584	O44386	0.0001430001	0.0001430001
P11584	P34082	0.0018590019	0.0019305019
P11584	P18502	0.0135850136	0.0158015158
P11584	Q24535	0.0858715859	0.0697125697
P12370	P10180	0.0116545117	0.0110110110
P12370	P09615	0.0531245531	0.0567710568
P12370	P07713	0.0597740598	0.0636350636
P12370	A8JUV9	0.2144287144	0.1535106535
P12982	O61267	0.2308737309	0.2319462319
P12982	Q8T0U6	0.5869440869	0.2629057629
P12982	O46308	0.6534391534	0.6134706135
P13360	Q01842	0.0564850565	0.0561990562
P13360	P07207	0.0855140855	0.0800800801
P13360	Q24106	0.1158301158	0.0714285714
P13360	Q27889	0.1655941656	0.1463606464
P13360	P08646	0.3770913771	0.3710853711
P13368	P40417	0.0013585014	0.0010725011
P13368	P29349	0.0050765051	0.0067210067
P13368	P48423	0.0126555127	0.0132990133
P13368	P08646	0.0155155155	0.0142285142
P13368	P22815	0.0260260260	0.0248820249
P13368	P48987	0.0269555270	0.0217360217
P13368	P36872	0.0276705277	0.0287430287
P13368	P51123	0.0381810382	0.0387530388
P13368	P98081	0.0428285428	0.0393250393
P13368	Q94517	0.0898755899	0.0893035893
P13368	Q9VXH3	0.1264121264	0.0819390819
P13368	P42282	0.1607321607	0.1460031460
P13368	P33244	0.1675961676	0.0975260975
P13368	P21525	0.2592592593	0.2566137566
P13368	A4V1Y6	0.7464607465	0.6162591163
P13677	Q24008	0.0035035035	0.0025025025
P13677	E1JJK8	0.6665951666	0.3172458172
P14599	P17210	0.3471328471	0.3337623338
P14599	E1JJQ5	0.5140855141	0.2701987702
P15278	P18824	0.2470327470	0.2550407550
P15370	P21525	0.4490919491	0.4148434148
P15370	P40417	0.4682539683	0.4352209352
P15370	P08646	0.6180466180	0.5692120692
P15372	P42282	0.6313456313	0.6145431145
P15425	P06002	0.0008580009	0.0002860003
P16914	P16914	0	0
P16914	Q9VBQ1	0.0006435006	0.0006435006
P17210	P37276	0.0006435006	0.0007150007
P17210	Q0KHV6	0.0173745174	0.0143000143
P17210	Q9W252	0.0241670242	0.0230230230
P17210	P14599	0.1547261547	0.1625911626
P17210	Q9VYW2	0.3513513514	0.3238238238
P17210	A1Z6I8	0.3750893751	0.2988702989
P17210	E1JJQ5	0.4658229658	0.4808379808
P17210	Q0KHS8	0.5715715716	0.5440440440
P17704	P33244	0.7147862148	0.7451022451
P17917	P17917	0	0
P17917	O61661	0.0503360503	0.0511940512
P17917	P46150	0.1101101101	0.1239811240
P17917	P29413	0.2186472186	0.2276562277
P17917	Q7JNL9	0.2282282282	0.2321607322
P17917	Q07152	0.2521092521	0.2526097526
P17917	E1JJQ5	0.5603460603	0.5787930788
P18091	Q9VV74	0.0046475046	0.0015730016
P18091	P35416	0.0121550122	0.0090090090
P18091	P09491	0.3840983841	0.2566137566
P18091	Q8IMI8	0.4368654369	0.2057057057
P18105	P20480	0.0001430001	0.0001430001
P18105	Q9V877	0.0010010010	0.0007865008
P18491	P11420	0.0105820106	0.0121550122
P18491	P07207	0.0250250250	0.0248820249
P18491	Q24535	0.0290290290	0.0265980266
P18491	P10084	0.0446160446	0.0454025454
P18491	P20350	0.0516230516	0.0517660518
P18491	A4V0R4	0.4257829258	0.2668382668
P18502	P18502	0	0
P18502	P07713	0.0027885028	0.0038610039
P18502	P07207	0.0113685114	0.0106535107
P18502	Q9NB71	0.0132990133	0.0133705134
P18502	P11584	0.0243815244	0.0246675247
P18502	P46150	0.0278135278	0.0267410267
P18502	P48987	0.0299585300	0.0326040326
P18502	P08630	0.0436865437	0.0437580438
P18502	O44386	0.0664950665	0.0673530674
P18502	E2QCN0	0.1116831117	0.1236236236
P18502	B7Z0L2	0.1213356213	0.1226226226
P18502	Q9XZ29	0.1847561848	0.1886171886
P18502	P20480	0.3369083369	0.3425568426
P18502	A4V0R4	0.4442299442	0.2522522523
P18824	P09615	0.0002145002	0.0000715001
P18824	P31007	0.0020020020	0.0023595024
P18824	P11420	0.0021450021	0.0020020020
P18824	Q24368	0.0078650079	0.0082225082
P18824	P22265	0.0097955098	0.0105105105
P18824	P07713	0.0123695124	0.0094380094
P18824	Q24298	0.0148720149	0.0122265122
P18824	Q9VQI9	0.0286000286	0.0301015301
P18824	P20350	0.0323895324	0.0330330330
P18824	Q00805	0.0451880452	0.0367510368
P18824	P33450	0.0541970542	0.0515515516
P18824	Q23977	0.0546260546	0.0423995424
P18824	P36872	0.0614185614	0.0569140569
P18824	Q24106	0.0741455741	0.0569855570
P18824	O02194	0.0775775776	0.0642785643
P18824	P20483	0.1012441012	0.1031031031
P18824	P15278	0.1735306735	0.1756756757
P18824	Q4ABE7	0.4305019305	0.3534248534
P18824	A4V0R4	0.4593164593	0.3072358072
P18824	E1JJE5	0.6417846418	0.5339625340
P18824	A8JUV9	0.8610753611	0.5486915487
P19334	P48994	0.0000715001	0.0000715001
P19334	Q24008	0.0006435006	0.0005720006
P19334	P06002	0.0077220077	0.0079365079
P19334	E1JJK8	0.2727727728	0.0690690691
P19334	A8JUS1	0.4550979551	0.1495781496
P20350	P48987	0.0037180037	0.0047190047
P20350	P07207	0.0040755041	0.0046475046
P20350	A1Z9I5	0.0042185042	0.0048620049
P20350	P07713	0.0048620049	0.0057200057
P20350	P18491	0.0107965108	0.0108680109
P20350	Q24298	0.0175175175	0.0193050193
P20350	P18824	0.0185185185	0.0205205205
P20350	Q01842	0.0303875304	0.0320320320
P20350	Q24535	0.0317460317	0.0153725154
P20350	Q00805	0.0338195338	0.0271700272
P20350	P08646	0.0349635350	0.0366795367
P20353	Q9VB22	0.0073645074	0.0073645074
P20477	Q9XYF4	0.3256113256	0.3421278421
P20477	Q9VBQ1	0.4601744602	0.4303589304
P20480	P18105	0.0005005005	0.0005005005
P20480	Q9V877	0.0007865008	0.0007150007
P20480	P42271	0.0010010010	0.0010010010
P20480	P18502	0.3933933934	0.3942513943
P20483	Q9NI63	0.0032175032	0.0025025025
P20483	P50445	0.0839410839	0.0710710711
P20483	O61267	0.1474331474	0.1454311454
P20483	P42282	0.1510796511	0.1514371514
P20483	P08646	0.1864006864	0.1875446875
P20483	Q9V3Z1	0.2281567282	0.1986986987
P20483	P07207	0.2505362505	0.2418132418
P20483	Q01842	0.2665522666	0.2678392678
P20483	P18824	0.2877162877	0.2934362934
P20483	A4V0R4	0.3010153010	0.1846846847
P20483	Q53YG3	0.8928213928	0.4858429858
P21187	Q9V6G5	0.2038467038	0.2178607179
P21187	Q9W0Y8	0.5990275990	0.5925210925
P21521	Q9VM76	0.6073931074	0.6101816102
P21525	P40417	0.0596310596	0.0588445588
P21525	P15370	0.1432861433	0.1319176319
P21525	Q9W4S9	0.1948376948	0.2133562134
P21525	P13368	0.2503217503	0.2565422565
P21914	Q8IQG1	0.2113542114	0.1624481624
P22265	Q27350	0.0222365222	0.0205920206
P22265	P09615	0.0262405262	0.0280280280
P22265	P18824	0.0305305305	0.0321750322
P22265	Q05201	0.0427570428	0.0438295438
P22810	O77059	0.0461175461	0.0460460460
P22810	Q9XYZ4	0.1294151294	0.1339196339
P22815	P13368	0.0048620049	0.0052195052
P22815	P48423	0.0332475332	0.0347490347
P23023	Q8IMZ4	0.0145860146	0.0154440154
P23023	Q7KBL8	0.0622050622	0.0486915487
P23023	Q7KTX7	0.0782210782	0.0787215787
P23023	Q95RQ1	0.4609609610	0.3837408837
P23023	P11046	0.4904904905	0.4922064922
P23257	Q9VTS3	0.0009295009	0.0007865008
P23257	Q9XYP8	0.0018590019	0.0017160017
P23257	E1JJQ4	0.0461890462	0.0430430430
P23758	Q59DN6	0.0545545546	0.0602030602
P23758	A4V0R4	0.3493493493	0.2439582440
P25172	P10180	0.0418990419	0.0397540398
P25172	P10090	0.4756899757	0.4543114543
P25867	P29503	0.0010725011	0.0012155012
P25867	Q24306	0.0039325039	0.0043615044
P25867	Q9XYF4	0.0307450307	0.0245245245
P25867	Q24106	0.0361075361	0.0298870299
P25867	P42282	0.0938795939	0.0941655942
P27398	P29310	0.1912626913	0.1149721150
P27398	Q9VS50	0.2538967539	0.2832832833
P27398	Q9VTX7	0.5188045188	0.5546975547
P28159	Q26366	0.0076505077	0.0053625054
P28159	P07207	0.0100815101	0.0100815101
P28159	Q01842	0.0254540255	0.0261690262
P28159	Q94517	0.0305305305	0.0291720292
P28159	Q9W4E2	0.2643357643	0.1151151151
P29310	P27398	0.0923780924	0.0613470613
P29310	P29349	0.1196911197	0.1409981410
P29310	Q9VS36	0.1523666524	0.1209066209
P29310	P33244	0.1909766910	0.1516516517
P29349	P13368	0.0010725011	0.0013585014
P29349	P08646	0.0011440011	0.0010010010
P29349	P40417	0.0035035035	0.0034320034
P29349	P48423	0.0180895181	0.0120835121
P29349	P29310	0.0298155298	0.0338195338
P29349	Q24535	0.0385385385	0.0496210496
P29413	P61851	0.0463320463	0.0462605463
P29413	P02828	0.1710996711	0.1789646790
P29413	P46150	0.2066352066	0.0813670814
P29413	P17917	0.2081367081	0.2177892178
P29413	Q9VWG3	0.2965107965	0.1709566710
P29413	O77135	0.4576004576	0.4225654226
P29413	Q9V3V9	0.5900185900	0.5910910911
P29503	P25867	0.0008580009	0.0009295009
P29503	P07207	0.0082940083	0.0080080080
P29742	Q9V3I2	0.0245960246	0.0214500215
P29742	P02828	0.1080366080	0.1203346203
P29742	Q27350	0.1403546404	0.0714285714
P29742	P09615	0.1460031460	0.0933790934
P29742	Q9VDE3	0.1569426569	0.0844415844
P29742	Q7JZC9	0.1829686830	0.2039182039
P29742	P40792	0.2383812384	0.2114257114
P29742	B7Z001	0.5306020306	0.2209352209
P29742	E1JIR4	0.6332761333	0.6330616331
P29742	Q9W0P5	0.6550836551	0.6577291577
P29742	P05990	0.6561561562	0.6566566567
P29742	A1Z6H7	0.9315744316	0.9317174317
P31007	P18824	0.0006435006	0.0007150007
P31007	Q0KHR3	0.0014300014	0.0014300014
P31007	Q7KTX7	0.0973830974	0.0570570571
P31007	E1JJQ5	0.4558129558	0.4187044187
P31007	A4V0R4	0.4799084799	0.3017303017
P32870	Q9W4S9	0.0002145002	0.0000715001
P33244	Q01295	0.0010010010	0.0003575004
P33244	P29310	0.0845845846	0.0708565709
P33244	P13368	0.1739596740	0.1086086086
P33244	P08646	0.1921921922	0.1417131417
P33244	P17704	0.4664664665	0.4777634778
P33450	P07713	0.0448305448	0.0486915487
P33450	P18824	0.0531960532	0.0501930502
P33450	P46150	0.0549835550	0.0640640641
P33450	Q26366	0.1763906764	0.1273416273
P33450	A4V0R4	0.7812097812	0.6856856857
P34082	P11584	0.0016445016	0.0016445016
P34082	Q9VYW2	0.3733733734	0.3336193336
P34739	P0CG69	0.3331188331	0.2637637638
P35416	Q24141	0.0340340340	0.0355355355
P35416	P18091	0.0529815530	0.0431145431
P35416	Q8IMI8	0.1847561848	0.0988845989
P35416	P09491	0.4528814529	0.3667953668
P35554	Q7K569	0.1414271414	0.1173316173
P35554	Q94514	0.2882167882	0.2546832547
P35554	P09491	0.4570999571	0.3408408408
P35554	Q8IMI8	0.9858429858	0.6594451594
P35875	P35875	0	0
P35875	P53034	0.0437580438	0.0398255398
P35875	A4UZI6	0.3671528672	0.2777062777
P36872	P13368	0.0440440440	0.0575575576
P36872	P08646	0.1013156013	0.0840840841
P36872	P18824	0.1549406549	0.1390676391
P36872	E1JIP9	0.8007293007	0.8025168025
P37276	P17210	0.0003575004	0.0003575004
P37276	Q24564	0.0301730302	0.0302445302
P40417	P40417	0	0
P40417	P13368	0.0001430001	0.0001430001
P40417	P11346	0.0002145002	0.0003575004
P40417	Q01842	0.0082225082	0.0085085085
P40417	P29349	0.0098670099	0.0102960103
P40417	P08646	0.0127270127	0.0130845131
P40417	Q9VQI9	0.0148005148	0.0161590162
P40417	Q05201	0.0151580152	0.0152295152
P40417	Q27368	0.0310310310	0.0278850279
P40417	Q24535	0.0326040326	0.0371085371
P40417	P21525	0.0405405405	0.0373230373
P40417	Q9VC45	0.0426140426	0.0388960389
P40417	Q24106	0.0439725440	0.0381810382
P40417	Q24318	0.0570570571	0.0511940512
P40417	Q00805	0.1373516374	0.1136851137
P40417	P15370	0.1508651509	0.1414986415
P40417	Q9W4E2	0.3046618047	0.2413842414
P40417	B7Z131	0.3092378092	0.2830687831
P40417	Q9VI72	0.3576433576	0.2902902903
P40421	P06002	0.0107250107	0.0048620049
P40421	P62152	0.0283140283	0.0166595167
P40792	P48554	0.0001430001	0.0001430001
P40792	Q23977	0.0008580009	0.0008580009
P40792	Q9VXE3	0.0026455026	0.0025025025
P40792	Q99323	0.0144430144	0.0155870156
P40792	P11346	0.0208065208	0.0200200200
P40792	Q9W213	0.0219505220	0.0225940226
P40792	P06002	0.0511940512	0.0517660518
P40792	Q8IQ91	0.0536250536	0.0543400543
P40792	A1Z9I5	0.0589160589	0.0599885600
P40792	Q9VSE6	0.0790075790	0.0791505792
P40792	P29742	0.0963820964	0.0848705849
P40792	Q00IN0	0.1067496067	0.1136851137
P40792	A4UZI6	0.1512226512	0.1113256113
P40792	Q00805	0.1552266552	0.1486486486
P40792	A1Z6W3	0.1822536823	0.1737451737
P42271	P20480	0.0016445016	0.0015730016
P42282	P10084	0.0031460031	0.0032890033
P42282	Q01842	0.0126555127	0.0126555127
P42282	Q9VQI9	0.0275990276	0.0283140283
P42282	Q9VBQ1	0.0433290433	0.0437580438
P42282	P08646	0.0531245531	0.0543400543
P42282	P25867	0.0691405691	0.0702130702
P42282	P20483	0.0737165737	0.0750750751
P42282	P13368	0.1353496353	0.1289861290
P42282	P15372	0.2456027456	0.2592592593
P42282	A4V0R4	0.4493064493	0.2921492921
P42286	Q9VRN6	0.0085800086	0.0054340054
P42570	Q9VUI0	0.0002145002	0.0001430001
P42570	Q8T0A4	0.5936650937	0.6259831260
P42570	A4V0R4	0.9253539254	0.2612612613
P46150	P46150	0	0
P46150	Q99323	0.0051480051	0.0035035035
P46150	P17917	0.0298870299	0.0326040326
P46150	Q9VKI0	0.0386815387	0.0464750465
P46150	P18502	0.0478335478	0.0451880452
P46150	Q9VXE3	0.0537680538	0.0647075647
P46150	Q24564	0.0632060632	0.0367510368
P46150	P33450	0.0973115973	0.1026026026
P46150	P29413	0.1091091091	0.0394680395
P46150	Q07436	0.2220792221	0.2350922351
P46150	Q9VWF2	0.2482482482	0.2537537538
P46150	Q9V3V9	0.2922922923	0.3093093093
P46150	A4UZI6	0.3268983269	0.2518947519
P46150	Q01604	0.3384098384	0.2718432718
P46150	Q8IR39	0.3670813671	0.3858858859
P48423	Q01842	0.0035750036	0.0035750036
P48423	P08646	0.0039325039	0.0040040040
P48423	P13368	0.0042185042	0.0044330044
P48423	P29349	0.0146575147	0.0103675104
P48423	Q9VXH3	0.0174460174	0.0132275132
P48423	Q24106	0.0230945231	0.0223795224
P48423	P22815	0.0446875447	0.0450450450
P48423	P07663	0.1918346918	0.1934791935
P48423	Q27889	0.2067067067	0.2084942085
P48423	P48451	0.2659087659	0.2670527671
P48423	A4V0R4	0.6788931789	0.3174603175
P48451	P48456	0.0001430001	0.0001430001
P48451	Q24214	0.0002145002	0.0002860003
P48451	Q27889	0.0053625054	0.0054340054
P48451	Q9VXH3	0.2047047047	0.2167882168
P48451	P48423	0.4754754755	0.4816244816
P48451	P08646	0.5006435006	0.5020020020
P48456	P48451	0.0000715001	0.0000715001
P48456	Q27889	0.0004290004	0.0004290004
P48456	Q9W0Y8	0.2752752753	0.2760617761
P48554	P40792	0.0000715001	0.0000715001
P48554	Q9VV74	0.1896181896	0.1166881167
P48554	A4V0R4	0.7133562134	0.6211211211
P48555	Q23977	0.0129415129	0.0077935078
P48555	Q59DQ1	0.4152724153	0.1921921922
P48598	Q9XZ56	0.0780780781	0.0723580724
P48598	Q0KHV6	0.1892606893	0.1976261976
P48987	P10084	0.0181610182	0.0165165165
P48987	P07207	0.0238095238	0.0223795224
P48987	P20350	0.0360360360	0.0361790362
P48987	P13368	0.0502645503	0.0430430430
P48987	P18502	0.0602030602	0.0613470613
P48987	P11346	0.0658515659	0.0694980695
P48987	P09615	0.0873730874	0.0816530817
P48987	P08646	0.1446446446	0.1462891463
P48994	P19334	0.0000715001	0.0000715001
P48994	A8JUS1	0.2854997855	0.0597740598
P49028	Q86B87	0.0268125268	0.0277420277
P49630	E1JIR4	0.5659230659	0.5799370799
P50445	A4V0R4	0.0155155155	0.0026455026
P50445	P20483	0.1063921064	0.0950950951
P50445	Q9VM76	0.1545831546	0.1420706421
P50445	Q03019	0.2383097383	0.2094237094
P50445	Q24152	0.4167739168	0.4448019448
P50445	P08646	0.5629200629	0.5302445302
P51123	Q9VWF2	0.0092950093	0.0092235092
P51123	P13368	0.0946660947	0.0984555985
P51123	P08646	0.3354783355	0.3369083369
P52304	O61267	0.0452595453	0.0378950379
P52304	Q9XYZ5	0.1496496496	0.1542971543
P52304	P07207	0.2324467324	0.2323037323
P52304	Q24432	0.2701272701	0.2870012870
P52304	E1JH57	0.8463463463	0.7634062634
P53034	P35875	0.0676390676	0.0599885600
P53034	A4V0R4	0.4290004290	0.2366652367
P54352	P02518	0.2551122551	0.2635492635
P54622	P61851	0.1866866867	0.1878306878
P55035	P02828	0.5763620764	0.5767195767
P55830	Q9VVN4	0.1497926498	0.1703131703
P55830	Q9VBP2	0.7056342056	0.7229372229
P61851	P29413	0.0535535536	0.0587015587
P61851	P54622	0.1248391248	0.1358501359
P61851	Q0KHV6	0.1267696268	0.1467896468
P61857	Q02870	0.0905905906	0.1048191048
P61857	O18335	0.2120692121	0.1808951809
P62152	Q9VC45	0.0022165022	0.0025740026
P62152	P40421	0.0110825111	0.0072215072
P62152	Q9VVE2	0.5071500072	0.4739024739
P91657	P06002	0.0050050050	0.0038610039
P98081	P13368	0.0907335907	0.0881595882
Q00805	P08646	0.0046475046	0.0039325039
Q00805	P20350	0.0121550122	0.0095095095
Q00805	P11346	0.0130845131	0.0055770056
Q00805	P18824	0.0136565137	0.0091520092
Q00805	Q24306	0.0137280137	0.0118690119
Q00805	A1Z9I5	0.0183755184	0.0206635207
Q00805	Q24106	0.0318890319	0.0108680109
Q00805	P40417	0.0501930502	0.0409695410
Q00805	Q9W4E2	0.0895895896	0.0381810382
Q00805	Q24307	0.1039611040	0.0895895896
Q00805	P40792	0.1815386815	0.1819676820
Q00IN0	P40792	0.2952952953	0.3108823109
Q01295	P33244	0.0001430001	0.0001430001
Q01604	P46150	0.3753038753	0.3216073216
Q01842	P42282	0.0027170027	0.0025025025
Q01842	P07207	0.0074360074	0.0076505077
Q01842	P28159	0.0094380094	0.0099385099
Q01842	P48423	0.0104390104	0.0113685114
Q01842	P40417	0.0120835121	0.0125840126
Q01842	P08646	0.0135850136	0.0120120120
Q01842	Q05201	0.0204490204	0.0221650222
Q01842	P13360	0.0261690262	0.0296725297
Q01842	P20350	0.0416845417	0.0421135421
Q01842	P11346	0.0461890462	0.0330330330
Q01842	Q9VQI9	0.0474760475	0.0486200486
Q01842	P20483	0.1048906049	0.1068211068
Q01842	Q27J10	0.2917202917	0.1329186329
Q02870	Q8IMZ4	0.1051051051	0.0711425711
Q02870	P61857	0.1221936222	0.1386386386
Q03019	P50445	0.1700271700	0.1394966395
Q03019	A4V1Q0	0.8008723009	0.3427713428
Q04047	Q9W0Y8	0.3117403117	0.3166023166
Q05201	Q27350	0.0002860003	0.0000715001
Q05201	P11346	0.0423280423	0.0401830402
Q05201	P40417	0.0441870442	0.0423280423
Q05201	Q01842	0.0469755470	0.0474045474
Q05201	P22265	0.0499070499	0.0484055484
Q05201	P07713	0.0561990562	0.0568425568
Q05201	Q59DQ1	0.0572715573	0.0434005434
Q05201	P08646	0.1140426140	0.1136136136
Q07152	Q07152	0	0
Q07152	P17917	0.1046761047	0.1045331045
Q07436	Q24564	0.0000715001	0.0000715001
Q07436	Q8T0S6	0.0364650365	0.0353210353
Q07436	P46150	0.1782496782	0.1897611898
Q07436	A4V0R4	0.5488345488	0.3997568998
Q0E961	P0CG69	0.3517088517	0.4874159874
Q0E961	Q23977	0.9286429286	0.8162448162
Q0E973	Q9VB22	0.0090090090	0.0080795081
Q0E9C5	P07713	0.0189475189	0.0206635207
Q0E9C5	A4V0R4	0.3659373659	0.2734877735
Q0IGU7	Q9VF37	0.1426426426	0.1550121550
Q0KHR3	P31007	0.0017875018	0.0018590019
Q0KHR3	Q9VB22	0.0020020020	0.0020735021
Q0KHR4	O77135	0.1282711283	0.0549835550
Q0KHS8	E1JJQ5	0.0022880023	0.0002145002
Q0KHS8	A1Z6I8	0.2236522237	0.1698126698
Q0KHS8	P17210	0.7567567568	0.6470756471
Q0KHV6	Q0KHV6	0	0
Q0KHV6	Q7KTX7	0.0012870013	0.0007865008
Q0KHV6	P17210	0.0463320463	0.0386100386
Q0KHV6	P61851	0.0828685829	0.0929500930
Q0KHV6	Q9VK45	0.0984555985	0.0504075504
Q0KHV6	Q9XZ56	0.1720291720	0.1461461461
Q0KHV6	P48598	0.1884026884	0.1984841985
Q0KHV6	Q7JZC9	0.4662519663	0.4781209781
Q23977	P40792	0.0017875018	0.0017875018
Q23977	P48555	0.0110825111	0.0089375089
Q23977	P18824	0.0286715287	0.0225225225
Q23977	P09615	0.0319605320	0.0255970256
Q23977	P07713	0.0440440440	0.0316745317
Q23977	Q24432	0.1525811526	0.1064636065
Q23977	Q0E961	0.5920205920	0.4586014586
Q24008	P13677	0.0032890033	0.0033605034
Q24008	P19334	0.0042900043	0.0035750036
Q24008	P06002	0.0049335049	0.0036465036
Q24008	Q9VBP2	0.1988416988	0.2496782497
Q24087	Q7KMG7	0.0002860003	0.0002860003
Q24087	O61661	0.0093665094	0.0081510082
Q24106	Q9XYF4	0.0002860003	0.0001430001
Q24106	Q24306	0.0003575004	0.0003575004
Q24106	P25867	0.0077220077	0.0057200057
Q24106	Q24307	0.0092235092	0.0055055055
Q24106	P40417	0.0104390104	0.0085800086
Q24106	Q7KHI6	0.0115115115	0.0080795081
Q24106	P11346	0.0132990133	0.0052195052
Q24106	P48423	0.0168025168	0.0168025168
Q24106	Q8IQ91	0.0208780209	0.0193050193
Q24106	P08646	0.0274560275	0.0151580152
Q24106	O02002	0.0449020449	0.0029315029
Q24106	Q00805	0.0484055484	0.0131560132
Q24106	P13360	0.0496925497	0.0173745174
Q24106	P18824	0.0611325611	0.0369655370
Q24117	Q9XZ31	0.0003575004	0.0002860003
Q24117	Q9VKI0	0.0005720006	0.0006435006
Q24141	Q24434	0.0000715001	0.0000715001
Q24141	P35416	0.0155155155	0.0170170170
Q24141	Q9VB22	0.0983125983	0.0765050765
Q24141	Q9VE23	0.1314886315	0.1233376233
Q24141	Q9U405	0.2372372372	0.1941226941
Q24152	P50445	0.1923351923	0.2049907050
Q24214	P48451	0.0002145002	0.0002145002
Q24214	Q27889	0.0026455026	0.0027170027
Q24298	P18824	0.0020735021	0.0015015015
Q24298	P20350	0.0080795081	0.0082225082
Q24298	P07207	0.0123695124	0.0129415129
Q24298	P10180	0.0213070213	0.0159445159
Q24298	A4V0R4	0.7481052481	0.4258544259
Q24306	Q24307	0.0002145002	0.0003575004
Q24306	Q24106	0.0003575004	0.0002145002
Q24306	Q9XYF4	0.0022880023	0.0007150007
Q24306	P25867	0.0023595024	0.0025025025
Q24306	O01382	0.0058630059	0.0026455026
Q24306	O02194	0.0325325325	0.0336050336
Q24306	Q00805	0.0361790362	0.0324610325
Q24306	Q7KHI6	0.1041041041	0.0498355498
Q24306	O02002	0.1211211211	0.0193765194
Q24306	Q9V3Q4	0.1281996282	0.0721435721
Q24306	B3LF78	0.8381238381	0.6200486200
Q24307	Q24306	0.0007150007	0.0008580009
Q24307	Q24106	0.0056485056	0.0042185042
Q24307	Q9V3V9	0.1016731017	0.1058201058
Q24307	Q7KHI6	0.1042471042	0.0559845560
Q24307	Q9V3Q4	0.1045331045	0.0619190619
Q24307	Q00805	0.1535106535	0.1194766195
Q24307	Q9VL76	0.4075504076	0.4112684113
Q24311	O77430	0.0018590019	0.0016445016
Q24311	Q9VDE3	0.1396396396	0.0690690691
Q24311	Q24564	0.3911053911	0.2779207779
Q24311	A4V0R4	0.6183326183	0.4493064493
Q24311	A8JNJ9	0.7588302588	0.5722865723
Q24318	Q27368	0.0002860003	0.0002145002
Q24318	P40417	0.0846560847	0.0805090805
Q24318	Q8WTC1	0.1043186043	0.1051051051
Q24318	P08646	0.1935506936	0.1836836837
Q24318	A4V0R4	0.6879736880	0.3708708709
Q24318	Q53YG3	0.7198627199	0.3631488631
Q24342	Q8IQX7	0.0303875304	0.0318175318
Q24342	P07207	0.0351065351	0.0328900329
Q24342	A4V0R4	0.4357929358	0.2917202917
Q24368	P18824	0.0312455312	0.0335335335
Q24432	P07207	0.0770770771	0.0697125697
Q24432	P07713	0.0870870871	0.0812240812
Q24432	P09615	0.0891605892	0.0849420849
Q24432	O61443	0.1564421564	0.1151151151
Q24432	P52304	0.2617617618	0.2839267839
Q24432	Q23977	0.3440583441	0.2548262548
Q24434	Q24141	0.0002145002	0.0000715001
Q24535	P18491	0.0304590305	0.0258115258
Q24535	P40417	0.0563420563	0.0571285571
Q24535	Q24564	0.0566995567	0.0529815530
Q24535	P20350	0.0674960675	0.0530530531
Q24535	P08646	0.0734305734	0.0752895753
Q24535	P07207	0.0777205777	0.0674960675
Q24535	P29349	0.0840840841	0.0915200915
Q24535	P11584	0.1215501216	0.1050336050
Q24564	Q24564	0	0
Q24564	Q07436	0.0000715001	0.0000715001
Q24564	E1JGL0	0.0215930216	0.0224510225
Q24564	P07713	0.0247390247	0.0220935221
Q24564	Q24535	0.0404690405	0.0364650365
Q24564	P46150	0.0582725583	0.0418275418
Q24564	P37276	0.0929500930	0.0895895896
Q24564	Q9VS37	0.1768196768	0.0934505935
Q24564	Q24311	0.2320177320	0.1729586730
Q24564	E1JIR4	0.4019019019	0.3883168883
Q24564	Q9W003	0.6545116545	0.4315029315
Q24564	E1JH57	0.7049192049	0.6542256542
Q26366	P28159	0.0220220220	0.0193050193
Q26366	P07207	0.0523380523	0.0499070499
Q26366	P09615	0.0921635922	0.0765765766
Q26366	P33450	0.1882596883	0.1424996425
Q26366	A8JUY5	0.2918632919	0.2183612184
Q27350	Q05201	0.0045045045	0.0022880023
Q27350	P22265	0.0311025311	0.0273845274
Q27350	P07713	0.0622050622	0.0512655513
Q27350	Q59DQ1	0.0850135850	0.0484770485
Q27350	P08182	0.0881595882	0.0874445874
Q27350	P29742	0.1439296439	0.1017446017
Q27368	Q24318	0.0026455026	0.0021450021
Q27368	P40417	0.0617760618	0.0617760618
Q27368	Q9VDE3	0.0947375947	0.0912340912
Q27368	Q8WTC1	0.1047476047	0.1063921064
Q27368	Q7JNL9	0.1173316173	0.1119691120
Q27368	P08646	0.1263406263	0.1196196196
Q27368	A4V0R4	0.4762619763	0.2896467896
Q27368	Q53YG3	0.7378092378	0.3531388531
Q27889	P48456	0.0016445016	0.0016445016
Q27889	Q24214	0.0074360074	0.0077220077
Q27889	P48451	0.0199485199	0.0199485199
Q27889	Q9VXH3	0.1500071500	0.1374231374
Q27889	P09491	0.2607607608	0.2709852710
Q27889	P13360	0.4026169026	0.3911053911
Q27889	Q9W0Y8	0.4814099814	0.4836979837
Q27889	P48423	0.5693550694	0.5713570714
Q27889	P08646	0.6276276276	0.6322036322
Q27J10	P02828	0.3034463034	0.2122122122
Q27J10	Q59DN6	0.3472043472	0.1169741170
Q27J10	Q86B87	0.6151866152	0.3078793079
Q27J10	Q01842	0.7596882597	0.4377234377
Q27J10	P08646	0.7701272701	0.3786643787
Q32KD2	Q8IMW1	0.0090805091	0.0085085085
Q32KD2	Q9W1I2	0.1029601030	0.1088946089
Q4ABE7	A4V0R4	0.3231088231	0.2286572287
Q4ABE7	P18824	0.9904904905	0.9186329186
Q4H2F7	Q8IMZ4	0.8575718576	0.8585728586
Q53YG3	Q9W0Y8	0.8471328471	0.9396539397
Q53YG3	Q24318	0.8788788789	0.5919490919
Q53YG3	Q27368	0.9480194480	0.6628056628
Q53YG3	P20483	0.9618189618	0.5618475618
Q59DN6	P23758	0.0340340340	0.0484055484
Q59DN6	P09615	0.0764335764	0.0680680681
Q59DN6	Q9W4E2	0.1653796654	0.2228657229
Q59DN6	Q27J10	0.1699556700	0.0692835693
Q59DN6	A4V0R4	0.2667667668	0.2052767053
Q59DQ1	Q7KSY6	0.0112255112	0.0303875304
Q59DQ1	Q9VTX7	0.0400400400	0.0100100100
Q59DQ1	Q05201	0.1633061633	0.1171886172
Q59DQ1	Q27350	0.2675532676	0.1263406263
Q59DQ1	P07713	0.7331617332	0.4593879594
Q59DQ1	P48555	0.8070928071	0.5080080080
Q7JNL9	P17917	0.0469040469	0.0478335478
Q7JNL9	Q27368	0.0626340626	0.0559845560
Q7JNL9	A4V0R4	0.1961961962	0.0591305591
Q7JNL9	O46308	0.2324467324	0.1786786787
Q7JRJ9	Q9VKN7	0.0000715001	0.0000715001
Q7JRJ9	A4V0R4	0.4719004719	0.2443157443
Q7JVY2	Q9VXG8	0.0113685114	0.0070070070
Q7JVY2	Q8IMZ4	0.1051051051	0.0699270699
Q7JVY2	Q9VKI0	0.1213356213	0.1126841127
Q7JX82	Q8IN00	0.5047905048	0.1189761190
Q7JX82	Q8MR12	0.5962390962	0.0375375375
Q7JX82	E1JJQ5	0.7703417703	0.6432861433
Q7JX82	Q9VRQ2	0.8553553554	0.9111254111
Q7JXF5	Q9W1X4	0.0294580295	0.0225940226
Q7JZC9	Q9VYX4	0.0001430001	0.0001430001
Q7JZC9	Q9VS01	0.0003575004	0.0003575004
Q7JZC9	Q8IQG1	0.2422422422	0.2431717432
Q7JZC9	P29742	0.3213928214	0.3331188331
Q7JZC9	Q0KHV6	0.4796224796	0.5012870013
Q7JZC9	P11046	0.5342485342	0.5321750322
Q7K4Z4	Q9VVE2	0.5712140712	0.5739310739
Q7K569	P35554	0.3871728872	0.3296153296
Q7K569	Q8IMI8	0.5276705277	0.3484913485
Q7K569	P09491	0.7062777063	0.6265551266
Q7K9H6	Q86B87	0.4846989847	0.2865007865
Q7KBL8	P23023	0.1105391105	0.0609180609
Q7KBL8	A8JNJ9	0.6970541971	0.4727584728
Q7KHI6	Q24106	0.0650650651	0.0543400543
Q7KHI6	Q24306	0.1675246675	0.0843700844
Q7KHI6	Q24307	0.2377377377	0.1425711426
Q7KLE5	Q7KLE5	0	0
Q7KMG7	Q24087	0.0006435006	0.0007865008
Q7KPA5	O77135	0.0016445016	0.0020020020
Q7KPA5	Q9W2M4	0.5675675676	0.5047190047
Q7KSY6	A4V0R4	0.0087230087	0.0205205205
Q7KSY6	Q59DQ1	0.0165165165	0.0264550265
Q7KSY6	Q8IMW1	0.7452452452	0.7695552696
Q7KTX7	Q0KHV6	0.0012155012	0.0006435006
Q7KTX7	P23023	0.1286286286	0.0905905906
Q7KTX7	P31007	0.2419562420	0.0916630917
Q86B87	P10180	0.0273130273	0.0249535250
Q86B87	P49028	0.0637780638	0.0657085657
Q86B87	P10084	0.0808665809	0.0744315744
Q86B87	B7Z0L2	0.2592592593	0.2607607608
Q86B87	Q8IQX7	0.3085943086	0.2867867868
Q86B87	A4V1Y6	0.3225368225	0.1722436722
Q86B87	Q7K9H6	0.3423423423	0.1788216788
Q86B87	A4V0R4	0.4094809095	0.2156442156
Q86B87	Q27J10	0.4562419562	0.2265837266
Q86B87	Q9W2M4	0.6613756614	0.6204061204
Q86BB5	E1JIM4	0.0006435006	0.0005005005
Q8IH24	B7YZM9	0.6052481052	0.5520520521
Q8IMI8	P35416	0.2225082225	0.1640211640
Q8IMI8	P09491	0.2520377520	0.0963820964
Q8IMI8	P18091	0.3542828543	0.2957242957
Q8IMI8	Q7K569	0.3828828829	0.3474188474
Q8IMI8	P08182	0.8639353639	0.8943943944
Q8IMI8	Q9W0Y8	0.8804518805	0.8835263835
Q8IMI8	Q94920	0.9517374517	0.9070499070
Q8IMI8	P35554	0.9912054912	0.9295009295
Q8IMW1	Q32KD2	0.0095810096	0.0082940083
Q8IMW1	Q7KSY6	0.3173173173	0.3361933362
Q8IMW1	A4V0R4	0.3850993851	0.3242528243
Q8IMZ4	O61267	0.0001430001	0.0001430001
Q8IMZ4	P23023	0.0019305019	0.0019305019
Q8IMZ4	Q9U405	0.0113685114	0.0108680109
Q8IMZ4	Q02870	0.0438295438	0.0323180323
Q8IMZ4	Q7JVY2	0.0487630488	0.0397540398
Q8IMZ4	Q9VFK6	0.0533390533	0.0514085514
Q8IMZ4	Q960N3	0.0584870585	0.0577005577
Q8IMZ4	Q9NI63	0.0617045617	0.0595595596
Q8IMZ4	Q9VC45	0.0908050908	0.0880880881
Q8IMZ4	Q9VUQ5	0.0933790934	0.0728585729
Q8IMZ4	Q9NBD7	0.0958815959	0.0923065923
Q8IMZ4	Q8T498	0.2657657658	0.2497497497
Q8IMZ4	Q4H2F7	0.2671242671	0.2706277706
Q8IMZ4	Q8IRE3	0.3898183898	0.3913913914
Q8IMZ4	Q9VHC2	0.6683111683	0.6695981696
Q8IMZ4	Q9W192	0.7704132704	0.7715572716
Q8IN00	Q7JX82	0.3321893322	0.1331331331
Q8IN00	P08646	0.7351637352	0.6369941370
Q8IPW3	Q9VS01	0.0003575004	0.0003575004
Q8IQ91	Q24106	0.0413985414	0.0404690405
Q8IQ91	P07713	0.0725010725	0.0760760761
Q8IQ91	P07207	0.0833690834	0.0863005863
Q8IQ91	P40792	0.0970970971	0.0978835979
Q8IQG1	Q7JZC9	0.3093093093	0.3191048191
Q8IQG1	P21914	0.3560703561	0.3088088088
Q8IQX7	Q24342	0.0379665380	0.0407550408
Q8IQX7	Q86B87	0.3574288574	0.3208923209
Q8IQX7	P07207	0.4489489489	0.4101244101
Q8IR39	P46150	0.5679965680	0.5843700844
Q8IR55	Q9VB22	0.0005720006	0.0004290004
Q8IRE3	Q8IMZ4	0.6497926498	0.6514371514
Q8MR12	Q7JX82	0.8905333905	0.2010582011
Q8T0A4	P42570	0.8751608752	0.8886743887
Q8T0S6	Q07436	0.0241670242	0.0233805234
Q8T0S6	Q9VRY3	0.9058344058	0.9063349063
Q8T0U6	P12982	0.5959530960	0.3622908623
Q8T498	Q8IMZ4	0.6476476476	0.5980265980
Q8WTC1	Q24318	0.2919347919	0.2912197912
Q8WTC1	Q27368	0.3588588589	0.3599313599
Q94514	P35554	0.6144716145	0.5958815959
Q94517	P28159	0.0239525240	0.0217360217
Q94517	P13368	0.1128986129	0.1163306163
Q94517	P08646	0.1246961247	0.1259831260
Q94920	P02828	0.0887315887	0.0753610754
Q94920	P09491	0.6654511655	0.5928785929
Q94920	Q8IMI8	0.9199199199	0.6919776920
Q95RQ1	P23023	0.8853853854	0.7802087802
Q960N3	Q9U405	0.0025025025	0.0020020020
Q960N3	Q8IMZ4	0.0723580724	0.0669955670
Q99323	P46150	0.0065780066	0.0063635064
Q99323	A8JNN0	0.0150865151	0.0130130130
Q99323	Q9VXE3	0.0224510225	0.0233805234
Q99323	P40792	0.0469755470	0.0466895467
Q9NB71	P18502	0.0325325325	0.0335335335
Q9NBD7	P08646	0.0563420563	0.0577005577
Q9NBD7	Q8IMZ4	0.0982410982	0.0933790934
Q9NI63	P20483	0.0191620192	0.0183040183
Q9NI63	Q9V3Z1	0.0341770342	0.0278850279
Q9NI63	Q8IMZ4	0.1299871300	0.1194766195
Q9NI63	P07207	0.4001859002	0.3867438867
Q9U1H9	Q9VIW3	0.2614757615	0.2433862434
Q9U405	Q9U405	0	0
Q9U405	Q8IMZ4	0.0481195481	0.0461175461
Q9U405	Q960N3	0.0527670528	0.0496925497
Q9U405	Q24141	0.2460317460	0.2196482196
Q9V3I2	P29742	0.0209495209	0.0185185185
Q9V3I2	Q9VDJ9	0.0501930502	0.0519090519
Q9V3K9	Q9V3Z1	0.3289003289	0.3098813099
Q9V3Q4	Q24306	0.0860145860	0.0283855284
Q9V3Q4	Q24307	0.1105391105	0.0602030602
Q9V3Q4	Q9VL76	0.5509795510	0.5638495638
Q9V3V7	Q9VYB1	0.0000715001	0.0000715001
Q9V3V9	Q24307	0.1942656943	0.2028457028
Q9V3V9	P46150	0.2656942657	0.2885027885
Q9V3V9	P29413	0.3326898327	0.3439153439
Q9V3Z1	Q9NI63	0.0190190190	0.0153725154
Q9V3Z1	P20483	0.0943800944	0.1034606035
Q9V3Z1	Q9VE86	0.1655226655	0.1695981696
Q9V3Z1	Q9V3K9	0.2854282854	0.3141713142
Q9V3Z1	Q9VVN4	0.3115258115	0.1949091949
Q9V3Z1	P07207	0.7425282425	0.4960674961
Q9V433	O77135	0.0145145145	0.0139425139
Q9V6G5	P21187	0.2570427570	0.3020163020
Q9V877	P20480	0.0033605034	0.0020735021
Q9V877	P18105	0.0056485056	0.0051480051
Q9VB22	Q8IR55	0.0003575004	0.0002860003
Q9VB22	Q0KHR3	0.0025740026	0.0027170027
Q9VB22	P20353	0.0057915058	0.0061490061
Q9VB22	Q0E973	0.0062205062	0.0051480051
Q9VB22	Q24141	0.1143286143	0.0835120835
Q9VBP2	Q9VBP2	0	0
Q9VBP2	Q24008	0.2002717003	0.2140712141
Q9VBP2	Q9VMV5	0.2135707136	0.1598026598
Q9VBP2	Q9W0Y8	0.3749463749	0.3822393822
Q9VBP2	Q9VF37	0.4562419562	0.4801229801
Q9VBP2	P55830	0.5064350064	0.5034320034
Q9VBQ1	Q9VBQ1	0	0
Q9VBQ1	P16914	0.0001430001	0.0002145002
Q9VBQ1	P42282	0.0560560561	0.0561275561
Q9VBQ1	P20477	0.3303303303	0.2938652939
Q9VC45	P62152	0.0255970256	0.0267410267
Q9VC45	P40417	0.0791505792	0.0720005720
Q9VC45	Q8IMZ4	0.2399542400	0.2255112255
Q9VCC9	Q9VW83	0.0000715001	0.0002145002
Q9VCC9	Q9VK45	0.0049335049	0.0054340054
Q9VCC9	P08646	0.0339625340	0.0350350350
Q9VCC9	Q9VUA5	0.4982124982	0.3665093665
Q9VCC9	A4V0R4	0.8710853711	0.6372801373
Q9VD13	B7Z0L2	0.4721149721	0.4693979694
Q9VDE3	O76324	0.0012870013	0.0013585014
Q9VDE3	O77430	0.0200200200	0.0188045188
Q9VDE3	Q27368	0.0207350207	0.0203060203
Q9VDE3	Q24311	0.0274560275	0.0140140140
Q9VDE3	P07663	0.0634205634	0.0653510654
Q9VDE3	P29742	0.0689975690	0.0398255398
Q9VDE3	E1JJK8	0.6817531818	0.4816959817
Q9VDJ9	Q9VDJ9	0	0
Q9VDJ9	Q9V3I2	0.1387816388	0.1409266409
Q9VDJ9	Q9XZ56	0.2437437437	0.2518947519
Q9VE23	Q24141	0.1914771915	0.1644501645
Q9VE86	Q9V3Z1	0.4963534964	0.4323609324
Q9VEH1	Q9VRQ2	0.0130130130	0.0126555127
Q9VEU5	B7Z0S6	0.0151580152	0.0100100100
Q9VF37	Q0IGU7	0.1678821679	0.1858286858
Q9VF37	Q9VBP2	0.6716716717	0.7067067067
Q9VFK6	Q8IMZ4	0.0857285857	0.0799370799
Q9VFX1	P09615	0.2397397397	0.2246532247
Q9VGI5	P02518	0.2972972973	0.2634062634
Q9VGI5	P08646	0.5598455598	0.5466180466
Q9VGI8	O76460	0.0012870013	0.0008580009
Q9VGI8	Q9VL76	0.0015730016	0.0022165022
Q9VH19	Q9VRP4	0.1895466895	0.1991991992
Q9VHC2	Q8IMZ4	0.9894179894	0.9902759903
Q9VI72	P40417	0.4530959531	0.3983983984
Q9VIP9	P10090	0.3888888889	0.3869583870
Q9VIW3	Q9VZW0	0.0623480623	0.0664950665
Q9VIW3	Q9U1H9	0.1253396253	0.1269841270
Q9VIW3	Q9Y128	0.1892606893	0.2388102388
Q9VIW3	E1JJE5	0.5797940798	0.2908622909
Q9VIW3	E1JJK8	0.7598312598	0.6822536823
Q9VK45	Q9VCC9	0.0108680109	0.0113685114
Q9VK45	Q9VW83	0.0193050193	0.0207350207
Q9VK45	Q0KHV6	0.0296725297	0.0165880166
Q9VK45	A4V0R4	0.8306163306	0.6156156156
Q9VKI0	Q24117	0.0150150150	0.0153010153
Q9VKI0	P46150	0.0949520950	0.1038181038
Q9VKI0	Q7JVY2	0.1215501216	0.1162591163
Q9VKN7	Q7JRJ9	0.0002860003	0.0007865008
Q9VL76	Q9VGI8	0.0014300014	0.0020020020
Q9VL76	Q9V3Q4	0.5907335907	0.5968825969
Q9VL76	Q24307	0.5948805949	0.5969540970
Q9VLT5	E1JHT2	0.0185900186	0.0114400114
Q9VM45	Q9VYB1	0.0000715001	0.0000715001
Q9VM76	P50445	0.0055770056	0.0044330044
Q9VM76	O77430	0.0617045617	0.0510510511
Q9VM76	P21521	0.2064922065	0.2105677106
Q9VM76	A4V0R4	0.9253539254	0.3252538253
Q9VM76	Q9VWG3	0.9694694695	0.3332618333
Q9VM94	A4V1Y6	0.0252395252	0.0190190190
Q9VM94	Q9VTX7	0.3146003146	0.3399113399
Q9VM94	E1JIR4	0.8203918204	0.7715572716
Q9VMV5	Q9VBP2	0.2574717575	0.2171457171
Q9VPH0	A1Z6W3	0.0093665094	0.0212355212
Q9VQI9	P42282	0.0412555413	0.0410410410
Q9VQI9	P40417	0.0608465608	0.0617760618
Q9VQI9	P18824	0.0879450879	0.0908765909
Q9VQI9	Q01842	0.1337051337	0.1334906335
Q9VQI9	P07713	0.2055627056	0.2116402116
Q9VQI9	P08646	0.3224653225	0.3246818247
Q9VQI9	P11346	0.3350493350	0.3442728443
Q9VQI9	A4UZI6	0.3881738882	0.3650078650
Q9VRN6	P42286	0.2267982268	0.1687401687
Q9VRP4	Q9VH19	0.0900900901	0.0981695982
Q9VRQ2	Q9VEH1	0.0018590019	0.0017160017
Q9VRQ2	Q9VS36	0.1071071071	0.0756470756
Q9VRQ2	Q7JX82	0.7345917346	0.7569712570
Q9VRY3	Q8T0S6	0.9651079651	0.9675389675
Q9VS01	Q9VYX4	0.0002860003	0.0002860003
Q9VS01	Q8IPW3	0.0005005005	0.0004290004
Q9VS01	Q7JZC9	0.0005720006	0.0005005005
Q9VS36	O77135	0.1411411411	0.1562991563
Q9VS36	P29310	0.1656656657	0.1306306306
Q9VS36	Q9VXG8	0.2471757472	0.2405262405
Q9VS36	Q9VRQ2	0.2711282711	0.2142142142
Q9VS36	Q9VSE6	0.3376948377	0.3359073359
Q9VS37	Q24564	0.3337623338	0.1934791935
Q9VS50	P27398	0.1639496639	0.2224367224
Q9VSE2	Q9VXG8	0.0682110682	0.0639210639
Q9VSE6	P05990	0.1561561562	0.1452881453
Q9VSE6	Q9VS36	0.1614471614	0.1641641642
Q9VSE6	P40792	0.1866151866	0.1869011869
Q9VSE6	Q9W213	0.3873158873	0.3910338910
Q9VTH1	A8JNN0	0.2933647934	0.2863577864
Q9VTS3	P23257	0.0014300014	0.0010725011
Q9VTT3	Q9VTT3	0	0
Q9VTT3	P10676	0.3782353782	0.3801658802
Q9VTX7	Q59DQ1	0.0278135278	0.0111540112
Q9VTX7	Q9VM94	0.2629772630	0.2663377663
Q9VTX7	P27398	0.2648362648	0.3040898041
Q9VTX7	P08646	0.3326898327	0.2543257543
Q9VTX7	A8JUV9	0.8554983555	0.5963820964
Q9VUA5	Q9VCC9	0.6193336193	0.5013585014
Q9VUI0	P42570	0.0000715001	0.0000715001
Q9VUI0	O46308	0.0722865723	0.0578435578
Q9VUQ5	Q9VUQ5	0	0
Q9VUQ5	Q8IMZ4	0.1298441298	0.0738595739
Q9VUQ5	B3LF78	0.7553267553	0.4378664379
Q9VV74	Q9VV74	0	0
Q9VV74	P18091	0.0184470184	0.0012155012
Q9VV74	P48554	0.4729014729	0.4011154011
Q9VVE2	P62152	0.6154011154	0.5714285714
Q9VVE2	Q7K4Z4	0.6364936365	0.6416416416
Q9VVN4	P55830	0.0363220363	0.0451880452
Q9VVN4	Q9V3Z1	0.4019019019	0.2571142571
Q9VW83	Q9VCC9	0.0001430001	0.0001430001
Q9VW83	Q9VK45	0.0162305162	0.0179465179
Q9VW83	P08646	0.1442871443	0.1499356499
Q9VW83	A4V0R4	0.4004719005	0.2755612756
Q9VWF2	P51123	0.0255255255	0.0261690262
Q9VWF2	P46150	0.1946231946	0.2072787073
Q9VWG3	P29413	0.2938652939	0.2886457886
Q9VWG3	Q9VM76	0.9999284999	0.9963534964
Q9VXE3	P40792	0.0106535107	0.0093665094
Q9VXE3	A8JNN0	0.0170170170	0.0184470184
Q9VXE3	Q99323	0.0233805234	0.0224510225
Q9VXE3	P46150	0.0408265408	0.0486200486
Q9VXE3	A4UZI6	0.1487916488	0.1088946089
Q9VXG8	O61661	0.0000715001	0.0000715001
Q9VXG8	O77135	0.0062205062	0.0068640069
Q9VXG8	Q7JVY2	0.0077220077	0.0041470041
Q9VXG8	Q9VSE2	0.0572715573	0.0518375518
Q9VXG8	Q9VS36	0.1343486343	0.1283426283
Q9VXH3	P48423	0.0230945231	0.0185900186
Q9VXH3	Q27889	0.0332475332	0.0311740312
Q9VXH3	P48451	0.1496496496	0.1692406692
Q9VXH3	P13368	0.1638066638	0.1076791077
Q9VYB1	Q9VM45	0.0000715001	0.0000715001
Q9VYB1	Q9V3V7	0.0002860003	0.0002860003
Q9VYW2	P17210	0.4772629773	0.4654654655
Q9VYW2	P34082	0.5080080080	0.4843414843
Q9VYX4	Q7JZC9	0.0001430001	0.0001430001
Q9VYX4	Q9VS01	0.0002145002	0.0002145002
Q9VZF5	A1Z9I5	0.0007865008	0.0007150007
Q9VZW0	Q9VIW3	0.0549835550	0.0597025597
Q9VZW0	Q9Y128	0.0985270985	0.0544115544
Q9VZW0	E1JJK8	0.7915772916	0.4540254540
Q9W003	Q24564	0.8444873445	0.3503503504
Q9W0G7	E1JHV2	0.0023595024	0.0009295009
Q9W0P5	Q9W0P5	0	0
Q9W0P5	P29742	0.9548119548	0.9651079651
Q9W0Y8	P48456	0.0868725869	0.0890175890
Q9W0Y8	Q04047	0.1043186043	0.1196196196
Q9W0Y8	Q27889	0.1333476333	0.1356356356
Q9W0Y8	B7Z0L2	0.1771771772	0.1794651795
Q9W0Y8	Q9VBP2	0.2797797798	0.3438438438
Q9W0Y8	P21187	0.5711425711	0.5998855999
Q9W0Y8	Q53YG3	0.7775632776	0.6319891320
Q9W0Y8	Q8IMI8	0.8982553983	0.6538681539
Q9W192	Q8IMZ4	0.9844129844	0.9854139854
Q9W1I2	Q32KD2	0.0505505506	0.0539825540
Q9W1N8	A4V0R4	0.9253539254	0.4573144573
Q9W1X4	Q7JXF5	0.0090805091	0.0067210067
Q9W213	P40792	0.0439010439	0.0436865437
Q9W213	A4UZI6	0.1496496496	0.1043186043
Q9W213	Q9VSE6	0.3701558702	0.3700128700
Q9W252	Q9XYZ4	0.0001430001	0.0001430001
Q9W252	P17210	0.1358501359	0.1238381238
Q9W2M4	Q7KPA5	0.8032318032	0.8171028171
Q9W2M4	Q86B87	0.8998998999	0.9493779494
Q9W4E2	Q59DN6	0.5370370370	0.5275275275
Q9W4E2	Q00805	0.6210496210	0.2466752467
Q9W4E2	P40417	0.8057343057	0.5899470899
Q9W4E2	P08646	0.8718003718	0.7094237094
Q9W4E2	P28159	0.8730873731	0.4500929501
Q9W4S9	P32870	0.0003575004	0.0003575004
Q9W4S9	P21525	0.1108966109	0.1105391105
Q9W4V8	E1JGV3	0.7598312598	0.8189618190
Q9XYF4	O01382	0.0002145002	0.0002145002
Q9XYF4	Q24106	0.0004290004	0.0003575004
Q9XYF4	Q24306	0.0010010010	0.0008580009
Q9XYF4	P25867	0.0091520092	0.0064350064
Q9XYF4	P20477	0.1312026312	0.1425711426
Q9XYP8	P23257	0.0026455026	0.0025025025
Q9XYP8	E1JJQ4	0.0130130130	0.0047190047
Q9XYZ4	Q9W252	0.0000715001	0.0000715001
Q9XYZ4	P22810	0.4453739454	0.4392964393
Q9XYZ5	P52304	0.1793221793	0.1836836837
Q9XZ29	P18502	0.3343343343	0.3362648363
Q9XZ31	Q24117	0.0025025025	0.0018590019
Q9XZ56	P48598	0.0218075218	0.0205205205
Q9XZ56	Q0KHV6	0.0780065780	0.0777920778
Q9XZ56	Q9VDJ9	0.1369226369	0.1545831546
Q9Y128	Q9VZW0	0.4668239668	0.3063778064
Q9Y128	E1JJK8	0.4889174889	0.2087802088
Q9Y128	Q9VIW3	0.5745030745	0.6104676105
A1L349	E9PWE2	0.3656709060	0.2893128266
A2AI16	A2AI16	0.0000985902	0.0000985902
A2AI16	G3X9V4	0.0002218279	0.0002218279
A2AI16	E9QL53	0.0681997437	0.0721679976
A2AI16	Q80XU2	0.0976289066	0.1036182589
A2AI16	Q3UH59	0.1047273982	0.1102237997
A2CGA5	Q3UHJ1	0.0001971803	0.0001478852
A2CGA5	F8VQ72	0.6467268067	0.4756975254
A2CGA5	Q923A8	0.7853692202	0.6457409051
A3KGU7	E9QB01	0.5788474810	0.4465394854
A3KGU7	G3X9H5	0.7544365572	0.6792122646
A8DUK4	G3X9H5	0.9757468205	0.7927141871
B2RUG9	Q4VA93	0.0012816721	0.0021689835
B2RUG9	Q14DJ8	0.0022429262	0.0013802622
B2RUG9	Q549C9	0.0039189589	0.0019718032
B2RUG9	Q1WLP7	0.1970077886	0.1315932170
B2RUG9	Q8CBM2	0.2543626146	0.2292714187
B2RUG9	Q3UN27	0.5497140885	0.3780439712
B7ZP57	Q3UM65	0.0356156956	0.0387212856
B9EKI5	B9EKI5	0	0
B9EKI5	E9PYX6	0.5003204180	0.4263531500
D3YTT2	Q1WLP7	0.0000985902	0.0001232377
D3YUA5	Q4VA93	0.0388198758	0.0431085478
D3Z3K2	Q5RL10	0.1682194617	0.1300404220
E9PUR6	F8VQL7	0.0833826284	0.0691856453
E9PW15	G3X9H5	0.4186138223	0.2832741792
E9PWE2	E9PWE2	0	0
E9PWE2	Q8BTS0	0.0762101942	0.0723898255
E9PWE2	A1L349	0.1310509711	0.1119984226
E9PXF5	Q05BA5	0.5584146702	0.6572020112
E9PYJ9	Q4VA93	0.9738982550	0.9878980578
E9PYX6	B9EKI5	0.6765010352	0.7389332545
E9Q9V9	Q5FW96	0.0166124421	0.0196194420
E9Q9V9	F8VPR5	0.0288622695	0.0350980972
E9QB01	A3KGU7	0.4656906241	0.3190131125
E9QL53	A2AI16	0.1271566598	0.1201567584
E9QL53	G3X9V4	0.5282460810	0.5071970817
E9QL92	F8VPR5	0.0245735976	0.0263482204
F8VPL2	Q80XU2	0.0826924973	0.1031499556
F8VPR5	E9QL92	0.0139998028	0.0157744257
F8VPR5	Q05BA5	0.0171546880	0.0031055901
F8VPR5	Q6P3Z8	0.0185349502	0.0065315981
F8VPR5	E9Q9V9	0.0230454501	0.0185842453
F8VPR5	Q549C9	0.1019175786	0.0705166124
F8VQ72	Q14DJ8	0.0058414670	0.0044858523
F8VQ72	A2CGA5	0.1915113872	0.1809129449
F8VQ72	Q3UHJ1	0.2285812876	0.2359016070
F8VQL7	F8VQL7	0.0000739426	0
F8VQL7	E9PUR6	0.1085477669	0.1103716849
F8VQL9	Q5FW96	0.0102780243	0.0102533767
F8WHY8	Q3UM65	0.4268214532	0.5279996056
F8WI37	Q5XJV5	0.0449324657	0.0469042690
G3UW90	Q05BA5	0.1459627329	0.1015478655
G3X9H5	E9PW15	0.1511880114	0.0532140392
G3X9H5	Q8CBM2	0.2547816228	0.1988317066
G3X9H5	A3KGU7	0.4617223701	0.2816227940
G3X9H5	A8DUK4	0.6532337573	0.5106477374
G3X9H8	Q7TS64	0.1017450458	0.0688405797
G3X9V4	A2AI16	0.0001971803	0.0001971803
G3X9V4	Q80XU2	0.0263482204	0.0252883762
G3X9V4	E9QL53	0.1776841171	0.1750468303
Q05BA5	Q05BA5	0	0
Q05BA5	F8VPR5	0.0099822538	0.0006901311
Q05BA5	G3UW90	0.1038647343	0.0690624076
Q05BA5	Q8C253	0.3111012521	0.2950803510
Q05BA5	E9PXF5	0.3779453811	0.4184412896
Q14DJ8	Q14DJ8	0	0
Q14DJ8	F8VQ72	0.0044612048	0.0032534753
Q14DJ8	B2RUG9	0.0109435078	0.0079611555
Q1WLP7	D3YTT2	0.0001478852	0.0007640737
Q1WLP7	B2RUG9	0.5965444149	0.4596026817
Q3UH59	A2AI16	0.1354628808	0.1328502415
Q3UHH4	Q3UHH4	0.0012323770	0
Q3UHJ1	A2CGA5	0.0000739426	0.0003204180
Q3UHJ1	F8VQ72	0.4737010746	0.3957655526
Q3UIV8	Q3UKR0	0.3728433402	0.4534161491
Q3UKR0	Q549C9	0.1759587893	0.1494133885
Q3UKR0	Q3UIV8	0.3012668836	0.3429458740
Q3UM65	B7ZP57	0.0068766637	0.0040668441
Q3UM65	F8WHY8	0.2252538697	0.1969584935
Q3UM65	Q7TT35	0.2985803017	0.1069456768
Q3UN27	B2RUG9	0.8493542344	0.6868283545
Q3UQ17	Q3UQ17	0	0
Q3UQ17	Q6PFD9	0.2501971803	0.2346692300
Q3URE6	Q7TS64	0.0270629991	0.0233412205
Q4VA93	B2RUG9	0.0052252785	0.0062358277
Q4VA93	D3YUA5	0.0088238194	0.0102780243
Q4VA93	E9PYJ9	0.5669180716	0.5227250320
Q549C9	Q549C9	0	0
Q549C9	Q569E5	0.0001725328	0.0001478852
Q549C9	B2RUG9	0.0163659667	0.0073449670
Q549C9	F8VPR5	0.0238341713	0.0145913438
Q549C9	Q3UKR0	0.0566400473	0.0425663019
Q569E5	Q549C9	0.0004683033	0.0002957705
Q5FW96	F8VQL9	0.0292073351	0.0322389825
Q5FW96	E9Q9V9	0.0317213842	0.0388938184
Q5FW96	Q8BK32	0.1049738736	0.1127624963
Q5RL10	D3Z3K2	0.3761707582	0.3236714976
Q5XJV5	F8WI37	0.0545696539	0.0488760722
Q6P3Z8	F8VPR5	0.0039189589	0.0030562950
Q6PFD9	Q3UQ17	0.4956620329	0.4463423050
Q7TS64	G3X9H8	0.0332495317	0.0288622695
Q7TS64	Q3URE6	0.0427634822	0.0410874495
Q7TT35	Q3UM65	0.5114857537	0.0674110224
Q80XU2	Q80XU2	0	0
Q80XU2	Q9WVF5	0.0010598442	0.0016513852
Q80XU2	Q8VCD0	0.0045844425	0.0044612048
Q80XU2	F8VPL2	0.0333481219	0.0348516218
Q80XU2	G3X9V4	0.2062013211	0.1750961254
Q80XU2	A2AI16	0.2296904269	0.2249088041
Q80YQ1	Q80YQ1	0	0
Q8BK32	Q9JMG9	0.0049295080	0.0044365572
Q8BK32	Q5FW96	0.0301685892	0.0329291137
Q8BTS0	E9PWE2	0.0784284728	0.0769989155
Q8C253	Q8C253	0	0
Q8C253	Q05BA5	0.6079069309	0.5506014000
Q8C4Y1	Q8C4Y1	0	0
Q8CBM2	G3X9H5	0.7230848861	0.6733707976
Q8CBM2	B2RUG9	0.7657497782	0.7454895001
Q8VCD0	Q80XU2	0.0013309672	0.0015281475
Q923A8	Q923A8	0	0
Q923A8	A2CGA5	0.3182983338	0.3351818988
Q9JMG9	Q8BK32	0.0702208420	0.0684708666
Q9WVF5	Q80XU2	0.0023415163	0.0016760327
A3RMS2	Q9N5D3	0.5596216806	0.5570753001
A3RMS2	P22981	0.6953801382	0.4716624227
A3RMS2	Q09488	0.8370316479	0.7773735904
A3RMS2	Q11184	0.8483812295	0.7774463441
A3RMS2	Q18825	0.9106584212	0.7099308840
A5JYU5	Q23255	0.0003637686	0.0002910149
A5JYU5	B5BM28	0.1103674063	0.1308839578
A5Z2T7	P13508	0.5137868316	0.4840305566
A7DTF0	P34537	0.0504910877	0.0544925427
A7DTF0	Q9XUS9	0.0564568934	0.0382684613
A7DTF0	O02365	0.1204074209	0.1257184431
A7DTF0	P48152	0.1882138960	0.2142597308
A8DYS0	Q20084	0.1088395780	0.0515096399
A8DYS0	Q21952	0.2453255729	0.1797744634
B1Q240	Q95ZQ0	0.0003637686	0.0003637686
B1Q240	Q38G54	0.0706438705	0.0551473263
B2MZC6	Q21501	0.7568570389	0.8792288105
B3WFV3	Q19020	0.1165514733	0.1286285922
B3WFV3	Q9Y048	0.7530010913	0.7385958530
B3WFV3	Q27395	0.7671880684	0.9496544198
B3WFV3	Q9U9Y8	0.8288832303	0.8562386322
B5BM28	Q9N3Z3	0.0080756639	0.0106947981
B5BM28	P39745	0.0683885049	0.0491815206
B5BM28	A5JYU5	0.1100036377	0.0905056384
B5BM28	P22981	0.1104401601	0.0550018188
B5BM28	O45244	0.1515460167	0.0999636231
B5BM28	Q09390	0.1561295016	0.1571480538
B5BM28	Q10459	0.2261185886	0.2801018552
B5BM28	O17213	0.2392870135	0.2886867952
B5BM28	P34688	0.2607493634	0.0777009822
B5BM28	Q06561	0.2613313932	0.1098581302
B5BM28	Q10453	0.2703528556	0.2509276100
B5BM28	Q03345	0.2860676610	0.3502364496
B5BM28	Q9Y0A1	0.2873044744	0.1690796653
B5BM28	P41829	0.2944343398	0.2271371408
B5BM28	Q10578	0.3030192797	0.2665696617
B5BM28	Q09589	0.3287013459	0.3469625318
B5BM28	O44191	0.3703892324	0.3044743543
B5BM28	Q18761	0.3783921426	0.3294288832
B5BM28	P46555	0.3855220080	0.3725718443
B5BM28	P34576	0.3889414332	0.4101127683
B5BM28	Q9N5D6	0.4064750818	0.1910512914
B5BM28	Q10051	0.4192069844	0.3392506366
B5BM28	Q9U3E2	0.4356493270	0.2993815933
B5BM28	Q21993	0.4666424154	0.3568570389
B5BM28	P41932	0.4693343034	0.3468897781
B5BM28	Q10573	0.4808293925	0.1361222263
B5BM28	Q09567	0.5344488905	0.3957075300
B5BM28	Q18426	0.5477628228	0.4122226264
B5BM28	Q9U3A6	0.5638413969	0.1782466351
B5BM28	Q22830	0.5891596944	0.4010913059
B5BM28	Q18885	0.6074208803	0.4819206984
B5BM28	P34766	0.6080029101	0.5880683885
B5BM28	Q94131	0.6128046562	0.4902873772
B5BM28	Q23281	0.6158603128	0.4879592579
B5BM28	Q17339	0.6294652601	0.4670789378
B5BM28	O44740	0.6322299018	0.3393961441
B5BM28	Q8MXE7	0.6396507821	0.5086940706
B5BM28	P34441	0.6711531466	0.3252091670
B5BM28	Q9TXI3	0.6726809749	0.5091305929
B5BM28	Q10669	0.6773372135	0.2622771917
B5BM28	Q09260	0.7559112405	0.5244816297
B5BM28	Q21281	0.7684248818	0.4937068025
B5BM28	O17695	0.8209530738	0.6747908330
B5BM28	O01501	0.8610403783	0.7148053838
B5BM28	Q17381	0.8896325937	0.6839578028
B5BM28	Q7JP60	0.9317570025	0.7835576573
B5BM28	Q21019	0.9553292106	0.9634776282
O01422	O01422	0	0
O01422	Q9GS00	0.0001455075	0.0000727537
O01422	Q9N359	0.0002910149	0.0002910149
O01422	Q95PZ0	0.0005820298	0.0015278283
O01422	Q9N425	0.0206620589	0.0099672608
O01422	P91001	0.0259730811	0.0142597308
O01427	Q19546	0.0149145144	0.0157875591
O01427	O45815	0.0250272826	0.0400145507
O01427	O45952	0.0269916333	0.0213895962
O01427	Q19126	0.2618406693	0.1666060386
O01501	Q18825	0.0052382685	0.0082211713
O01501	P22981	0.0791560567	0.1006911604
O01501	P29355	0.0875227355	0.0826482357
O01501	Q10656	0.0895598399	0.0866496908
O01501	Q11184	0.1015642052	0.0899236086
O01501	Q9N5D3	0.1075300109	0.0924699891
O01501	Q968Y9	0.1083303019	0.0875227355
O01501	Q09488	0.1313932339	0.0398690433
O01501	B5BM28	0.3670425609	0.3629683521
O01530	Q17381	0.9826118589	0.9873408512
O01583	O17915	0.0616951619	0.0854128774
O01634	Q45FX5	0.4559476173	0.3571480538
O01761	Q94420	0.3191706075	0.1356857039
O01835	Q968Y9	0.9984721717	0.9615860313
O01868	Q27395	0.1387413605	0.3283375773
O01868	Q95QI8	0.1512550018	0.1819570753
O01870	Q9N4A7	0.1546016733	0.1746817024
O01904	P13508	0.4929792652	0.8310658421
O01904	Q09488	0.9908330302	0.9962168061
O02365	Q95ZQ0	0.1837031648	0.2040014551
O02365	Q27395	0.2398690433	0.3781738814
O02365	A7DTF0	0.3414332485	0.3750454711
O02365	P39745	0.3898872317	0.4037831939
O02482	O17695	0.0031284103	0.0040014551
O02482	Q9XVV3	0.0069116042	0.0085121862
O02482	Q10666	0.0144052383	0.0142597308
O02592	Q9XUQ4	0.3189523463	0.2091669698
O02592	P23678	0.7020734813	0.6154965442
O02639	O76577	0.0278646781	0.0222626410
O16368	Q9GZH5	0.1982539105	0.0038559476
O16368	P41829	0.3202619134	0.1652237177
O16519	O44820	0.0865769371	0.0976355038
O16519	Q9XUQ4	0.1596944343	0.2206620589
O16519	Q19749	0.2184066933	0.2442342670
O16850	Q18825	0.0028373954	0.0028373954
O16850	O45962	0.1406329574	0.1265914878
O17071	O17071	0	0
O17071	O76371	0.0002910149	0.0002182612
O17071	Q95005	0.0010913059	0.0013095671
O17071	Q27488	0.0060385595	0.0006547836
O17071	P53013	0.0251727901	0.0223353947
O17071	Q9Y048	0.5025100036	0.4819206984
O17213	B5BM28	0.2827937432	0.4184066933
O17586	O44156	0.0002910149	0.0002182612
O17586	Q9XVU8	0.9343033830	0.2170971262
O17626	Q19019	0.3778828665	0.3784648963
O17626	Q9GSX9	0.4154237905	0.4310658421
O17666	Q9XVU8	0.5868315751	0.1198253911
O17695	P90916	0.0001455075	0.0001455075
O17695	O02482	0.0010913059	0.0014550746
O17695	Q94131	0.0019643507	0.0021826119
O17695	Q18825	0.0021098581	0.0025463805
O17695	Q10666	0.0026918880	0.0027646417
O17695	P34545	0.0149872681	0.0115678429
O17695	P34369	0.0214623499	0.0089487086
O17695	P22981	0.0315023645	0.0422699163
O17695	Q09488	0.0540560204	0.0208075664
O17695	P29355	0.0541287741	0.0467078938
O17695	Q11184	0.1136413241	0.1209166970
O17695	P13508	0.1867588214	0.0325936704
O17695	B5BM28	0.3132775555	0.3113859585
O17915	O18688	0.0000727537	0.0005820298
O17915	Q9UAQ6	0.0027646417	0.0020371044
O17915	O01583	0.0221898872	0.0316478720
O17915	P27798	0.0508548563	0.0504183339
O17915	Q20206	0.0902873772	0.1077482721
O17915	P51403	0.1096398690	0.0500545653
O17915	P06125	0.2145507457	0.2306293198
O17915	P41996	0.2216806111	0.1081847945
O17915	Q21021	0.3509639869	0.0655511095
O17915	Q22747	0.9614405238	0.2867951983
O18017	Q22258	0.0033466715	0.0044379774
O18017	Q20471	0.1631866133	0.1693706802
O18240	Q9GSX9	0.1988359403	0.2269188796
O18686	O44782	0.3387413605	0.2400145507
O18688	O17915	0.0010185522	0.0005820298
O44156	Q27488	0.0002182612	0.0002182612
O44156	O17586	0.0002910149	0.0003637686
O44156	Q17693	0.4663514005	0.4268461259
O44156	Q23664	0.4702073481	0.3851582394
O44158	O76258	0.0002182612	0.0001455075
O44164	O62305	0.1527100764	0.1097853765
O44191	P13508	0.0157148054	0.0001455075
O44191	P22981	0.0242269916	0.0877409967
O44191	P29355	0.0308475809	0.0769734449
O44191	Q10656	0.0549290651	0.0790833030
O44191	Q18825	0.1129865406	0.0584212441
O44191	Q09488	0.3332120771	0.1295743907
O44191	Q11184	0.3520552928	0.3708985085
O44191	B5BM28	0.3951255002	0.3364132412
O44326	Q18825	0.0002182612	0.0002910149
O44326	Q21227	0.0003637686	0.0004365224
O44326	Q09488	0.0047289924	0.0077846490
O44326	Q21501	0.0120043652	0.0125863951
O44326	P22981	0.0186249545	0.0259003274
O44326	P34607	0.0255365587	0.0272098945
O44326	Q11184	0.0290287377	0.0270643870
O44326	P29355	0.0303383048	0.0277919243
O44326	Q9NH52	0.0405965806	0.0411786104
O44326	Q10656	0.0498363041	0.0566024009
O44326	Q9N5D3	0.0573299382	0.0563113860
O44326	P13508	0.0822844671	0.0681702437
O44326	Q968Y9	0.1176427792	0.1206984358
O44326	P90947	0.1377228083	0.0989450709
O44408	Q20347	0.0039287013	0.0037831939
O44408	Q86DA5	0.0867951983	0.0822844671
O44516	Q10459	0.2584939978	0.3238995999
O44516	Q09488	0.3850127319	0.4612586395
O44552	P22981	0.2478719534	0.2512186250
O44552	P13508	0.3289923609	0.0199345216
O44552	Q11184	0.3723535831	0.3506002183
O44552	P29355	0.4108403056	0.3204074209
O44552	Q09488	0.4870862132	0.1482720989
O44552	Q10656	0.5275372863	0.2284467079
O44552	Q968Y9	0.9170607494	0.2285922154
O44740	P34808	0.0003637686	0.0000727537
O44740	Q11184	0.1271735176	0.0828664969
O44740	P13508	0.2413241179	0.1089850855
O44740	P22981	0.2505638414	0.2618406693
O44740	P29355	0.2945070935	0.2498363041
O44740	Q18825	0.3744634413	0.2678792288
O44740	B5BM28	0.3965078210	0.2927610040
O44740	Q10656	0.4234994543	0.3339396144
O44740	Q94361	0.4440887595	0.2429246999
O44740	Q968Y9	0.8817751910	0.4925427428
O44757	O61460	0.1575118225	0.1540196435
O44782	Q22257	0.0419789014	0.0374681702
O44782	O18686	0.8192797381	0.6965441979
O44782	O61460	0.9307384503	0.5863950527
O44799	Q20084	0.2398690433	0.2374681702
O44799	Q9U9Y8	0.3617315387	0.4065478356
O44799	Q19020	0.4860676610	0.4395780284
O44820	O44820	0	0
O44820	O16519	0.3564205166	0.2221898872
O44820	O61208	0.8632229902	0.2750818479
O45244	P22981	0.0262640960	0.0289559840
O45244	Q10656	0.0656238632	0.0674427064
O45244	Q18825	0.1097853765	0.1140778465
O45244	B5BM28	0.1534376137	0.1310294653
O45244	P45897	0.1682793743	0.1754819935
O45244	P29355	0.1958530375	0.2013095671
O45244	Q968Y9	0.2445252819	0.2405965806
O45244	Q9N5D3	0.2894143325	0.2266278647
O45244	Q11184	0.3086940706	0.3132048017
O45406	Q17635	0.0008730447	0.0018188432
O45406	O76406	0.0018188432	0.0018915969
O45406	P34278	0.0093852310	0.0111313205
O45406	Q95QB8	0.0120771190	0.0069843579
O45622	Q9XVV3	0.2814114223	0.2733357585
O45666	O45666	0	0
O45666	Q5W611	0.0138959622	0.0141142234
O45666	Q07292	0.1781738814	0.1751909785
O45666	O61460	0.2073481266	0.1832666424
O45734	P30642	0.0480174609	0.0456893416
O45734	Q18115	0.1071662423	0.1475445617
O45734	Q3S1J5	0.2370316479	0.2581302292
O45734	Q95ZQ0	0.3871225900	0.4032739178
O45734	P34529	0.4547108039	0.5015642052
O45815	Q22799	0.0361586031	0.0487449982
O45815	Q9XWW1	0.0440160058	0.0436522372
O45815	Q95QB8	0.0667151692	0.0795925791
O45815	O01427	0.0841760640	0.1017097126
O45876	P13508	0.0119316115	0.0010185522
O45876	P22981	0.0832302656	0.0379046926
O45922	O45922	0.0006547836	0.0000727537
O45922	P34576	0.2434339760	0.2249545289
O45922	Q27874	0.5586031284	0.7189523463
O45922	Q9XUS3	0.7091305929	0.8262640960
O45922	Q21281	0.7132775555	0.7880683885
O45946	Q09517	0.0930520189	0.0284467079
O45946	P34808	0.1708257548	0.2284467079
O45952	O01427	0.0886867952	0.0594397963
O45962	O16850	0.3842851946	0.3443433976
O61208	P34766	0.5895962168	0.5187340851
O61208	O44820	0.6387049836	0.1636958894
O61208	Q95ZT1	0.8445252819	0.1227355402
O61460	P90866	0.0047289924	0.0058930520
O61460	Q8WQ99	0.0162968352	0.0131684249
O61460	P14585	0.0183339396	0.0178246635
O61460	Q05062	0.0338304838	0.0241542379
O61460	P55163	0.0344852674	0.0096762459
O61460	Q09390	0.0363768643	0.0464896326
O61460	Q10929	0.0617679156	0.0255365587
O61460	Q06561	0.0981447799	0.0261185886
O61460	P41829	0.1017824664	0.0638777737
O61460	O44757	0.1062204438	0.0738450346
O61460	Q9TYU5	0.1213532194	0.0825754820
O61460	Q9U3E2	0.1577300837	0.1271735176
O61460	O45666	0.1754092397	0.1270280102
O61460	Q5W611	0.1863950527	0.2121498727
O61460	P22980	0.2251000364	0.2400873045
O61460	Q17796	0.2521644234	0.2306293198
O61460	Q20497	0.2571116770	0.2000727537
O61460	Q19123	0.3081847945	0.3279010549
O61460	Q18508	0.3479083303	0.2278646781
O61460	Q18612	0.3540196435	0.3775190979
O61460	Q10661	0.3937431793	0.4101855220
O61460	O44782	0.3984721717	0.1989086941
O61460	Q17581	0.5225900327	0.5448526737
O61460	Q5CZ43	0.6321571481	0.4512186250
O61667	P41958	0.0133866861	0.0001455075
O61711	P54936	0.3411422335	0.3339396144
O61792	Q22253	0.0396507821	0.0547835577
O61792	O76577	0.0493997817	0.0005092761
O62102	Q23237	0.0002182612	0.0000727537
O62102	P90868	0.0004365224	0.0004365224
O62178	Q9GYJ9	0.7406329574	0.3618770462
O62246	Q9N4H7	0.0000727537	0.0000727537
O62305	P39745	0.0056020371	0.0048017461
O62305	Q17446	0.0103310295	0.0091669698
O62305	P34278	0.0963986904	0.0979265187
O62305	O44164	0.3341578756	0.2657693707
O62305	P91409	0.4123681339	0.3899599854
O62479	Q95ZQ0	0.1110221899	0.0232084394
O76258	O44158	0.0001455075	0.0001455075
O76371	O17071	0.0005092761	0.0002910149
O76371	Q27488	0.0240814842	0.0037104402
O76406	O76406	0	0
O76406	P34278	0.0000727537	0.0000727537
O76406	O45406	0.0002910149	0.0002182612
O76406	Q21952	0.0018915969	0.0016005820
O76406	Q17635	0.0061840669	0.0030556566
O76406	Q95QB8	0.0510731175	0.0766096762
O76406	Q8MNT1	0.0820662059	0.1278283012
O76406	Q9N2X3	0.0892688250	0.0122953801
O76406	Q9N3R7	0.1274645326	0.2012368134
O76577	O76577	0	0
O76577	Q22253	0.0145507457	0.0231356857
O76577	O61792	0.0303383048	0.0008730447
O76577	O02639	0.0496180429	0.0133139323
O76577	Q23312	0.0804656239	0.1139323390
O76577	Q9XVU8	0.3658057475	0.1949799927
P06125	O17915	0.3031647872	0.3794106948
P08124	P45897	0.6595853037	0.4088759549
P0CG71	Q9GZH5	0.0052382685	0.0005092761
P0CG71	Q17796	0.0961076755	0.0514368861
P0CG71	Q09990	0.1058566752	0.0785012732
P0CG71	Q18825	0.6213168425	0.4526736995
P10771	P22981	0.2217533649	0.2092397235
P11141	Q11184	0.0837395417	0.0988723172
P13508	Q09390	0.0016733358	0.0190614769
P13508	O44191	0.0050200073	0.0000727537
P13508	Q9N3Z3	0.0104765369	0.0737722808
P13508	Q27886	0.0109130593	0.1212077119
P13508	P45442	0.0114950891	0.0552200800
P13508	Q9NAN2	0.0252455438	0.0712259003
P13508	Q10459	0.0293197526	0.0749363405
P13508	O45876	0.0381229538	0.0104765369
P13508	Q9U2Q9	0.0633684976	0.0077118952
P13508	Q9TXI3	0.0704983630	0.1765732994
P13508	Q18426	0.0744270644	0.1260822117
P13508	P34696	0.0794470717	0.2111313205
P13508	Q09436	0.0847580939	0.0471444162
P13508	Q23359	0.1042560931	0.1138595853
P13508	Q03345	0.1053473991	0.2610403783
P13508	Q17353	0.1101491451	0.1246998909
P13508	P39745	0.1459439796	0.0948708621
P13508	P42168	0.1470352856	0.2641687887
P13508	Q21281	0.1556202255	0.2603128410
P13508	Q20741	0.1617315387	0.2988723172
P13508	Q21501	0.1779556202	0.3197526373
P13508	Q94131	0.1972353583	0.0505638414
P13508	Q17339	0.2032011641	0.1907602765
P13508	P35799	0.2262640960	0.3679156057
P13508	Q17381	0.2288104765	0.0628592215
P13508	Q18886	0.2340487450	0.3292106220
P13508	Q8ITX8	0.2406693343	0.2761004001
P13508	Q10666	0.2464168789	0.2220443798
P13508	Q18825	0.2534012368	0.0648963259
P13508	Q8I4N4	0.2534739905	0.0798835940
P13508	P34441	0.2569661695	0.1089850855
P13508	Q9Y0A1	0.2857038923	0.2536922517
P13508	P34766	0.3335030920	0.2639505275
P13508	Q95YF3	0.3339396144	0.1128410331
P13508	O01904	0.3473263005	0.4850491088
P13508	Q17549	0.3817388141	0.5182248090
P13508	Q23541	0.4205165515	0.0883957803
P13508	Q17967	0.4316478720	0.2595125500
P13508	O44326	0.4379774463	0.2975627501
P13508	O44740	0.4595125500	0.2147690069
P13508	Q93344	0.4643870498	0.5530010913
P13508	A5Z2T7	0.4843215715	0.3364132412
P13508	O44552	0.4860676610	0.0423426701
P13508	O17695	0.5132775555	0.1154601673
P13508	Q8MXE7	0.6299017825	0.5994907239
P13508	P91283	0.7308112041	0.2827209895
P13508	Q18258	0.7618042925	0.8801746089
P14585	P14585	0	0
P14585	Q09390	0.0005820298	0.0006547836
P14585	Q8WQ99	0.0381229538	0.0412513641
P14585	Q20497	0.0624226992	0.0449618043
P14585	O61460	0.0741360495	0.0688250273
P14585	Q38G54	0.0870862132	0.0756638778
P14585	P41830	0.0947981084	0.0481629684
P14585	Q17796	0.0958894143	0.0492542743
P14585	Q93794	0.2080029101	0.0464896326
P14585	Q11184	0.2744270644	0.2558021099
P14585	Q5CZ43	0.9559112405	0.8480902146
P17221	P34691	0.0096034922	0.0000727537
P17221	P49594	0.0154965442	0.0873044744
P17221	Q9NAN2	0.3925063660	0.3538013823
P17221	Q18825	0.4211713350	0.1089850855
P17486	P17486	0	0
P17486	Q10666	0.0102582757	0.0096762459
P18334	Q11184	0.3803564933	0.3847217170
P20163	P45970	0.2621316842	0.1989814478
P21541	P21541	0	0
P21541	Q17390	0.0001455075	0.0001455075
P21541	P34766	0.3516915242	0.0777009822
P21541	Q95ZT1	0.5318297563	0.6763914151
P22980	Q9N5D3	0.1744634413	0.1949799927
P22980	O61460	0.1968715897	0.2181884322
P22981	Q09390	0.0009457985	0.0008730447
P22981	P29355	0.0010185522	0.0012368134
P22981	Q9N5D3	0.0057475446	0.0007275373
P22981	Q9BL83	0.0066205893	0.0068388505
P22981	Q9U2Q9	0.0072753729	0.0252455438
P22981	Q10656	0.0086576937	0.0043652237
P22981	Q9NAN2	0.0127319025	0.0114950891
P22981	P34684	0.0144052383	0.0066205893
P22981	Q06561	0.0146962532	0.0056020371
P22981	Q20497	0.0177519098	0.0085121862
P22981	O44191	0.0178246635	0.0368861404
P22981	Q95YF3	0.0181884322	0.0180429247
P22981	Q18825	0.0264096035	0.0125136413
P22981	Q9N3Z3	0.0264823572	0.0340487450
P22981	O45244	0.0285194616	0.0204437977
P22981	P39745	0.0298290287	0.0277191706
P22981	Q9U3A6	0.0308475809	0.0228446708
P22981	P34709	0.0313568570	0.0166606039
P22981	Q95ZQ0	0.0413241179	0.0239359767
P22981	Q17339	0.0430702073	0.0460531102
P22981	Q18885	0.0454710804	0.0467806475
P22981	Q9N4G4	0.0461986177	0.0547835577
P22981	Q09530	0.0505638414	0.0435067297
P22981	P41932	0.0510003638	0.0505638414
P22981	Q7YSI9	0.0570389232	0.0370316479
P22981	Q10459	0.0654783558	0.0579847217
P22981	Q09260	0.0683885049	0.0710076391
P22981	B5BM28	0.0726809749	0.0371044016
P22981	P55853	0.0742815569	0.0758821390
P22981	Q9N5D6	0.0766824300	0.0455438341
P22981	P34688	0.0790833030	0.0532557294
P22981	Q18426	0.0846125864	0.0899963623
P22981	O17695	0.0930520189	0.0905783921
P22981	Q9Y0A1	0.0963986904	0.0583484904
P22981	Q27874	0.0987268097	0.0806111313
P22981	Q10666	0.1002546381	0.0900691160
P22981	Q09488	0.1065842124	0.1322662786
P22981	Q11184	0.1108766824	0.1129137868
P22981	O01501	0.1219352492	0.1360494725
P22981	O44326	0.1260822117	0.1201891597
P22981	Q21281	0.1336485995	0.1404874500
P22981	O45876	0.1356857039	0.0670789378
P22981	Q9TXI3	0.1358312113	0.0855583849
P22981	P34710	0.1445616588	0.0299745362
P22981	Q18886	0.1501636959	0.1574390688
P22981	Q10573	0.1517642779	0.0902873772
P22981	Q17381	0.1761367770	0.1489996362
P22981	Q2XN07	0.1762095307	0.1999272463
P22981	O44552	0.2314296108	0.2176064023
P22981	P10771	0.2325936704	0.2142597308
P22981	Q10669	0.2518006548	0.1898872317
P22981	P34576	0.2578392143	0.2654783558
P22981	P35799	0.2703528556	0.2844670789
P22981	P35800	0.2803201164	0.2931975264
P22981	O44740	0.2810476537	0.2471444162
P22981	Q03345	0.2950163696	0.3069479811
P22981	Q94131	0.3399781739	0.2901418698
P22981	P34766	0.3708257548	0.2755911240
P22981	A3RMS2	0.3846489633	0.3057111677
P22981	Q93791	0.3853037468	0.3908330302
P22981	P91283	0.5425245544	0.5414332485
P22981	Q8MXE7	0.5778101128	0.4965441979
P22981	Q8I120	0.7297198981	0.6184066933
P22981	Q95R07	0.8558021099	0.7068024736
P22981	Q5CZ43	0.8789377956	0.7445616588
P23678	P23678	0	0
P23678	O02592	0.1748272099	0.1549654420
P27420	Q18115	0.1930156421	0.1901782466
P27604	Q07292	0.1335030920	0.1639141506
P27604	P49632	0.1500181884	0.1367770098
P27604	Q09442	0.2409603492	0.2727537286
P27798	O17915	0.0900691160	0.0346307748
P27798	Q19294	0.2093124773	0.1628228447
P29355	P29355	0	0
P29355	P22981	0.0034194252	0.0066205893
P29355	Q09390	0.0044379774	0.0042197163
P29355	Q9NAN2	0.0138959622	0.0140414696
P29355	Q9U3A6	0.0148417606	0.0176791561
P29355	P45442	0.0161513278	0.0152782830
P29355	Q9N5D3	0.0163695889	0.0170971262
P29355	Q06561	0.0183339396	0.0207348127
P29355	Q95YD0	0.0184066933	0.0173881411
P29355	O44191	0.0274281557	0.0382684613
P29355	Q18885	0.0275009094	0.0262640960
P29355	P55853	0.0307748272	0.0298290287
P29355	P41932	0.0348490360	0.0371044016
P29355	P34709	0.0365223718	0.0458348490
P29355	Q9U2Q9	0.0387049836	0.0718079302
P29355	Q10656	0.0403783194	0.0395780284
P29355	Q9N4G4	0.0421971626	0.0417606402
P29355	P91870	0.0499818116	0.0476536923
P29355	Q9N5D6	0.0528192070	0.0534012368
P29355	Q9TXI3	0.0543470353	0.0554383412
P29355	Q10459	0.0582757366	0.0646780648
P29355	Q09260	0.0617679156	0.0690432885
P29355	Q18825	0.0686795198	0.0702073481
P29355	Q27874	0.0876682430	0.0777737359
P29355	P34441	0.0886140415	0.0745725718
P29355	Q03206	0.0999636231	0.1020734813
P29355	Q21281	0.1038195708	0.1053473991
P29355	O01501	0.1044016006	0.1009821753
P29355	O17695	0.1052746453	0.0962531830
P29355	Q9N3Z3	0.1054201528	0.1091305929
P29355	Q19019	0.1081120407	0.1099308840
P29355	O45244	0.1177155329	0.1204074209
P29355	O44326	0.1206984358	0.1145871226
P29355	P34688	0.1238995999	0.1261549654
P29355	Q17381	0.1273917788	0.1209166970
P29355	Q9Y0A1	0.1286285922	0.1248453983
P29355	Q10666	0.1340851219	0.1220080029
P29355	P34696	0.1429610768	0.1457257184
P29355	Q11184	0.1442706439	0.1473990542
P29355	Q968Y9	0.1580210986	0.1837759185
P29355	Q09530	0.1670425609	0.1675518370
P29355	Q23541	0.1874863587	0.1931611495
P29355	Q7YXD2	0.1921425973	0.1980356493
P29355	Q20971	0.1922881048	0.1981811568
P29355	P35799	0.1926518734	0.2016733358
P29355	Q23255	0.2045107312	0.2109130593
P29355	Q11094	0.2116405966	0.2483084758
P29355	Q09488	0.2259730811	0.2809021462
P29355	Q17549	0.2325209167	0.2382684613
P29355	O44740	0.2363768643	0.1992724627
P29355	O44552	0.2507093489	0.2107675518
P29355	P34576	0.2520916697	0.2573299382
P29355	Q22830	0.2668606766	0.2508548563
P29355	Q17848	0.2691887959	0.2745725718
P29355	Q17941	0.2695525646	0.2569661695
P29355	P34766	0.3316114951	0.2578392143
P29355	Q9XVU8	0.4459803565	0.3996362314
P29355	Q19981	0.4781375045	0.4870862132
P29355	Q7JP60	0.5630411059	0.5683521280
P29355	Q95R07	0.6067660968	0.4317206257
P29355	P91283	0.6130956712	0.4317933794
P29355	Q8MXE7	0.8002182612	0.6332484540
P29691	Q95QI8	0.3721353219	0.3508912332
P30642	Q23664	0.0162240815	0.0163695889
P30642	O45734	0.0447435431	0.0436522372
P30642	Q9BKS4	0.1762095307	0.1790469262
P34278	O76406	0.0000727537	0.0002182612
[truncated: 346,825 more rows]
