# Supplementary material for: Systematic Analysis of Experimental Phenotype Data Reveals Gene Functions
Source: PLoS One. 2013 Apr 16;8(4):e60847. doi: 10.1371/journal.pone.0060847 (PMC3628905; doi:10.1371/journal.pone.0060847)
Supplement: Supplement S3 — Manual evaluation results. A dataset of manually evaluated inferred functions. The file contains an inferred function for 20 genes from yeast, worm, fruitfly, zebrafish and mouse, as well as a PubMed reference to a manuscript providing evidence for the function. (ZIP) [file pone.0060847.s003.zip]

Archive with 1 entries (1 files):
- report.txt
