# Supplementary material for: Systematic Analysis of Experimental Phenotype Data Reveals Gene Functions
Source: PLoS One. 2013 Apr 16;8(4):e60847. doi: 10.1371/journal.pone.0060847 (PMC3628905; doi:10.1371/journal.pone.0060847)
Supplement: Supplement S3 — Manual evaluation results. A dataset of manually evaluated inferred functions. The file contains an inferred function for 20 genes from yeast, worm, fruitfly, zebrafish and mouse, as well as a PubMed reference to a manuscript providing evidence for the function. (ZIP) [file pone.0060847.s003.zip › report.txt]

Mouse:

1)MGI:1346832	GO:0042600

wrong due to wrong decomposition 

2) MGI:1346869	GO:0001889

correct

PMCID: PMC22670

3) MGI:99851	

GO:0048535

correct

PMID: 21178013

5) MGI:98957	

GO:0072134

correct

PMID: 7990960

6) MGI:1096335	

GO:0050901

correct

PMID: 21628404 

7) MGI:105097	GO:0060197

correct 

PMID: 15223334 

8) MGI:88180	

GO:0090009

correct

PMID: 7657163 

9) MGI:103076	

GO:0033484

correct

PMID: 17551101

10) MGI:107164	

GO:0070970

correct

PMID: 8627154

11) MGI:88057	

GO:0060856

correct

PMID: 11312553

12) MGI:109392	

GO:0042310

correct

PMID: 10927637

13) MGI:1352753	

GO:0042593

correct

PMID: 10611300

14) MGI:99454	

GO:0030282

correct 

PMID: 20032200

15) MGI:97360	

GO:0060055

correct

PMID: 11920687 

17) MGI:109337	

GO:0048754

correct

PMID: 11861370 

18) MGI:2443878	

GO:0006885

correct 

PMID: 18077606 

19) MGI:1353576	

GO:0055119

correct

PMID: 12297047

20) MGI:894762	

GO:0030917

correct

PMID: 12490556


Worm:

1) WBGene00003000	

GO:0060179

correct

PMID: 3996896

2) WBGene00006834	

GO:0018991

correct

PMID: 3744028

3) WBGene00003246	

GO:0007163

correct

PMID: 18160346 

4) WBGene00006919	

GO:0051402

correct

PMID: 16005300

5) WBGene00172012	

GO:0007059

correct 

PMID: 10524621 

6) WBGene00198908	

GO:0048565

correct

PMID: 14729475 

7) WBGene00006381	

GO:0007019

wrong due to wrong decomposition (WBPhenotype:001591)

8) WBGene00003829	GO:0032154

possibly wrong - due to curation

PMID: 19056985

9) WBGene00022854	

GO:0000819

correct

PMID: 15791247

10) WBGene00009385	

GO:0031468

correct - too general 

PMID: 15232593 

11) WBGene00003395	

GO:0048565

possibly downstream effect

PMID: 15979606

12) WBGene00003047	

GO:0007067

correct - too general

PMID: 15331665

13) WBGene00015646	

GO:0008406

correct

PMID: 15979606

14) WBGene00006537	

GO:0048846

correct

PMID: 20300184 

15) WBGene00004264	

GO:0018990

correct

PMID: 16502424

16) WBGene00001065	

GO:0060107

correct

PMID: 17249038

17) WBGene00000906	

GO:0035177

correct 

PMID: 7240452

18) WBGene00017974	

GO:0033363

correct

PMID: 15843430

19) WBGene00006543	

GO:0001764

correct

PMID: 18505863 

20) WBGene00015646	

GO:0002064

correct

PMID: 20335506


Yeast:

1) S000000014	

GO:0010446

correct

PMID: 20043226 

2) S000000022	

GO:0042811

correct

PMID: 17121813

3) S000000026	

possibly wrong - due to curation

4) S000000028	GO:0000085

possibly wrong - due to curation

5) S000000037	

GO:0006915

correct

PMID: 12181332 PMID: 21468577

6)S000000038	

GO:0006972

correct 

PMID: 19054128

7) S000000313	

GO:0015629

correct

PMID: 8310294

8) S000000521	

GO:0071481

correct

PMID: 15371366

9) S000002186	

GO:0007059

correct

PMID: 1869587

10) S000002271	

GO:0030242

correct

PMID: 12048214

11) S000002737	

GO:0060151

correct

PMID: 10637226

12) S000002743	

GO:0006403

correct - too general

PMID: 20032305

13) S000002918	

GO:0007124

correct

PMID: 20543865

14) S000000913	

GO:0007533

possibly downstream effect

PMID: 6436497

15) S000001868	

GO:0042811

correct

PMID: 6993497 

16) S000003032	

GO:0042244

correct

PMID: 11921089

17) S000003052	

GO:0006031

correct

PMID: 17042752

18) S000007247	

GO:0006119

correct 

PMID: 9867878 

19) S000006070	

GO:0030242

possibly wrong - due to curation

20) S000005042	

GO:0006839

correct

PMID: 18081742 


Fish:

1) ZDB-GENE-111017-2	

GO:0001649

correct

PMID: 21901110 

2) ZDB-GENE-030404-2	

GO:0007411

correct

PMID: 15366005

3) ZDB-GENE-070117-2515	

GO:0001947

correct

PMID: 17681136 

4) ZDB-GENE-030131-6665	

GO:0005272

correct

PMID: 19270440 

5) ZDB-GENE-040426-1947	

GO:0006915

correct

PMID: 18156805

6) ZDB-GENE-010906-1	

GO:0007411
 
correct

PMID:11753420 

7) ZDB-GENE-000209-4	

GO:0007634

possibly downstream effect

PMID: 19496826

8) ZDB-GENE-030131-555	

GO:0008015

possibly downstream effect

PMID: 19062281 

9) ZDB-GENE-060612-1	

GO:0010842

correct 

PMID: 9007246

10) ZDB-GENE-030131-7696 

GO:0010996

correct 

SOURCE: ZFIN Historical Data (Curation)

11) ZDB-GENE-021226-1	

GO:0014028

correct

12070089   

12) ZDB-GENE-050417-387	

GO:0071076

correct

PMID: 20859253 

13) ZDB-GENE-020919-3	

GO:0016203

possibly downstream

PMID: 20440001 

14) ZDB-GENE-040526-1	

GO:0021508

correct

PMID: 9007235

15) ZDB-GENE-031112-7	

GO:0032602

correct

PMID: 19000839

16) ZDB-GENE-030131-6778	

GO:0035050

correct

PMID: 21338598

17) ZDB-GENE-070228-3	

GO:0042746

correct

PMID: 17941721

18) ZDB-GENE-040712-6	

GO:0048514

correct

PMID: 17531218

19) ZDB-GENE-030131-9878	

GO:0048565

correct

PMID: 19097072

20) ZDB-GENE-030113-2	

GO:0055003

correct 

17170364  


Fly:

1)FBgn0066322	

GO:0007613

correct

PMID: 12593794

2) FBgn0004028

GO:0007626

correct

PMID: 18820447

3) FBgn0004009

GO:0043069

correct

PMID: 20140910

4) FBgn0004009

GO:0001736

correct

PMID: 9502723

5) FBgn0035120

GO:0007626

correct - too general

PMID: 19289792

6) FBgn0003996

correct

PMID: 17151232

7) FBgn0263143

GO:0043069

possibly downstream effect

PMID: 21831924

8) FBgn0016075

GO:0007626

possibly downstream effect

PMID: 8725239 

9) FBgn0063777

GO:0060361

possibly downstream effect

 PMID: 12136022

10) FBgn0086368

GO:0060361

correct

PMID: 20644630

11) FBgn0034728

GO:0009314

correct

PMID: 15296753

12) FBgn0037019

GO:0000910

correct 

PMID: 19933170

13) FBgn0003068

GO:0007632

correct 

PMID: 15664180

14) FBgn0003011

GO:0042331

correct

PMID: 18957224

15) FBgn0262738

GO:0007634

correct

PMID: 17151232

16) FBgn0261461

GO:0007608

correct

PMID: 19541615 

17) FBgn0036641

GO:0007630

correct

PMID: 17353360 

18) FBgn0015609

GO:0007634

correct

PMID: 11395005

19) FBgn0002736

GO:0016049

correct - too general

PMID: 11743026

20) FBgn0263510

GO:0007113

correct

PMID: 21752937 
